# Supplementary material for: Development of a computer-aided design software for the quantitative evaluation of aesthetic damage
Source: PLoS One. 2019 Dec 18;14(12):e0226322. doi: 10.1371/journal.pone.0226322 (PMC6919621; doi:10.1371/journal.pone.0226322)
Supplement: S1 Code site — 1. (ZIP) [file pone.0226322.s001.zip]

Archive with 8,771 entries (7,736 files):
- [EESC_jr][Projeto]Relatorio_07_21/
- [EESC_jr][Projeto]Relatorio_07_21/.bash_profile
- [EESC_jr][Projeto]Relatorio_07_21/.gemrc
- [EESC_jr][Projeto]Relatorio_07_21/build/
- [EESC_jr][Projeto]Relatorio_07_21/build/css/
- [EESC_jr][Projeto]Relatorio_07_21/build/css/custom.css
- [EESC_jr][Projeto]Relatorio_07_21/build/js/
- [EESC_jr][Projeto]Relatorio_07_21/build/js/custom.js
- [EESC_jr][Projeto]Relatorio_07_21/build/js/custom.min.js
- [EESC_jr][Projeto]Relatorio_07_21/connect_mysql.php
- [EESC_jr][Projeto]Relatorio_07_21/contactengine.php
- [EESC_jr][Projeto]Relatorio_07_21/contactthanks.php
- [EESC_jr][Projeto]Relatorio_07_21/css/
- [EESC_jr][Projeto]Relatorio_07_21/css/animate.css
- [EESC_jr][Projeto]Relatorio_07_21/css/animate.min.css
- [EESC_jr][Projeto]Relatorio_07_21/css/bootstrap-theme.css
- [EESC_jr][Projeto]Relatorio_07_21/css/bootstrap-theme.css.map
- [EESC_jr][Projeto]Relatorio_07_21/css/bootstrap-theme.min.css
- [EESC_jr][Projeto]Relatorio_07_21/css/bootstrap-theme.min.css.map
- [EESC_jr][Projeto]Relatorio_07_21/css/bootstrap.css
- [EESC_jr][Projeto]Relatorio_07_21/css/bootstrap.css.map
- [EESC_jr][Projeto]Relatorio_07_21/css/bootstrap.min.css
- [EESC_jr][Projeto]Relatorio_07_21/css/bootstrap.min.css.map
- [EESC_jr][Projeto]Relatorio_07_21/css/css-app.css
- [EESC_jr][Projeto]Relatorio_07_21/css/css-index.css
- [EESC_jr][Projeto]Relatorio_07_21/css/css-intro.css
- [EESC_jr][Projeto]Relatorio_07_21/css/font-awesome.css
- [EESC_jr][Projeto]Relatorio_07_21/css/font-awesome.min.css
- [EESC_jr][Projeto]Relatorio_07_21/css/owl.carousel.css
- [EESC_jr][Projeto]Relatorio_07_21/css/owl.theme.css
- [EESC_jr][Projeto]Relatorio_07_21/error_log
- [EESC_jr][Projeto]Relatorio_07_21/fonts/
- [EESC_jr][Projeto]Relatorio_07_21/fonts/FontAwesome.otf
- [EESC_jr][Projeto]Relatorio_07_21/fonts/fontawesome-webfont.eot
- [EESC_jr][Projeto]Relatorio_07_21/fonts/fontawesome-webfont.svg
- [EESC_jr][Projeto]Relatorio_07_21/fonts/fontawesome-webfont.ttf
- [EESC_jr][Projeto]Relatorio_07_21/fonts/fontawesome-webfont.woff
- [EESC_jr][Projeto]Relatorio_07_21/fonts/glyphicons-halflings-regular.eot
- [EESC_jr][Projeto]Relatorio_07_21/fonts/glyphicons-halflings-regular.svg
- [EESC_jr][Projeto]Relatorio_07_21/fonts/glyphicons-halflings-regular.ttf
- [EESC_jr][Projeto]Relatorio_07_21/fonts/glyphicons-halflings-regular.woff
- [EESC_jr][Projeto]Relatorio_07_21/fonts/glyphicons-halflings-regular.woff2
- [EESC_jr][Projeto]Relatorio_07_21/fonts/icon-7-stroke/
- [EESC_jr][Projeto]Relatorio_07_21/fonts/icon-7-stroke/css/
- [EESC_jr][Projeto]Relatorio_07_21/fonts/icon-7-stroke/css/helper.css
- [EESC_jr][Projeto]Relatorio_07_21/fonts/icon-7-stroke/css/pe-icon-7-stroke.css
- [EESC_jr][Projeto]Relatorio_07_21/fonts/icon-7-stroke/fonts/
- [EESC_jr][Projeto]Relatorio_07_21/fonts/icon-7-stroke/fonts/Pe-icon-7-stroke.eot
- [EESC_jr][Projeto]Relatorio_07_21/fonts/icon-7-stroke/fonts/Pe-icon-7-stroke.svg
- [EESC_jr][Projeto]Relatorio_07_21/fonts/icon-7-stroke/fonts/Pe-icon-7-stroke.ttf
- [EESC_jr][Projeto]Relatorio_07_21/fonts/icon-7-stroke/fonts/Pe-icon-7-stroke.woff
- [EESC_jr][Projeto]Relatorio_07_21/images/
- [EESC_jr][Projeto]Relatorio_07_21/images/bg.jpg
- [EESC_jr][Projeto]Relatorio_07_21/images/client.jpg
- [EESC_jr][Projeto]Relatorio_07_21/images/feature-image.jpg
- [EESC_jr][Projeto]Relatorio_07_21/images/feature2-image.jpg
- [EESC_jr][Projeto]Relatorio_07_21/images/header-phone.jpg
- [EESC_jr][Projeto]Relatorio_07_21/images/intro-image.jpg
- [EESC_jr][Projeto]Relatorio_07_21/images/loading.GIF
- [EESC_jr][Projeto]Relatorio_07_21/images/logo.jpg
- [EESC_jr][Projeto]Relatorio_07_21/images/logo2.png
- [EESC_jr][Projeto]Relatorio_07_21/images/logo_fo.png
- [EESC_jr][Projeto]Relatorio_07_21/images/logo_usp.png
- [EESC_jr][Projeto]Relatorio_07_21/images/screenshot.jpg
- [EESC_jr][Projeto]Relatorio_07_21/includes/
- [EESC_jr][Projeto]Relatorio_07_21/index.php
- [EESC_jr][Projeto]Relatorio_07_21/js/
- [EESC_jr][Projeto]Relatorio_07_21/js/bootstrap.js
- [EESC_jr][Projeto]Relatorio_07_21/js/bootstrap.min.js
- [EESC_jr][Projeto]Relatorio_07_21/js/custom.js
- [EESC_jr][Projeto]Relatorio_07_21/js/ekko-lightbox-min.js
- [EESC_jr][Projeto]Relatorio_07_21/js/jquery.js
- [EESC_jr][Projeto]Relatorio_07_21/js/jquery.sticky.js
- [EESC_jr][Projeto]Relatorio_07_21/js/npm.js
- [EESC_jr][Projeto]Relatorio_07_21/js/owl.carousel.min.js
- [EESC_jr][Projeto]Relatorio_07_21/js/wow.min.js
- [EESC_jr][Projeto]Relatorio_07_21/logs/
- [EESC_jr][Projeto]Relatorio_07_21/logs/access_log20160921.gz
- [EESC_jr][Projeto]Relatorio_07_21/logs/access_log20160922.gz
- [EESC_jr][Projeto]Relatorio_07_21/logs/access_log20160923.gz
- [EESC_jr][Projeto]Relatorio_07_21/logs/access_log20160924.gz
- [EESC_jr][Projeto]Relatorio_07_21/logs/access_log20160925.gz
- [EESC_jr][Projeto]Relatorio_07_21/logs/access_log20160927
- [EESC_jr][Projeto]Relatorio_07_21/logs/access_log20160928
- [EESC_jr][Projeto]Relatorio_07_21/logs/access_log20160929
- [EESC_jr][Projeto]Relatorio_07_21/logs/error_log20160922
- [EESC_jr][Projeto]Relatorio_07_21/logs/error_log20160923
- [EESC_jr][Projeto]Relatorio_07_21/logs/error_log20160924
- [EESC_jr][Projeto]Relatorio_07_21/logs/error_log20160925
- [EESC_jr][Projeto]Relatorio_07_21/logs/error_log20160926
- [EESC_jr][Projeto]Relatorio_07_21/logs/error_log20160927
- [EESC_jr][Projeto]Relatorio_07_21/logs/error_log20160928
- [EESC_jr][Projeto]Relatorio_07_21/logs/error_log20160929
- [EESC_jr][Projeto]Relatorio_07_21/painel/
- [EESC_jr][Projeto]Relatorio_07_21/painel/WideImage/
- [EESC_jr][Projeto]Relatorio_07_21/painel/WideImage/Canvas.php
- [EESC_jr][Projeto]Relatorio_07_21/painel/WideImage/Coordinate.php
- [EESC_jr][Projeto]Relatorio_07_21/painel/WideImage/Exception.php
- [EESC_jr][Projeto]Relatorio_07_21/painel/WideImage/Font/
- [EESC_jr][Projeto]Relatorio_07_21/painel/WideImage/Font/GDF.php
- [EESC_jr][Projeto]Relatorio_07_21/painel/WideImage/Font/PS.php
- [EESC_jr][Projeto]Relatorio_07_21/painel/WideImage/Font/TTF.php
- [EESC_jr][Projeto]Relatorio_07_21/painel/WideImage/Image.php
- [EESC_jr][Projeto]Relatorio_07_21/painel/WideImage/Mapper/
- [EESC_jr][Projeto]Relatorio_07_21/painel/WideImage/Mapper/BMP.php
- [EESC_jr][Projeto]Relatorio_07_21/painel/WideImage/Mapper/GD.php
- [EESC_jr][Projeto]Relatorio_07_21/painel/WideImage/Mapper/GD2.php
- [EESC_jr][Projeto]Relatorio_07_21/painel/WideImage/Mapper/GIF.php
- [EESC_jr][Projeto]Relatorio_07_21/painel/WideImage/Mapper/JPEG.php
- [EESC_jr][Projeto]Relatorio_07_21/painel/WideImage/Mapper/PNG.php
- [EESC_jr][Projeto]Relatorio_07_21/painel/WideImage/Mapper/TGA.php
- [EESC_jr][Projeto]Relatorio_07_21/painel/WideImage/MapperFactory.php
- [EESC_jr][Projeto]Relatorio_07_21/painel/WideImage/Operation/
- [EESC_jr][Projeto]Relatorio_07_21/painel/WideImage/Operation/AddNoise.php
- [EESC_jr][Projeto]Relatorio_07_21/painel/WideImage/Operation/ApplyConvolution.php
- [EESC_jr][Projeto]Relatorio_07_21/painel/WideImage/Operation/ApplyFilter.php
- [EESC_jr][Projeto]Relatorio_07_21/painel/WideImage/Operation/ApplyMask.php
- [EESC_jr][Projeto]Relatorio_07_21/painel/WideImage/Operation/AsGrayscale.php
- [EESC_jr][Projeto]Relatorio_07_21/painel/WideImage/Operation/AsNegative.php
- [EESC_jr][Projeto]Relatorio_07_21/painel/WideImage/Operation/AutoCrop.php
- [EESC_jr][Projeto]Relatorio_07_21/painel/WideImage/Operation/CopyChannelsPalette.php
- [EESC_jr][Projeto]Relatorio_07_21/painel/WideImage/Operation/CopyChannelsTrueColor.php
- [EESC_jr][Projeto]Relatorio_07_21/painel/WideImage/Operation/CorrectGamma.php
- [EESC_jr][Projeto]Relatorio_07_21/painel/WideImage/Operation/Crop.php
- [EESC_jr][Projeto]Relatorio_07_21/painel/WideImage/Operation/Flip.php
- [EESC_jr][Projeto]Relatorio_07_21/painel/WideImage/Operation/GetMask.php
- [EESC_jr][Projeto]Relatorio_07_21/painel/WideImage/Operation/Merge.php
- [EESC_jr][Projeto]Relatorio_07_21/painel/WideImage/Operation/Mirror.php
- [EESC_jr][Projeto]Relatorio_07_21/painel/WideImage/Operation/Resize.php
- [EESC_jr][Projeto]Relatorio_07_21/painel/WideImage/Operation/ResizeCanvas.php
- [EESC_jr][Projeto]Relatorio_07_21/painel/WideImage/Operation/Rotate.php
- [EESC_jr][Projeto]Relatorio_07_21/painel/WideImage/Operation/RoundCorners.php
- [EESC_jr][Projeto]Relatorio_07_21/painel/WideImage/Operation/Unsharp.php
- [EESC_jr][Projeto]Relatorio_07_21/painel/WideImage/OperationFactory.php
- [EESC_jr][Projeto]Relatorio_07_21/painel/WideImage/PaletteImage.php
- [EESC_jr][Projeto]Relatorio_07_21/painel/WideImage/README
- [EESC_jr][Projeto]Relatorio_07_21/painel/WideImage/TrueColorImage.php
- [EESC_jr][Projeto]Relatorio_07_21/painel/WideImage/VERSION
- [EESC_jr][Projeto]Relatorio_07_21/painel/WideImage/WideImage.php
- [EESC_jr][Projeto]Relatorio_07_21/painel/WideImage/gpl.txt
- [EESC_jr][Projeto]Relatorio_07_21/painel/WideImage/lgpl.txt
- [EESC_jr][Projeto]Relatorio_07_21/painel/WideImage/vendor/
- [EESC_jr][Projeto]Relatorio_07_21/painel/WideImage/vendor/de77/
- [EESC_jr][Projeto]Relatorio_07_21/painel/WideImage/vendor/de77/BMP.php
- [EESC_jr][Projeto]Relatorio_07_21/painel/WideImage/vendor/de77/TGA.php
- [EESC_jr][Projeto]Relatorio_07_21/painel/about.php
- [EESC_jr][Projeto]Relatorio_07_21/painel/auth.php
- [EESC_jr][Projeto]Relatorio_07_21/painel/css/
- [EESC_jr][Projeto]Relatorio_07_21/painel/css/helpers/
- [EESC_jr][Projeto]Relatorio_07_21/painel/css/helpers/smartresize.js
- [EESC_jr][Projeto]Relatorio_07_21/painel/css/maps/
- [EESC_jr][Projeto]Relatorio_07_21/painel/css/maps/jquery-jvectormap-2.0.3.css
- [EESC_jr][Projeto]Relatorio_07_21/painel/error_log
- [EESC_jr][Projeto]Relatorio_07_21/painel/fixed_footer.html
- [EESC_jr][Projeto]Relatorio_07_21/painel/fixed_sidebar.html
- [EESC_jr][Projeto]Relatorio_07_21/painel/font/
- [EESC_jr][Projeto]Relatorio_07_21/painel/font/courier.php
- [EESC_jr][Projeto]Relatorio_07_21/painel/font/courierb.php
- [EESC_jr][Projeto]Relatorio_07_21/painel/font/courierbi.php
- [EESC_jr][Projeto]Relatorio_07_21/painel/font/courieri.php
- [EESC_jr][Projeto]Relatorio_07_21/painel/font/helvetica.php
- [EESC_jr][Projeto]Relatorio_07_21/painel/font/helveticab.php
- [EESC_jr][Projeto]Relatorio_07_21/painel/font/helveticabi.php
- [EESC_jr][Projeto]Relatorio_07_21/painel/font/helveticai.php
- [EESC_jr][Projeto]Relatorio_07_21/painel/font/symbol.php
- [EESC_jr][Projeto]Relatorio_07_21/painel/font/times.php
- [EESC_jr][Projeto]Relatorio_07_21/painel/font/timesb.php
- [EESC_jr][Projeto]Relatorio_07_21/painel/font/timesbi.php
- [EESC_jr][Projeto]Relatorio_07_21/painel/font/timesi.php
- [EESC_jr][Projeto]Relatorio_07_21/painel/font/zapfdingbats.php
- [EESC_jr][Projeto]Relatorio_07_21/painel/footer.php
- [EESC_jr][Projeto]Relatorio_07_21/painel/fpdf.php
- [EESC_jr][Projeto]Relatorio_07_21/painel/header.php
- [EESC_jr][Projeto]Relatorio_07_21/painel/icons.html
- [EESC_jr][Projeto]Relatorio_07_21/painel/images/
- [EESC_jr][Projeto]Relatorio_07_21/painel/images/american-express.png
- [EESC_jr][Projeto]Relatorio_07_21/painel/images/cropper.jpg
- [EESC_jr][Projeto]Relatorio_07_21/painel/images/img.jpg
- [EESC_jr][Projeto]Relatorio_07_21/painel/images/inbox.png
- [EESC_jr][Projeto]Relatorio_07_21/painel/images/mastercard.png
- [EESC_jr][Projeto]Relatorio_07_21/painel/images/media.jpg
- [EESC_jr][Projeto]Relatorio_07_21/painel/images/paypal.png
- [EESC_jr][Projeto]Relatorio_07_21/painel/images/picture.jpg
- [EESC_jr][Projeto]Relatorio_07_21/painel/images/prod-1.jpg
- [EESC_jr][Projeto]Relatorio_07_21/painel/images/prod-2.jpg
- [EESC_jr][Projeto]Relatorio_07_21/painel/images/prod-3.jpg
- [EESC_jr][Projeto]Relatorio_07_21/painel/images/prod-4.jpg
- [EESC_jr][Projeto]Relatorio_07_21/painel/images/prod-5.jpg
- [EESC_jr][Projeto]Relatorio_07_21/painel/images/user.png
- [EESC_jr][Projeto]Relatorio_07_21/painel/images/visa.png
- [EESC_jr][Projeto]Relatorio_07_21/painel/index.php
- [EESC_jr][Projeto]Relatorio_07_21/painel/index_antigo.php
- [EESC_jr][Projeto]Relatorio_07_21/painel/js/
- [EESC_jr][Projeto]Relatorio_07_21/painel/js/datepicker/
- [EESC_jr][Projeto]Relatorio_07_21/painel/js/datepicker/daterangepicker.js
- [EESC_jr][Projeto]Relatorio_07_21/painel/js/moment/
- [EESC_jr][Projeto]Relatorio_07_21/painel/js/moment/moment.min.js
- [EESC_jr][Projeto]Relatorio_07_21/painel/makefont/
- [EESC_jr][Projeto]Relatorio_07_21/painel/makefont/cp1250.map
- [EESC_jr][Projeto]Relatorio_07_21/painel/makefont/cp1251.map
- [EESC_jr][Projeto]Relatorio_07_21/painel/makefont/cp1252.map
- [EESC_jr][Projeto]Relatorio_07_21/painel/makefont/cp1253.map
- [EESC_jr][Projeto]Relatorio_07_21/painel/makefont/cp1254.map
- [EESC_jr][Projeto]Relatorio_07_21/painel/makefont/cp1255.map
- [EESC_jr][Projeto]Relatorio_07_21/painel/makefont/cp1257.map
- [EESC_jr][Projeto]Relatorio_07_21/painel/makefont/cp1258.map
- [EESC_jr][Projeto]Relatorio_07_21/painel/makefont/cp874.map
- [EESC_jr][Projeto]Relatorio_07_21/painel/makefont/iso-8859-1.map
- [EESC_jr][Projeto]Relatorio_07_21/painel/makefont/iso-8859-11.map
- [EESC_jr][Projeto]Relatorio_07_21/painel/makefont/iso-8859-15.map
- [EESC_jr][Projeto]Relatorio_07_21/painel/makefont/iso-8859-16.map
- [EESC_jr][Projeto]Relatorio_07_21/painel/makefont/iso-8859-2.map
- [EESC_jr][Projeto]Relatorio_07_21/painel/makefont/iso-8859-4.map
- [EESC_jr][Projeto]Relatorio_07_21/painel/makefont/iso-8859-5.map
- [EESC_jr][Projeto]Relatorio_07_21/painel/makefont/iso-8859-7.map
- [EESC_jr][Projeto]Relatorio_07_21/painel/makefont/iso-8859-9.map
- [EESC_jr][Projeto]Relatorio_07_21/painel/makefont/koi8-r.map
- [EESC_jr][Projeto]Relatorio_07_21/painel/makefont/koi8-u.map
- [EESC_jr][Projeto]Relatorio_07_21/painel/makefont/makefont.php
- [EESC_jr][Projeto]Relatorio_07_21/painel/makefont/ttfparser.php
- [EESC_jr][Projeto]Relatorio_07_21/painel/manage_report.php
- [EESC_jr][Projeto]Relatorio_07_21/painel/new_report.php
- [EESC_jr][Projeto]Relatorio_07_21/painel/new_report_save.php
- [EESC_jr][Projeto]Relatorio_07_21/painel/new_report_save2.php
- [EESC_jr][Projeto]Relatorio_07_21/painel/quit.php
- [EESC_jr][Projeto]Relatorio_07_21/painel/report_delete.php
- [EESC_jr][Projeto]Relatorio_07_21/painel_es/
- [EESC_jr][Projeto]Relatorio_07_21/painel_es/WideImage/
- [EESC_jr][Projeto]Relatorio_07_21/painel_es/WideImage/Canvas.php
- [EESC_jr][Projeto]Relatorio_07_21/painel_es/WideImage/Coordinate.php
- [EESC_jr][Projeto]Relatorio_07_21/painel_es/WideImage/Exception.php
- [EESC_jr][Projeto]Relatorio_07_21/painel_es/WideImage/Font/
- [EESC_jr][Projeto]Relatorio_07_21/painel_es/WideImage/Font/GDF.php
- [EESC_jr][Projeto]Relatorio_07_21/painel_es/WideImage/Font/PS.php
- [EESC_jr][Projeto]Relatorio_07_21/painel_es/WideImage/Font/TTF.php
- [EESC_jr][Projeto]Relatorio_07_21/painel_es/WideImage/Image.php
- [EESC_jr][Projeto]Relatorio_07_21/painel_es/WideImage/Mapper/
- [EESC_jr][Projeto]Relatorio_07_21/painel_es/WideImage/Mapper/BMP.php
- [EESC_jr][Projeto]Relatorio_07_21/painel_es/WideImage/Mapper/GD.php
- [EESC_jr][Projeto]Relatorio_07_21/painel_es/WideImage/Mapper/GD2.php
- [EESC_jr][Projeto]Relatorio_07_21/painel_es/WideImage/Mapper/GIF.php
- [EESC_jr][Projeto]Relatorio_07_21/painel_es/WideImage/Mapper/JPEG.php
- [EESC_jr][Projeto]Relatorio_07_21/painel_es/WideImage/Mapper/PNG.php
- [EESC_jr][Projeto]Relatorio_07_21/painel_es/WideImage/Mapper/TGA.php
- [EESC_jr][Projeto]Relatorio_07_21/painel_es/WideImage/MapperFactory.php
- [EESC_jr][Projeto]Relatorio_07_21/painel_es/WideImage/Operation/
- [EESC_jr][Projeto]Relatorio_07_21/painel_es/WideImage/Operation/AddNoise.php
- [EESC_jr][Projeto]Relatorio_07_21/painel_es/WideImage/Operation/ApplyConvolution.php
- [EESC_jr][Projeto]Relatorio_07_21/painel_es/WideImage/Operation/ApplyFilter.php
- [EESC_jr][Projeto]Relatorio_07_21/painel_es/WideImage/Operation/ApplyMask.php
- [EESC_jr][Projeto]Relatorio_07_21/painel_es/WideImage/Operation/AsGrayscale.php
- [EESC_jr][Projeto]Relatorio_07_21/painel_es/WideImage/Operation/AsNegative.php
- [EESC_jr][Projeto]Relatorio_07_21/painel_es/WideImage/Operation/AutoCrop.php
- [EESC_jr][Projeto]Relatorio_07_21/painel_es/WideImage/Operation/CopyChannelsPalette.php
- [EESC_jr][Projeto]Relatorio_07_21/painel_es/WideImage/Operation/CopyChannelsTrueColor.php
- [EESC_jr][Projeto]Relatorio_07_21/painel_es/WideImage/Operation/CorrectGamma.php
- [EESC_jr][Projeto]Relatorio_07_21/painel_es/WideImage/Operation/Crop.php
- [EESC_jr][Projeto]Relatorio_07_21/painel_es/WideImage/Operation/Flip.php
- [EESC_jr][Projeto]Relatorio_07_21/painel_es/WideImage/Operation/GetMask.php
- [EESC_jr][Projeto]Relatorio_07_21/painel_es/WideImage/Operation/Merge.php
- [EESC_jr][Projeto]Relatorio_07_21/painel_es/WideImage/Operation/Mirror.php
- [EESC_jr][Projeto]Relatorio_07_21/painel_es/WideImage/Operation/Resize.php
- [EESC_jr][Projeto]Relatorio_07_21/painel_es/WideImage/Operation/ResizeCanvas.php
- [EESC_jr][Projeto]Relatorio_07_21/painel_es/WideImage/Operation/Rotate.php
- [EESC_jr][Projeto]Relatorio_07_21/painel_es/WideImage/Operation/RoundCorners.php
- [EESC_jr][Projeto]Relatorio_07_21/painel_es/WideImage/Operation/Unsharp.php
- [EESC_jr][Projeto]Relatorio_07_21/painel_es/WideImage/OperationFactory.php
- [EESC_jr][Projeto]Relatorio_07_21/painel_es/WideImage/PaletteImage.php
- [EESC_jr][Projeto]Relatorio_07_21/painel_es/WideImage/README
- [EESC_jr][Projeto]Relatorio_07_21/painel_es/WideImage/TrueColorImage.php
- [EESC_jr][Projeto]Relatorio_07_21/painel_es/WideImage/VERSION
- [EESC_jr][Projeto]Relatorio_07_21/painel_es/WideImage/WideImage.php
- [EESC_jr][Projeto]Relatorio_07_21/painel_es/WideImage/gpl.txt
- [EESC_jr][Projeto]Relatorio_07_21/painel_es/WideImage/lgpl.txt
- [EESC_jr][Projeto]Relatorio_07_21/painel_es/WideImage/vendor/
- [EESC_jr][Projeto]Relatorio_07_21/painel_es/WideImage/vendor/de77/
- [EESC_jr][Projeto]Relatorio_07_21/painel_es/WideImage/vendor/de77/BMP.php
- [EESC_jr][Projeto]Relatorio_07_21/painel_es/WideImage/vendor/de77/TGA.php
- [EESC_jr][Projeto]Relatorio_07_21/painel_es/about.php
- [EESC_jr][Projeto]Relatorio_07_21/painel_es/auth.php
- [EESC_jr][Projeto]Relatorio_07_21/painel_es/css/
- [EESC_jr][Projeto]Relatorio_07_21/painel_es/css/helpers/
- [EESC_jr][Projeto]Relatorio_07_21/painel_es/css/helpers/smartresize.js
- [EESC_jr][Projeto]Relatorio_07_21/painel_es/css/maps/
- [EESC_jr][Projeto]Relatorio_07_21/painel_es/css/maps/jquery-jvectormap-2.0.3.css
- [EESC_jr][Projeto]Relatorio_07_21/painel_es/error_log
- [EESC_jr][Projeto]Relatorio_07_21/painel_es/fixed_footer.html
- [EESC_jr][Projeto]Relatorio_07_21/painel_es/fixed_sidebar.html
- [EESC_jr][Projeto]Relatorio_07_21/painel_es/font/
- [EESC_jr][Projeto]Relatorio_07_21/painel_es/font/courier.php
- [EESC_jr][Projeto]Relatorio_07_21/painel_es/font/courierb.php
- [EESC_jr][Projeto]Relatorio_07_21/painel_es/font/courierbi.php
- [EESC_jr][Projeto]Relatorio_07_21/painel_es/font/courieri.php
- [EESC_jr][Projeto]Relatorio_07_21/painel_es/font/helvetica.php
- [EESC_jr][Projeto]Relatorio_07_21/painel_es/font/helveticab.php
- [EESC_jr][Projeto]Relatorio_07_21/painel_es/font/helveticabi.php
- [EESC_jr][Projeto]Relatorio_07_21/painel_es/font/helveticai.php
- [EESC_jr][Projeto]Relatorio_07_21/painel_es/font/symbol.php
- [EESC_jr][Projeto]Relatorio_07_21/painel_es/font/times.php
- [EESC_jr][Projeto]Relatorio_07_21/painel_es/font/timesb.php
[truncated: 8,471 more entries]
