# Supplementary material for: Development of a computer-aided design software for the quantitative evaluation of aesthetic damage
Source: PLoS One. 2019 Dec 18;14(12):e0226322. doi: 10.1371/journal.pone.0226322 (PMC6919621; doi:10.1371/journal.pone.0226322)
Supplement: S1 Code site — 1. (ZIP) [file pone.0226322.s001.zip › [EESC_jr][Projeto]Relatorio_07_21/build/css/custom.css]

@charset "UTF-8";
.left_col {
  background: #2A3F54; }

.nav-sm .container.body .col-md-3.left_col {
  min-height: 100%;
  width: 70px;
  padding: 0;
  z-index: 9999;
  position: absolute; }

.nav-sm .container.body .col-md-3.left_col.menu_fixed {
  position: fixed;
  height: 100%; }

.nav-sm .container.body .col-md-3.left_col .mCSB_container,
.nav-sm .container.body .col-md-3.left_col .mCustomScrollBox {
  overflow: visible; }

.nav-sm .hidden-small {
  visibility: hidden; }

.nav-sm .container.body .right_col {
  padding: 10px 20px;
  margin-left: 70px;
  z-index: 2; }

.nav-sm .navbar.nav_title {
  width: 70px; }

.nav-sm .navbar.nav_title a span {
  display: none; }

.nav-sm .navbar.nav_title a i {
  font-size: 27px;
  margin: 13px 0 0 3px; }

.site_title i {
  border: 1px solid #EAEAEA;
  padding: 5px 6px;
  border-radius: 50%; }

.nav-sm .main_container .top_nav {
  display: block;
  margin-left: 70px;
  z-index: 2; }

.nav-sm .nav.side-menu li a {
  text-align: center !important;
  font-weight: 400;
  font-size: 10px;
  padding: 10px 5px; }

.nav-sm .nav.child_menu li.active,
.nav-sm .nav.side-menu li.active-sm {
  border-right: 5px solid #1ABB9C; }

.nav-sm ul.nav.child_menu ul,
.nav-sm .nav.side-menu li.active-sm ul ul {
  position: static;
  width: 200px;
  background: none; }

.nav-sm > .nav.side-menu > li.active-sm > a {
  color: #1ABB9C !important; }

.nav-sm .nav.side-menu li a i.toggle-up {
  display: none !important; }

.nav-sm .nav.side-menu li a i {
  font-size: 25px !important;
  text-align: center;
  width: 100% !important;
  margin-bottom: 5px; }

.nav-sm ul.nav.child_menu {
  left: 100%;
  position: absolute;
  top: 0;
  width: 210px;
  z-index: 4000;
  background: #3E5367;
  display: none; }

.nav-sm ul.nav.child_menu li {
  padding: 0 10px; }

.nav-sm ul.nav.child_menu li a {
  text-align: left !important; }

.nav-sm .profile {
  display: none; }

.menu_section {
  margin-bottom: 35px; }

.menu_section h3 {
  padding-left: 23px;
  color: #fff;
  text-transform: uppercase;
  letter-spacing: .5px;
  font-weight: bold;
  font-size: 11px;
  margin-bottom: 0;
  margin-top: 0;
  text-shadow: 1px 1px #000; }

.menu_section > ul {
  margin-top: 10px; }

.profile_pic {
  width: 35%;
  float: left; }

.img-circle.profile_img {
  width: 70%;
  background: #fff;
  margin-left: 15%;
  z-index: 1000;
  position: inherit;
  margin-top: 20px;
  border: 1px solid rgba(52, 73, 94, 0.44);
  padding: 4px; }

.profile_info {
  padding: 25px 10px 10px;
  width: 65%;
  float: left; }

.profile_info span {
  font-size: 13px;
  line-height: 30px;
  color: #BAB8B8; }

.profile_info h2 {
  font-size: 14px;
  color: #ECF0F1;
  margin: 0;
  font-weight: 300; }

.profile.img_2 {
  text-align: center; }

.profile.img_2 .profile_pic {
  width: 100%; }

.profile.img_2 .profile_pic .img-circle.profile_img {
  width: 50%;
  margin: 10px 0 0; }

.profile.img_2 .profile_info {
  padding: 15px 10px 0;
  width: 100%;
  margin-bottom: 10px;
  float: left; }

.main_menu span.fa {
  float: right;
  text-align: center;
  margin-top: 5px;
  font-size: 10px;
  min-width: inherit;
  color: #C4CFDA; }

.active a span.fa {
  text-align: right !important;
  margin-right: 4px; }

.nav-sm .menu_section {
  margin: 0; }

.nav-sm span.fa,
.nav-sm .menu_section h3 {
  display: none; }

.nav-sm li li span.fa {
  display: inline-block; }

.nav_menu {
  float: left;
  background: #EDEDED;
  border-bottom: 1px solid #D9DEE4;
  margin-bottom: 10px;
  width: 100%;
  position: relative; }

@media (min-width: 480px) {
  .nav_menu {
    position: static; } }
.nav-md .container.body .col-md-3.left_col {
  min-height: 100%;
  width: 230px;
  padding: 0;
  position: absolute;
  display: -ms-flexbox;
  display: flex;
  z-index: 1; }

.nav-md .container.body .col-md-3.left_col.menu_fixed {
  height: 100%;
  position: fixed; }

body .container.body .right_col {
  background: #F7F7F7; }

.nav-md .container.body .right_col {
  padding: 10px 20px 0;
  margin-left: 230px; }

.nav_title {
  width: 230px;
  float: left;
  background: #2A3F54;
  border-radius: 0;
  height: 57px; }

@media (max-width: 991px) {
  .nav-md .container.body .right_col, .nav-md .container.body .top_nav {
    width: 100%;
    margin: 0; }

  .nav-md .container.body .col-md-3.left_col {
    display: none; }

  .nav-md .container.body .right_col {
    width: 100%;
    padding-right: 0; }

  .right_col {
    padding: 10px !important; } }
@media (max-width: 1200px) {
  .x_title h2 {
    width: 62%;
    font-size: 17px; }

  .tile, .graph {
    zoom: 85%;
    height: inherit; } }
@media (max-width: 1270px) and (min-width: 192px) {
  .x_title h2 small {
    display: none; } }
.left_col .mCSB_scrollTools {
  width: 6px; }

.left_col .mCSB_dragger {
  max-height: 400px !important; }

/**  ------------------------------------------  **/
.blue {
  color: #3498DB; }

.purple {
  color: #9B59B6; }

.green {
  color: #1ABB9C; }

.aero {
  color: #9CC2CB; }

.red {
  color: #E74C3C; }

.dark {
  color: #34495E; }

.border-blue {
  border-color: #3498DB !important; }

.border-purple {
  border-color: #9B59B6 !important; }

.border-green {
  border-color: #1ABB9C !important; }

.border-aero {
  border-color: #9CC2CB !important; }

.border-red {
  border-color: #E74C3C !important; }

.border-dark {
  border-color: #34495E !important; }

.bg-white {
  background: #fff !important;
  border: 1px solid #fff !important;
  color: #73879C; }

.bg-green {
  background: #1ABB9C !important;
  border: 1px solid #1ABB9C !important;
  color: #fff; }

.bg-red {
  background: #E74C3C !important;
  border: 1px solid #E74C3C !important;
  color: #fff; }

.bg-blue {
  background: #3498DB !important;
  border: 1px solid #3498DB !important;
  color: #fff; }

.bg-orange {
  background: #F39C12 !important;
  border: 1px solid #F39C12 !important;
  color: #fff; }

.bg-purple {
  background: #9B59B6 !important;
  border: 1px solid #9B59B6 !important;
  color: #fff; }

.bg-blue-sky {
  background: #50C1CF !important;
  border: 1px solid #50C1CF !important;
  color: #fff; }

.container {
  width: 100%;
  padding: 0; }

.navbar-nav > li > a, .navbar-brand, .navbar-nav > li > a {
  color: #fff !important; }

.top_nav .nav > li > a:focus, .top_nav .nav > li > a:hover, .top_nav .nav .open > a, .top_nav .nav .open > a:focus, .top_nav .nav .open > a:hover {
  background: #D9DEE4; }

body {
  color: #73879C;
  background: #2A3F54;
  font-family: "Helvetica Neue", Roboto, Arial, "Droid Sans", sans-serif;
  font-size: 13px;
  font-weight: 400;
  line-height: 1.471; }

.main_container .top_nav {
  display: block;
  margin-left: 230px; }

.no-padding {
  padding: 0 !important; }

.page-title {
  width: 100%;
  height: 65px;
  padding: 10px 0; }

.page-title .title_left {
  width: 45%;
  float: left;
  display: block; }

.page-title .title_left h3 {
  margin: 9px 0; }

.page-title .title_right {
  width: 55%;
  float: left;
  display: block; }

.page-title .title_right .pull-right {
  margin: 10px 0; }

.fixed_height_320 {
  height: 320px; }

.fixed_height_390 {
  height: 390px; }

.fixed_height_200 {
  height: 200px; }

.overflow_hidden {
  overflow: hidden; }

.progress-bar-dark {
  background-color: #34495E !important; }

.progress-bar-gray {
  background-color: #BDC3C7 !important; }

table.no-margin .progress {
  margin-bottom: 0; }

.main_content {
  padding: 10px 20px; }

.col-md-55 {
  width: 50%;
  margin-bottom: 10px; }

@media (min-width: 768px) {
  .col-md-55 {
    width: 20%; } }
@media (min-width: 992px) {
  .col-md-55 {
    width: 20%; } }
@media (min-width: 1200px) {
  .col-md-55 {
    width: 20%; } }
@media (min-width: 192px) and (max-width: 1270px) {
  table.tile_info span.right {
    margin-right: 7px;
    float: left; } }
.center-margin {
  margin: 0 auto;
  float: none !important; }

.col-md-55, .col-xs-1, .col-sm-1, .col-md-1, .col-lg-1, .col-xs-2, .col-sm-2, .col-md-2, .col-lg-2, .col-xs-3, .col-sm-3, .col-md-3, .col-lg-3, .col-xs-4, .col-sm-4, .col-md-4, .col-lg-4, .col-xs-5, .col-sm-5, .col-md-5, .col-lg-5, .col-xs-6, .col-sm-6, .col-md-6, .col-lg-6, .col-xs-7, .col-sm-7, .col-md-7, .col-lg-7, .col-xs-8, .col-sm-8, .col-md-8, .col-lg-8, .col-xs-9, .col-sm-9, .col-md-9, .col-lg-9, .col-xs-10, .col-sm-10, .col-md-10, .col-lg-10, .col-xs-11, .col-sm-11, .col-md-11, .col-lg-11, .col-xs-12, .col-sm-12, .col-md-12, .col-lg-12 {
  position: relative;
  min-height: 1px;
  float: left;
  padding-right: 10px;
  padding-left: 10px; }

.row {
  margin-right: -10px;
  margin-left: -10px; }

.grid_slider .col-md-6 {
  padding: 0 40px; }

h1, .h1, h2, .h2, h3, .h3 {
  margin-top: 10px;
  margin-bottom: 10px; }

a {
  color: #5A738E;
  text-decoration: none; }

a, a:visited, a:focus, a:active, :visited, :focus, :active, .btn:focus, .btn:active:focus, .btn.active:focus, .btn.focus, .btn:active.focus, .btn.active.focus {
  outline: 0; }

a:hover, a:focus {
  text-decoration: none; }

.navbar {
  margin-bottom: 0; }

.navbar-header {
  background: #34495E; }

.navbar-right {
  margin-right: 0; }

.top_nav .navbar-right {
  margin: 0;
  width: 70%;
  float: right; }

.top_nav .navbar-right li {
  display: inline-block;
  float: right;
  position: static; }

@media (min-width: 480px) {
  .top_nav .navbar-right li {
    position: relative; } }
.top_nav .dropdown-menu li {
  width: 100%; }

.top_nav .dropdown-menu li a {
  width: 100%;
  padding: 12px 20px; }

.top_nav li a i {
  font-size: 15px; }

.navbar-static-top {
  position: fixed;
  top: 0;
  width: 100%; }

.sidebar-header {
  border-bottom: 0;
  margin-top: 46px; }

.sidebar-header:first-of-type {
  margin-top: 0; }

.nav.side-menu > li {
  position: relative;
  display: block;
  cursor: pointer; }

.nav.side-menu > li > a {
  margin-bottom: 6px; }

.nav.side-menu > li > a:hover {
  color: #F2F5F7 !important; }

.nav.side-menu > li > a:hover, .nav > li > a:focus {
  text-decoration: none;
  background: transparent; }

.nav.child_menu {
  display: none; }

.nav.child_menu li:hover,
.nav.child_menu li.active {
  background-color: rgba(255, 255, 255, 0.06); }

.nav.child_menu li {
  padding-left: 36px; }

.nav-md ul.nav.child_menu li:before {
  background: #425668;
  bottom: auto;
  content: "";
  height: 8px;
  left: 23px;
  margin-top: 15px;
  position: absolute;
  right: auto;
  width: 8px;
  z-index: 1;
  border-radius: 50%; }

.nav-md ul.nav.child_menu li:after {
  border-left: 1px solid #425668;
  bottom: 0;
  content: "";
  left: 27px;
  position: absolute;
  top: 0; }

.nav.side-menu > li > a, .nav.child_menu > li > a {
  color: #E7E7E7;
  font-weight: 500; }

.nav.child_menu li li:hover,
.nav.child_menu li li.active {
  background: none; }

.nav.child_menu li li a:hover,
.nav.child_menu li li a.active {
  color: #fff; }

.nav > li > a {
  position: relative;
  display: block;
  padding: 13px 15px 12px; }

.nav.side-menu > li.current-page, .nav.side-menu > li.active {
  border-right: 5px solid #1ABB9C; }

.nav li.current-page {
  background: rgba(255, 255, 255, 0.05); }

.nav li li li.current-page {
  background: none; }

.nav li li.current-page a {
  color: #fff; }

.nav.side-menu > li.active > a {
  text-shadow: rgba(0, 0, 0, 0.25) 0 -1px 0;
  background: linear-gradient(#334556, #2C4257), #2A3F54;
  box-shadow: rgba(0, 0, 0, 0.25) 0 1px 0, inset rgba(255, 255, 255, 0.16) 0 1px 0; }

.navbar-brand, .navbar-nav > li > a {
  font-weight: 500;
  color: #ECF0F1 !important;
  margin-left: 0 !important;
  line-height: 32px; }

.site_title {
  text-overflow: ellipsis;
  overflow: hidden;
  font-weight: 400;
  font-size: 22px;
  width: 100%;
  color: #ECF0F1 !important;
  margin-left: 0 !important;
  line-height: 59px;
  display: block;
  height: 55px;
  margin: 0;
  padding-left: 10px; }

.site_title:hover, .site_title:focus {
  text-decoration: none; }

.nav.navbar-nav > li > a {
  color: #515356 !important; }

.nav.top_menu > li > a {
  position: relative;
  display: block;
  padding: 10px 15px;
  color: #34495E !important; }

.nav > li > a:hover, .nav > li > a:focus {
  background-color: transparent; }

.top_search {
  padding: 0; }

.top_search .form-control {
  border-right: 0;
  box-shadow: inset 0 1px 0px rgba(0, 0, 0, 0.075);
  border-radius: 25px 0px 0px 25px;
  padding-left: 20px;
  border: 1px solid rgba(221, 226, 232, 0.49); }

.top_search .form-control:focus {
  border: 1px solid rgba(221, 226, 232, 0.49);
  border-right: 0; }

.top_search .input-group-btn button {
  border-radius: 0px 25px 25px 0px;
  border: 1px solid rgba(221, 226, 232, 0.49);
  border-left: 0;
  box-shadow: inset 0 1px 1px rgba(0, 0, 0, 0.075);
  color: #93A2B2;
  margin-bottom: 0 !important; }

.toggle {
  float: left;
  margin: 0;
  padding-top: 16px;
  width: 70px; }

.toggle a {
  padding: 15px 15px 0;
  margin: 0;
  cursor: pointer; }

.toggle a i {
  font-size: 26px; }

.nav.child_menu > li > a {
  color: rgba(255, 255, 255, 0.75);
  font-size: 12px;
  padding: 9px; }

.panel_toolbox {
  float: right;
  min-width: 70px; }

.panel_toolbox > li {
  float: left;
  cursor: pointer; }

.panel_toolbox > li > a {
  padding: 5px;
  color: #C5C7CB;
  font-size: 14px; }

.panel_toolbox > li > a:hover {
  background: #F5F7FA; }

.line_30 {
  line-height: 30px; }

.main_menu_side {
  padding: 0; }

.bs-docs-sidebar .nav > li > a {
  display: block;
  padding: 4px 6px; }

footer {
  background: #fff;
  padding: 15px 20px;
  display: block; }

.nav-sm footer {
  margin-left: 70px; }

.footer_fixed footer {
  position: fixed;
  left: 0px;
  bottom: 0px;
  width: 100%; }

@media (min-width: 768px) {
  .footer_fixed footer {
    margin-left: 0; } }
@media (min-width: 768px) {
  .footer_fixed .nav-sm footer {
    margin-left: 0; } }
.tile-stats.sparkline {
  padding: 10px;
  text-align: center; }

.jqstooltip {
  background: #34495E !important;
  width: 30px !important;
  height: 22px !important;
  text-decoration: none; }

.tooltip {
  display: block !important; }

.tiles {
  border-top: 1px solid #ccc;
  margin-top: 15px;
  padding-top: 5px;
  margin-bottom: 0; }

.tile {
  overflow: hidden; }

.top_tiles {
  margin-bottom: 0; }

.top_tiles .tile h2 {
  font-size: 30px;
  line-height: 30px;
  margin: 3px 0 7px;
  font-weight: bold; }

article.media {
  width: 100%; }

/* *********  custom accordion  **************************** */
*, *:before, *:after {
  box-sizing: border-box; }

#integration-list {
  width: 100%;
  margin: 0 auto;
  display: table; }

#integration-list ul {
  padding: 0;
  margin: 20px 0;
  color: #555; }

#integration-list ul > li {
  list-style: none;
  border-top: 1px solid #ddd;
  display: block;
  padding: 15px;
  overflow: hidden; }

#integration-list ul:last-child {
  border-bottom: 1px solid #ddd; }

#integration-list ul > li:hover {
  background: #efefef; }

.expand {
  display: block;
  text-decoration: none;
  color: #555;
  cursor: pointer; }

.expand h2 {
  width: 85%;
  float: left; }

h2 {
  font-size: 18px;
  font-weight: 400; }

#left, #right {
  display: table; }

#sup {
  display: table-cell;
  vertical-align: middle;
  width: 80%; }

.detail a {
  text-decoration: none;
  color: #C0392B;
  border: 1px solid #C0392B;
  padding: 6px 10px 5px;
  font-size: 13px;
  margin-right: 7px; }

.detail {
  margin: 10px 0 10px 0px;
  display: none;
  line-height: 22px;
  height: 150px; }

.detail span {
  margin: 0; }

.right-arrow {
  width: 10px;
  float: right;
  font-weight: bold;
  font-size: 20px; }

.accordion .panel {
  margin-bottom: 5px;
  border-radius: 0;
  border-bottom: 1px solid #efefef; }

.accordion .panel-heading {
  background: #F2F5F7;
  padding: 13px;
  width: 100%;
  display: block; }

.accordion .panel:hover {
  background: #F2F5F7; }

.x_panel {
  position: relative;
  width: 100%;
  margin-bottom: 10px;
  padding: 10px 17px;
  display: inline-block;
  background: #fff;
  border: 1px solid #E6E9ED;
  -webkit-column-break-inside: avoid;
  -moz-column-break-inside: avoid;
  column-break-inside: avoid;
  opacity: 1;
  transition: all .2s ease; }

.x_title {
  border-bottom: 2px solid #E6E9ED;
  padding: 1px 5px 6px;
  margin-bottom: 10px; }

.x_title .filter {
  width: 40%;
  float: right; }

.x_title h2 {
  margin: 5px 0 6px;
  float: left;
  display: block;
  text-overflow: ellipsis;
  overflow: hidden;
  white-space: nowrap; }

.x_title h2 small {
  margin-left: 10px; }

.x_title span {
  color: #BDBDBD; }

.x_content {
  padding: 0 5px 6px;
  position: relative;
  width: 100%;
  float: left;
  clear: both;
  margin-top: 5px; }

.x_content h4 {
  font-size: 16px;
  font-weight: 500; }

legend {
  padding-bottom: 7px; }

.demo-placeholder {
  height: 280px; }

/** Contacts **/
.profile_details:nth-child(3n) {
  clear: both; }

.profile_details .profile_view {
  display: inline-block;
  padding: 10px 0 0;
  background: #fff; }

.profile_details .profile_view .divider {
  border-top: 1px solid #e5e5e5;
  padding-top: 5px;
  margin-top: 5px; }

.profile_details .profile_view .ratings {
  margin-bottom: 0; }

.profile_details .profile_view .bottom {
  background: #F2F5F7;
  padding: 9px 0;
  border-top: 1px solid #E6E9ED; }

.profile_details .profile_view .left {
  margin-top: 20px; }

.profile_details .profile_view .left p {
  margin-bottom: 3px; }

.profile_details .profile_view .right {
  margin-top: 0px;
  padding: 10px; }

.profile_details .profile_view .img-circle {
  border: 1px solid #E6E9ED;
  padding: 2px; }

.profile_details .profile_view h2 {
  margin: 5px 0; }

.profile_details .profile_view .ratings {
  text-align: left;
  font-size: 16px; }

.profile_details .profile_view .brief {
  margin: 0;
  font-weight: 300; }

.profile_details .profile_left {
  background: white; }

.pagination.pagination-split li {
  display: inline-block;
  margin-right: 3px; }

.pagination.pagination-split li a {
  border-radius: 4px;
  color: #768399;
  -moz-border-radius: 4px;
  -webkit-border-radius: 4px; }

/** Contacts **/
/* *********  /custom accordion  **************************** */
/* *********  dashboard widget  **************************** */
table.tile h3, table.tile h4, table.tile span {
  font-weight: bold;
  vertical-align: middle !important; }

table.tile th, table.tile td {
  text-align: center; }

table.tile th {
  border-bottom: 1px solid #E6ECEE; }

table.tile td {
  padding: 5px 0; }

table.tile td ul {
  text-align: left;
  padding-left: 0; }

table.tile td ul li {
  list-style: none;
  width: 100%; }

table.tile td ul li a {
  width: 100%; }

table.tile td ul li a big {
  right: 0;
  float: right;
  margin-right: 13px; }

table.tile_info {
  width: 100%; }

table.tile_info td {
  text-align: left;
  padding: 1px;
  font-size: 15px; }

table.tile_info td p {
  white-space: nowrap;
  overflow: hidden;
  text-overflow: ellipsis;
  margin: 0;
  line-height: 28px; }

table.tile_info td i {
  margin-right: 8px;
  font-size: 17px;
  float: left;
  width: 18px;
  line-height: 28px; }

table.tile_info td:first-child {
  width: 83%; }

td span {
  line-height: 28px; }

.sidebar-widget {
  overflow: hidden; }

.error-number {
  font-size: 90px;
  line-height: 90px;
  margin: 20px 0; }

.col-middle {
  margin-top: 5%; }

.mid_center {
  width: 370px;
  margin: 0 auto;
  text-align: center;
  padding: 10px 20px; }

h3.degrees {
  font-size: 22px;
  font-weight: 400;
  text-align: center; }

.degrees:after {
  content: "o";
  position: relative;
  top: -12px;
  font-size: 13px;
  font-weight: 300; }

.daily-weather .day {
  font-size: 14px;
  border-top: 2px solid rgba(115, 135, 156, 0.36);
  text-align: center;
  border-bottom: 2px solid rgba(115, 135, 156, 0.36);
  padding: 5px 0; }

.weather-days .col-sm-2 {
  overflow: hidden;
  width: 16.66666667%; }

.weather .row {
  margin-bottom: 0; }

/* *********  tables styling  ******************************* */
.bulk-actions {
  display: none; }

table.countries_list {
  width: 100%; }

table.countries_list td {
  padding: 0 10px;
  line-height: 30px;
  border-top: 1px solid #eeeeee; }

.dataTables_paginate a {
  padding: 6px 9px !important;
  background: #ddd !important;
  border-color: #ddd !important; }

.paging_full_numbers a.paginate_active {
  background-color: rgba(38, 185, 154, 0.59) !important;
  border-color: rgba(38, 185, 154, 0.59) !important; }

button.DTTT_button, div.DTTT_button, a.DTTT_button {
  border: 1px solid #E7E7E7 !important;
  background: #E7E7E7 !important;
  box-shadow: none !important; }

table.jambo_table {
  border: 1px solid rgba(221, 221, 221, 0.78); }

table.jambo_table thead {
  background: rgba(52, 73, 94, 0.94);
  color: #ECF0F1; }

table.jambo_table tbody tr:hover td {
  background: rgba(38, 185, 154, 0.07);
  border-top: 1px solid rgba(38, 185, 154, 0.11);
  border-bottom: 1px solid rgba(38, 185, 154, 0.11); }

table.jambo_table tbody tr.selected {
  background: rgba(38, 185, 154, 0.16); }

table.jambo_table tbody tr.selected td {
  border-top: 1px solid rgba(38, 185, 154, 0.4);
  border-bottom: 1px solid rgba(38, 185, 154, 0.4); }

.dataTables_paginate a {
  background: #ff0000; }

.dataTables_wrapper {
  position: relative;
  clear: both;
  zoom: 1; }

.dataTables_processing {
  position: absolute;
  top: 50%;
  left: 50%;
  width: 250px;
  height: 30px;
  margin-left: -125px;
  margin-top: -15px;
  padding: 14px 0 2px 0;
  border: 1px solid #ddd;
  text-align: center;
  color: #999;
  font-size: 14px;
  background-color: white; }

.dataTables_length {
  width: 40%;
  float: left; }

.dataTables_filter {
  width: 50%;
  float: right;
  text-align: right; }

.dataTables_info {
  width: 60%;
  float: left; }

.dataTables_paginate {
  float: right;
  text-align: right; }

table.dataTable th.focus,
table.dataTable td.focus {
  outline: 2px solid #1ABB9C !important;
  outline-offset: -1px; }

table.display {
  margin: 0 auto;
  clear: both;
  width: 100%; }

table.display thead th {
  padding: 8px 18px 8px 10px;
  border-bottom: 1px solid black;
  font-weight: bold;
  cursor: pointer; }

table.display tfoot th {
  padding: 3px 18px 3px 10px;
  border-top: 1px solid black;
  font-weight: bold; }

table.display tr.heading2 td {
  border-bottom: 1px solid #aaa; }

table.display td {
  padding: 3px 10px; }

table.display td.center {
  text-align: center; }

table.display thead th:active, table.display thead td:active {
  outline: none; }

.dataTables_scroll {
  clear: both; }

.dataTables_scrollBody {
  *margin-top: -1px;
  -webkit-overflow-scrolling: touch; }

.top .dataTables_info {
  float: none; }

.clear {
  clear: both; }

.dataTables_empty {
  text-align: center; }

tfoot input {
  margin: 0.5em 0;
  width: 100%;
  color: #444; }

tfoot input.search_init {
  color: #999; }

td.group {
  background-color: #d1cfd0;
  border-bottom: 2px solid #A19B9E;
  border-top: 2px solid #A19B9E; }

td.details {
  background-color: #d1cfd0;
  border: 2px solid #A19B9E; }

.example_alt_pagination div.dataTables_info {
  width: 40%; }

.paging_full_numbers {
  width: 400px;
  height: 22px;
  line-height: 22px; }

.paging_full_numbers a:active {
  outline: none; }

.paging_full_numbers a:hover {
  text-decoration: none; }

.paging_full_numbers a.paginate_button, .paging_full_numbers a.paginate_active {
  border: 1px solid #aaa;
  -webkit-border-radius: 5px;
  -moz-border-radius: 5px;
  padding: 2px 5px;
  margin: 0 3px;
  cursor: pointer; }

.paging_full_numbers a.paginate_button {
  background-color: #ddd; }

.paging_full_numbers a.paginate_button:hover {
  background-color: #ccc;
  text-decoration: none !important; }

.paging_full_numbers a.paginate_active {
  background-color: #99B3FF; }

table.display tr.even.row_selected td {
  background-color: #B0BED9; }

table.display tr.odd.row_selected td {
  background-color: #9FAFD1; }

div.box {
  height: 100px;
  padding: 10px;
  overflow: auto;
  border: 1px solid #8080FF;
  background-color: #E5E5FF; }

/* *********  /tables styling  ****************************** */
/* *********  /dashboard widget  **************************** */
/* *********  widgets  *************************************** */
ul.msg_list li {
  background: #f7f7f7;
  padding: 5px;
  display: -ms-flexbox;
  display: flex;
  margin: 6px 6px 0;
  width: 96% !important; }

ul.msg_list li:last-child {
  margin-bottom: 6px;
  padding: 10px; }

ul.msg_list li a {
  padding: 3px 5px !important; }

ul.msg_list li a .image img {
  border-radius: 2px 2px 2px 2px;
  -webkit-border-radius: 2px 2px 2px 2px;
  float: left;
  margin-right: 10px;
  width: 11%; }

ul.msg_list li a .time {
  font-size: 11px;
  font-style: italic;
  font-weight: bold;
  position: absolute;
  right: 35px; }

ul.msg_list li a .message {
  display: block !important;
  font-size: 11px; }

.dropdown-menu.msg_list span {
  white-space: normal; }

.dropdown-menu {
  border: medium none;
  box-shadow: none;
  display: none;
  float: left;
  font-size: 12px;
  left: 0;
  list-style: none outside none;
  padding: 0;
  position: absolute;
  text-shadow: none;
  top: 100%;
  z-index: 9998;
  border: 1px solid #D9DEE4;
  border-top-left-radius: 0;
  border-top-right-radius: 0; }

.dropdown-menu > li > a {
  color: #5A738E; }

.navbar-nav .open .dropdown-menu {
  position: absolute;
  background: #fff;
  margin-top: 0;
  border: 1px solid #D9DEE4;
  -webkit-box-shadow: none;
  right: 0;
  left: auto;
  width: 220px; }

.navbar-nav .open .dropdown-menu.msg_list {
  width: 300px; }

.info-number .badge {
  font-size: 10px;
  font-weight: normal;
  line-height: 13px;
  padding: 2px 6px;
  position: absolute;
  right: 2px;
  top: 8px; }

ul.to_do {
  padding: 0; }

ul.to_do li {
  background: #f3f3f3;
  border-radius: 3px;
  position: relative;
  padding: 7px;
  margin-bottom: 5px;
  list-style: none; }

ul.to_do p {
  margin: 0; }

.dashboard-widget {
  background: #f6f6f6;
  border-top: 5px solid #79C3DF;
  border-radius: 3px;
  padding: 5px 10px 10px; }

.dashboard-widget .dashboard-widget-title {
  font-weight: normal;
  border-bottom: 1px solid #c1cdcd;
  margin: 0 0 10px 0;
  padding-bottom: 5px;
  padding-left: 40px;
  line-height: 30px; }

.dashboard-widget .dashboard-widget-title i {
  font-size: 100%;
  margin-left: -35px;
  margin-right: 10px;
  color: #33a1c9;
  padding: 3px 6px;
  border: 1px solid #abd9ea;
  border-radius: 5px;
  background: #fff; }

ul.quick-list {
  width: 45%;
  padding-left: 0;
  display: inline-block; }

ul.quick-list li {
  padding-left: 10px;
  list-style: none;
  margin: 0;
  padding-bottom: 6px;
  padding-top: 4px;
  white-space: nowrap;
  text-overflow: ellipsis;
  overflow: hidden; }

ul.quick-list li i {
  padding-right: 10px;
  color: #757679; }

.dashboard-widget-content {
  padding-top: 9px; }

.dashboard-widget-content .sidebar-widget {
  width: 50%;
  display: inline-block;
  vertical-align: top;
  background: #fff;
  border: 1px solid #abd9ea;
  border-radius: 5px;
  text-align: center;
  float: right;
  padding: 2px;
  margin-top: 10px; }

.widget_summary {
  width: 100%;
  display: -ms-inline-flexbox;
  display: inline-flex; }

.widget_summary .w_left {
  float: left;
  text-align: left; }

.widget_summary .w_center {
  float: left; }

.widget_summary .w_right {
  float: left;
  text-align: right; }

.widget_summary .w_right span {
  font-size: 20px; }

.w_20 {
  width: 20%; }

.w_25 {
  width: 25%; }

.w_55 {
  width: 55%; }

h5.graph_title {
  text-align: left;
  margin-left: 10px; }

h5.graph_title i {
  margin-right: 10px;
  font-size: 17px; }

span.right {
  float: right;
  font-size: 14px !important; }

.tile_info a {
  text-overflow: ellipsis; }

.sidebar-footer {
  bottom: 0px;
  clear: both;
  display: block;
  padding: 5px 0 0 0;
  position: fixed;
  width: 230px;
  background: #2A3F54; }

.sidebar-footer a {
  padding: 7px 0 3px;
  text-align: center;
  width: 25%;
  font-size: 17px;
  display: block;
  float: left;
  background: #172D44; }

.sidebar-footer a:hover {
  background: #425567; }

/** top tiles  */
.tile_count {
  margin-bottom: 20px;
  margin-top: 20px; }

.tile_count .tile_stats_count {
  border-bottom: 1px solid #D9DEE4;
  padding: 0 10px 0 20px;
  text-overflow: ellipsis;
  overflow: hidden;
  white-space: nowrap;
  position: relative; }

@media (min-width: 992px) {
  footer {
    margin-left: 230px; } }
@media (min-width: 992px) {
  .tile_count .tile_stats_count {
    margin-bottom: 10px;
    border-bottom: 0;
    padding-bottom: 10px; } }
.tile_count .tile_stats_count:before {
  content: "";
  position: absolute;
  left: 0;
  height: 65px;
  border-left: 2px solid #ADB2B5;
  margin-top: 10px; }

@media (min-width: 992px) {
  .tile_count .tile_stats_count:first-child:before {
    border-left: 0; } }
.tile_count .tile_stats_count .count {
  font-size: 30px;
  line-height: 47px;
  font-weight: 600; }

@media (min-width: 768px) {
  .tile_count .tile_stats_count .count {
    font-size: 40px; } }
@media (min-width: 992px) and (max-width: 1100px) {
  .tile_count .tile_stats_count .count {
    font-size: 30px; } }
.tile_count .tile_stats_count span {
  font-size: 12px; }

@media (min-width: 768px) {
  .tile_count .tile_stats_count span {
    font-size: 13px; } }
.tile_count .tile_stats_count .count_bottom i {
  width: 12px; }

/** /top tiles **/
.dashboard_graph {
  background: #fff;
  padding: 7px 10px; }

.dashboard_graph .col-md-9, .dashboard_graph .col-md-3 {
  padding: 0; }

a.user-profile {
  color: #5E6974 !important; }

.user-profile img {
  width: 29px;
  height: 29px;
  border-radius: 50%;
  margin-right: 10px; }

ul.top_profiles {
  height: 330px;
  width: 100%; }

ul.top_profiles li {
  margin: 0;
  padding: 3px 5px; }

ul.top_profiles li:nth-child(odd) {
  background-color: #eee; }

.media .profile_thumb {
  border: 1px solid;
  width: 50px;
  height: 50px;
  margin: 5px 10px 5px 0;
  border-radius: 50%;
  padding: 9px 12px; }

.media .profile_thumb i {
  font-size: 30px; }

.media .date {
  background: #ccc;
  width: 52px;
  margin-right: 10px;
  border-radius: 10px;
  padding: 5px; }

.media .date .month {
  margin: 0;
  text-align: center;
  color: #fff; }

.media .date .day {
  text-align: center;
  color: #fff;
  font-size: 27px;
  margin: 0;
  line-height: 27px;
  font-weight: bold; }

.event .media-body a.title {
  font-weight: bold; }

.event .media-body p {
  margin-bottom: 0; }

h4.graph_title {
  margin: 7px;
  text-align: center; }

/* *********  /widgets  *************************************** */
/* *********  iconts-display  **************************** */
.fontawesome-icon-list .fa-hover a:hover {
  background-color: #ddd;
  color: #fff;
  text-decoration: none; }

.fontawesome-icon-list .fa-hover a {
  display: block;
  line-height: 32px;
  height: 32px;
  padding-left: 10px;
  border-radius: 4px; }

.fontawesome-icon-list .fa-hover a:hover .fa {
  font-size: 28px;
  vertical-align: -6px; }

.fontawesome-icon-list .fa-hover a .fa {
  width: 32px;
  font-size: 16px;
  display: inline-block;
  text-align: right;
  margin-right: 10px; }

.main_menu .fa {
  width: 26px;
  opacity: .99;
  display: inline-block;
  font-family: FontAwesome;
  font-style: normal;
  font-weight: normal;
  font-size: 18px;
  -webkit-font-smoothing: antialiased;
  -moz-osx-font-smoothing: grayscale; }

/* *********  /iconts-display  **************************** */
/** tile stats **/
.tile-stats {
  position: relative;
  display: block;
  margin-bottom: 12px;
  border: 1px solid #E4E4E4;
  -webkit-border-radius: 5px;
  overflow: hidden;
  padding-bottom: 5px;
  -webkit-background-clip: padding-box;
  -moz-border-radius: 5px;
  -moz-background-clip: padding;
  border-radius: 5px;
  background-clip: padding-box;
  background: #FFF;
  transition: all 300ms ease-in-out; }

.tile-stats:hover .icon i {
  animation-name: tansformAnimation;
  animation-duration: .5s;
  animation-iteration-count: 1;
  color: rgba(58, 58, 58, 0.41);
  animation-timing-function: ease;
  animation-fill-mode: forwards;
  -webkit-animation-name: tansformAnimation;
  -webkit-animation-duration: .5s;
  -webkit-animation-iteration-count: 1;
  -webkit-animation-timing-function: ease;
  -webkit-animation-fill-mode: forwards;
  -moz-animation-name: tansformAnimation;
  -moz-animation-duration: .5s;
  -moz-animation-iteration-count: 1;
  -moz-animation-timing-function: ease;
  -moz-animation-fill-mode: forwards; }

.tile-stats .icon {
  width: 20px;
  height: 20px;
  color: #BAB8B8;
  position: absolute;
  right: 53px;
  top: 22px;
  z-index: 1; }

.tile-stats .icon i {
  margin: 0;
  font-size: 60px;
  line-height: 0;
  vertical-align: bottom;
  padding: 0; }

.tile-stats .count {
  font-size: 38px;
  font-weight: bold;
  line-height: 1.65857; }

.tile-stats .count, .tile-stats h3, .tile-stats p {
  position: relative;
  margin: 0;
  margin-left: 10px;
  z-index: 5;
  padding: 0; }

.tile-stats h3 {
  color: #BAB8B8; }

.tile-stats p {
  margin-top: 5px;
  font-size: 12px; }

.tile-stats > .dash-box-footer {
  position: relative;
  text-align: center;
  margin-top: 5px;
  padding: 3px 0;
  color: #fff;
  color: rgba(255, 255, 255, 0.8);
  display: block;
  z-index: 10;
  background: rgba(0, 0, 0, 0.1);
  text-decoration: none; }

.tile-stats > .dash-box-footer:hover {
  color: #fff;
  background: rgba(0, 0, 0, 0.15); }

.tile-stats > .dash-box-footer:hover {
  color: #fff;
  background: rgba(0, 0, 0, 0.15); }

table.tile_info {
  padding: 10px 15px; }

table.tile_info span.right {
  margin-right: 0;
  float: right;
  position: absolute;
  right: 4%; }

.tile:hover {
  text-decoration: none; }

.tile_header {
  border-bottom: transparent;
  padding: 7px 15px;
  margin-bottom: 15px;
  background: #E7E7E7; }

.tile_head h4 {
  margin-top: 0;
  margin-bottom: 5px; }

.tiles-bottom {
  padding: 5px 10px;
  margin-top: 10px;
  background: rgba(194, 194, 194, 0.3);
  text-align: left; }

/** /tile stats **/
/** inbox **/
a.star {
  color: #428bca !important; }

.mail_content {
  background: none repeat scroll 0 0 #FFFFFF;
  border-radius: 4px;
  margin-top: 20px;
  min-height: 500px;
  padding: 10px 11px;
  width: 100%; }

.list-btn-mail {
  margin-bottom: 15px; }

.list-btn-mail.active {
  border-bottom: 1px solid #39B3D7;
  padding: 0 0 14px; }

.list-btn-mail > i {
  float: left;
  font-size: 18px;
  font-style: normal;
  width: 33px; }

.list-btn-mail > .cn {
  background: none repeat scroll 0 0 #39B3D7;
  border-radius: 12px;
  color: #FFFFFF;
  float: right;
  font-style: normal;
  padding: 0 5px; }

.button-mail {
  margin: 0 0 15px !important;
  text-align: left;
  width: 100%; }

button,
.buttons,
.btn,
.modal-footer .btn + .btn {
  margin-bottom: 5px;
  margin-right: 5px; }

.btn-group-vertical .btn, .btn-group .btn {
  margin-bottom: 0;
  margin-right: 0; }

.mail_list_column {
  border-left: 1px solid #DBDBDB; }

.mail_view {
  border-left: 1px solid #DBDBDB; }

.mail_list {
  width: 100%;
  border-bottom: 1px solid #DBDBDB;
  margin-bottom: 2px;
  display: inline-block; }

.mail_list .left {
  width: 5%;
  float: left;
  margin-right: 3%; }

.mail_list .right {
  width: 90%;
  float: left; }

.mail_list h3 {
  font-size: 15px;
  font-weight: bold;
  margin: 0px 0 6px; }

.mail_list h3 small {
  float: right;
  color: #ADABAB;
  font-size: 11px;
  line-height: 20px; }

.mail_list .badge {
  padding: 3px 6px;
  font-size: 8px;
  background: #BAB7B7; }

@media (max-width: 767px) {
  .mail_list {
    margin-bottom: 5px;
    display: inline-block; } }
.mail_heading h4 {
  font-size: 18px;
  border-bottom: 1px solid #ddd;
  padding-bottom: 10px;
  margin-top: 20px; }

.attachment {
  margin-top: 30px; }

.attachment ul {
  width: 100%;
  list-style: none;
  padding-left: 0;
  display: inline-block;
  margin-bottom: 30px; }

.attachment ul li {
  float: left;
  width: 150px;
  margin-right: 10px;
  margin-bottom: 10px; }

.attachment ul li img {
  height: 150px;
  border: 1px solid #ddd;
  padding: 5px;
  margin-bottom: 10px; }

.attachment ul li span {
  float: right; }

.attachment .file-name {
  float: left; }

.attachment .links {
  width: 100%;
  display: inline-block; }

.compose {
  padding: 0;
  position: fixed;
  bottom: 0;
  right: 0;
  background: #fff;
  border: 1px solid #D9DEE4;
  border-right: 0;
  border-bottom: 0;
  border-top-left-radius: 5px;
  z-index: 9999;
  display: none; }

.compose .compose-header {
  padding: 5px;
  background: #169F85;
  color: #fff;
  border-top-left-radius: 5px; }

.compose .compose-header .close {
  text-shadow: 0 1px 0 #ffffff;
  line-height: .8; }

.compose .compose-body .editor.btn-toolbar {
  margin: 0; }

.compose .compose-body .editor-wrapper {
  height: 100%;
  min-height: 50px;
  max-height: 180px;
  border-radius: 0;
  border-left: none;
  border-right: none;
  overflow: auto; }

.compose .compose-footer {
  padding: 10px; }

/** /inbox **/
/* *********  form design  **************************** */
.editor.btn-toolbar {
  zoom: 1;
  background: #F7F7F7;
  margin: 5px 2px;
  padding: 3px 0;
  border: 1px solid #EFEFEF; }

.input-group {
  margin-bottom: 10px; }

.ln_solid {
  border-top: 1px solid #e5e5e5;
  color: #ffffff;
  background-color: #ffffff;
  height: 1px;
  margin: 20px 0; }

span.section {
  display: block;
  width: 100%;
  padding: 0;
  margin-bottom: 20px;
  font-size: 21px;
  line-height: inherit;
  color: #333;
  border: 0;
  border-bottom: 1px solid #e5e5e5; }

.form-control {
  border-radius: 0;
  width: 100%; }

.form-horizontal .control-label {
  padding-top: 8px; }

.form-control:focus {
  border-color: #CCD0D7;
  box-shadow: none !important; }

legend {
  font-size: 18px;
  color: inherit; }

.form-horizontal .form-group {
  margin-right: 0;
  margin-left: 0; }

.form-control-feedback {
  margin-top: 8px;
  height: 23px;
  color: #bbb;
  line-height: 24px;
  font-size: 15px; }

.form-control-feedback.left {
  border-right: 1px solid #ccc;
  left: 13px; }

.form-control-feedback.right {
  border-left: 1px solid #ccc;
  right: 13px; }

.form-control.has-feedback-left {
  padding-left: 45px; }

.form-control.has-feedback-right {
  padding-right: 45px; }

.form-group {
  margin-bottom: 10px; }

.validate {
  margin-top: 10px; }

.invalid-form-error-message {
  margin-top: 10px;
  padding: 5px; }

.invalid-form-error-message.filled {
  border-left: 2px solid #E74C3C; }

p.parsley-success {
  color: #468847;
  background-color: #DFF0D8;
  border: 1px solid #D6E9C6; }

p.parsley-error {
  color: #B94A48;
  background-color: #F2DEDE;
  border: 1px solid #EED3D7; }

ul.parsley-errors-list {
  list-style: none;
  color: #E74C3C;
  padding-left: 0; }

input.parsley-error, textarea.parsley-error, select.parsley-error {
  background: #FAEDEC;
  border: 1px solid #E85445; }

.btn-group .parsley-errors-list {
  display: none; }

.bad input, .bad select, .bad textarea {
  border: 1px solid #CE5454;
  box-shadow: 0 0 4px -2px #CE5454;
  position: relative;
  left: 0;
  -moz-animation: .7s 1 shake linear;
  -webkit-animation: 0.7s 1 shake linear; }

.item input, .item textarea {
  transition: 0.42s; }

/* alerts (when validation fails) */
.item .alert {
  float: left;
  margin: 0 0 0 20px;
  padding: 3px 10px;
  color: #FFF;
  border-radius: 3px 4px 4px 3px;
  background-color: #CE5454;
  max-width: 170px;
  white-space: pre;
  position: relative;
  left: -15px;
  opacity: 0;
  z-index: 1;
  transition: 0.15s ease-out; }

.item .alert::after {
  content: '';
  display: block;
  height: 0;
  width: 0;
  border-color: transparent #CE5454 transparent transparent;
  border-style: solid;
  border-width: 11px 7px;
  position: absolute;
  left: -13px;
  top: 1px; }

.item.bad .alert {
  left: 0;
  opacity: 1; }

.inl-bl {
  display: inline-block; }

.well .markup {
  background: #fff;
  color: #777;
  position: relative;
  padding: 45px 15px 15px;
  margin: 15px 0 0 0;
  background-color: #fff;
  border-radius: 0 0 4px 4px;
  box-shadow: none; }

.well .markup::after {
  content: "Example";
  position: absolute;
  top: 15px;
  left: 15px;
  font-size: 12px;
  font-weight: bold;
  color: #bbb;
  text-transform: uppercase;
  letter-spacing: 1px; }

/* ***** autocomplete ***** */
.autocomplete-suggestions {
  border: 1px solid #e4e4e4;
  background: #F4F4F4;
  cursor: default;
  overflow: auto; }

.autocomplete-suggestion {
  padding: 2px 5px;
  font-size: 1.2em;
  white-space: nowrap;
  overflow: hidden; }

.autocomplete-selected {
  background: #f0f0f0; }

.autocomplete-suggestions strong {
  font-weight: normal;
  color: #3399ff;
  font-weight: bolder; }

/* ***** /autocomplete *****/
/* ***** buttons ********/
.btn {
  border-radius: 3px; }

a.btn-success, a.btn-primary, a.btn-warning, a.btn-danger {
  color: #fff; }

.btn-success {
  background: #26B99A;
  border: 1px solid #169F85; }

.btn-success:hover, .btn-success:focus, .btn-success:active, .btn-success.active, .open .dropdown-toggle.btn-success {
  background: #169F85; }

.btn-dark {
  color: #E9EDEF;
  background-color: #4B5F71;
  border-color: #364B5F; }

.btn-dark:hover, .btn-dark:focus, .btn-dark:active, .btn-dark.active, .open .dropdown-toggle.btn-dark {
  color: #FFFFFF;
  background-color: #394D5F;
  border-color: #394D5F; }

.btn-round {
  border-radius: 30px; }

.btn.btn-app {
  position: relative;
  padding: 15px 5px;
  margin: 0 0 10px 10px;
  min-width: 80px;
  height: 60px;
  box-shadow: none;
  border-radius: 0;
  text-align: center;
  color: #666;
  border: 1px solid #ddd;
  background-color: #fafafa;
  font-size: 12px; }

.btn.btn-app > .fa, .btn.btn-app > .glyphicon, .btn.btn-app > .ion {
  font-size: 20px;
  display: block; }

.btn.btn-app:hover {
  background: #f4f4f4;
  color: #444;
  border-color: #aaa; }

.btn.btn-app:active, .btn.btn-app:focus {
  box-shadow: inset 0 3px 5px rgba(0, 0, 0, 0.125); }

.btn.btn-app > .badge {
  position: absolute;
  top: -3px;
  right: -10px;
  font-size: 10px;
  font-weight: 400; }

/* ***** /buttons *******/
/* *********  /form design  **************************** */
/* *********  form textarea  **************************** */
textarea {
  padding: 10px;
  vertical-align: top;
  width: 200px; }

textarea:focus {
  outline-style: solid;
  outline-width: 2px; }

.btn_ {
  display: inline-block;
  padding: 3px 9px;
  margin-bottom: 0;
  font-size: 14px;
  line-height: 20px;
  text-align: center;
  vertical-align: middle;
  cursor: pointer;
  color: #333333;
  text-shadow: 0 1px 1px rgba(255, 255, 255, 0.75);
  background-color: #f5f5f5;
  background-image: linear-gradient(to bottom, #ffffff, #e6e6e6);
  background-repeat: repeat-x;
  filter: progid:DXImageTransform.Microsoft.gradient(startColorstr='#ffffffff', endColorstr='#ffe6e6e6', GradientType=0);
  border-color: #e6e6e6 #e6e6e6 #bfbfbf;
  border-color: rgba(0, 0, 0, 0.1) rgba(0, 0, 0, 0.1) rgba(0, 0, 0, 0.25);
  filter: progid:DXImageTransform.Microsoft.gradient(enabled=false);
  border: 1px solid #cccccc;
  border-bottom-color: #b3b3b3;
  border-radius: 4px;
  box-shadow: inset 0 1px 0 rgba(255, 255, 255, 0.2), 0 1px 2px rgba(0, 0, 0, 0.05); }

/* *********  /form textarea  **************************** */
/* *********  glyphicons  **************************** */
.bs-glyphicons {
  margin: 0 -10px 20px;
  overflow: hidden; }

.bs-glyphicons-list {
  padding-left: 0;
  list-style: none; }

.bs-glyphicons li {
  float: left;
  width: 25%;
  height: 115px;
  padding: 10px;
  font-size: 10px;
  line-height: 1.4;
  text-align: center;
  background-color: #f9f9f9;
  border: 1px solid #fff; }

.bs-glyphicons .glyphicon {
  margin-top: 5px;
  margin-bottom: 10px;
  font-size: 24px; }

.bs-glyphicons .glyphicon-class {
  display: block;
  text-align: center;
  word-wrap: break-word; }

.bs-glyphicons li:hover {
  color: #fff;
  background-color: #1ABB9C; }

@media (min-width: 768px) {
  .bs-glyphicons {
    margin-right: 0;
    margin-left: 0; }

  .bs-glyphicons li {
    width: 12.5%;
    font-size: 12px; } }
/* *********  /glyphicons  **************************** */
/* *********  form tags input  **************************** */
.tagsinput {
  border: 1px solid #CCC;
  background: #FFF;
  padding: 6px 6px 0;
  width: 300px;
  overflow-y: auto; }

span.tag {
  -moz-border-radius: 2px;
  -webkit-border-radius: 2px;
  display: block;
  float: left;
  padding: 5px 9px;
  text-decoration: none;
  background: #1ABB9C;
  color: #F1F6F7;
  margin-right: 5px;
  font-weight: 500;
  margin-bottom: 5px;
  font-family: helvetica; }

span.tag a {
  color: #F1F6F7 !important; }

.tagsinput span.tag a {
  font-weight: bold;
  color: #82ad2b;
  text-decoration: none;
  font-size: 11px; }

.tagsinput input {
  width: 80px;
  margin: 0px;
  font-family: helvetica;
  font-size: 13px;
  border: 1px solid transparent;
  padding: 3px;
  background: transparent;
  color: #000;
  outline: 0px; }

.tagsinput div {
  display: block;
  float: left; }

.tags_clear {
  clear: both;
  width: 100%;
  height: 0px; }

.not_valid {
  background: #FBD8DB !important;
  color: #90111A !important; }

/* *********  /form tags input  **************************** */
/** Tabs **/
ul.bar_tabs {
  overflow: visible;
  background: #F5F7FA;
  height: 25px;
  margin: 21px 0 14px;
  padding-left: 14px;
  position: relative;
  z-index: 1;
  width: 100%;
  border-bottom: 1px solid #E6E9ED; }

ul.bar_tabs > li {
  border: 1px solid #E6E9ED;
  color: #333 !important;
  margin-top: -17px;
  margin-left: 8px;
  background: #fff;
  border-bottom: none;
  border-radius: 4px 4px 0 0; }

ul.bar_tabs > li.active {
  border-right: 6px solid #D3D6DA;
  border-top: 0;
  margin-top: -15px; }

ul.bar_tabs > li a {
  padding: 10px 17px;
  background: #F5F7FA;
  margin: 0;
  border-top-right-radius: 0; }

ul.bar_tabs > li a:hover {
  border: 1px solid transparent; }

ul.bar_tabs > li.active a {
  border-bottom: none; }

ul.bar_tabs.right {
  padding-right: 14px; }

ul.bar_tabs.right li {
  float: right; }

a:focus {
  outline: none; }

/** /Tabs **/
/* *********  timeline  **************************** */
ul.timeline li {
  position: relative;
  border-bottom: 1px solid #e8e8e8;
  clear: both; }

.timeline .block {
  margin: 0;
  border-left: 3px solid #e8e8e8;
  overflow: visible;
  padding: 10px 15px;
  margin-left: 105px; }

.timeline.widget {
  min-width: 0;
  max-width: inherit; }

.timeline.widget .block {
  margin-left: 5px; }

.timeline .tags {
  position: absolute;
  top: 15px;
  left: 0;
  width: 84px; }

.timeline .tag {
  display: block;
  height: 30px;
  font-size: 13px;
  padding: 8px; }

.timeline .tag span {
  display: block;
  overflow: hidden;
  width: 100%;
  white-space: nowrap;
  text-overflow: ellipsis; }

.tag {
  line-height: 1;
  background: #1ABB9C;
  color: #fff !important; }

.tag:after {
  content: " ";
  height: 30px;
  width: 0;
  position: absolute;
  left: 100%;
  top: 0;
  margin: 0;
  pointer-events: none;
  border-top: 14px solid transparent;
  border-bottom: 14px solid transparent;
  border-left: 11px solid #1ABB9C; }

.timeline h2.title {
  position: relative;
  font-size: 16px;
  margin: 0; }

.timeline h2.title:before {
  content: "";
  position: absolute;
  left: -23px;
  top: 3px;
  display: block;
  width: 14px;
  height: 14px;
  border: 3px solid #d2d3d2;
  border-radius: 14px;
  background: #f9f9f9; }

.timeline .byline {
  padding: .25em 0; }

.byline {
  -webkit-font-smoothing: antialiased;
  font-style: italic;
  font-size: .9375em;
  line-height: 1.3;
  color: #aab6aa; }

ul.social li {
  border: 0; }

/* *********  /timeline  **************************** */
/* *********  profile/social  **************************** */
.social-sidebar, .social-body {
  float: right; }

.social-sidebar {
  background: #EDEDED;
  width: 22%; }

.social-body {
  border: 1px solid #ccc;
  width: 78%; }

.thumb img {
  width: 50px;
  height: 50px;
  border-radius: 50%; }

.chat .thumb img {
  width: 27px;
  height: 27px;
  border-radius: 50%; }

.chat .status {
  float: left;
  margin: 16px 0 0 -16px;
  font-size: 14px;
  font-weight: bold;
  width: 12px;
  height: 12px;
  display: block;
  border: 2px solid #FFF;
  z-index: 12312;
  border-radius: 50%; }

.chat .status.online {
  background: #1ABB9C; }

.chat .status.away {
  background: #F39C12; }

.chat .status.offline {
  background: #ccc; }

.chat .media-body {
  padding-top: 5px; }

/* *********  /profile/social  **************************** */
/* *********  widgets  **************************** */
.dashboard_graph .x_title {
  padding: 5px 5px 7px; }

.dashboard_graph .x_title h3 {
  margin: 0;
  font-weight: normal; }

.chart {
  position: relative;
  display: inline-block;
  width: 110px;
  height: 110px;
  margin-top: 5px;
  margin-bottom: 5px;
  text-align: center; }

.chart canvas {
  position: absolute;
  top: 0;
  left: 0; }

.percent {
  display: inline-block;
  line-height: 110px;
  z-index: 2;
  font-size: 18px; }

.percent:after {
  content: '%';
  margin-left: 0.1em;
  font-size: .8em; }

.angular {
  margin-top: 100px; }

.angular .chart {
  margin-top: 0; }

.widget {
  min-width: 250px;
  max-width: 310px; }

.widget_tally_box .btn-group button {
  text-align: center; }

.widget_tally_box .btn-group button {
  color: inherit;
  font-weight: 500;
  background-color: #f5f5f5;
  border: 1px solid #e7e7e7; }

ul.widget_tally, ul.widget_tally li {
  width: 100%; }

ul.widget_tally li {
  padding: 2px 10px;
  border-bottom: 1px solid #ECECEC;
  padding-bottom: 4px; }

ul.widget_tally .month {
  width: 70%;
  float: left; }

ul.widget_tally .count {
  width: 30%;
  float: left;
  text-align: right; }

.pie_bg {
  border-bottom: 1px solid rgba(101, 204, 182, 0.16);
  padding-bottom: 15px;
  border-radius: 4px;
  filter: progid:DXImageTransform.Microsoft.gradient(startColorstr='#ffffffff', endColorstr='#ffe6e6e6', GradientType=0);
  filter: progid:DXImageTransform.Microsoft.gradient(enabled=false);
  padding-bottom: 10px;
  box-shadow: 0 4px 6px -6px #222; }

.widget_tally_box .flex {
  display: -ms-flexbox;
  display: flex; }

ul.widget_profile_box {
  width: 100%;
  height: 42px;
  padding: 3px;
  background: #ececec;
  margin-top: 40px;
  margin-left: 1px; }

ul.widget_profile_box li:first-child {
  width: 25%;
  float: left; }

ul.widget_profile_box li:first-child a {
  float: left; }

ul.widget_profile_box li:last-child {
  width: 25%;
  float: right; }

ul.widget_profile_box li:last-child a {
  float: right; }

ul.widget_profile_box li a {
  font-size: 22px;
  text-align: center;
  width: 35px;
  height: 35px;
  border: 1px solid rgba(52, 73, 94, 0.44);
  display: block;
  border-radius: 50%;
  padding: 0px; }

ul.widget_profile_box li a:hover {
  color: #1ABB9C !important;
  border: 1px solid #26b99a; }

ul.widget_profile_box li .profile_img {
  width: 85px;
  height: 85px;
  margin: 0;
  margin-top: -28px; }

.widget_tally_box p, .widget_tally_box span {
  text-align: center; }

.widget_tally_box .name {
  text-align: center;
  margin: 25px; }

.widget_tally_box .name_title {
  text-align: center;
  margin: 5px; }

.widget_tally_box ul.legend {
  margin: 0; }

.widget_tally_box ul.legend p, .widget_tally_box ul.legend span {
  text-align: left; }

.widget_tally_box ul.legend li .icon {
  font-size: 20px;
  float: left;
  width: 14px; }

.widget_tally_box ul.legend li .name {
  font-size: 14px;
  margin: 5px 0 0 14px;
  text-overflow: ellipsis;
  float: left; }

.widget_tally_box ul.legend p {
  display: inline-block;
  margin: 0; }

.widget_tally_box ul.verticle_bars li {
  height: 140px;
  width: 23%; }

.widget .verticle_bars li .progress.vertical.progress_wide {
  width: 65%; }

ul.count2 {
  width: 100%;
  margin-left: 1px;
  border: 1px solid #ddd;
  border-left: 0;
  border-right: 0;
  padding: 10px 0; }

ul.count2 li {
  width: 30%;
  text-align: center; }

ul.count2 li h3 {
  font-weight: 400;
  margin: 0; }

ul.count2 li span {
  font-weight: 300; }

/* *********  /widgets  **************************** */
.divider {
  border-bottom: 1px solid #ddd;
  margin: 10px; }

.divider-dashed {
  border-top: 1px dashed #e7eaec;
  background-color: #ffffff;
  height: 1px;
  margin: 10px 0; }

ul.messages {
  padding: 0;
  list-style: none; }

ul.messages li, .tasks li {
  border-bottom: 1px dotted #e6e6e6;
  padding: 8px 0; }

ul.messages li img.avatar, img.avatar {
  height: 32px;
  width: 32px;
  float: left;
  display: inline-block;
  border-radius: 2px;
  padding: 2px;
  background: #f7f7f7;
  border: 1px solid #e6e6e6; }

ul.messages li .message_date {
  float: right;
  text-align: right; }

ul.messages li .message_wrapper {
  margin-left: 50px;
  margin-right: 40px; }

ul.messages li .message_wrapper h4.heading {
  font-weight: 600;
  margin: 0;
  cursor: pointer;
  margin-bottom: 10px;
  line-height: 100%; }

ul.messages li .message_wrapper blockquote {
  padding: 0px 10px;
  margin: 0;
  border-left: 5px solid #eee; }

ul.user_data li {
  margin-bottom: 6px; }

ul.user_data li p {
  margin-bottom: 0; }

ul.user_data li .progress {
  width: 90%; }

.project_progress .progress {
  margin-bottom: 3px !important;
  margin-top: 5px; }

.projects .list-inline {
  margin: 0; }

.profile_title {
  background: #F5F7FA;
  border: 0;
  padding: 7px 0;
  display: -ms-flexbox;
  display: flex; }

ul.stats-overview {
  border-bottom: 1px solid #e8e8e8;
  padding-bottom: 10px;
  margin-bottom: 10px; }

ul.stats-overview li {
  display: inline-block;
  text-align: center;
  padding: 0 15px;
  width: 30%;
  font-size: 14px;
  border-right: 1px solid #e8e8e8; }

ul.stats-overview li:last-child {
  border-right: 0; }

ul.stats-overview li .name {
  font-size: 12px; }

ul.stats-overview li .value {
  font-size: 14px;
  font-weight: bold;
  display: block; }

ul.stats-overview li:first-child {
  padding-left: 0; }

ul.project_files li {
  margin-bottom: 5px; }

ul.project_files li a i {
  width: 20px; }

.project_detail p {
  margin-bottom: 10px; }

.project_detail p.title {
  font-weight: bold;
  margin-bottom: 0; }

.avatar img {
  border-radius: 50%;
  max-width: 45px; }

/* *********  pricing  **************************** */
.pricing {
  background: #fff; }

.pricing .title {
  background: #1ABB9C;
  height: 110px;
  color: #fff;
  padding: 15px 0 0;
  text-align: center; }

.pricing .title h2 {
  text-transform: capitalize;
  font-size: 18px;
  border-radius: 5px 5px 0 0;
  margin: 0;
  font-weight: 400; }

.pricing .title h1 {
  font-size: 30px;
  margin: 12px; }

.pricing .title span {
  background: rgba(51, 51, 51, 0.28);
  padding: 2px 5px; }

.pricing_features {
  background: #FAFAFA;
  padding: 20px 15px;
  min-height: 230px;
  font-size: 13.5px; }

.pricing_features ul li {
  margin-top: 10px; }

.pricing_footer {
  padding: 10px 15px;
  background-color: #f5f5f5;
  border-top: 1px solid #ddd;
  text-align: center;
  border-bottom-right-radius: 3px;
  border-bottom-left-radius: 3px; }

.pricing_footer p {
  font-size: 13px;
  padding: 10px 0 2px;
  display: block; }

.ui-ribbon-container {
  position: relative; }

.ui-ribbon-container .ui-ribbon-wrapper {
  position: absolute;
  overflow: hidden;
  width: 85px;
  height: 88px;
  top: -3px;
  right: -3px; }

.ui-ribbon-container.ui-ribbon-primary .ui-ribbon {
  background-color: #5b90bf; }

.ui-ribbon-container .ui-ribbon {
  position: relative;
  display: block;
  text-align: center;
  font-size: 15px;
  font-weight: 700;
  color: #fff;
  transform: rotate(45deg);
  padding: 7px 0;
  left: -5px;
  top: 15px;
  width: 120px;
  line-height: 20px;
  background-color: #555;
  box-shadow: 0 0 3px rgba(0, 0, 0, 0.3); }

.ui-ribbon-container.ui-ribbon-primary .ui-ribbon:after, .ui-ribbon-container.ui-ribbon-primary .ui-ribbon:before {
  border-top: 2px solid #5b90bf; }

.ui-ribbon-container .ui-ribbon:before {
  left: 0;
  bottom: -1px; }

.ui-ribbon-container .ui-ribbon:before {
  right: 0; }

.ui-ribbon-container .ui-ribbon:after, .ui-ribbon-container .ui-ribbon:before {
  position: absolute;
  content: " ";
  line-height: 0;
  border-top: 2px solid #555;
  border-left: 2px solid transparent;
  border-right: 2px solid transparent; }

/* *********  /pricing  **************************** */
/* *********  media gallery  **************************** */
.thumbnail .image {
  height: 120px;
  overflow: hidden; }

.caption {
  padding: 9px 5px;
  background: #F7F7F7; }

.caption p {
  margin-bottom: 5px; }

.thumbnail {
  height: 190px;
  overflow: hidden; }

.view {
  overflow: hidden;
  position: relative;
  text-align: center;
  box-shadow: 1px 1px 2px #e6e6e6;
  cursor: default; }

.view .mask, .view .content {
  position: absolute;
  width: 100%;
  overflow: hidden;
  top: 0;
  left: 0; }

.view img {
  display: block;
  position: relative; }

.view .tools {
  text-transform: uppercase;
  color: #fff;
  text-align: center;
  position: relative;
  font-size: 17px;
  padding: 3px;
  background: rgba(0, 0, 0, 0.35);
  margin: 43px 0 0 0; }

.mask.no-caption .tools {
  margin: 90px 0 0 0; }

.view .tools a {
  display: inline-block;
  color: #FFF;
  font-size: 18px;
  font-weight: 400;
  padding: 0 4px; }

.view p {
  font-family: Georgia, serif;
  font-style: italic;
  font-size: 12px;
  position: relative;
  color: #fff;
  padding: 10px 20px 20px;
  text-align: center; }

.view a.info {
  display: inline-block;
  text-decoration: none;
  padding: 7px 14px;
  background: #000;
  color: #fff;
  text-transform: uppercase;
  box-shadow: 0 0 1px #000; }

.view-first img {
  transition: all 0.2s linear; }

.view-first .mask {
  opacity: 0;
  background-color: rgba(0, 0, 0, 0.5);
  transition: all 0.4s ease-in-out; }

.view-first .tools {
  transform: translateY(-100px);
  opacity: 0;
  transition: all 0.2s ease-in-out; }

.view-first p {
  transform: translateY(100px);
  opacity: 0;
  transition: all 0.2s linear; }

.view-first:hover img {
  transform: scale(1.1); }

.view-first:hover .mask {
  opacity: 1; }

.view-first:hover .tools, .view-first:hover p {
  opacity: 1;
  transform: translateY(0px); }

.view-first:hover p {
  transition-delay: 0.1s; }

/* *********  /media gallery  **************************** */
/* *********  verticle tabs  **************************** */
/*!
 * bootstrap-vertical-tabs - v1.2.1
 * https://dbtek.github.io/bootstrap-vertical-tabs
 * 2014-11-07
 * Copyright (c) 2014 İsmail Demirbilek
 * License: MIT
 */
.tabs-left, .tabs-right {
  border-bottom: none;
  padding-top: 2px; }

.tabs-left {
  border-right: 1px solid #F7F7F7; }

.tabs-right {
  border-left: 1px solid #F7F7F7; }

.tabs-left > li, .tabs-right > li {
  float: none;
  margin-bottom: 2px; }

.tabs-left > li {
  margin-right: -1px; }

.tabs-right > li {
  margin-left: -1px; }

.tabs-left > li.active > a, .tabs-left > li.active > a:hover, .tabs-left > li.active > a:focus {
  border-bottom-color: #F7F7F7;
  border-right-color: transparent; }

.tabs-right > li.active > a, .tabs-right > li.active > a:hover, .tabs-right > li.active > a:focus {
  border-bottom: 1px solid #F7F7F7;
  border-left-color: transparent; }

.tabs-left > li > a {
  border-radius: 4px 0 0 4px;
  margin-right: 0;
  display: block;
  background: #F7F7F7;
  text-overflow: ellipsis;
  overflow: hidden; }

.tabs-right > li > a {
  border-radius: 0 4px 4px 0;
  margin-right: 0;
  background: #F7F7F7;
  text-overflow: ellipsis;
  overflow: hidden; }

.sideways {
  margin-top: 50px;
  border: none;
  position: relative; }

.sideways > li {
  height: 20px;
  width: 120px;
  margin-bottom: 100px; }

.sideways > li > a {
  border-bottom: 1px solid #ddd;
  border-right-color: transparent;
  text-align: center;
  border-radius: 4px 4px 0px 0px; }

.sideways > li.active > a, .sideways > li.active > a:hover, .sideways > li.active > a:focus {
  border-bottom-color: transparent;
  border-right-color: #ddd;
  border-left-color: #ddd; }

.sideways.tabs-left {
  left: -50px; }

.sideways.tabs-right {
  right: -50px; }

.sideways.tabs-right > li {
  transform: rotate(90deg); }

.sideways.tabs-left > li {
  transform: rotate(-90deg); }

/* *********  /verticle tabs  **************************** */
/* *********  moris  **************************** */
.morris-hover {
  position: absolute;
  z-index: 1000; }

.morris-hover.morris-default-style {
  padding: 6px;
  color: #666;
  background: rgba(243, 242, 243, 0.8);
  border: solid 2px rgba(195, 194, 196, 0.8);
  font-family: sans-serif;
  font-size: 12px;
  text-align: center; }

.morris-hover.morris-default-style .morris-hover-row-label {
  font-weight: bold;
  margin: 0.25em 0; }

.morris-hover.morris-default-style .morris-hover-point {
  white-space: nowrap;
  margin: 0.1em 0; }

/* *********  /moris  **************************** */
/* *********  ecommerce  **************************** */
.price {
  font-size: 40px;
  font-weight: 400;
  color: #26B99A;
  margin: 0; }

.prod_title {
  border-bottom: 1px solid #DFDFDF;
  padding-bottom: 5px;
  margin: 30px 0;
  font-size: 20px;
  font-weight: 400; }

.product-image img {
  width: 90%; }

.prod_color li {
  margin: 0 10px; }

.prod_color li p {
  margin-bottom: 0; }

.prod_size li {
  padding: 0; }

.prod_color .color {
  width: 25px;
  height: 25px;
  border: 2px solid rgba(51, 51, 51, 0.28) !important;
  padding: 2px;
  border-radius: 50px; }

.product_gallery a {
  width: 100px;
  height: 100px;
  float: left;
  margin: 10px;
  border: 1px solid #e5e5e5; }

.product_gallery a img {
  width: 100%;
  margin-top: 15px; }

.product_price {
  margin: 20px 0;
  padding: 5px 10px;
  background-color: #FFFFFF;
  text-align: left;
  border: 2px dashed #E0E0E0; }

.price-tax {
  font-size: 18px; }

.product_social {
  margin: 20px 0; }

.product_social ul li a i {
  font-size: 35px; }

/* *********  /ecommerce  **************************** */
/** login **/
.login {
  background: #F7F7F7; }

.login .fa-paw {
  font-size: 26px; }

a.hiddenanchor {
  display: none; }

.login_wrapper {
  right: 0px;
  margin: 0px auto;
  margin-top: 5%;
  max-width: 350px;
  position: relative; }

.registration_form, .login_form {
  position: absolute;
  top: 0px;
  width: 100%; }

.registration_form {
  z-index: 21;
  opacity: 0;
  width: 100%; }

.login_form {
  z-index: 22; }

#signup:target ~ .login_wrapper .registration_form, #signin:target ~ .login_wrapper .login_form {
  z-index: 22;
  animation-name: fadeInLeft;
  animation-delay: .1s; }

#signup:target ~ .login_wrapper .login_form, #signin:target ~ .login_wrapper .registration_form {
  animation-name: fadeOutLeft; }

.animate {
  -webkit-animation-duration: 0.5s;
  -webkit-animation-timing-function: ease;
  -webkit-animation-fill-mode: both;
  -moz-animation-duration: 0.5s;
  -moz-animation-timing-function: ease;
  -moz-animation-fill-mode: both;
  -o-animation-duration: 0.5s;
  -o-animation-timing-function: ease;
  -o-animation-fill-mode: both;
  -ms-animation-duration: 0.5s;
  -ms-animation-timing-function: ease;
  -ms-animation-fill-mode: both;
  animation-duration: 0.5s;
  animation-timing-function: ease;
  animation-fill-mode: both; }

/** /login **/
/** signup **/
.login_box {
  padding: 20px;
  margin: auto; }

.left {
  float: left; }

.alignleft {
  float: left;
  margin-right: 15px; }

.alignright {
  float: right;
  margin-left: 15px; }

.clearfix:after, form:after {
  content: ".";
  display: block;
  height: 0;
  clear: both;
  visibility: hidden; }

.login_content {
  margin: 0 auto;
  padding: 25px 0 0;
  position: relative;
  text-align: center;
  text-shadow: 0 1px 0 #fff;
  min-width: 280px; }

.login_content a,
.login_content .btn-default:hover {
  text-decoration: none; }

.login_content a:hover {
  text-decoration: underline; }

.login_content h1 {
  font: normal 25px Helvetica, Arial, sans-serif;
  letter-spacing: -0.05em;
  line-height: 20px;
  margin: 10px 0 30px; }

.login_content h1:before, .login_content h1:after {
  content: "";
  height: 1px;
  position: absolute;
  top: 10px;
  width: 27%; }

.login_content h1:after {
  background: #7e7e7e;
  background: linear-gradient(left, #7e7e7e 0%, white 100%);
  right: 0; }

.login_content h1:before {
  background: #7e7e7e;
  background: linear-gradient(right, #7e7e7e 0%, white 100%);
  left: 0; }

.login_content h1:before, .login_content h1:after {
  content: "";
  height: 1px;
  position: absolute;
  top: 10px;
  width: 20%; }

.login_content h1:after {
  background: #7e7e7e;
  background: linear-gradient(left, #7e7e7e 0%, white 100%);
  right: 0; }

.login_content h1:before {
  background: #7e7e7e;
  background: linear-gradient(right, #7e7e7e 0%, white 100%);
  left: 0; }

.login_content form {
  margin: 20px 0;
  position: relative; }

.login_content form input[type="text"], .login_content form input[type="email"], .login_content form input[type="password"] {
  border-radius: 3px;
  -ms-box-shadow: 0 1px 0 #fff, 0 -2px 5px rgba(0, 0, 0, 0.08) inset;
  -o-box-shadow: 0 1px 0 #fff, 0 -2px 5px rgba(0, 0, 0, 0.08) inset;
  box-shadow: 0 1px 0 #fff, 0 -2px 5px rgba(0, 0, 0, 0.08) inset;
  border: 1px solid #c8c8c8;
  color: #777;
  margin: 0 0 20px;
  width: 100%; }

.login_content form input[type="text"]:focus, .login_content form input[type="email"]:focus, .login_content form input[type="password"]:focus {
  -ms-box-shadow: 0 0 2px #ed1c24 inset;
  -o-box-shadow: 0 0 2px #ed1c24 inset;
  box-shadow: 0 0 2px #A97AAD inset;
  background-color: #fff;
  border: 1px solid #A878AF;
  outline: none; }

#username {
  background-position: 10px 10px !important; }

#password {
  background-position: 10px -53px !important; }

.login_content form div a {
  font-size: 12px;
  margin: 10px 15px 0 0; }

.reset_pass {
  margin-top: 10px !important; }

.login_content div .reset_pass {
  margin-top: 13px !important;
  margin-right: 39px;
  float: right; }

.separator {
  border-top: 1px solid #D8D8D8;
  margin-top: 10px;
  padding-top: 10px; }

.button {
  background: #f7f9fa;
  background: linear-gradient(top, #f7f9fa 0%, #f0f0f0 100%);
  filter: progid:DXImageTransform.Microsoft.gradient( startColorstr='#f7f9fa', endColorstr='#f0f0f0', GradientType=0);
  -ms-box-shadow: 0 1px 2px rgba(0, 0, 0, 0.1) inset;
  -o-box-shadow: 0 1px 2px rgba(0, 0, 0, 0.1) inset;
  box-shadow: 0 1px 2px rgba(0, 0, 0, 0.1) inset;
  border-radius: 0 0 5px 5px;
  border-top: 1px solid #CFD5D9;
  padding: 15px 0; }

.login_content form input[type="submit"], #content form .submit {
  float: left;
  margin-left: 38px; }

.button a {
  background: url(http://cssdeck.com/uploads/media/items/8/8bcLQqF.png) 0 -112px no-repeat;
  color: #7E7E7E;
  font-size: 17px;
  padding: 2px 0 2px 40px;
  text-decoration: none;
  transition: all 0.3s ease; }

.button a:hover {
  background-position: 0 -135px;
  color: #00aeef; }

header {
  width: 100%; }

/** signup **/
/** NProgress **/
#nprogress .bar {
  background: #1ABB9C; }

#nprogress .peg {
  box-shadow: 0 0 10px #1ABB9C, 0 0 5px #1ABB9C; }

#nprogress .spinner-icon {
  border-top-color: #1ABB9C;
  border-left-color: #1ABB9C; }

/** /NProgress **/
/** bootstrap-wysiwyg **/
.editor-wrapper {
  min-height: 250px;
  background-color: white;
  border-collapse: separate;
  border: 1px solid #cccccc;
  padding: 4px;
  box-sizing: content-box;
  box-shadow: rgba(0, 0, 0, 0.07451) 0px 1px 1px 0px inset;
  border-top-right-radius: 3px;
  border-bottom-right-radius: 3px;
  border-bottom-left-radius: 3px;
  border-top-left-radius: 3px;
  overflow: scroll;
  outline: none; }

.voiceBtn {
  width: 20px;
  color: transparent;
  background-color: transparent;
  transform: scale(2, 2);
  -webkit-transform: scale(2, 2);
  -moz-transform: scale(2, 2);
  border: transparent;
  cursor: pointer;
  box-shadow: none;
  -webkit-box-shadow: none; }

div[data-role="editor-toolbar"] {
  -webkit-user-select: none;
  -moz-user-select: none;
  -ms-user-select: none;
  user-select: none; }

.dropdown-menu a {
  cursor: pointer; }

/** /bootstrap-wysiwyg **/
/** Select2 **/
.select2-container--default .select2-selection--single,
.select2-container--default .select2-selection--multiple {
  background-color: #fff;
  border: 1px solid #ccc;
  border-radius: 0;
  min-height: 38px; }

.select2-container--default .select2-selection--single .select2-selection__rendered {
  color: #73879C;
  padding-top: 5px; }

.select2-container--default .select2-selection--multiple .select2-selection__rendered {
  padding-top: 3px; }

.select2-container--default .select2-selection--single .select2-selection__arrow {
  height: 36px; }

.select2-container--default .select2-selection--multiple .select2-selection__choice,
.select2-container--default .select2-selection--multiple .select2-selection__clear {
  margin-top: 2px;
  border: none;
  border-radius: 0;
  padding: 3px 5px; }

.select2-container--default.select2-container--focus .select2-selection--multiple {
  border: 1px solid #ccc; }

/** /Select2 **/
/** Switchery **/
.switchery {
  width: 32px;
  height: 20px; }

.switchery > small {
  width: 20px;
  height: 20px; }

/** /Switchery **/
/** Normalize.css **/
fieldset {
  border: none;
  margin: 0;
  padding: 0; }

/** /Normalize.css **/
/** Cropper **/
.cropper .img-container,
.cropper .img-preview {
  background-color: #f7f7f7;
  width: 100%;
  text-align: center; }

.cropper .img-container {
  min-height: 200px;
  max-height: 516px;
  margin-bottom: 20px; }

@media (min-width: 768px) {
  .cropper .img-container {
    min-height: 516px; } }
.cropper .img-container > img {
  max-width: 100%; }

.cropper .docs-preview {
  margin-right: -15px; }

.cropper .img-preview {
  float: left;
  margin-right: 10px;
  margin-bottom: 10px;
  overflow: hidden; }

.cropper .img-preview > img {
  max-width: 100%; }

.cropper .preview-lg {
  width: 263px;
  height: 148px; }

.cropper .preview-md {
  width: 139px;
  height: 78px; }

.cropper .preview-sm {
  width: 69px;
  height: 39px; }

.cropper .preview-xs {
  width: 35px;
  height: 20px;
  margin-right: 0; }

.cropper .docs-data > .input-group {
  margin-bottom: 10px; }

.cropper .docs-data > .input-group > label {
  min-width: 80px; }

.cropper .docs-data > .input-group > span {
  min-width: 50px; }

.cropper .docs-buttons > .btn,
.cropper .docs-buttons > .btn-group,
.cropper .docs-buttons > .form-control {
  margin-right: 5px;
  margin-bottom: 10px; }

.cropper .docs-toggles > .btn,
.cropper .docs-toggles > .btn-group,
.cropper .docs-toggles > .dropdown {
  margin-bottom: 10px; }

.cropper .docs-tooltip {
  display: block;
  margin: -6px -12px;
  padding: 6px 12px; }

.cropper .docs-tooltip > .icon {
  margin: 0 -3px;
  vertical-align: top; }

.cropper .tooltip-inner {
  white-space: normal; }

.cropper .btn-upload .tooltip-inner,
.cropper .btn-toggle .tooltip-inner {
  white-space: nowrap; }

.cropper .btn-toggle {
  padding: 6px; }

.cropper .btn-toggle > .docs-tooltip {
  margin: -6px;
  padding: 6px; }

@media (max-width: 400px) {
  .cropper .btn-group-crop {
    margin-right: -15px !important; }

  .cropper .btn-group-crop > .btn {
    padding-left: 5px;
    padding-right: 5px; }

  .cropper .btn-group-crop .docs-tooltip {
    margin-left: -5px;
    margin-right: -5px;
    padding-left: 5px;
    padding-right: 5px; } }
.cropper .docs-options .dropdown-menu {
  width: 100%; }

.cropper .docs-options .dropdown-menu > li {
  padding: 3px 20px; }

.cropper .docs-options .dropdown-menu > li:hover {
  background-color: #f7f7f7; }

.cropper .docs-options .dropdown-menu > li > label {
  display: block; }

.cropper .docs-cropped .modal-body {
  text-align: center; }

.cropper .docs-cropped .modal-body > img,
.cropper .docs-cropped .modal-body > canvas {
  max-width: 100%; }

.cropper .docs-diagram .modal-dialog {
  max-width: 352px; }

.cropper .docs-cropped canvas {
  max-width: 100%; }

/** /Cropper **/
/** jQuery Smart Wizard  **/
.form_wizard .stepContainer {
  display: block;
  position: relative;
  margin: 0;
  padding: 0;
  border: 0 solid #CCC;
  overflow-x: hidden; }

.wizard_horizontal ul.wizard_steps {
  display: table;
  list-style: none;
  position: relative;
  width: 100%;
  margin: 0 0 20px; }

.wizard_horizontal ul.wizard_steps li {
  display: table-cell;
  text-align: center; }

.wizard_horizontal ul.wizard_steps li a, .wizard_horizontal ul.wizard_steps li:hover {
  display: block;
  position: relative;
  -moz-opacity: 1;
  filter: alpha(opacity=100);
  opacity: 1;
  color: #666; }

.wizard_horizontal ul.wizard_steps li a:before {
  content: "";
  position: absolute;
  height: 4px;
  background: #ccc;
  top: 20px;
  width: 100%;
  z-index: 4;
  left: 0; }

.wizard_horizontal ul.wizard_steps li a.disabled .step_no {
  background: #ccc; }

.wizard_horizontal ul.wizard_steps li a .step_no {
  width: 40px;
  height: 40px;
  line-height: 40px;
  border-radius: 100px;
  display: block;
  margin: 0 auto 5px;
  font-size: 16px;
  text-align: center;
  position: relative;
  z-index: 5; }

.wizard_horizontal ul.wizard_steps li a.selected:before, .step_no {
  background: #34495E;
  color: #fff; }

.wizard_horizontal ul.wizard_steps li a.done:before, .wizard_horizontal ul.wizard_steps li a.done .step_no {
  background: #1ABB9C;
  color: #fff; }

.wizard_horizontal ul.wizard_steps li:first-child a:before {
  left: 50%; }

.wizard_horizontal ul.wizard_steps li:last-child a:before {
  right: 50%;
  width: 50%;
  left: auto; }

.wizard_verticle .stepContainer {
  width: 80%;
  float: left;
  padding: 0 10px; }

.actionBar {
  width: 100%;
  border-top: 1px solid #ddd;
  padding: 10px 5px;
  text-align: right;
  margin-top: 10px; }

.actionBar .buttonDisabled {
  cursor: not-allowed;
  pointer-events: none;
  opacity: .65;
  filter: alpha(opacity=65);
  box-shadow: none; }

.actionBar a {
  margin: 0 3px; }

.wizard_verticle .wizard_content {
  width: 80%;
  float: left;
  padding-left: 20px; }

.wizard_verticle ul.wizard_steps {
  display: table;
  list-style: none;
  position: relative;
  width: 20%;
  float: left;
  margin: 0 0 20px; }

.wizard_verticle ul.wizard_steps li {
  display: list-item;
  text-align: center; }

.wizard_verticle ul.wizard_steps li a {
  height: 80px; }

.wizard_verticle ul.wizard_steps li a:first-child {
  margin-top: 20px; }

.wizard_verticle ul.wizard_steps li a, .wizard_verticle ul.wizard_steps li:hover {
  display: block;
  position: relative;
  -moz-opacity: 1;
  filter: alpha(opacity=100);
  opacity: 1;
  color: #666; }

.wizard_verticle ul.wizard_steps li a:before {
  content: "";
  position: absolute;
  height: 100%;
  background: #ccc;
  top: 20px;
  width: 4px;
  z-index: 4;
  left: 49%; }

.wizard_verticle ul.wizard_steps li a.disabled .step_no {
  background: #ccc; }

.wizard_verticle ul.wizard_steps li a .step_no {
  width: 40px;
  height: 40px;
  line-height: 40px;
  border-radius: 100px;
  display: block;
  margin: 0 auto 5px;
  font-size: 16px;
  text-align: center;
  position: relative;
  z-index: 5; }

.wizard_verticle ul.wizard_steps li a.selected:before, .step_no {
  background: #34495E;
  color: #fff; }

.wizard_verticle ul.wizard_steps li a.done:before, .wizard_verticle ul.wizard_steps li a.done .step_no {
  background: #1ABB9C;
  color: #fff; }

.wizard_verticle ul.wizard_steps li:first-child a:before {
  left: 49%; }

.wizard_verticle ul.wizard_steps li:last-child a:before {
  left: 49%;
  left: auto;
  width: 0; }

.form_wizard .loader {
  display: none; }

.form_wizard .msgBox {
  display: none; }

/** jQuery Smart Wizard  **/
/** bootstrap-progressbar  **/
.progress {
  border-radius: 0; }

.progress-bar-info {
  background-color: #3498DB; }

.progress-bar-success {
  background-color: #26B99A; }

.progress_summary .progress {
  margin: 5px 0 12px !important; }

.progress_summary .row {
  margin-bottom: 5px; }

.progress_summary .row .col-xs-2 {
  padding: 0; }

.progress_summary .more_info span {
  text-align: right;
  float: right; }

.progress_summary .data span {
  text-align: right;
  float: right; }

.progress_summary p {
  margin-bottom: 3px;
  width: 100%; }

.progress_title .left {
  float: left;
  text-align: left; }

.progress_title .right {
  float: right;
  text-align: right;
  font-weight: 300; }

.progress.progress_sm {
  border-radius: 0;
  margin-bottom: 18px;
  height: 10px !important; }

.progress.progress_sm .progress-bar {
  height: 10px !important; }

.dashboard_graph p {
  margin: 0 0 4px; }

ul.verticle_bars {
  width: 100%; }

ul.verticle_bars li {
  width: 23%;
  height: 200px;
  margin: 0; }

.progress.vertical.progress_wide {
  width: 35px; }

/** bootstrap-progressbar  **/
/** PNotify **/
.alert-success {
  color: #ffffff;
  background-color: rgba(38, 185, 154, 0.88);
  border-color: rgba(38, 185, 154, 0.88); }

.alert-info {
  color: #E9EDEF;
  background-color: rgba(52, 152, 219, 0.88);
  border-color: rgba(52, 152, 219, 0.88); }

.alert-warning {
  color: #E9EDEF;
  background-color: rgba(243, 156, 18, 0.88);
  border-color: rgba(243, 156, 18, 0.88); }

.alert-danger,
.alert-error {
  color: #E9EDEF;
  background-color: rgba(231, 76, 60, 0.88);
  border-color: rgba(231, 76, 60, 0.88); }

.ui-pnotify.dark .ui-pnotify-container {
  color: #E9EDEF;
  background-color: rgba(52, 73, 94, 0.88);
  border-color: rgba(52, 73, 94, 0.88); }

.custom-notifications {
  position: fixed;
  margin: 15px;
  right: 0;
  float: right;
  width: 400px;
  z-index: 4000;
  bottom: 0; }

ul.notifications {
  float: right;
  display: block;
  margin-bottom: 7px;
  padding: 0;
  width: 100%; }

.notifications li {
  float: right;
  margin: 3px;
  width: 36px;
  box-shadow: 3px 3px 3px rgba(0, 0, 0, 0.3); }

.notifications li:last-child {
  margin-left: 0; }

.notifications a {
  display: block;
  text-align: center;
  text-decoration: none;
  text-transform: uppercase;
  padding: 9px 8px; }

.tabbed_notifications .text {
  padding: 5px 15px;
  height: 140px;
  border-radius: 7px;
  box-shadow: 6px 6px 6px rgba(0, 0, 0, 0.3); }

.tabbed_notifications div p {
  display: inline-block; }

.tabbed_notifications h2 {
  font-weight: bold;
  text-transform: uppercase;
  width: 80%;
  float: left;
  height: 20px;
  text-overflow: ellipsis;
  overflow: hidden;
  display: block; }

.tabbed_notifications .close {
  padding: 5px;
  color: #E9EDEF;
  float: right;
  opacity: 1; }

/** /PNotify **/
/** bootstrap-daterangepicker **/
.daterangepicker.dropdown-menu {
  font-size: 13px;
  padding: 0;
  overflow: hidden; }

.daterangepicker.picker_1 {
  background: #34495E;
  color: #ECF0F1; }

.daterangepicker.picker_1 table.table-condensed thead tr:first-child {
  background: #1ABB9C; }

.daterangepicker table.table-condensed thead tr:first-child th {
  line-height: 28px;
  text-align: center; }

.daterangepicker.picker_1 table.table-condensed thead tr {
  background: #213345; }

.daterangepicker table.table-condensed thead tr {
  line-height: 14px; }

.daterangepicker table.table-condensed tbody tr:first-child td {
  padding-top: 10px; }

.daterangepicker table.table-condensed th:first-child, .daterangepicker table.table-condensed td:first-child {
  padding-left: 12px; }

.daterangepicker table.table-condensed th:last-child, .daterangepicker table.table-condensed td:last-child {
  padding-right: 12px; }

.table-condensed > thead > tr > th, .table-condensed > tbody > tr > th, .table-condensed > tfoot > tr > th, .table-condensed > thead > tr > td, .table-condensed > tbody > tr > td, .table-condensed > tfoot > tr > td {
  padding: 5px 7px;
  text-align: center; }

.daterangepicker table.table-condensed tbody tr:last-child td {
  padding-bottom: 10px; }

.daterangepicker.picker_2 table.table-condensed thead tr:first-child {
  color: inherit; }

.daterangepicker.picker_2 table.table-condensed thead tr {
  color: #1ABB9C; }

.daterangepicker.picker_3 table.table-condensed thead tr:first-child {
  background: #1ABB9C;
  color: #ECF0F1; }

.daterangepicker.picker_4 table.table-condensed tbody td {
  background: #ECF0F1;
  color: #34495E;
  border: 1px solid #fff;
  padding: 4px 7px; }

.daterangepicker.picker_4 table.table-condensed tbody td.active {
  background: #536A7F;
  color: #fff; }

.daterangepicker.picker_4 table.table-condensed thead tr:first-child {
  background: #34495E;
  color: #ECF0F1; }

.xdisplay_input {
  width: 240px;
  overflow: hidden;
  padding: 0; }

.xdisplay {
  background-color: #fff;
  background-clip: padding-box;
  border: 1px solid #ccc;
  margin-bottom: 20px;
  border: 1px solid rgba(0, 0, 0, 0.15);
  border-radius: 4px;
  width: 230px;
  overflow: hidden;
  box-shadow: 0 6px 12px rgba(0, 0, 0, 0.175); }

.daterangepicker.opensright .ranges, .daterangepicker.opensright .calendar, .daterangepicker.openscenter .ranges, .daterangepicker.openscenter .calendar {
  float: right; }

.daterangepicker table {
  width: 100%;
  margin: 0; }

.daterangepicker td, .daterangepicker th {
  text-align: center;
  width: 20px;
  height: 20px;
  cursor: pointer;
  white-space: nowrap; }

.daterangepicker td.off {
  color: #999; }

.daterangepicker td.disabled {
  color: #999; }

.daterangepicker td.available:hover, .daterangepicker th.available:hover {
  background: #eee;
  color: #34495E; }

.daterangepicker td.in-range {
  background: #E4E7EA;
  border-radius: 0; }

.daterangepicker td.available + td.start-date {
  border-radius: 4px 0 0 4px; }

.daterangepicker td.in-range + td.end-date {
  border-radius: 0 4px 4px 0; }

.daterangepicker td.start-date.end-date {
  border-radius: 4px !important; }

.daterangepicker td.active, .daterangepicker td.active:hover {
  background-color: #536A7F;
  color: #fff; }

.daterangepicker td.week, .daterangepicker th.week {
  font-size: 80%;
  color: #ccc; }

.daterangepicker select.monthselect, .daterangepicker select.yearselect {
  font-size: 12px;
  padding: 1px;
  height: auto;
  margin: 0;
  cursor: default;
  height: 30px;
  border: 1px solid #ADB2B5;
  line-height: 30px;
  border-radius: 0px !important; }

.daterangepicker select.monthselect {
  margin-right: 2%;
  width: 56%; }

.daterangepicker select.yearselect {
  width: 40%; }

.daterangepicker select.hourselect, .daterangepicker select.minuteselect, .daterangepicker select.ampmselect {
  width: 50px;
  margin-bottom: 0; }

.daterangepicker_start_input {
  float: left; }

.daterangepicker_end_input {
  float: left;
  padding-left: 11px; }

.daterangepicker th.month {
  width: auto; }

.daterangepicker .daterangepicker_start_input label, .daterangepicker .daterangepicker_end_input label {
  color: #333;
  display: block;
  font-size: 11px;
  font-weight: normal;
  height: 20px;
  line-height: 20px;
  margin-bottom: 2px;
  text-shadow: #fff 1px 1px 0px;
  text-transform: uppercase;
  width: 74px; }

.daterangepicker .ranges input {
  font-size: 11px; }

.daterangepicker .ranges .input-mini {
  background-color: #eee;
  border: 1px solid #ccc;
  border-radius: 4px;
  color: #555;
  display: block;
  font-size: 11px;
  height: 30px;
  line-height: 30px;
  vertical-align: middle;
  margin: 0 0 10px 0;
  padding: 0 6px;
  width: 74px; }

.daterangepicker .ranges .input-mini:hover {
  cursor: pointer; }

.daterangepicker .ranges ul {
  list-style: none;
  margin: 0;
  padding: 0; }

.daterangepicker .ranges li {
  font-size: 13px;
  background: #f5f5f5;
  border: 1px solid #f5f5f5;
  color: #536A7F;
  padding: 3px 12px;
  margin-bottom: 8px;
  border-radius: 5px;
  cursor: pointer; }

.daterangepicker .ranges li.active, .daterangepicker .ranges li:hover {
  background: #536A7F;
  border: 1px solid #536A7F;
  color: #fff; }

.daterangepicker .calendar {
  display: none;
  max-width: 270px; }

.daterangepicker.show-calendar .calendar {
  display: block; }

.daterangepicker .calendar.single .calendar-date {
  border: none; }

.daterangepicker.single .ranges, .daterangepicker.single .calendar {
  float: none; }

.daterangepicker .ranges {
  width: 160px;
  text-align: left;
  margin: 4px; }

.daterangepicker .ranges .range_inputs > div {
  float: left; }

.daterangepicker .ranges .range_inputs > div:nth-child(2) {
  padding-left: 11px; }

.daterangepicker.opensleft .ranges, .daterangepicker.opensleft .calendar {
  float: left;
  margin: 4px; }

.daterangepicker .icon {
  width: 20px;
  height: 20px;
  display: inline-block;
  vertical-align: middle; }

/** bootstrap-daterangepicker **/
/** FullCalendar **/
.fc-state-default {
  background: #f5f5f5;
  color: #73879C; }

.fc-state-down,
.fc-state-active {
  color: #333;
  background: #ccc; }

/** /FullCalendar **/
/** Dropzone.js **/
.dropzone {
  min-height: 300px;
  border: 1px solid #e5e5e5; }

/** /Dropzone.js **/


/* -------------------------------------------------------------------------------------------- */
/* EESC jr. */

#final_score_table{
  max-width: 700px;
  margin: 0 auto;
  text-align: center;
}
