# Supplementary material for: Development of a computer-aided design software for the quantitative evaluation of aesthetic damage
Source: PLoS One. 2019 Dec 18;14(12):e0226322. doi: 10.1371/journal.pone.0226322 (PMC6919621; doi:10.1371/journal.pone.0226322)
Supplement: S1 Code site — 1. (ZIP) [file pone.0226322.s001.zip › [EESC_jr][Projeto]Relatorio_07_21/connect_mysql.php]

<?php
	$sql_host = "127.0.0.1";
	$sql_user = "danoesteticSQL";
	$sql_password = "Admin00!";
	$db_name = "relatorio_main-db";

	try {
	    $conn = new PDO('mysql:host='.$sql_host.';dbname='.$db_name, $sql_user, $sql_password);
	    $conn->setAttribute(PDO::ATTR_ERRMODE, PDO::ERRMODE_EXCEPTION);
	} catch(PDOException $e) {
	    echo 'ERRO: ' . $e->getMessage();
	};

?>
