# Supplementary material for: Development of a computer-aided design software for the quantitative evaluation of aesthetic damage
Source: PLoS One. 2019 Dec 18;14(12):e0226322. doi: 10.1371/journal.pone.0226322 (PMC6919621; doi:10.1371/journal.pone.0226322)
Supplement: S1 Code site — 1. (ZIP) [file pone.0226322.s001.zip › [EESC_jr][Projeto]Relatorio_07_21/contactengine.php]

<?php

$EmailFrom = Trim(stripslashes($_POST['Email'])); ;
$EmailTo = "rafael.yonezawa@gmail.com";
$Subject = "Contato relatório AIPE";
$Name = Trim(stripslashes($_POST['Name'])); 
$Email = Trim(stripslashes($_POST['Email'])); 
$Message = Trim(stripslashes($_POST['Message'])); 

// validation
$validationOK=true;
if (!$validationOK) {
  print "<meta http-equiv=\"refresh\" content=\"0;URL=error.htm\">";
  exit;
}

// prepare email body text
$Body = "";
$Body .= "Nome: ";
$Body .= $Name;
$Body .= "\n";
$Body .= "Email: ";
$Body .= $Email;
$Body .= "\n";
$Body .= "Mensagem: ";
$Body .= $Message;
$Body .= "\n";

// send email 
$success = mail($EmailTo, $Subject, $Body, "From: <$EmailFrom>");

// redirect to success page 
if ($success){
  print "<meta http-equiv=\"refresh\" content=\"0;URL=contactthanks.php\">";
}
else{
  print "<meta http-equiv=\"refresh\" content=\"0;URL=error.htm\">";
}
?>
