# Supplementary material for: Development of a computer-aided design software for the quantitative evaluation of aesthetic damage
Source: PLoS One. 2019 Dec 18;14(12):e0226322. doi: 10.1371/journal.pone.0226322 (PMC6919621; doi:10.1371/journal.pone.0226322)
Supplement: S1 Code site — 1. (ZIP) [file pone.0226322.s001.zip › [EESC_jr][Projeto]Relatorio_07_21/css/animate.min.css]

@charset "UTF-8";/*!
Animate.css - http://daneden.me/animate
Licensed under the MIT license - http://opensource.org/licenses/MIT

Copyright (c) 2014 Daniel Eden
*/.animated{-webkit-animation-duration:1s;animation-duration:1s;-webkit-animation-fill-mode:both;animation-fill-mode:both}.animated.infinite{-webkit-animation-iteration-count:infinite;animation-iteration-count:infinite}.animated.hinge{-webkit-animation-duration:2s;animation-duration:2s}@-webkit-keyframes bounce{0%,100%,20%,53%,80%{-webkit-transition-timing-function:cubic-bezier(0.215,.61,.355,1);transition-timing-function:cubic-bezier(0.215,.61,.355,1);-webkit-transform:translate3d(0,0,0);transform:translate3d(0,0,0)}40%,43%{-webkit-transition-timing-function:cubic-bezier(0.755,.050,.855,.060);transition-timing-function:cubic-bezier(0.755,.050,.855,.060);-webkit-transform:translate3d(0,-30px,0);transform:translate3d(0,-30px,0)}70%{-webkit-transition-timing-function:cubic-bezier(0.755,.050,.855,.060);transition-timing-function:cubic-bezier(0.755,.050,.855,.060);-webkit-transform:translate3d(0,-15px,0);transform:translate3d(0,-15px,0)}90%{-webkit-transform:translate3d(0,-4px,0);transform:translate3d(0,-4px,0)}}@keyframes bounce{0%,100%,20%,53%,80%{-webkit-transition-timing-function:cubic-bezier(0.215,.61,.355,1);transition-timing-function:cubic-bezier(0.215,.61,.355,1);-webkit-transform:translate3d(0,0,0);transform:translate3d(0,0,0)}40%,43%{-webkit-transition-timing-function:cubic-bezier(0.755,.050,.855,.060);transition-timing-function:cubic-bezier(0.755,.050,.855,.060);-webkit-transform:translate3d(0,-30px,0);transform:translate3d(0,-30px,0)}70%{-webkit-transition-timing-function:cubic-bezier(0.755,.050,.855,.060);transition-timing-function:cubic-bezier(0.755,.050,.855,.060);-webkit-transform:translate3d(0,-15px,0);transform:translate3d(0,-15px,0)}90%{-webkit-transform:translate3d(0,-4px,0);transform:translate3d(0,-4px,0)}}.bounce{-webkit-animation-name:bounce;animation-name:bounce;-webkit-transform-origin:center bottom;-ms-transform-origin:center bottom;transform-origin:center bottom}@-webkit-keyframes flash{0%,100%,50%{opacity:1}25%,75%{opacity:0}}@keyframes flash{0%,100%,50%{opacity:1}25%,75%{opacity:0}}.flash{-webkit-animation-name:flash;animation-name:flash}@-webkit-keyframes pulse{0%{-webkit-transform:scale3d(1,1,1);transform:scale3d(1,1,1)}50%{-webkit-transform:scale3d(1.05,1.05,1.05);transform:scale3d(1.05,1.05,1.05)}100%{-webkit-transform:scale3d(1,1,1);transform:scale3d(1,1,1)}}@keyframes pulse{0%{-webkit-transform:scale3d(1,1,1);transform:scale3d(1,1,1)}50%{-webkit-transform:scale3d(1.05,1.05,1.05);transform:scale3d(1.05,1.05,1.05)}100%{-webkit-transform:scale3d(1,1,1);transform:scale3d(1,1,1)}}.pulse{-webkit-animation-name:pulse;animation-name:pulse}@-webkit-keyframes rubberBand{0%{-webkit-transform:scale3d(1,1,1);transform:scale3d(1,1,1)}30%{-webkit-transform:scale3d(1.25,.75,1);transform:scale3d(1.25,.75,1)}40%{-webkit-transform:scale3d(0.75,1.25,1);transform:scale3d(0.75,1.25,1)}50%{-webkit-transform:scale3d(1.15,.85,1);transform:scale3d(1.15,.85,1)}65%{-webkit-transform:scale3d(.95,1.05,1);transform:scale3d(.95,1.05,1)}75%{-webkit-transform:scale3d(1.05,.95,1);transform:scale3d(1.05,.95,1)}100%{-webkit-transform:scale3d(1,1,1);transform:scale3d(1,1,1)}}@keyframes rubberBand{0%{-webkit-transform:scale3d(1,1,1);transform:scale3d(1,1,1)}30%{-webkit-transform:scale3d(1.25,.75,1);transform:scale3d(1.25,.75,1)}40%{-webkit-transform:scale3d(0.75,1.25,1);transform:scale3d(0.75,1.25,1)}50%{-webkit-transform:scale3d(1.15,.85,1);transform:scale3d(1.15,.85,1)}65%{-webkit-transform:scale3d(.95,1.05,1);transform:scale3d(.95,1.05,1)}75%{-webkit-transform:scale3d(1.05,.95,1);transform:scale3d(1.05,.95,1)}100%{-webkit-transform:scale3d(1,1,1);transform:scale3d(1,1,1)}}.rubberBand{-webkit-animation-name:rubberBand;animation-name:rubberBand}@-webkit-keyframes shake{0%,100%{-webkit-transform:translate3d(0,0,0);transform:translate3d(0,0,0)}10%,30%,50%,70%,90%{-webkit-transform:translate3d(-10px,0,0);transform:translate3d(-10px,0,0)}20%,40%,60%,80%{-webkit-transform:translate3d(10px,0,0);transform:translate3d(10px,0,0)}}@keyframes shake{0%,100%{-webkit-transform:translate3d(0,0,0);transform:translate3d(0,0,0)}10%,30%,50%,70%,90%{-webkit-transform:translate3d(-10px,0,0);transform:translate3d(-10px,0,0)}20%,40%,60%,80%{-webkit-transform:translate3d(10px,0,0);transform:translate3d(10px,0,0)}}.shake{-webkit-animation-name:shake;animation-name:shake}@-webkit-keyframes swing{20%{-webkit-transform:rotate3d(0,0,1,15deg);transform:rotate3d(0,0,1,15deg)}40%{-webkit-transform:rotate3d(0,0,1,-10deg);transform:rotate3d(0,0,1,-10deg)}60%{-webkit-transform:rotate3d(0,0,1,5deg);transform:rotate3d(0,0,1,5deg)}80%{-webkit-transform:rotate3d(0,0,1,-5deg);transform:rotate3d(0,0,1,-5deg)}100%{-webkit-transform:rotate3d(0,0,1,0deg);transform:rotate3d(0,0,1,0deg)}}@keyframes swing{20%{-webkit-transform:rotate3d(0,0,1,15deg);transform:rotate3d(0,0,1,15deg)}40%{-webkit-transform:rotate3d(0,0,1,-10deg);transform:rotate3d(0,0,1,-10deg)}60%{-webkit-transform:rotate3d(0,0,1,5deg);transform:rotate3d(0,0,1,5deg)}80%{-webkit-transform:rotate3d(0,0,1,-5deg);transform:rotate3d(0,0,1,-5deg)}100%{-webkit-transform:rotate3d(0,0,1,0deg);transform:rotate3d(0,0,1,0deg)}}.swing{-webkit-transform-origin:top center;-ms-transform-origin:top center;transform-origin:top center;-webkit-animation-name:swing;animation-name:swing}@-webkit-keyframes tada{0%{-webkit-transform:scale3d(1,1,1);transform:scale3d(1,1,1)}10%,20%{-webkit-transform:scale3d(.9,.9,.9) rotate3d(0,0,1,-3deg);transform:scale3d(.9,.9,.9) rotate3d(0,0,1,-3deg)}30%,50%,70%,90%{-webkit-transform:scale3d(1.1,1.1,1.1) rotate3d(0,0,1,3deg);transform:scale3d(1.1,1.1,1.1) rotate3d(0,0,1,3deg)}40%,60%,80%{-webkit-transform:scale3d(1.1,1.1,1.1) rotate3d(0,0,1,-3deg);transform:scale3d(1.1,1.1,1.1) rotate3d(0,0,1,-3deg)}100%{-webkit-transform:scale3d(1,1,1);transform:scale3d(1,1,1)}}@keyframes tada{0%{-webkit-transform:scale3d(1,1,1);transform:scale3d(1,1,1)}10%,20%{-webkit-transform:scale3d(.9,.9,.9) rotate3d(0,0,1,-3deg);transform:scale3d(.9,.9,.9) rotate3d(0,0,1,-3deg)}30%,50%,70%,90%{-webkit-transform:scale3d(1.1,1.1,1.1) rotate3d(0,0,1,3deg);transform:scale3d(1.1,1.1,1.1) rotate3d(0,0,1,3deg)}40%,60%,80%{-webkit-transform:scale3d(1.1,1.1,1.1) rotate3d(0,0,1,-3deg);transform:scale3d(1.1,1.1,1.1) rotate3d(0,0,1,-3deg)}100%{-webkit-transform:scale3d(1,1,1);transform:scale3d(1,1,1)}}.tada{-webkit-animation-name:tada;animation-name:tada}@-webkit-keyframes wobble{0%{-webkit-transform:none;transform:none}15%{-webkit-transform:translate3d(-25%,0,0) rotate3d(0,0,1,-5deg);transform:translate3d(-25%,0,0) rotate3d(0,0,1,-5deg)}30%{-webkit-transform:translate3d(20%,0,0) rotate3d(0,0,1,3deg);transform:translate3d(20%,0,0) rotate3d(0,0,1,3deg)}45%{-webkit-transform:translate3d(-15%,0,0) rotate3d(0,0,1,-3deg);transform:translate3d(-15%,0,0) rotate3d(0,0,1,-3deg)}60%{-webkit-transform:translate3d(10%,0,0) rotate3d(0,0,1,2deg);transform:translate3d(10%,0,0) rotate3d(0,0,1,2deg)}75%{-webkit-transform:translate3d(-5%,0,0) rotate3d(0,0,1,-1deg);transform:translate3d(-5%,0,0) rotate3d(0,0,1,-1deg)}100%{-webkit-transform:none;transform:none}}@keyframes wobble{0%{-webkit-transform:none;transform:none}15%{-webkit-transform:translate3d(-25%,0,0) rotate3d(0,0,1,-5deg);transform:translate3d(-25%,0,0) rotate3d(0,0,1,-5deg)}30%{-webkit-transform:translate3d(20%,0,0) rotate3d(0,0,1,3deg);transform:translate3d(20%,0,0) rotate3d(0,0,1,3deg)}45%{-webkit-transform:translate3d(-15%,0,0) rotate3d(0,0,1,-3deg);transform:translate3d(-15%,0,0) rotate3d(0,0,1,-3deg)}60%{-webkit-transform:translate3d(10%,0,0) rotate3d(0,0,1,2deg);transform:translate3d(10%,0,0) rotate3d(0,0,1,2deg)}75%{-webkit-transform:translate3d(-5%,0,0) rotate3d(0,0,1,-1deg);transform:translate3d(-5%,0,0) rotate3d(0,0,1,-1deg)}100%{-webkit-transform:none;transform:none}}.wobble{-webkit-animation-name:wobble;animation-name:wobble}@-webkit-keyframes bounceIn{0%,100%,20%,40%,60%,80%{-webkit-transition-timing-function:cubic-bezier(0.215,.61,.355,1);transition-timing-function:cubic-bezier(0.215,.61,.355,1)}0%{opacity:0;-webkit-transform:scale3d(.3,.3,.3);transform:scale3d(.3,.3,.3)}20%{-webkit-transform:scale3d(1.1,1.1,1.1);transform:scale3d(1.1,1.1,1.1)}40%{-webkit-transform:scale3d(.9,.9,.9);transform:scale3d(.9,.9,.9)}60%{opacity:1;-webkit-transform:scale3d(1.03,1.03,1.03);transform:scale3d(1.03,1.03,1.03)}80%{-webkit-transform:scale3d(.97,.97,.97);transform:scale3d(.97,.97,.97)}100%{opacity:1;-webkit-transform:scale3d(1,1,1);transform:scale3d(1,1,1)}}@keyframes bounceIn{0%,100%,20%,40%,60%,80%{-webkit-transition-timing-function:cubic-bezier(0.215,.61,.355,1);transition-timing-function:cubic-bezier(0.215,.61,.355,1)}0%{opacity:0;-webkit-transform:scale3d(.3,.3,.3);transform:scale3d(.3,.3,.3)}20%{-webkit-transform:scale3d(1.1,1.1,1.1);transform:scale3d(1.1,1.1,1.1)}40%{-webkit-transform:scale3d(.9,.9,.9);transform:scale3d(.9,.9,.9)}60%{opacity:1;-webkit-transform:scale3d(1.03,1.03,1.03);transform:scale3d(1.03,1.03,1.03)}80%{-webkit-transform:scale3d(.97,.97,.97);transform:scale3d(.97,.97,.97)}100%{opacity:1;-webkit-transform:scale3d(1,1,1);transform:scale3d(1,1,1)}}.bounceIn{-webkit-animation-name:bounceIn;animation-name:bounceIn;-webkit-animation-duration:.75s;animation-duration:.75s}@-webkit-keyframes bounceInDown{0%,100%,60%,75%,90%{-webkit-transition-timing-function:cubic-bezier(0.215,.61,.355,1);transition-timing-function:cubic-bezier(0.215,.61,.355,1)}0%{opacity:0;-webkit-transform:translate3d(0,-3000px,0);transform:translate3d(0,-3000px,0)}60%{opacity:1;-webkit-transform:translate3d(0,25px,0);transform:translate3d(0,25px,0)}75%{-webkit-transform:translate3d(0,-10px,0);transform:translate3d(0,-10px,0)}90%{-webkit-transform:translate3d(0,5px,0);transform:translate3d(0,5px,0)}100%{-webkit-transform:none;transform:none}}@keyframes bounceInDown{0%,100%,60%,75%,90%{-webkit-transition-timing-function:cubic-bezier(0.215,.61,.355,1);transition-timing-function:cubic-bezier(0.215,.61,.355,1)}0%{opacity:0;-webkit-transform:translate3d(0,-3000px,0);transform:translate3d(0,-3000px,0)}60%{opacity:1;-webkit-transform:translate3d(0,25px,0);transform:translate3d(0,25px,0)}75%{-webkit-transform:translate3d(0,-10px,0);transform:translate3d(0,-10px,0)}90%{-webkit-transform:translate3d(0,5px,0);transform:translate3d(0,5px,0)}100%{-webkit-transform:none;transform:none}}.bounceInDown{-webkit-animation-name:bounceInDown;animation-name:bounceInDown}@-webkit-keyframes bounceInLeft{0%,100%,60%,75%,90%{-webkit-transition-timing-function:cubic-bezier(0.215,.61,.355,1);transition-timing-function:cubic-bezier(0.215,.61,.355,1)}0%{opacity:0;-webkit-transform:translate3d(-3000px,0,0);transform:translate3d(-3000px,0,0)}60%{opacity:1;-webkit-transform:translate3d(25px,0,0);transform:translate3d(25px,0,0)}75%{-webkit-transform:translate3d(-10px,0,0);transform:translate3d(-10px,0,0)}90%{-webkit-transform:translate3d(5px,0,0);transform:translate3d(5px,0,0)}100%{-webkit-transform:none;transform:none}}@keyframes bounceInLeft{0%,100%,60%,75%,90%{-webkit-transition-timing-function:cubic-bezier(0.215,.61,.355,1);transition-timing-function:cubic-bezier(0.215,.61,.355,1)}0%{opacity:0;-webkit-transform:translate3d(-3000px,0,0);transform:translate3d(-3000px,0,0)}60%{opacity:1;-webkit-transform:translate3d(25px,0,0);transform:translate3d(25px,0,0)}75%{-webkit-transform:translate3d(-10px,0,0);transform:translate3d(-10px,0,0)}90%{-webkit-transform:translate3d(5px,0,0);transform:translate3d(5px,0,0)}100%{-webkit-transform:none;transform:none}}.bounceInLeft{-webkit-animation-name:bounceInLeft;animation-name:bounceInLeft}@-webkit-keyframes bounceInRight{0%,100%,60%,75%,90%{-webkit-transition-timing-function:cubic-bezier(0.215,.61,.355,1);transition-timing-function:cubic-bezier(0.215,.61,.355,1)}0%{opacity:0;-webkit-transform:translate3d(3000px,0,0);transform:translate3d(3000px,0,0)}60%{opacity:1;-webkit-transform:translate3d(-25px,0,0);transform:translate3d(-25px,0,0)}75%{-webkit-transform:translate3d(10px,0,0);transform:translate3d(10px,0,0)}90%{-webkit-transform:translate3d(-5px,0,0);transform:translate3d(-5px,0,0)}100%{-webkit-transform:none;transform:none}}@keyframes bounceInRight{0%,100%,60%,75%,90%{-webkit-transition-timing-function:cubic-bezier(0.215,.61,.355,1);transition-timing-function:cubic-bezier(0.215,.61,.355,1)}0%{opacity:0;-webkit-transform:translate3d(3000px,0,0);transform:translate3d(3000px,0,0)}60%{opacity:1;-webkit-transform:translate3d(-25px,0,0);transform:translate3d(-25px,0,0)}75%{-webkit-transform:translate3d(10px,0,0);transform:translate3d(10px,0,0)}90%{-webkit-transform:translate3d(-5px,0,0);transform:translate3d(-5px,0,0)}100%{-webkit-transform:none;transform:none}}.bounceInRight{-webkit-animation-name:bounceInRight;animation-name:bounceInRight}@-webkit-keyframes bounceInUp{0%,100%,60%,75%,90%{-webkit-transition-timing-function:cubic-bezier(0.215,.61,.355,1);transition-timing-function:cubic-bezier(0.215,.61,.355,1)}0%{opacity:0;-webkit-transform:translate3d(0,3000px,0);transform:translate3d(0,3000px,0)}60%{opacity:1;-webkit-transform:translate3d(0,-20px,0);transform:translate3d(0,-20px,0)}75%{-webkit-transform:translate3d(0,10px,0);transform:translate3d(0,10px,0)}90%{-webkit-transform:translate3d(0,-5px,0);transform:translate3d(0,-5px,0)}100%{-webkit-transform:translate3d(0,0,0);transform:translate3d(0,0,0)}}@keyframes bounceInUp{0%,100%,60%,75%,90%{-webkit-transition-timing-function:cubic-bezier(0.215,.61,.355,1);transition-timing-function:cubic-bezier(0.215,.61,.355,1)}0%{opacity:0;-webkit-transform:translate3d(0,3000px,0);transform:translate3d(0,3000px,0)}60%{opacity:1;-webkit-transform:translate3d(0,-20px,0);transform:translate3d(0,-20px,0)}75%{-webkit-transform:translate3d(0,10px,0);transform:translate3d(0,10px,0)}90%{-webkit-transform:translate3d(0,-5px,0);transform:translate3d(0,-5px,0)}100%{-webkit-transform:translate3d(0,0,0);transform:translate3d(0,0,0)}}.bounceInUp{-webkit-animation-name:bounceInUp;animation-name:bounceInUp}@-webkit-keyframes bounceOut{20%{-webkit-transform:scale3d(.9,.9,.9);transform:scale3d(.9,.9,.9)}50%,55%{opacity:1;-webkit-transform:scale3d(1.1,1.1,1.1);transform:scale3d(1.1,1.1,1.1)}100%{opacity:0;-webkit-transform:scale3d(.3,.3,.3);transform:scale3d(.3,.3,.3)}}@keyframes bounceOut{20%{-webkit-transform:scale3d(.9,.9,.9);transform:scale3d(.9,.9,.9)}50%,55%{opacity:1;-webkit-transform:scale3d(1.1,1.1,1.1);transform:scale3d(1.1,1.1,1.1)}100%{opacity:0;-webkit-transform:scale3d(.3,.3,.3);transform:scale3d(.3,.3,.3)}}.bounceOut{-webkit-animation-name:bounceOut;animation-name:bounceOut;-webkit-animation-duration:.75s;animation-duration:.75s}@-webkit-keyframes bounceOutDown{20%{-webkit-transform:translate3d(0,10px,0);transform:translate3d(0,10px,0)}40%,45%{opacity:1;-webkit-transform:translate3d(0,-20px,0);transform:translate3d(0,-20px,0)}100%{opacity:0;-webkit-transform:translate3d(0,2000px,0);transform:translate3d(0,2000px,0)}}@keyframes bounceOutDown{20%{-webkit-transform:translate3d(0,10px,0);transform:translate3d(0,10px,0)}40%,45%{opacity:1;-webkit-transform:translate3d(0,-20px,0);transform:translate3d(0,-20px,0)}100%{opacity:0;-webkit-transform:translate3d(0,2000px,0);transform:translate3d(0,2000px,0)}}.bounceOutDown{-webkit-animation-name:bounceOutDown;animation-name:bounceOutDown}@-webkit-keyframes bounceOutLeft{20%{opacity:1;-webkit-transform:translate3d(20px,0,0);transform:translate3d(20px,0,0)}100%{opacity:0;-webkit-transform:translate3d(-2000px,0,0);transform:translate3d(-2000px,0,0)}}@keyframes bounceOutLeft{20%{opacity:1;-webkit-transform:translate3d(20px,0,0);transform:translate3d(20px,0,0)}100%{opacity:0;-webkit-transform:translate3d(-2000px,0,0);transform:translate3d(-2000px,0,0)}}.bounceOutLeft{-webkit-animation-name:bounceOutLeft;animation-name:bounceOutLeft}@-webkit-keyframes bounceOutRight{20%{opacity:1;-webkit-transform:translate3d(-20px,0,0);transform:translate3d(-20px,0,0)}100%{opacity:0;-webkit-transform:translate3d(2000px,0,0);transform:translate3d(2000px,0,0)}}@keyframes bounceOutRight{20%{opacity:1;-webkit-transform:translate3d(-20px,0,0);transform:translate3d(-20px,0,0)}100%{opacity:0;-webkit-transform:translate3d(2000px,0,0);transform:translate3d(2000px,0,0)}}.bounceOutRight{-webkit-animation-name:bounceOutRight;animation-name:bounceOutRight}@-webkit-keyframes bounceOutUp{20%{-webkit-transform:translate3d(0,-10px,0);transform:translate3d(0,-10px,0)}40%,45%{opacity:1;-webkit-transform:translate3d(0,20px,0);transform:translate3d(0,20px,0)}100%{opacity:0;-webkit-transform:translate3d(0,-2000px,0);transform:translate3d(0,-2000px,0)}}@keyframes bounceOutUp{20%{-webkit-transform:translate3d(0,-10px,0);transform:translate3d(0,-10px,0)}40%,45%{opacity:1;-webkit-transform:translate3d(0,20px,0);transform:translate3d(0,20px,0)}100%{opacity:0;-webkit-transform:translate3d(0,-2000px,0);transform:translate3d(0,-2000px,0)}}.bounceOutUp{-webkit-animation-name:bounceOutUp;animation-name:bounceOutUp}@-webkit-keyframes fadeIn{0%{opacity:0}100%{opacity:1}}@keyframes fadeIn{0%{opacity:0}100%{opacity:1}}.fadeIn{-webkit-animation-name:fadeIn;animation-name:fadeIn}@-webkit-keyframes fadeInDown{0%{opacity:0;-webkit-transform:translate3d(0,-100%,0);transform:translate3d(0,-100%,0)}100%{opacity:1;-webkit-transform:none;transform:none}}@keyframes fadeInDown{0%{opacity:0;-webkit-transform:translate3d(0,-100%,0);transform:translate3d(0,-100%,0)}100%{opacity:1;-webkit-transform:none;transform:none}}.fadeInDown{-webkit-animation-name:fadeInDown;animation-name:fadeInDown}@-webkit-keyframes fadeInDownBig{0%{opacity:0;-webkit-transform:translate3d(0,-2000px,0);transform:translate3d(0,-2000px,0)}100%{opacity:1;-webkit-transform:none;transform:none}}@keyframes fadeInDownBig{0%{opacity:0;-webkit-transform:translate3d(0,-2000px,0);transform:translate3d(0,-2000px,0)}100%{opacity:1;-webkit-transform:none;transform:none}}.fadeInDownBig{-webkit-animation-name:fadeInDownBig;animation-name:fadeInDownBig}@-webkit-keyframes fadeInLeft{0%{opacity:0;-webkit-transform:translate3d(-100%,0,0);transform:translate3d(-100%,0,0)}100%{opacity:1;-webkit-transform:none;transform:none}}@keyframes fadeInLeft{0%{opacity:0;-webkit-transform:translate3d(-100%,0,0);transform:translate3d(-100%,0,0)}100%{opacity:1;-webkit-transform:none;transform:none}}.fadeInLeft{-webkit-animation-name:fadeInLeft;animation-name:fadeInLeft}@-webkit-keyframes fadeInLeftBig{0%{opacity:0;-webkit-transform:translate3d(-2000px,0,0);transform:translate3d(-2000px,0,0)}100%{opacity:1;-webkit-transform:none;transform:none}}@keyframes fadeInLeftBig{0%{opacity:0;-webkit-transform:translate3d(-2000px,0,0);transform:translate3d(-2000px,0,0)}100%{opacity:1;-webkit-transform:none;transform:none}}.fadeInLeftBig{-webkit-animation-name:fadeInLeftBig;animation-name:fadeInLeftBig}@-webkit-keyframes fadeInRight{0%{opacity:0;-webkit-transform:translate3d(100%,0,0);transform:translate3d(100%,0,0)}100%{opacity:1;-webkit-transform:none;transform:none}}@keyframes fadeInRight{0%{opacity:0;-webkit-transform:translate3d(100%,0,0);transform:translate3d(100%,0,0)}100%{opacity:1;-webkit-transform:none;transform:none}}.fadeInRight{-webkit-animation-name:fadeInRight;animation-name:fadeInRight}@-webkit-keyframes fadeInRightBig{0%{opacity:0;-webkit-transform:translate3d(2000px,0,0);transform:translate3d(2000px,0,0)}100%{opacity:1;-webkit-transform:none;transform:none}}@keyframes fadeInRightBig{0%{opacity:0;-webkit-transform:translate3d(2000px,0,0);transform:translate3d(2000px,0,0)}100%{opacity:1;-webkit-transform:none;transform:none}}.fadeInRightBig{-webkit-animation-name:fadeInRightBig;animation-name:fadeInRightBig}@-webkit-keyframes fadeInUp{0%{opacity:0;-webkit-transform:translate3d(0,100%,0);transform:translate3d(0,100%,0)}100%{opacity:1;-webkit-transform:none;transform:none}}@keyframes fadeInUp{0%{opacity:0;-webkit-transform:translate3d(0,100%,0);transform:translate3d(0,100%,0)}100%{opacity:1;-webkit-transform:none;transform:none}}.fadeInUp{-webkit-animation-name:fadeInUp;animation-name:fadeInUp}@-webkit-keyframes fadeInUpBig{0%{opacity:0;-webkit-transform:translate3d(0,2000px,0);transform:translate3d(0,2000px,0)}100%{opacity:1;-webkit-transform:none;transform:none}}@keyframes fadeInUpBig{0%{opacity:0;-webkit-transform:translate3d(0,2000px,0);transform:translate3d(0,2000px,0)}100%{opacity:1;-webkit-transform:none;transform:none}}.fadeInUpBig{-webkit-animation-name:fadeInUpBig;animation-name:fadeInUpBig}@-webkit-keyframes fadeOut{0%{opacity:1}100%{opacity:0}}@keyframes fadeOut{0%{opacity:1}100%{opacity:0}}.fadeOut{-webkit-animation-name:fadeOut;animation-name:fadeOut}@-webkit-keyframes fadeOutDown{0%{opacity:1}100%{opacity:0;-webkit-transform:translate3d(0,100%,0);transform:translate3d(0,100%,0)}}@keyframes fadeOutDown{0%{opacity:1}100%{opacity:0;-webkit-transform:translate3d(0,100%,0);transform:translate3d(0,100%,0)}}.fadeOutDown{-webkit-animation-name:fadeOutDown;animation-name:fadeOutDown}@-webkit-keyframes fadeOutDownBig{0%{opacity:1}100%{opacity:0;-webkit-transform:translate3d(0,2000px,0);transform:translate3d(0,2000px,0)}}@keyframes fadeOutDownBig{0%{opacity:1}100%{opacity:0;-webkit-transform:translate3d(0,2000px,0);transform:translate3d(0,2000px,0)}}.fadeOutDownBig{-webkit-animation-name:fadeOutDownBig;animation-name:fadeOutDownBig}@-webkit-keyframes fadeOutLeft{0%{opacity:1}100%{opacity:0;-webkit-transform:translate3d(-100%,0,0);transform:translate3d(-100%,0,0)}}@keyframes fadeOutLeft{0%{opacity:1}100%{opacity:0;-webkit-transform:translate3d(-100%,0,0);transform:translate3d(-100%,0,0)}}.fadeOutLeft{-webkit-animation-name:fadeOutLeft;animation-name:fadeOutLeft}@-webkit-keyframes fadeOutLeftBig{0%{opacity:1}100%{opacity:0;-webkit-transform:translate3d(-2000px,0,0);transform:translate3d(-2000px,0,0)}}@keyframes fadeOutLeftBig{0%{opacity:1}100%{opacity:0;-webkit-transform:translate3d(-2000px,0,0);transform:translate3d(-2000px,0,0)}}.fadeOutLeftBig{-webkit-animation-name:fadeOutLeftBig;animation-name:fadeOutLeftBig}@-webkit-keyframes fadeOutRight{0%{opacity:1}100%{opacity:0;-webkit-transform:translate3d(100%,0,0);transform:translate3d(100%,0,0)}}@keyframes fadeOutRight{0%{opacity:1}100%{opacity:0;-webkit-transform:translate3d(100%,0,0);transform:translate3d(100%,0,0)}}.fadeOutRight{-webkit-animation-name:fadeOutRight;animation-name:fadeOutRight}@-webkit-keyframes fadeOutRightBig{0%{opacity:1}100%{opacity:0;-webkit-transform:translate3d(2000px,0,0);transform:translate3d(2000px,0,0)}}@keyframes fadeOutRightBig{0%{opacity:1}100%{opacity:0;-webkit-transform:translate3d(2000px,0,0);transform:translate3d(2000px,0,0)}}.fadeOutRightBig{-webkit-animation-name:fadeOutRightBig;animation-name:fadeOutRightBig}@-webkit-keyframes fadeOutUp{0%{opacity:1}100%{opacity:0;-webkit-transform:translate3d(0,-100%,0);transform:translate3d(0,-100%,0)}}@keyframes fadeOutUp{0%{opacity:1}100%{opacity:0;-webkit-transform:translate3d(0,-100%,0);transform:translate3d(0,-100%,0)}}.fadeOutUp{-webkit-animation-name:fadeOutUp;animation-name:fadeOutUp}@-webkit-keyframes fadeOutUpBig{0%{opacity:1}100%{opacity:0;-webkit-transform:translate3d(0,-2000px,0);transform:translate3d(0,-2000px,0)}}@keyframes fadeOutUpBig{0%{opacity:1}100%{opacity:0;-webkit-transform:translate3d(0,-2000px,0);transform:translate3d(0,-2000px,0)}}.fadeOutUpBig{-webkit-animation-name:fadeOutUpBig;animation-name:fadeOutUpBig}@-webkit-keyframes flip{0%{-webkit-transform:perspective(400px) rotate3d(0,1,0,-360deg);transform:perspective(400px) rotate3d(0,1,0,-360deg);-webkit-animation-timing-function:ease-out;animation-timing-function:ease-out}40%{-webkit-transform:perspective(400px) translate3d(0,0,150px) rotate3d(0,1,0,-190deg);transform:perspective(400px) translate3d(0,0,150px) rotate3d(0,1,0,-190deg);-webkit-animation-timing-function:ease-out;animation-timing-function:ease-out}50%{-webkit-transform:perspective(400px) translate3d(0,0,150px) rotate3d(0,1,0,-170deg);transform:perspective(400px) translate3d(0,0,150px) rotate3d(0,1,0,-170deg);-webkit-animation-timing-function:ease-in;animation-timing-function:ease-in}80%{-webkit-transform:perspective(400px) scale3d(.95,.95,.95);transform:perspective(400px) scale3d(.95,.95,.95);-webkit-animation-timing-function:ease-in;animation-timing-function:ease-in}100%{-webkit-transform:perspective(400px);transform:perspective(400px);-webkit-animation-timing-function:ease-in;animation-timing-function:ease-in}}@keyframes flip{0%{-webkit-transform:perspective(400px) rotate3d(0,1,0,-360deg);transform:perspective(400px) rotate3d(0,1,0,-360deg);-webkit-animation-timing-function:ease-out;animation-timing-function:ease-out}40%{-webkit-transform:perspective(400px) translate3d(0,0,150px) rotate3d(0,1,0,-190deg);transform:perspective(400px) translate3d(0,0,150px) rotate3d(0,1,0,-190deg);-webkit-animation-timing-function:ease-out;animation-timing-function:ease-out}50%{-webkit-transform:perspective(400px) translate3d(0,0,150px) rotate3d(0,1,0,-170deg);transform:perspective(400px) translate3d(0,0,150px) rotate3d(0,1,0,-170deg);-webkit-animation-timing-function:ease-in;animation-timing-function:ease-in}80%{-webkit-transform:perspective(400px) scale3d(.95,.95,.95);transform:perspective(400px) scale3d(.95,.95,.95);-webkit-animation-timing-function:ease-in;animation-timing-function:ease-in}100%{-webkit-transform:perspective(400px);transform:perspective(400px);-webkit-animation-timing-function:ease-in;animation-timing-function:ease-in}}.animated.flip{-webkit-backface-visibility:visible;backface-visibility:visible;-webkit-animation-name:flip;animation-name:flip}@-webkit-keyframes flipInX{0%{-webkit-transform:perspective(400px) rotate3d(1,0,0,90deg);transform:perspective(400px) rotate3d(1,0,0,90deg);-webkit-transition-timing-function:ease-in;transition-timing-function:ease-in;opacity:0}40%{-webkit-transform:perspective(400px) rotate3d(1,0,0,-20deg);transform:perspective(400px) rotate3d(1,0,0,-20deg);-webkit-transition-timing-function:ease-in;transition-timing-function:ease-in}60%{-webkit-transform:perspective(400px) rotate3d(1,0,0,10deg);transform:perspective(400px) rotate3d(1,0,0,10deg);opacity:1}80%{-webkit-transform:perspective(400px) rotate3d(1,0,0,-5deg);transform:perspective(400px) rotate3d(1,0,0,-5deg)}100%{-webkit-transform:perspective(400px);transform:perspective(400px)}}@keyframes flipInX{0%{-webkit-transform:perspective(400px) rotate3d(1,0,0,90deg);transform:perspective(400px) rotate3d(1,0,0,90deg);-webkit-transition-timing-function:ease-in;transition-timing-function:ease-in;opacity:0}40%{-webkit-transform:perspective(400px) rotate3d(1,0,0,-20deg);transform:perspective(400px) rotate3d(1,0,0,-20deg);-webkit-transition-timing-function:ease-in;transition-timing-function:ease-in}60%{-webkit-transform:perspective(400px) rotate3d(1,0,0,10deg);transform:perspective(400px) rotate3d(1,0,0,10deg);opacity:1}80%{-webkit-transform:perspective(400px) rotate3d(1,0,0,-5deg);transform:perspective(400px) rotate3d(1,0,0,-5deg)}100%{-webkit-transform:perspective(400px);transform:perspective(400px)}}.flipInX{-webkit-backface-visibility:visible!important;backface-visibility:visible!important;-webkit-animation-name:flipInX;animation-name:flipInX}@-webkit-keyframes flipInY{0%{-webkit-transform:perspective(400px) rotate3d(0,1,0,90deg);transform:perspective(400px) rotate3d(0,1,0,90deg);-webkit-transition-timing-function:ease-in;transition-timing-function:ease-in;opacity:0}40%{-webkit-transform:perspective(400px) rotate3d(0,1,0,-20deg);transform:perspective(400px) rotate3d(0,1,0,-20deg);-webkit-transition-timing-function:ease-in;transition-timing-function:ease-in}60%{-webkit-transform:perspective(400px) rotate3d(0,1,0,10deg);transform:perspective(400px) rotate3d(0,1,0,10deg);opacity:1}80%{-webkit-transform:perspective(400px) rotate3d(0,1,0,-5deg);transform:perspective(400px) rotate3d(0,1,0,-5deg)}100%{-webkit-transform:perspective(400px);transform:perspective(400px)}}@keyframes flipInY{0%{-webkit-transform:perspective(400px) rotate3d(0,1,0,90deg);transform:perspective(400px) rotate3d(0,1,0,90deg);-webkit-transition-timing-function:ease-in;transition-timing-function:ease-in;opacity:0}40%{-webkit-transform:perspective(400px) rotate3d(0,1,0,-20deg);transform:perspective(400px) rotate3d(0,1,0,-20deg);-webkit-transition-timing-function:ease-in;transition-timing-function:ease-in}60%{-webkit-transform:perspective(400px) rotate3d(0,1,0,10deg);transform:perspective(400px) rotate3d(0,1,0,10deg);opacity:1}80%{-webkit-transform:perspective(400px) rotate3d(0,1,0,-5deg);transform:perspective(400px) rotate3d(0,1,0,-5deg)}100%{-webkit-transform:perspective(400px);transform:perspective(400px)}}.flipInY{-webkit-backface-visibility:visible!important;backface-visibility:visible!important;-webkit-animation-name:flipInY;animation-name:flipInY}@-webkit-keyframes flipOutX{0%{-webkit-transform:perspective(400px);transform:perspective(400px)}30%{-webkit-transform:perspective(400px) rotate3d(1,0,0,-20deg);transform:perspective(400px) rotate3d(1,0,0,-20deg);opacity:1}100%{-webkit-transform:perspective(400px) rotate3d(1,0,0,90deg);transform:perspective(400px) rotate3d(1,0,0,90deg);opacity:0}}@keyframes flipOutX{0%{-webkit-transform:perspective(400px);transform:perspective(400px)}30%{-webkit-transform:perspective(400px) rotate3d(1,0,0,-20deg);transform:perspective(400px) rotate3d(1,0,0,-20deg);opacity:1}100%{-webkit-transform:perspective(400px) rotate3d(1,0,0,90deg);transform:perspective(400px) rotate3d(1,0,0,90deg);opacity:0}}.flipOutX{-webkit-animation-name:flipOutX;animation-name:flipOutX;-webkit-animation-duration:.75s;animation-duration:.75s;-webkit-backface-visibility:visible!important;backface-visibility:visible!important}@-webkit-keyframes flipOutY{0%{-webkit-transform:perspective(400px);transform:perspective(400px)}30%{-webkit-transform:perspective(400px) rotate3d(0,1,0,-15deg);transform:perspective(400px) rotate3d(0,1,0,-15deg);opacity:1}100%{-webkit-transform:perspective(400px) rotate3d(0,1,0,90deg);transform:perspective(400px) rotate3d(0,1,0,90deg);opacity:0}}@keyframes flipOutY{0%{-webkit-transform:perspective(400px);transform:perspective(400px)}30%{-webkit-transform:perspective(400px) rotate3d(0,1,0,-15deg);transform:perspective(400px) rotate3d(0,1,0,-15deg);opacity:1}100%{-webkit-transform:perspective(400px) rotate3d(0,1,0,90deg);transform:perspective(400px) rotate3d(0,1,0,90deg);opacity:0}}.flipOutY{-webkit-backface-visibility:visible!important;backface-visibility:visible!important;-webkit-animation-name:flipOutY;animation-name:flipOutY;-webkit-animation-duration:.75s;animation-duration:.75s}@-webkit-keyframes lightSpeedIn{0%{-webkit-transform:translate3d(100%,0,0) skewX(-30deg);transform:translate3d(100%,0,0) skewX(-30deg);opacity:0}60%{-webkit-transform:skewX(20deg);transform:skewX(20deg);opacity:1}80%{-webkit-transform:skewX(-5deg);transform:skewX(-5deg);opacity:1}100%{-webkit-transform:none;transform:none;opacity:1}}@keyframes lightSpeedIn{0%{-webkit-transform:translate3d(100%,0,0) skewX(-30deg);transform:translate3d(100%,0,0) skewX(-30deg);opacity:0}60%{-webkit-transform:skewX(20deg);transform:skewX(20deg);opacity:1}80%{-webkit-transform:skewX(-5deg);transform:skewX(-5deg);opacity:1}100%{-webkit-transform:none;transform:none;opacity:1}}.lightSpeedIn{-webkit-animation-name:lightSpeedIn;animation-name:lightSpeedIn;-webkit-animation-timing-function:ease-out;animation-timing-function:ease-out}@-webkit-keyframes lightSpeedOut{0%{opacity:1}100%{-webkit-transform:translate3d(100%,0,0) skewX(30deg);transform:translate3d(100%,0,0) skewX(30deg);opacity:0}}@keyframes lightSpeedOut{0%{opacity:1}100%{-webkit-transform:translate3d(100%,0,0) skewX(30deg);transform:translate3d(100%,0,0) skewX(30deg);opacity:0}}.lightSpeedOut{-webkit-animation-name:lightSpeedOut;animation-name:lightSpeedOut;-webkit-animation-timing-function:ease-in;animation-timing-function:ease-in}@-webkit-keyframes rotateIn{0%{-webkit-transform-origin:center;transform-origin:center;-webkit-transform:rotate3d(0,0,1,-200deg);transform:rotate3d(0,0,1,-200deg);opacity:0}100%{-webkit-transform-origin:center;transform-origin:center;-webkit-transform:none;transform:none;opacity:1}}@keyframes rotateIn{0%{-webkit-transform-origin:center;transform-origin:center;-webkit-transform:rotate3d(0,0,1,-200deg);transform:rotate3d(0,0,1,-200deg);opacity:0}100%{-webkit-transform-origin:center;transform-origin:center;-webkit-transform:none;transform:none;opacity:1}}.rotateIn{-webkit-animation-name:rotateIn;animation-name:rotateIn}@-webkit-keyframes rotateInDownLeft{0%{-webkit-transform-origin:left bottom;transform-origin:left bottom;-webkit-transform:rotate3d(0,0,1,-45deg);transform:rotate3d(0,0,1,-45deg);opacity:0}100%{-webkit-transform-origin:left bottom;transform-origin:left bottom;-webkit-transform:none;transform:none;opacity:1}}@keyframes rotateInDownLeft{0%{-webkit-transform-origin:left bottom;transform-origin:left bottom;-webkit-transform:rotate3d(0,0,1,-45deg);transform:rotate3d(0,0,1,-45deg);opacity:0}100%{-webkit-transform-origin:left bottom;transform-origin:left bottom;-webkit-transform:none;transform:none;opacity:1}}.rotateInDownLeft{-webkit-animation-name:rotateInDownLeft;animation-name:rotateInDownLeft}@-webkit-keyframes rotateInDownRight{0%{-webkit-transform-origin:right bottom;transform-origin:right bottom;-webkit-transform:rotate3d(0,0,1,45deg);transform:rotate3d(0,0,1,45deg);opacity:0}100%{-webkit-transform-origin:right bottom;transform-origin:right bottom;-webkit-transform:none;transform:none;opacity:1}}@keyframes rotateInDownRight{0%{-webkit-transform-origin:right bottom;transform-origin:right bottom;-webkit-transform:rotate3d(0,0,1,45deg);transform:rotate3d(0,0,1,45deg);opacity:0}100%{-webkit-transform-origin:right bottom;transform-origin:right bottom;-webkit-transform:none;transform:none;opacity:1}}.rotateInDownRight{-webkit-animation-name:rotateInDownRight;animation-name:rotateInDownRight}@-webkit-keyframes rotateInUpLeft{0%{-webkit-transform-origin:left bottom;transform-origin:left bottom;-webkit-transform:rotate3d(0,0,1,45deg);transform:rotate3d(0,0,1,45deg);opacity:0}100%{-webkit-transform-origin:left bottom;transform-origin:left bottom;-webkit-transform:none;transform:none;opacity:1}}@keyframes rotateInUpLeft{0%{-webkit-transform-origin:left bottom;transform-origin:left bottom;-webkit-transform:rotate3d(0,0,1,45deg);transform:rotate3d(0,0,1,45deg);opacity:0}100%{-webkit-transform-origin:left bottom;transform-origin:left bottom;-webkit-transform:none;transform:none;opacity:1}}.rotateInUpLeft{-webkit-animation-name:rotateInUpLeft;animation-name:rotateInUpLeft}@-webkit-keyframes rotateInUpRight{0%{-webkit-transform-origin:right bottom;transform-origin:right bottom;-webkit-transform:rotate3d(0,0,1,-90deg);transform:rotate3d(0,0,1,-90deg);opacity:0}100%{-webkit-transform-origin:right bottom;transform-origin:right bottom;-webkit-transform:none;transform:none;opacity:1}}@keyframes rotateInUpRight{0%{-webkit-transform-origin:right bottom;transform-origin:right bottom;-webkit-transform:rotate3d(0,0,1,-90deg);transform:rotate3d(0,0,1,-90deg);opacity:0}100%{-webkit-transform-origin:right bottom;transform-origin:right bottom;-webkit-transform:none;transform:none;opacity:1}}.rotateInUpRight{-webkit-animation-name:rotateInUpRight;animation-name:rotateInUpRight}@-webkit-keyframes rotateOut{0%{-webkit-transform-origin:center;transform-origin:center;opacity:1}100%{-webkit-transform-origin:center;transform-origin:center;-webkit-transform:rotate3d(0,0,1,200deg);transform:rotate3d(0,0,1,200deg);opacity:0}}@keyframes rotateOut{0%{-webkit-transform-origin:center;transform-origin:center;opacity:1}100%{-webkit-transform-origin:center;transform-origin:center;-webkit-transform:rotate3d(0,0,1,200deg);transform:rotate3d(0,0,1,200deg);opacity:0}}.rotateOut{-webkit-animation-name:rotateOut;animation-name:rotateOut}@-webkit-keyframes rotateOutDownLeft{0%{-webkit-transform-origin:left bottom;transform-origin:left bottom;opacity:1}100%{-webkit-transform-origin:left bottom;transform-origin:left bottom;-webkit-transform:rotate3d(0,0,1,45deg);transform:rotate3d(0,0,1,45deg);opacity:0}}@keyframes rotateOutDownLeft{0%{-webkit-transform-origin:left bottom;transform-origin:left bottom;opacity:1}100%{-webkit-transform-origin:left bottom;transform-origin:left bottom;-webkit-transform:rotate3d(0,0,1,45deg);transform:rotate3d(0,0,1,45deg);opacity:0}}.rotateOutDownLeft{-webkit-animation-name:rotateOutDownLeft;animation-name:rotateOutDownLeft}@-webkit-keyframes rotateOutDownRight{0%{-webkit-transform-origin:right bottom;transform-origin:right bottom;opacity:1}100%{-webkit-transform-origin:right bottom;transform-origin:right bottom;-webkit-transform:rotate3d(0,0,1,-45deg);transform:rotate3d(0,0,1,-45deg);opacity:0}}@keyframes rotateOutDownRight{0%{-webkit-transform-origin:right bottom;transform-origin:right bottom;opacity:1}100%{-webkit-transform-origin:right bottom;transform-origin:right bottom;-webkit-transform:rotate3d(0,0,1,-45deg);transform:rotate3d(0,0,1,-45deg);opacity:0}}.rotateOutDownRight{-webkit-animation-name:rotateOutDownRight;animation-name:rotateOutDownRight}@-webkit-keyframes rotateOutUpLeft{0%{-webkit-transform-origin:left bottom;transform-origin:left bottom;opacity:1}100%{-webkit-transform-origin:left bottom;transform-origin:left bottom;-webkit-transform:rotate3d(0,0,1,-45deg);transform:rotate3d(0,0,1,-45deg);opacity:0}}@keyframes rotateOutUpLeft{0%{-webkit-transform-origin:left bottom;transform-origin:left bottom;opacity:1}100%{-webkit-transform-origin:left bottom;transform-origin:left bottom;-webkit-transform:rotate3d(0,0,1,-45deg);transform:rotate3d(0,0,1,-45deg);opacity:0}}.rotateOutUpLeft{-webkit-animation-name:rotateOutUpLeft;animation-name:rotateOutUpLeft}@-webkit-keyframes rotateOutUpRight{0%{-webkit-transform-origin:right bottom;transform-origin:right bottom;opacity:1}100%{-webkit-transform-origin:right bottom;transform-origin:right bottom;-webkit-transform:rotate3d(0,0,1,90deg);transform:rotate3d(0,0,1,90deg);opacity:0}}@keyframes rotateOutUpRight{0%{-webkit-transform-origin:right bottom;transform-origin:right bottom;opacity:1}100%{-webkit-transform-origin:right bottom;transform-origin:right bottom;-webkit-transform:rotate3d(0,0,1,90deg);transform:rotate3d(0,0,1,90deg);opacity:0}}.rotateOutUpRight{-webkit-animation-name:rotateOutUpRight;animation-name:rotateOutUpRight}@-webkit-keyframes hinge{0%{-webkit-transform-origin:top left;transform-origin:top left;-webkit-animation-timing-function:ease-in-out;animation-timing-function:ease-in-out}20%,60%{-webkit-transform:rotate3d(0,0,1,80deg);transform:rotate3d(0,0,1,80deg);-webkit-transform-origin:top left;transform-origin:top left;-webkit-animation-timing-function:ease-in-out;animation-timing-function:ease-in-out}40%,80%{-webkit-transform:rotate3d(0,0,1,60deg);transform:rotate3d(0,0,1,60deg);-webkit-transform-origin:top left;transform-origin:top left;-webkit-animation-timing-function:ease-in-out;animation-timing-function:ease-in-out;opacity:1}100%{-webkit-transform:translate3d(0,700px,0);transform:translate3d(0,700px,0);opacity:0}}@keyframes hinge{0%{-webkit-transform-origin:top left;transform-origin:top left;-webkit-animation-timing-function:ease-in-out;animation-timing-function:ease-in-out}20%,60%{-webkit-transform:rotate3d(0,0,1,80deg);transform:rotate3d(0,0,1,80deg);-webkit-transform-origin:top left;transform-origin:top left;-webkit-animation-timing-function:ease-in-out;animation-timing-function:ease-in-out}40%,80%{-webkit-transform:rotate3d(0,0,1,60deg);transform:rotate3d(0,0,1,60deg);-webkit-transform-origin:top left;transform-origin:top left;-webkit-animation-timing-function:ease-in-out;animation-timing-function:ease-in-out;opacity:1}100%{-webkit-transform:translate3d(0,700px,0);transform:translate3d(0,700px,0);opacity:0}}.hinge{-webkit-animation-name:hinge;animation-name:hinge}@-webkit-keyframes rollIn{0%{opacity:0;-webkit-transform:translate3d(-100%,0,0) rotate3d(0,0,1,-120deg);transform:translate3d(-100%,0,0) rotate3d(0,0,1,-120deg)}100%{opacity:1;-webkit-transform:none;transform:none}}@keyframes rollIn{0%{opacity:0;-webkit-transform:translate3d(-100%,0,0) rotate3d(0,0,1,-120deg);transform:translate3d(-100%,0,0) rotate3d(0,0,1,-120deg)}100%{opacity:1;-webkit-transform:none;transform:none}}.rollIn{-webkit-animation-name:rollIn;animation-name:rollIn}@-webkit-keyframes rollOut{0%{opacity:1}100%{opacity:0;-webkit-transform:translate3d(100%,0,0) rotate3d(0,0,1,120deg);transform:translate3d(100%,0,0) rotate3d(0,0,1,120deg)}}@keyframes rollOut{0%{opacity:1}100%{opacity:0;-webkit-transform:translate3d(100%,0,0) rotate3d(0,0,1,120deg);transform:translate3d(100%,0,0) rotate3d(0,0,1,120deg)}}.rollOut{-webkit-animation-name:rollOut;animation-name:rollOut}@-webkit-keyframes zoomIn{0%{opacity:0;-webkit-transform:scale3d(.3,.3,.3);transform:scale3d(.3,.3,.3)}50%{opacity:1}}@keyframes zoomIn{0%{opacity:0;-webkit-transform:scale3d(.3,.3,.3);transform:scale3d(.3,.3,.3)}50%{opacity:1}}.zoomIn{-webkit-animation-name:zoomIn;animation-name:zoomIn}@-webkit-keyframes zoomInDown{0%{opacity:0;-webkit-transform:scale3d(.1,.1,.1) translate3d(0,-1000px,0);transform:scale3d(.1,.1,.1) translate3d(0,-1000px,0);-webkit-animation-timing-function:cubic-bezier(0.55,.055,.675,.19);animation-timing-function:cubic-bezier(0.55,.055,.675,.19)}60%{opacity:1;-webkit-transform:scale3d(.475,.475,.475) translate3d(0,60px,0);transform:scale3d(.475,.475,.475) translate3d(0,60px,0);-webkit-animation-timing-function:cubic-bezier(0.175,.885,.32,1);animation-timing-function:cubic-bezier(0.175,.885,.32,1)}}@keyframes zoomInDown{0%{opacity:0;-webkit-transform:scale3d(.1,.1,.1) translate3d(0,-1000px,0);transform:scale3d(.1,.1,.1) translate3d(0,-1000px,0);-webkit-animation-timing-function:cubic-bezier(0.55,.055,.675,.19);animation-timing-function:cubic-bezier(0.55,.055,.675,.19)}60%{opacity:1;-webkit-transform:scale3d(.475,.475,.475) translate3d(0,60px,0);transform:scale3d(.475,.475,.475) translate3d(0,60px,0);-webkit-animation-timing-function:cubic-bezier(0.175,.885,.32,1);animation-timing-function:cubic-bezier(0.175,.885,.32,1)}}.zoomInDown{-webkit-animation-name:zoomInDown;animation-name:zoomInDown}@-webkit-keyframes zoomInLeft{0%{opacity:0;-webkit-transform:scale3d(.1,.1,.1) translate3d(-1000px,0,0);transform:scale3d(.1,.1,.1) translate3d(-1000px,0,0);-webkit-animation-timing-function:cubic-bezier(0.55,.055,.675,.19);animation-timing-function:cubic-bezier(0.55,.055,.675,.19)}60%{opacity:1;-webkit-transform:scale3d(.475,.475,.475) translate3d(10px,0,0);transform:scale3d(.475,.475,.475) translate3d(10px,0,0);-webkit-animation-timing-function:cubic-bezier(0.175,.885,.32,1);animation-timing-function:cubic-bezier(0.175,.885,.32,1)}}@keyframes zoomInLeft{0%{opacity:0;-webkit-transform:scale3d(.1,.1,.1) translate3d(-1000px,0,0);transform:scale3d(.1,.1,.1) translate3d(-1000px,0,0);-webkit-animation-timing-function:cubic-bezier(0.55,.055,.675,.19);animation-timing-function:cubic-bezier(0.55,.055,.675,.19)}60%{opacity:1;-webkit-transform:scale3d(.475,.475,.475) translate3d(10px,0,0);transform:scale3d(.475,.475,.475) translate3d(10px,0,0);-webkit-animation-timing-function:cubic-bezier(0.175,.885,.32,1);animation-timing-function:cubic-bezier(0.175,.885,.32,1)}}.zoomInLeft{-webkit-animation-name:zoomInLeft;animation-name:zoomInLeft}@-webkit-keyframes zoomInRight{0%{opacity:0;-webkit-transform:scale3d(.1,.1,.1) translate3d(1000px,0,0);transform:scale3d(.1,.1,.1) translate3d(1000px,0,0);-webkit-animation-timing-function:cubic-bezier(0.55,.055,.675,.19);animation-timing-function:cubic-bezier(0.55,.055,.675,.19)}60%{opacity:1;-webkit-transform:scale3d(.475,.475,.475) translate3d(-10px,0,0);transform:scale3d(.475,.475,.475) translate3d(-10px,0,0);-webkit-animation-timing-function:cubic-bezier(0.175,.885,.32,1);animation-timing-function:cubic-bezier(0.175,.885,.32,1)}}@keyframes zoomInRight{0%{opacity:0;-webkit-transform:scale3d(.1,.1,.1) translate3d(1000px,0,0);transform:scale3d(.1,.1,.1) translate3d(1000px,0,0);-webkit-animation-timing-function:cubic-bezier(0.55,.055,.675,.19);animation-timing-function:cubic-bezier(0.55,.055,.675,.19)}60%{opacity:1;-webkit-transform:scale3d(.475,.475,.475) translate3d(-10px,0,0);transform:scale3d(.475,.475,.475) translate3d(-10px,0,0);-webkit-animation-timing-function:cubic-bezier(0.175,.885,.32,1);animation-timing-function:cubic-bezier(0.175,.885,.32,1)}}.zoomInRight{-webkit-animation-name:zoomInRight;animation-name:zoomInRight}@-webkit-keyframes zoomInUp{0%{opacity:0;-webkit-transform:scale3d(.1,.1,.1) translate3d(0,1000px,0);transform:scale3d(.1,.1,.1) translate3d(0,1000px,0);-webkit-animation-timing-function:cubic-bezier(0.55,.055,.675,.19);animation-timing-function:cubic-bezier(0.55,.055,.675,.19)}60%{opacity:1;-webkit-transform:scale3d(.475,.475,.475) translate3d(0,-60px,0);transform:scale3d(.475,.475,.475) translate3d(0,-60px,0);-webkit-animation-timing-function:cubic-bezier(0.175,.885,.32,1);animation-timing-function:cubic-bezier(0.175,.885,.32,1)}}@keyframes zoomInUp{0%{opacity:0;-webkit-transform:scale3d(.1,.1,.1) translate3d(0,1000px,0);transform:scale3d(.1,.1,.1) translate3d(0,1000px,0);-webkit-animation-timing-function:cubic-bezier(0.55,.055,.675,.19);animation-timing-function:cubic-bezier(0.55,.055,.675,.19)}60%{opacity:1;-webkit-transform:scale3d(.475,.475,.475) translate3d(0,-60px,0);transform:scale3d(.475,.475,.475) translate3d(0,-60px,0);-webkit-animation-timing-function:cubic-bezier(0.175,.885,.32,1);animation-timing-function:cubic-bezier(0.175,.885,.32,1)}}.zoomInUp{-webkit-animation-name:zoomInUp;animation-name:zoomInUp}@-webkit-keyframes zoomOut{0%{opacity:1}50%{opacity:0;-webkit-transform:scale3d(.3,.3,.3);transform:scale3d(.3,.3,.3)}100%{opacity:0}}@keyframes zoomOut{0%{opacity:1}50%{opacity:0;-webkit-transform:scale3d(.3,.3,.3);transform:scale3d(.3,.3,.3)}100%{opacity:0}}.zoomOut{-webkit-animation-name:zoomOut;animation-name:zoomOut}@-webkit-keyframes zoomOutDown{40%{opacity:1;-webkit-transform:scale3d(.475,.475,.475) translate3d(0,-60px,0);transform:scale3d(.475,.475,.475) translate3d(0,-60px,0);-webkit-animation-timing-function:cubic-bezier(0.55,.055,.675,.19);animation-timing-function:cubic-bezier(0.55,.055,.675,.19)}100%{opacity:0;-webkit-transform:scale3d(.1,.1,.1) translate3d(0,2000px,0);transform:scale3d(.1,.1,.1) translate3d(0,2000px,0);-webkit-transform-origin:center bottom;transform-origin:center bottom;-webkit-animation-timing-function:cubic-bezier(0.175,.885,.32,1);animation-timing-function:cubic-bezier(0.175,.885,.32,1)}}@keyframes zoomOutDown{40%{opacity:1;-webkit-transform:scale3d(.475,.475,.475) translate3d(0,-60px,0);transform:scale3d(.475,.475,.475) translate3d(0,-60px,0);-webkit-animation-timing-function:cubic-bezier(0.55,.055,.675,.19);animation-timing-function:cubic-bezier(0.55,.055,.675,.19)}100%{opacity:0;-webkit-transform:scale3d(.1,.1,.1) translate3d(0,2000px,0);transform:scale3d(.1,.1,.1) translate3d(0,2000px,0);-webkit-transform-origin:center bottom;transform-origin:center bottom;-webkit-animation-timing-function:cubic-bezier(0.175,.885,.32,1);animation-timing-function:cubic-bezier(0.175,.885,.32,1)}}.zoomOutDown{-webkit-animation-name:zoomOutDown;animation-name:zoomOutDown}@-webkit-keyframes zoomOutLeft{40%{opacity:1;-webkit-transform:scale3d(.475,.475,.475) translate3d(42px,0,0);transform:scale3d(.475,.475,.475) translate3d(42px,0,0)}100%{opacity:0;-webkit-transform:scale(.1) translate3d(-2000px,0,0);transform:scale(.1) translate3d(-2000px,0,0);-webkit-transform-origin:left center;transform-origin:left center}}@keyframes zoomOutLeft{40%{opacity:1;-webkit-transform:scale3d(.475,.475,.475) translate3d(42px,0,0);transform:scale3d(.475,.475,.475) translate3d(42px,0,0)}100%{opacity:0;-webkit-transform:scale(.1) translate3d(-2000px,0,0);transform:scale(.1) translate3d(-2000px,0,0);-webkit-transform-origin:left center;transform-origin:left center}}.zoomOutLeft{-webkit-animation-name:zoomOutLeft;animation-name:zoomOutLeft}@-webkit-keyframes zoomOutRight{40%{opacity:1;-webkit-transform:scale3d(.475,.475,.475) translate3d(-42px,0,0);transform:scale3d(.475,.475,.475) translate3d(-42px,0,0)}100%{opacity:0;-webkit-transform:scale(.1) translate3d(2000px,0,0);transform:scale(.1) translate3d(2000px,0,0);-webkit-transform-origin:right center;transform-origin:right center}}@keyframes zoomOutRight{40%{opacity:1;-webkit-transform:scale3d(.475,.475,.475) translate3d(-42px,0,0);transform:scale3d(.475,.475,.475) translate3d(-42px,0,0)}100%{opacity:0;-webkit-transform:scale(.1) translate3d(2000px,0,0);transform:scale(.1) translate3d(2000px,0,0);-webkit-transform-origin:right center;transform-origin:right center}}.zoomOutRight{-webkit-animation-name:zoomOutRight;animation-name:zoomOutRight}@-webkit-keyframes zoomOutUp{40%{opacity:1;-webkit-transform:scale3d(.475,.475,.475) translate3d(0,60px,0);transform:scale3d(.475,.475,.475) translate3d(0,60px,0);-webkit-animation-timing-function:cubic-bezier(0.55,.055,.675,.19);animation-timing-function:cubic-bezier(0.55,.055,.675,.19)}100%{opacity:0;-webkit-transform:scale3d(.1,.1,.1) translate3d(0,-2000px,0);transform:scale3d(.1,.1,.1) translate3d(0,-2000px,0);-webkit-transform-origin:center bottom;transform-origin:center bottom;-webkit-animation-timing-function:cubic-bezier(0.175,.885,.32,1);animation-timing-function:cubic-bezier(0.175,.885,.32,1)}}@keyframes zoomOutUp{40%{opacity:1;-webkit-transform:scale3d(.475,.475,.475) translate3d(0,60px,0);transform:scale3d(.475,.475,.475) translate3d(0,60px,0);-webkit-animation-timing-function:cubic-bezier(0.55,.055,.675,.19);animation-timing-function:cubic-bezier(0.55,.055,.675,.19)}100%{opacity:0;-webkit-transform:scale3d(.1,.1,.1) translate3d(0,-2000px,0);transform:scale3d(.1,.1,.1) translate3d(0,-2000px,0);-webkit-transform-origin:center bottom;transform-origin:center bottom;-webkit-animation-timing-function:cubic-bezier(0.175,.885,.32,1);animation-timing-function:cubic-bezier(0.175,.885,.32,1)}}.zoomOutUp{-webkit-animation-name:zoomOutUp;animation-name:zoomOutUp}@-webkit-keyframes slideInDown{0%{-webkit-transform:translateY(-100%);transform:translateY(-100%);visibility:visible}100%{-webkit-transform:translateY(0);transform:translateY(0)}}@keyframes slideInDown{0%{-webkit-transform:translateY(-100%);transform:translateY(-100%);visibility:visible}100%{-webkit-transform:translateY(0);transform:translateY(0)}}.slideInDown{-webkit-animation-name:slideInDown;animation-name:slideInDown}@-webkit-keyframes slideInLeft{0%{-webkit-transform:translateX(-100%);transform:translateX(-100%);visibility:visible}100%{-webkit-transform:translateX(0);transform:translateX(0)}}@keyframes slideInLeft{0%{-webkit-transform:translateX(-100%);transform:translateX(-100%);visibility:visible}100%{-webkit-transform:translateX(0);transform:translateX(0)}}.slideInLeft{-webkit-animation-name:slideInLeft;animation-name:slideInLeft}@-webkit-keyframes slideInRight{0%{-webkit-transform:translateX(100%);transform:translateX(100%);visibility:visible}100%{-webkit-transform:translateX(0);transform:translateX(0)}}@keyframes slideInRight{0%{-webkit-transform:translateX(100%);transform:translateX(100%);visibility:visible}100%{-webkit-transform:translateX(0);transform:translateX(0)}}.slideInRight{-webkit-animation-name:slideInRight;animation-name:slideInRight}@-webkit-keyframes slideInUp{0%{-webkit-transform:translateY(100%);transform:translateY(100%);visibility:visible}100%{-webkit-transform:translateY(0);transform:translateY(0)}}@keyframes slideInUp{0%{-webkit-transform:translateY(100%);transform:translateY(100%);visibility:visible}100%{-webkit-transform:translateY(0);transform:translateY(0)}}.slideInUp{-webkit-animation-name:slideInUp;animation-name:slideInUp}@-webkit-keyframes slideOutDown{0%{-webkit-transform:translateY(0);transform:translateY(0)}100%{visibility:hidden;-webkit-transform:translateY(100%);transform:translateY(100%)}}@keyframes slideOutDown{0%{-webkit-transform:translateY(0);transform:translateY(0)}100%{visibility:hidden;-webkit-transform:translateY(100%);transform:translateY(100%)}}.slideOutDown{-webkit-animation-name:slideOutDown;animation-name:slideOutDown}@-webkit-keyframes slideOutLeft{0%{-webkit-transform:translateX(0);transform:translateX(0)}100%{visibility:hidden;-webkit-transform:translateX(-100%);transform:translateX(-100%)}}@keyframes slideOutLeft{0%{-webkit-transform:translateX(0);transform:translateX(0)}100%{visibility:hidden;-webkit-transform:translateX(-100%);transform:translateX(-100%)}}.slideOutLeft{-webkit-animation-name:slideOutLeft;animation-name:slideOutLeft}@-webkit-keyframes slideOutRight{0%{-webkit-transform:translateX(0);transform:translateX(0)}100%{visibility:hidden;-webkit-transform:translateX(100%);transform:translateX(100%)}}@keyframes slideOutRight{0%{-webkit-transform:translateX(0);transform:translateX(0)}100%{visibility:hidden;-webkit-transform:translateX(100%);transform:translateX(100%)}}.slideOutRight{-webkit-animation-name:slideOutRight;animation-name:slideOutRight}@-webkit-keyframes slideOutUp{0%{-webkit-transform:translateY(0);transform:translateY(0)}100%{visibility:hidden;-webkit-transform:translateY(-100%);transform:translateY(-100%)}}@keyframes slideOutUp{0%{-webkit-transform:translateY(0);transform:translateY(0)}100%{visibility:hidden;-webkit-transform:translateY(-100%);transform:translateY(-100%)}}.slideOutUp{-webkit-animation-name:slideOutUp;animation-name:slideOutUp}
