# Supplementary material for: Development of a computer-aided design software for the quantitative evaluation of aesthetic damage
Source: PLoS One. 2019 Dec 18;14(12):e0226322. doi: 10.1371/journal.pone.0226322 (PMC6919621; doi:10.1371/journal.pone.0226322)
Supplement: S1 Code site — 1. (ZIP) [file pone.0226322.s001.zip › [EESC_jr][Projeto]Relatorio_07_21/css/bootstrap-theme.min.css.map]

{"version":3,"sources":["less/theme.less","less/mixins/vendor-prefixes.less","less/mixins/gradients.less","less/mixins/reset-filter.less"],"names":[],"mappings":";;;;AAmBA,YAAA,aAAA,UAAA,aAAA,aAAA,aAME,YAAA,EAAA,KAAA,EAAA,eC2CA,mBAAA,MAAA,EAAA,IAAA,EAAA,sBAAA,EAAA,IAAA,IAAA,iBACQ,WAAA,MAAA,EAAA,IAAA,EAAA,sBAAA,EAAA,IAAA,IAAA,iBDvCR,mBAAA,mBAAA,oBAAA,oBAAA,iBAAA,iBAAA,oBAAA,oBAAA,oBAAA,oBAAA,oBAAA,oBCsCA,mBAAA,MAAA,EAAA,IAAA,IAAA,iBACQ,WAAA,MAAA,EAAA,IAAA,IAAA,iBDlCR,qBAAA,sBAAA,sBAAA,uBAAA,mBAAA,oBAAA,sBAAA,uBAAA,sBAAA,uBAAA,sBAAA,uBAAA,+BAAA,gCAAA,6BAAA,gCAAA,gCAAA,gCCiCA,mBAAA,KACQ,WAAA,KDlDV,mBAAA,oBAAA,iBAAA,oBAAA,oBAAA,oBAuBI,YAAA,KAyCF,YAAA,YAEE,iBAAA,KAKJ,aErEI,YAAA,EAAA,IAAA,EAAA,KACA,iBAAA,iDACA,iBAAA,4CAAA,iBAAA,qEAEA,iBAAA,+CCnBF,OAAA,+GH4CA,OAAA,0DACA,kBAAA,SAuC2C,aAAA,QAA2B,aAAA,KArCtE,mBAAA,mBAEE,iBAAA,QACA,oBAAA,EAAA,MAGF,oBAAA,oBAEE,iBAAA,QACA,aAAA,QAMA,sBAAA,6BAAA,4BAAA,6BAAA,4BAAA,4BAAA,uBAAA,8BAAA,6BAAA,8BAAA,6BAAA,6BAAA,gCAAA,uCAAA,sCAAA,uCAAA,sCAAA,sCAME,iBAAA,QACA,iBAAA,KAgBN,aEtEI,iBAAA,oDACA,iBAAA,+CACA,iBAAA,wEAAA,iBAAA,kDAEA,OAAA,+GCnBF,OAAA,0DH4CA,kBAAA,SACA,aAAA,QAEA,mBAAA,mBAEE,iBAAA,QACA,oBAAA,EAAA,MAGF,oBAAA,oBAEE,iBAAA,QACA,aAAA,QAMA,sBAAA,6BAAA,4BAAA,6BAAA,4BAAA,4BAAA,uBAAA,8BAAA,6BAAA,8BAAA,6BAAA,6BAAA,gCAAA,uCAAA,sCAAA,uCAAA,sCAAA,sCAME,iBAAA,QACA,iBAAA,KAiBN,aEvEI,iBAAA,oDACA,iBAAA,+CACA,iBAAA,wEAAA,iBAAA,kDAEA,OAAA,+GCnBF,OAAA,0DH4CA,kBAAA,SACA,aAAA,QAEA,mBAAA,mBAEE,iBAAA,QACA,oBAAA,EAAA,MAGF,oBAAA,oBAEE,iBAAA,QACA,aAAA,QAMA,sBAAA,6BAAA,4BAAA,6BAAA,4BAAA,4BAAA,uBAAA,8BAAA,6BAAA,8BAAA,6BAAA,6BAAA,gCAAA,uCAAA,sCAAA,uCAAA,sCAAA,sCAME,iBAAA,QACA,iBAAA,KAkBN,UExEI,iBAAA,oDACA,iBAAA,+CACA,iBAAA,wEAAA,iBAAA,kDAEA,OAAA,+GCnBF,OAAA,0DH4CA,kBAAA,SACA,aAAA,QAEA,gBAAA,gBAEE,iBAAA,QACA,oBAAA,EAAA,MAGF,iBAAA,iBAEE,iBAAA,QACA,aAAA,QAMA,mBAAA,0BAAA,yBAAA,0BAAA,yBAAA,yBAAA,oBAAA,2BAAA,0BAAA,2BAAA,0BAAA,0BAAA,6BAAA,oCAAA,mCAAA,oCAAA,mCAAA,mCAME,iBAAA,QACA,iBAAA,KAmBN,aEzEI,iBAAA,oDACA,iBAAA,+CACA,iBAAA,wEAAA,iBAAA,kDAEA,OAAA,+GCnBF,OAAA,0DH4CA,kBAAA,SACA,aAAA,QAEA,mBAAA,mBAEE,iBAAA,QACA,oBAAA,EAAA,MAGF,oBAAA,oBAEE,iBAAA,QACA,aAAA,QAMA,sBAAA,6BAAA,4BAAA,6BAAA,4BAAA,4BAAA,uBAAA,8BAAA,6BAAA,8BAAA,6BAAA,6BAAA,gCAAA,uCAAA,sCAAA,uCAAA,sCAAA,sCAME,iBAAA,QACA,iBAAA,KAoBN,YE1EI,iBAAA,oDACA,iBAAA,+CACA,iBAAA,wEAAA,iBAAA,kDAEA,OAAA,+GCnBF,OAAA,0DH4CA,kBAAA,SACA,aAAA,QAEA,kBAAA,kBAEE,iBAAA,QACA,oBAAA,EAAA,MAGF,mBAAA,mBAEE,iBAAA,QACA,aAAA,QAMA,qBAAA,4BAAA,2BAAA,4BAAA,2BAAA,2BAAA,sBAAA,6BAAA,4BAAA,6BAAA,4BAAA,4BAAA,+BAAA,sCAAA,qCAAA,sCAAA,qCAAA,qCAME,iBAAA,QACA,iBAAA,KA2BN,eAAA,WClCE,mBAAA,EAAA,IAAA,IAAA,iBACQ,WAAA,EAAA,IAAA,IAAA,iBD2CV,0BAAA,0BE3FI,iBAAA,QACA,iBAAA,oDACA,iBAAA,+CAAA,iBAAA,wEACA,iBAAA,kDACA,OAAA,+GF0FF,kBAAA,SAEF,yBAAA,+BAAA,+BEhGI,iBAAA,QACA,iBAAA,oDACA,iBAAA,+CAAA,iBAAA,wEACA,iBAAA,kDACA,OAAA,+GFgGF,kBAAA,SASF,gBE7GI,iBAAA,iDACA,iBAAA,4CACA,iBAAA,qEAAA,iBAAA,+CACA,OAAA,+GACA,OAAA,0DCnBF,kBAAA,SH+HA,cAAA,ICjEA,mBAAA,MAAA,EAAA,IAAA,EAAA,sBAAA,EAAA,IAAA,IAAA,iBACQ,WAAA,MAAA,EAAA,IAAA,EAAA,sBAAA,EAAA,IAAA,IAAA,iBD6DV,sCAAA,oCE7GI,iBAAA,oDACA,iBAAA,+CACA,iBAAA,wEAAA,iBAAA,kDACA,OAAA,+GACA,kBAAA,SD2CF,mBAAA,MAAA,EAAA,IAAA,IAAA,iBACQ,WAAA,MAAA,EAAA,IAAA,IAAA,iBD0EV,cAAA,iBAEE,YAAA,EAAA,IAAA,EAAA,sBAIF,gBEhII,iBAAA,iDACA,iBAAA,4CACA,iBAAA,qEAAA,iBAAA,+CACA,OAAA,+GACA,OAAA,0DCnBF,kBAAA,SHkJA,cAAA,IAHF,sCAAA,oCEhII,iBAAA,oDACA,iBAAA,+CACA,iBAAA,wEAAA,iBAAA,kDACA,OAAA,+GACA,kBAAA,SD2CF,mBAAA,MAAA,EAAA,IAAA,IAAA,gBACQ,WAAA,MAAA,EAAA,IAAA,IAAA,gBDgFV,8BAAA,iCAYI,YAAA,EAAA,KAAA,EAAA,gBAKJ,qBAAA,kBAAA,mBAGE,cAAA,EAqBF,yBAfI,mDAAA,yDAAA,yDAGE,MAAA,KE7JF,iBAAA,oDACA,iBAAA,+CACA,iBAAA,wEAAA,iBAAA,kDACA,OAAA,+GACA,kBAAA,UFqKJ,OACE,YAAA,EAAA,IAAA,EAAA,qBC3HA,mBAAA,MAAA,EAAA,IAAA,EAAA,sBAAA,EAAA,IAAA,IAAA,gBACQ,WAAA,MAAA,EAAA,IAAA,EAAA,sBAAA,EAAA,IAAA,IAAA,gBDsIV,eEtLI,iBAAA,oDACA,iBAAA,+CACA,iBAAA,wEAAA,iBAAA,kDACA,OAAA,+GACA,kBAAA,SF8KF,aAAA,QAKF,YEvLI,iBAAA,oDACA,iBAAA,+CACA,iBAAA,wEAAA,iBAAA,kDACA,OAAA,+GACA,kBAAA,SF8KF,aAAA,QAMF,eExLI,iBAAA,oDACA,iBAAA,+CACA,iBAAA,wEAAA,iBAAA,kDACA,OAAA,+GACA,kBAAA,SF8KF,aAAA,QAOF,cEzLI,iBAAA,oDACA,iBAAA,+CACA,iBAAA,wEAAA,iBAAA,kDACA,OAAA,+GACA,kBAAA,SF8KF,aAAA,QAeF,UEjMI,iBAAA,oDACA,iBAAA,+CACA,iBAAA,wEAAA,iBAAA,kDACA,OAAA,+GACA,kBAAA,SFuMJ,cE3MI,iBAAA,oDACA,iBAAA,+CACA,iBAAA,wEAAA,iBAAA,kDACA,OAAA,+GACA,kBAAA,SFwMJ,sBE5MI,iBAAA,oDACA,iBAAA,+CACA,iBAAA,wEAAA,iBAAA,kDACA,OAAA,+GACA,kBAAA,SFyMJ,mBE7MI,iBAAA,oDACA,iBAAA,+CACA,iBAAA,wEAAA,iBAAA,kDACA,OAAA,+GACA,kBAAA,SF0MJ,sBE9MI,iBAAA,oDACA,iBAAA,+CACA,iBAAA,wEAAA,iBAAA,kDACA,OAAA,+GACA,kBAAA,SF2MJ,qBE/MI,iBAAA,oDACA,iBAAA,+CACA,iBAAA,wEAAA,iBAAA,kDACA,OAAA,+GACA,kBAAA,SF+MJ,sBElLI,iBAAA,yKACA,iBAAA,oKACA,iBAAA,iKFyLJ,YACE,cAAA,IC9KA,mBAAA,EAAA,IAAA,IAAA,iBACQ,WAAA,EAAA,IAAA,IAAA,iBDgLV,wBAAA,8BAAA,8BAGE,YAAA,EAAA,KAAA,EAAA,QEnOE,iBAAA,oDACA,iBAAA,+CACA,iBAAA,wEAAA,iBAAA,kDACA,OAAA,+GACA,kBAAA,SFiOF,aAAA,QALF,+BAAA,qCAAA,qCAQI,YAAA,KAUJ,OCnME,mBAAA,EAAA,IAAA,IAAA,gBACQ,WAAA,EAAA,IAAA,IAAA,gBD4MV,8BE5PI,iBAAA,oDACA,iBAAA,+CACA,iBAAA,wEAAA,iBAAA,kDACA,OAAA,+GACA,kBAAA,SFyPJ,8BE7PI,iBAAA,oDACA,iBAAA,+CACA,iBAAA,wEAAA,iBAAA,kDACA,OAAA,+GACA,kBAAA,SF0PJ,8BE9PI,iBAAA,oDACA,iBAAA,+CACA,iBAAA,wEAAA,iBAAA,kDACA,OAAA,+GACA,kBAAA,SF2PJ,2BE/PI,iBAAA,oDACA,iBAAA,+CACA,iBAAA,wEAAA,iBAAA,kDACA,OAAA,+GACA,kBAAA,SF4PJ,8BEhQI,iBAAA,oDACA,iBAAA,+CACA,iBAAA,wEAAA,iBAAA,kDACA,OAAA,+GACA,kBAAA,SF6PJ,6BEjQI,iBAAA,oDACA,iBAAA,+CACA,iBAAA,wEAAA,iBAAA,kDACA,OAAA,+GACA,kBAAA,SFoQJ,MExQI,iBAAA,oDACA,iBAAA,+CACA,iBAAA,wEAAA,iBAAA,kDACA,OAAA,+GACA,kBAAA,SFsQF,aAAA,QC3NA,mBAAA,MAAA,EAAA,IAAA,IAAA,gBAAA,EAAA,IAAA,EAAA,qBACQ,WAAA,MAAA,EAAA,IAAA,IAAA,gBAAA,EAAA,IAAA,EAAA","sourcesContent":["/*!\n * Bootstrap v3.3.7 (http://getbootstrap.com)\n * Copyright 2011-2016 Twitter, Inc.\n * Licensed under MIT (https://github.com/twbs/bootstrap/blob/master/LICENSE)\n */\n\n//\n// Load core variables and mixins\n// --------------------------------------------------\n\n@import \"variables.less\";\n@import \"mixins.less\";\n\n\n//\n// Buttons\n// --------------------------------------------------\n\n// Common styles\n.btn-default,\n.btn-primary,\n.btn-success,\n.btn-info,\n.btn-warning,\n.btn-danger {\n  text-shadow: 0 -1px 0 rgba(0,0,0,.2);\n  @shadow: inset 0 1px 0 rgba(255,255,255,.15), 0 1px 1px rgba(0,0,0,.075);\n  .box-shadow(@shadow);\n\n  // Reset the shadow\n  &:active,\n  &.active {\n    .box-shadow(inset 0 3px 5px rgba(0,0,0,.125));\n  }\n\n  &.disabled,\n  &[disabled],\n  fieldset[disabled] & {\n    .box-shadow(none);\n  }\n\n  .badge {\n    text-shadow: none;\n  }\n}\n\n// Mixin for generating new styles\n.btn-styles(@btn-color: #555) {\n  #gradient > .vertical(@start-color: @btn-color; @end-color: darken(@btn-color, 12%));\n  .reset-filter(); // Disable gradients for IE9 because filter bleeds through rounded corners; see https://github.com/twbs/bootstrap/issues/10620\n  background-repeat: repeat-x;\n  border-color: darken(@btn-color, 14%);\n\n  &:hover,\n  &:focus  {\n    background-color: darken(@btn-color, 12%);\n    background-position: 0 -15px;\n  }\n\n  &:active,\n  &.active {\n    background-color: darken(@btn-color, 12%);\n    border-color: darken(@btn-color, 14%);\n  }\n\n  &.disabled,\n  &[disabled],\n  fieldset[disabled] & {\n    &,\n    &:hover,\n    &:focus,\n    &.focus,\n    &:active,\n    &.active {\n      background-color: darken(@btn-color, 12%);\n      background-image: none;\n    }\n  }\n}\n\n// Common styles\n.btn {\n  // Remove the gradient for the pressed/active state\n  &:active,\n  &.active {\n    background-image: none;\n  }\n}\n\n// Apply the mixin to the buttons\n.btn-default { .btn-styles(@btn-default-bg); text-shadow: 0 1px 0 #fff; border-color: #ccc; }\n.btn-primary { .btn-styles(@btn-primary-bg); }\n.btn-success { .btn-styles(@btn-success-bg); }\n.btn-info    { .btn-styles(@btn-info-bg); }\n.btn-warning { .btn-styles(@btn-warning-bg); }\n.btn-danger  { .btn-styles(@btn-danger-bg); }\n\n\n//\n// Images\n// --------------------------------------------------\n\n.thumbnail,\n.img-thumbnail {\n  .box-shadow(0 1px 2px rgba(0,0,0,.075));\n}\n\n\n//\n// Dropdowns\n// --------------------------------------------------\n\n.dropdown-menu > li > a:hover,\n.dropdown-menu > li > a:focus {\n  #gradient > .vertical(@start-color: @dropdown-link-hover-bg; @end-color: darken(@dropdown-link-hover-bg, 5%));\n  background-color: darken(@dropdown-link-hover-bg, 5%);\n}\n.dropdown-menu > .active > a,\n.dropdown-menu > .active > a:hover,\n.dropdown-menu > .active > a:focus {\n  #gradient > .vertical(@start-color: @dropdown-link-active-bg; @end-color: darken(@dropdown-link-active-bg, 5%));\n  background-color: darken(@dropdown-link-active-bg, 5%);\n}\n\n\n//\n// Navbar\n// --------------------------------------------------\n\n// Default navbar\n.navbar-default {\n  #gradient > .vertical(@start-color: lighten(@navbar-default-bg, 10%); @end-color: @navbar-default-bg);\n  .reset-filter(); // Remove gradient in IE<10 to fix bug where dropdowns don't get triggered\n  border-radius: @navbar-border-radius;\n  @shadow: inset 0 1px 0 rgba(255,255,255,.15), 0 1px 5px rgba(0,0,0,.075);\n  .box-shadow(@shadow);\n\n  .navbar-nav > .open > a,\n  .navbar-nav > .active > a {\n    #gradient > .vertical(@start-color: darken(@navbar-default-link-active-bg, 5%); @end-color: darken(@navbar-default-link-active-bg, 2%));\n    .box-shadow(inset 0 3px 9px rgba(0,0,0,.075));\n  }\n}\n.navbar-brand,\n.navbar-nav > li > a {\n  text-shadow: 0 1px 0 rgba(255,255,255,.25);\n}\n\n// Inverted navbar\n.navbar-inverse {\n  #gradient > .vertical(@start-color: lighten(@navbar-inverse-bg, 10%); @end-color: @navbar-inverse-bg);\n  .reset-filter(); // Remove gradient in IE<10 to fix bug where dropdowns don't get triggered; see https://github.com/twbs/bootstrap/issues/10257\n  border-radius: @navbar-border-radius;\n  .navbar-nav > .open > a,\n  .navbar-nav > .active > a {\n    #gradient > .vertical(@start-color: @navbar-inverse-link-active-bg; @end-color: lighten(@navbar-inverse-link-active-bg, 2.5%));\n    .box-shadow(inset 0 3px 9px rgba(0,0,0,.25));\n  }\n\n  .navbar-brand,\n  .navbar-nav > li > a {\n    text-shadow: 0 -1px 0 rgba(0,0,0,.25);\n  }\n}\n\n// Undo rounded corners in static and fixed navbars\n.navbar-static-top,\n.navbar-fixed-top,\n.navbar-fixed-bottom {\n  border-radius: 0;\n}\n\n// Fix active state of dropdown items in collapsed mode\n@media (max-width: @grid-float-breakpoint-max) {\n  .navbar .navbar-nav .open .dropdown-menu > .active > a {\n    &,\n    &:hover,\n    &:focus {\n      color: #fff;\n      #gradient > .vertical(@start-color: @dropdown-link-active-bg; @end-color: darken(@dropdown-link-active-bg, 5%));\n    }\n  }\n}\n\n\n//\n// Alerts\n// --------------------------------------------------\n\n// Common styles\n.alert {\n  text-shadow: 0 1px 0 rgba(255,255,255,.2);\n  @shadow: inset 0 1px 0 rgba(255,255,255,.25), 0 1px 2px rgba(0,0,0,.05);\n  .box-shadow(@shadow);\n}\n\n// Mixin for generating new styles\n.alert-styles(@color) {\n  #gradient > .vertical(@start-color: @color; @end-color: darken(@color, 7.5%));\n  border-color: darken(@color, 15%);\n}\n\n// Apply the mixin to the alerts\n.alert-success    { .alert-styles(@alert-success-bg); }\n.alert-info       { .alert-styles(@alert-info-bg); }\n.alert-warning    { .alert-styles(@alert-warning-bg); }\n.alert-danger     { .alert-styles(@alert-danger-bg); }\n\n\n//\n// Progress bars\n// --------------------------------------------------\n\n// Give the progress background some depth\n.progress {\n  #gradient > .vertical(@start-color: darken(@progress-bg, 4%); @end-color: @progress-bg)\n}\n\n// Mixin for generating new styles\n.progress-bar-styles(@color) {\n  #gradient > .vertical(@start-color: @color; @end-color: darken(@color, 10%));\n}\n\n// Apply the mixin to the progress bars\n.progress-bar            { .progress-bar-styles(@progress-bar-bg); }\n.progress-bar-success    { .progress-bar-styles(@progress-bar-success-bg); }\n.progress-bar-info       { .progress-bar-styles(@progress-bar-info-bg); }\n.progress-bar-warning    { .progress-bar-styles(@progress-bar-warning-bg); }\n.progress-bar-danger     { .progress-bar-styles(@progress-bar-danger-bg); }\n\n// Reset the striped class because our mixins don't do multiple gradients and\n// the above custom styles override the new `.progress-bar-striped` in v3.2.0.\n.progress-bar-striped {\n  #gradient > .striped();\n}\n\n\n//\n// List groups\n// --------------------------------------------------\n\n.list-group {\n  border-radius: @border-radius-base;\n  .box-shadow(0 1px 2px rgba(0,0,0,.075));\n}\n.list-group-item.active,\n.list-group-item.active:hover,\n.list-group-item.active:focus {\n  text-shadow: 0 -1px 0 darken(@list-group-active-bg, 10%);\n  #gradient > .vertical(@start-color: @list-group-active-bg; @end-color: darken(@list-group-active-bg, 7.5%));\n  border-color: darken(@list-group-active-border, 7.5%);\n\n  .badge {\n    text-shadow: none;\n  }\n}\n\n\n//\n// Panels\n// --------------------------------------------------\n\n// Common styles\n.panel {\n  .box-shadow(0 1px 2px rgba(0,0,0,.05));\n}\n\n// Mixin for generating new styles\n.panel-heading-styles(@color) {\n  #gradient > .vertical(@start-color: @color; @end-color: darken(@color, 5%));\n}\n\n// Apply the mixin to the panel headings only\n.panel-default > .panel-heading   { .panel-heading-styles(@panel-default-heading-bg); }\n.panel-primary > .panel-heading   { .panel-heading-styles(@panel-primary-heading-bg); }\n.panel-success > .panel-heading   { .panel-heading-styles(@panel-success-heading-bg); }\n.panel-info > .panel-heading      { .panel-heading-styles(@panel-info-heading-bg); }\n.panel-warning > .panel-heading   { .panel-heading-styles(@panel-warning-heading-bg); }\n.panel-danger > .panel-heading    { .panel-heading-styles(@panel-danger-heading-bg); }\n\n\n//\n// Wells\n// --------------------------------------------------\n\n.well {\n  #gradient > .vertical(@start-color: darken(@well-bg, 5%); @end-color: @well-bg);\n  border-color: darken(@well-bg, 10%);\n  @shadow: inset 0 1px 3px rgba(0,0,0,.05), 0 1px 0 rgba(255,255,255,.1);\n  .box-shadow(@shadow);\n}\n","// Vendor Prefixes\n//\n// All vendor mixins are deprecated as of v3.2.0 due to the introduction of\n// Autoprefixer in our Gruntfile. They have been removed in v4.\n\n// - Animations\n// - Backface visibility\n// - Box shadow\n// - Box sizing\n// - Content columns\n// - Hyphens\n// - Placeholder text\n// - Transformations\n// - Transitions\n// - User Select\n\n\n// Animations\n.animation(@animation) {\n  -webkit-animation: @animation;\n       -o-animation: @animation;\n          animation: @animation;\n}\n.animation-name(@name) {\n  -webkit-animation-name: @name;\n          animation-name: @name;\n}\n.animation-duration(@duration) {\n  -webkit-animation-duration: @duration;\n          animation-duration: @duration;\n}\n.animation-timing-function(@timing-function) {\n  -webkit-animation-timing-function: @timing-function;\n          animation-timing-function: @timing-function;\n}\n.animation-delay(@delay) {\n  -webkit-animation-delay: @delay;\n          animation-delay: @delay;\n}\n.animation-iteration-count(@iteration-count) {\n  -webkit-animation-iteration-count: @iteration-count;\n          animation-iteration-count: @iteration-count;\n}\n.animation-direction(@direction) {\n  -webkit-animation-direction: @direction;\n          animation-direction: @direction;\n}\n.animation-fill-mode(@fill-mode) {\n  -webkit-animation-fill-mode: @fill-mode;\n          animation-fill-mode: @fill-mode;\n}\n\n// Backface visibility\n// Prevent browsers from flickering when using CSS 3D transforms.\n// Default value is `visible`, but can be changed to `hidden`\n\n.backface-visibility(@visibility) {\n  -webkit-backface-visibility: @visibility;\n     -moz-backface-visibility: @visibility;\n          backface-visibility: @visibility;\n}\n\n// Drop shadows\n//\n// Note: Deprecated `.box-shadow()` as of v3.1.0 since all of Bootstrap's\n// supported browsers that have box shadow capabilities now support it.\n\n.box-shadow(@shadow) {\n  -webkit-box-shadow: @shadow; // iOS <4.3 & Android <4.1\n          box-shadow: @shadow;\n}\n\n// Box sizing\n.box-sizing(@boxmodel) {\n  -webkit-box-sizing: @boxmodel;\n     -moz-box-sizing: @boxmodel;\n          box-sizing: @boxmodel;\n}\n\n// CSS3 Content Columns\n.content-columns(@column-count; @column-gap: @grid-gutter-width) {\n  -webkit-column-count: @column-count;\n     -moz-column-count: @column-count;\n          column-count: @column-count;\n  -webkit-column-gap: @column-gap;\n     -moz-column-gap: @column-gap;\n          column-gap: @column-gap;\n}\n\n// Optional hyphenation\n.hyphens(@mode: auto) {\n  word-wrap: break-word;\n  -webkit-hyphens: @mode;\n     -moz-hyphens: @mode;\n      -ms-hyphens: @mode; // IE10+\n       -o-hyphens: @mode;\n          hyphens: @mode;\n}\n\n// Placeholder text\n.placeholder(@color: @input-color-placeholder) {\n  // Firefox\n  &::-moz-placeholder {\n    color: @color;\n    opacity: 1; // Override Firefox's unusual default opacity; see https://github.com/twbs/bootstrap/pull/11526\n  }\n  &:-ms-input-placeholder { color: @color; } // Internet Explorer 10+\n  &::-webkit-input-placeholder  { color: @color; } // Safari and Chrome\n}\n\n// Transformations\n.scale(@ratio) {\n  -webkit-transform: scale(@ratio);\n      -ms-transform: scale(@ratio); // IE9 only\n       -o-transform: scale(@ratio);\n          transform: scale(@ratio);\n}\n.scale(@ratioX; @ratioY) {\n  -webkit-transform: scale(@ratioX, @ratioY);\n      -ms-transform: scale(@ratioX, @ratioY); // IE9 only\n       -o-transform: scale(@ratioX, @ratioY);\n          transform: scale(@ratioX, @ratioY);\n}\n.scaleX(@ratio) {\n  -webkit-transform: scaleX(@ratio);\n      -ms-transform: scaleX(@ratio); // IE9 only\n       -o-transform: scaleX(@ratio);\n          transform: scaleX(@ratio);\n}\n.scaleY(@ratio) {\n  -webkit-transform: scaleY(@ratio);\n      -ms-transform: scaleY(@ratio); // IE9 only\n       -o-transform: scaleY(@ratio);\n          transform: scaleY(@ratio);\n}\n.skew(@x; @y) {\n  -webkit-transform: skewX(@x) skewY(@y);\n      -ms-transform: skewX(@x) skewY(@y); // See https://github.com/twbs/bootstrap/issues/4885; IE9+\n       -o-transform: skewX(@x) skewY(@y);\n          transform: skewX(@x) skewY(@y);\n}\n.translate(@x; @y) {\n  -webkit-transform: translate(@x, @y);\n      -ms-transform: translate(@x, @y); // IE9 only\n       -o-transform: translate(@x, @y);\n          transform: translate(@x, @y);\n}\n.translate3d(@x; @y; @z) {\n  -webkit-transform: translate3d(@x, @y, @z);\n          transform: translate3d(@x, @y, @z);\n}\n.rotate(@degrees) {\n  -webkit-transform: rotate(@degrees);\n      -ms-transform: rotate(@degrees); // IE9 only\n       -o-transform: rotate(@degrees);\n          transform: rotate(@degrees);\n}\n.rotateX(@degrees) {\n  -webkit-transform: rotateX(@degrees);\n      -ms-transform: rotateX(@degrees); // IE9 only\n       -o-transform: rotateX(@degrees);\n          transform: rotateX(@degrees);\n}\n.rotateY(@degrees) {\n  -webkit-transform: rotateY(@degrees);\n      -ms-transform: rotateY(@degrees); // IE9 only\n       -o-transform: rotateY(@degrees);\n          transform: rotateY(@degrees);\n}\n.perspective(@perspective) {\n  -webkit-perspective: @perspective;\n     -moz-perspective: @perspective;\n          perspective: @perspective;\n}\n.perspective-origin(@perspective) {\n  -webkit-perspective-origin: @perspective;\n     -moz-perspective-origin: @perspective;\n          perspective-origin: @perspective;\n}\n.transform-origin(@origin) {\n  -webkit-transform-origin: @origin;\n     -moz-transform-origin: @origin;\n      -ms-transform-origin: @origin; // IE9 only\n          transform-origin: @origin;\n}\n\n\n// Transitions\n\n.transition(@transition) {\n  -webkit-transition: @transition;\n       -o-transition: @transition;\n          transition: @transition;\n}\n.transition-property(@transition-property) {\n  -webkit-transition-property: @transition-property;\n          transition-property: @transition-property;\n}\n.transition-delay(@transition-delay) {\n  -webkit-transition-delay: @transition-delay;\n          transition-delay: @transition-delay;\n}\n.transition-duration(@transition-duration) {\n  -webkit-transition-duration: @transition-duration;\n          transition-duration: @transition-duration;\n}\n.transition-timing-function(@timing-function) {\n  -webkit-transition-timing-function: @timing-function;\n          transition-timing-function: @timing-function;\n}\n.transition-transform(@transition) {\n  -webkit-transition: -webkit-transform @transition;\n     -moz-transition: -moz-transform @transition;\n       -o-transition: -o-transform @transition;\n          transition: transform @transition;\n}\n\n\n// User select\n// For selecting text on the page\n\n.user-select(@select) {\n  -webkit-user-select: @select;\n     -moz-user-select: @select;\n      -ms-user-select: @select; // IE10+\n          user-select: @select;\n}\n","// Gradients\n\n#gradient {\n\n  // Horizontal gradient, from left to right\n  //\n  // Creates two color stops, start and end, by specifying a color and position for each color stop.\n  // Color stops are not available in IE9 and below.\n  .horizontal(@start-color: #555; @end-color: #333; @start-percent: 0%; @end-percent: 100%) {\n    background-image: -webkit-linear-gradient(left, @start-color @start-percent, @end-color @end-percent); // Safari 5.1-6, Chrome 10+\n    background-image: -o-linear-gradient(left, @start-color @start-percent, @end-color @end-percent); // Opera 12\n    background-image: linear-gradient(to right, @start-color @start-percent, @end-color @end-percent); // Standard, IE10, Firefox 16+, Opera 12.10+, Safari 7+, Chrome 26+\n    background-repeat: repeat-x;\n    filter: e(%(\"progid:DXImageTransform.Microsoft.gradient(startColorstr='%d', endColorstr='%d', GradientType=1)\",argb(@start-color),argb(@end-color))); // IE9 and down\n  }\n\n  // Vertical gradient, from top to bottom\n  //\n  // Creates two color stops, start and end, by specifying a color and position for each color stop.\n  // Color stops are not available in IE9 and below.\n  .vertical(@start-color: #555; @end-color: #333; @start-percent: 0%; @end-percent: 100%) {\n    background-image: -webkit-linear-gradient(top, @start-color @start-percent, @end-color @end-percent);  // Safari 5.1-6, Chrome 10+\n    background-image: -o-linear-gradient(top, @start-color @start-percent, @end-color @end-percent);  // Opera 12\n    background-image: linear-gradient(to bottom, @start-color @start-percent, @end-color @end-percent); // Standard, IE10, Firefox 16+, Opera 12.10+, Safari 7+, Chrome 26+\n    background-repeat: repeat-x;\n    filter: e(%(\"progid:DXImageTransform.Microsoft.gradient(startColorstr='%d', endColorstr='%d', GradientType=0)\",argb(@start-color),argb(@end-color))); // IE9 and down\n  }\n\n  .directional(@start-color: #555; @end-color: #333; @deg: 45deg) {\n    background-repeat: repeat-x;\n    background-image: -webkit-linear-gradient(@deg, @start-color, @end-color); // Safari 5.1-6, Chrome 10+\n    background-image: -o-linear-gradient(@deg, @start-color, @end-color); // Opera 12\n    background-image: linear-gradient(@deg, @start-color, @end-color); // Standard, IE10, Firefox 16+, Opera 12.10+, Safari 7+, Chrome 26+\n  }\n  .horizontal-three-colors(@start-color: #00b3ee; @mid-color: #7a43b6; @color-stop: 50%; @end-color: #c3325f) {\n    background-image: -webkit-linear-gradient(left, @start-color, @mid-color @color-stop, @end-color);\n    background-image: -o-linear-gradient(left, @start-color, @mid-color @color-stop, @end-color);\n    background-image: linear-gradient(to right, @start-color, @mid-color @color-stop, @end-color);\n    background-repeat: no-repeat;\n    filter: e(%(\"progid:DXImageTransform.Microsoft.gradient(startColorstr='%d', endColorstr='%d', GradientType=1)\",argb(@start-color),argb(@end-color))); // IE9 and down, gets no color-stop at all for proper fallback\n  }\n  .vertical-three-colors(@start-color: #00b3ee; @mid-color: #7a43b6; @color-stop: 50%; @end-color: #c3325f) {\n    background-image: -webkit-linear-gradient(@start-color, @mid-color @color-stop, @end-color);\n    background-image: -o-linear-gradient(@start-color, @mid-color @color-stop, @end-color);\n    background-image: linear-gradient(@start-color, @mid-color @color-stop, @end-color);\n    background-repeat: no-repeat;\n    filter: e(%(\"progid:DXImageTransform.Microsoft.gradient(startColorstr='%d', endColorstr='%d', GradientType=0)\",argb(@start-color),argb(@end-color))); // IE9 and down, gets no color-stop at all for proper fallback\n  }\n  .radial(@inner-color: #555; @outer-color: #333) {\n    background-image: -webkit-radial-gradient(circle, @inner-color, @outer-color);\n    background-image: radial-gradient(circle, @inner-color, @outer-color);\n    background-repeat: no-repeat;\n  }\n  .striped(@color: rgba(255,255,255,.15); @angle: 45deg) {\n    background-image: -webkit-linear-gradient(@angle, @color 25%, transparent 25%, transparent 50%, @color 50%, @color 75%, transparent 75%, transparent);\n    background-image: -o-linear-gradient(@angle, @color 25%, transparent 25%, transparent 50%, @color 50%, @color 75%, transparent 75%, transparent);\n    background-image: linear-gradient(@angle, @color 25%, transparent 25%, transparent 50%, @color 50%, @color 75%, transparent 75%, transparent);\n  }\n}\n","// Reset filters for IE\n//\n// When you need to remove a gradient background, do not forget to use this to reset\n// the IE filter for IE9 and below.\n\n.reset-filter() {\n  filter: e(%(\"progid:DXImageTransform.Microsoft.gradient(enabled = false)\"));\n}\n"]}
