# Supplementary material for: Development of a computer-aided design software for the quantitative evaluation of aesthetic damage
Source: PLoS One. 2019 Dec 18;14(12):e0226322. doi: 10.1371/journal.pone.0226322 (PMC6919621; doi:10.1371/journal.pone.0226322)
Supplement: S1 Code site — 1. (ZIP) [file pone.0226322.s001.zip › [EESC_jr][Projeto]Relatorio_07_21/css/bootstrap.min.css.map]

{"version":3,"sources":["less/normalize.less","less/print.less","bootstrap.css","dist/css/bootstrap.css","less/glyphicons.less","less/scaffolding.less","less/mixins/vendor-prefixes.less","less/mixins/tab-focus.less","less/mixins/image.less","less/type.less","less/mixins/text-emphasis.less","less/mixins/background-variant.less","less/mixins/text-overflow.less","less/code.less","less/grid.less","less/mixins/grid.less","less/mixins/grid-framework.less","less/tables.less","less/mixins/table-row.less","less/forms.less","less/mixins/forms.less","less/buttons.less","less/mixins/buttons.less","less/mixins/opacity.less","less/component-animations.less","less/dropdowns.less","less/mixins/nav-divider.less","less/mixins/reset-filter.less","less/button-groups.less","less/mixins/border-radius.less","less/input-groups.less","less/navs.less","less/navbar.less","less/mixins/nav-vertical-align.less","less/utilities.less","less/breadcrumbs.less","less/pagination.less","less/mixins/pagination.less","less/pager.less","less/labels.less","less/mixins/labels.less","less/badges.less","less/jumbotron.less","less/thumbnails.less","less/alerts.less","less/mixins/alerts.less","less/progress-bars.less","less/mixins/gradients.less","less/mixins/progress-bar.less","less/media.less","less/list-group.less","less/mixins/list-group.less","less/panels.less","less/mixins/panels.less","less/responsive-embed.less","less/wells.less","less/close.less","less/modals.less","less/tooltip.less","less/mixins/reset-text.less","less/popovers.less","less/carousel.less","less/mixins/clearfix.less","less/mixins/center-block.less","less/mixins/hide-text.less","less/responsive-utilities.less","less/mixins/responsive-visibility.less"],"names":[],"mappings":";;;;4EAQA,KACE,YAAA,WACA,yBAAA,KACA,qBAAA,KAOF,KACE,OAAA,EAaF,QAAA,MAAA,QAAA,WAAA,OAAA,OAAA,OAAA,OAAA,KAAA,KAAA,IAAA,QAAA,QAaE,QAAA,MAQF,MAAA,OAAA,SAAA,MAIE,QAAA,aACA,eAAA,SAQF,sBACE,QAAA,KACA,OAAA,EAQF,SAAA,SAEE,QAAA,KAUF,EACE,iBAAA,YAQF,SAAA,QAEE,QAAA,EAUF,YACE,cAAA,IAAA,OAOF,EAAA,OAEE,YAAA,IAOF,IACE,WAAA,OAQF,GACE,OAAA,MAAA,EACA,UAAA,IAOF,KACE,MAAA,KACA,WAAA,KAOF,MACE,UAAA,IAOF,IAAA,IAEE,SAAA,SACA,UAAA,IACA,YAAA,EACA,eAAA,SAGF,IACE,IAAA,MAGF,IACE,OAAA,OAUF,IACE,OAAA,EAOF,eACE,SAAA,OAUF,OACE,OAAA,IAAA,KAOF,GACE,OAAA,EAAA,mBAAA,YAAA,gBAAA,YACA,WAAA,YAOF,IACE,SAAA,KAOF,KAAA,IAAA,IAAA,KAIE,YAAA,UAAA,UACA,UAAA,IAkBF,OAAA,MAAA,SAAA,OAAA,SAKE,OAAA,EACA,KAAA,QACA,MAAA,QAOF,OACE,SAAA,QAUF,OAAA,OAEE,eAAA,KAWF,OAAA,wBAAA,kBAAA,mBAIE,mBAAA,OACA,OAAA,QAOF,iBAAA,qBAEE,OAAA,QAOF,yBAAA,wBAEE,QAAA,EACA,OAAA,EAQF,MACE,YAAA,OAWF,qBAAA,kBAEE,mBAAA,WAAA,gBAAA,WAAA,WAAA,WACA,QAAA,EASF,8CAAA,8CAEE,OAAA,KAQF,mBACE,mBAAA,YACA,gBAAA,YAAA,WAAA,YAAA,mBAAA,UASF,iDAAA,8CAEE,mBAAA,KAOF,SACE,QAAA,MAAA,OAAA,MACA,OAAA,EAAA,IACA,OAAA,IAAA,MAAA,OAQF,OACE,QAAA,EACA,OAAA,EAOF,SACE,SAAA,KAQF,SACE,YAAA,IAUF,MACE,eAAA,EACA,gBAAA,SAGF,GAAA,GAEE,QAAA,uFCjUF,aA7FI,EAAA,OAAA,QAGI,MAAA,eACA,YAAA,eACA,WAAA,cAAA,mBAAA,eACA,WAAA,eAGJ,EAAA,UAEI,gBAAA,UAGJ,cACI,QAAA,KAAA,WAAA,IAGJ,kBACI,QAAA,KAAA,YAAA,IAKJ,6BAAA,mBAEI,QAAA,GAGJ,WAAA,IAEI,OAAA,IAAA,MAAA,KC4KL,kBAAA,MDvKK,MC0KL,QAAA,mBDrKK,IE8KN,GDLC,kBAAA,MDrKK,ICwKL,UAAA,eCUD,GF5KM,GE2KN,EF1KM,QAAA,ECuKL,OAAA,ECSD,GF3KM,GCsKL,iBAAA,MD/JK,QCkKL,QAAA,KCSD,YFtKU,oBCiKT,iBAAA,eD7JK,OCgKL,OAAA,IAAA,MAAA,KD5JK,OC+JL,gBAAA,mBCSD,UFpKU,UC+JT,iBAAA,eDzJS,mBEkKV,mBDLC,OAAA,IAAA,MAAA,gBEjPD,WACA,YAAA,uBFsPD,IAAA,+CE7OC,IAAK,sDAAuD,4BAA6B,iDAAkD,gBAAiB,gDAAiD,eAAgB,+CAAgD,mBAAoB,2EAA4E,cAE7W,WACA,SAAA,SACA,IAAA,IACA,QAAA,aACA,YAAA,uBACA,WAAA,OACA,YAAA,IACA,YAAA,EAIkC,uBAAA,YAAW,wBAAA,UACX,2BAAW,QAAA,QAEX,uBDuPlC,QAAS,QCtPyB,sBFiPnC,uBEjP8C,QAAA,QACX,wBAAW,QAAA,QACX,wBAAW,QAAA,QACX,2BAAW,QAAA,QACX,yBAAW,QAAA,QACX,wBAAW,QAAA,QACX,wBAAW,QAAA,QACX,yBAAW,QAAA,QACX,wBAAW,QAAA,QACX,uBAAW,QAAA,QACX,6BAAW,QAAA,QACX,uBAAW,QAAA,QACX,uBAAW,QAAA,QACX,2BAAW,QAAA,QACX,qBAAW,QAAA,QACX,0BAAW,QAAA,QACX,qBAAW,QAAA,QACX,yBAAW,QAAA,QACX,0BAAW,QAAA,QACX,2BAAW,QAAA,QACX,sBAAW,QAAA,QACX,yBAAW,QAAA,QACX,sBAAW,QAAA,QACX,wBAAW,QAAA,QACX,uBAAW,QAAA,QACX,uBAAW,QAAA,QACX,uBAAW,QAAA,QACX,uBAAW,QAAA,QACX,+BAAW,QAAA,QACX,2BAAW,QAAA,QACX,yBAAW,QAAA,QACX,wBAAW,QAAA,QACX,8BAAW,QAAA,QACX,yBAAW,QAAA,QACX,0BAAW,QAAA,QACX,2BAAW,QAAA,QACX,uBAAW,QAAA,QACX,uBAAW,QAAA,QACX,6BAAW,QAAA,QACX,6BAAW,QAAA,QACX,8BAAW,QAAA,QACX,4BAAW,QAAA,QACX,yBAAW,QAAA,QACX,0BAAW,QAAA,QACX,sBAAW,QAAA,QACX,uBAAW,QAAA,QACX,uBAAW,QAAA,QACX,2BAAW,QAAA,QACX,wBAAW,QAAA,QACX,yBAAW,QAAA,QACX,uBAAW,QAAA,QACX,uBAAW,QAAA,QACX,yBAAW,QAAA,QACX,8BAAW,QAAA,QACX,6BAAW,QAAA,QACX,6BAAW,QAAA,QACX,+BAAW,QAAA,QACX,8BAAW,QAAA,QACX,gCAAW,QAAA,QACX,uBAAW,QAAA,QACX,8BAAW,QAAA,QACX,+BAAW,QAAA,QACX,iCAAW,QAAA,QACX,0BAAW,QAAA,QACX,6BAAW,QAAA,QACX,yBAAW,QAAA,QACX,uBAAW,QAAA,QACX,uBAAW,QAAA,QACX,wBAAW,QAAA,QACX,wBAAW,QAAA,QACX,uBAAW,QAAA,QACX,gCAAW,QAAA,QACX,gCAAW,QAAA,QACX,2BAAW,QAAA,QACX,uBAAW,QAAA,QACX,wBAAW,QAAA,QACX,uBAAW,QAAA,QACX,0BAAW,QAAA,QACX,+BAAW,QAAA,QACX,+BAAW,QAAA,QACX,wBAAW,QAAA,QACX,+BAAW,QAAA,QACX,gCAAW,QAAA,QACX,4BAAW,QAAA,QACX,6BAAW,QAAA,QACX,8BAAW,QAAA,QACX,0BAAW,QAAA,QACX,gCAAW,QAAA,QACX,4BAAW,QAAA,QACX,6BAAW,QAAA,QACX,gCAAW,QAAA,QACX,4BAAW,QAAA,QACX,6BAAW,QAAA,QACX,6BAAW,QAAA,QACX,8BAAW,QAAA,QACX,2BAAW,QAAA,QACX,6BAAW,QAAA,QACX,4BAAW,QAAA,QACX,8BAAW,QAAA,QACX,+BAAW,QAAA,QACX,mCAAW,QAAA,QACX,uBAAW,QAAA,QACX,uBAAW,QAAA,QACX,uBAAW,QAAA,QACX,2BAAW,QAAA,QACX,4BAAW,QAAA,QACX,+BAAW,QAAA,QACX,wBAAW,QAAA,QACX,2BAAW,QAAA,QACX,yBAAW,QAAA,QACX,0BAAW,QAAA,QACX,yBAAW,QAAA,QACX,6BAAW,QAAA,QACX,+BAAW,QAAA,QACX,0BAAW,QAAA,QACX,gCAAW,QAAA,QACX,+BAAW,QAAA,QACX,8BAAW,QAAA,QACX,kCAAW,QAAA,QACX,oCAAW,QAAA,QACX,sBAAW,QAAA,QACX,2BAAW,QAAA,QACX,uBAAW,QAAA,QACX,8BAAW,QAAA,QACX,4BAAW,QAAA,QACX,8BAAW,QAAA,QACX,6BAAW,QAAA,QACX,4BAAW,QAAA,QACX,0BAAW,QAAA,QACX,4BAAW,QAAA,QACX,qCAAW,QAAA,QACX,oCAAW,QAAA,QACX,kCAAW,QAAA,QACX,oCAAW,QAAA,QACX,wBAAW,QAAA,QACX,yBAAW,QAAA,QACX,wBAAW,QAAA,QACX,yBAAW,QAAA,QACX,4BAAW,QAAA,QACX,6BAAW,QAAA,QACX,4BAAW,QAAA,QACX,4BAAW,QAAA,QACX,8BAAW,QAAA,QACX,uBAAW,QAAA,QACX,wBAAW,QAAA,QACX,0BAAW,QAAA,QACX,sBAAW,QAAA,QACX,sBAAW,QAAA,QACX,uBAAW,QAAA,QACX,mCAAW,QAAA,QACX,uCAAW,QAAA,QACX,gCAAW,QAAA,QACX,oCAAW,QAAA,QACX,qCAAW,QAAA,QACX,yCAAW,QAAA,QACX,4BAAW,QAAA,QACX,yBAAW,QAAA,QACX,gCAAW,QAAA,QACX,8BAAW,QAAA,QACX,yBAAW,QAAA,QACX,wBAAW,QAAA,QACX,0BAAW,QAAA,QACX,6BAAW,QAAA,QACX,yBAAW,QAAA,QACX,uBAAW,QAAA,QACX,uBAAW,QAAA,QACX,wBAAW,QAAA,QACX,yBAAW,QAAA,QACX,yBAAW,QAAA,QACX,uBAAW,QAAA,QACX,8BAAW,QAAA,QACX,+BAAW,QAAA,QACX,gCAAW,QAAA,QACX,8BAAW,QAAA,QACX,8BAAW,QAAA,QACX,8BAAW,QAAA,QACX,2BAAW,QAAA,QACX,0BAAW,QAAA,QACX,yBAAW,QAAA,QACX,6BAAW,QAAA,QACX,2BAAW,QAAA,QACX,4BAAW,QAAA,QACX,wBAAW,QAAA,QACX,wBAAW,QAAA,QACX,2BAAW,QAAA,QACX,2BAAW,QAAA,QACX,4BAAW,QAAA,QACX,+BAAW,QAAA,QACX,8BAAW,QAAA,QACX,4BAAW,QAAA,QACX,4BAAW,QAAA,QACX,4BAAW,QAAA,QACX,iCAAW,QAAA,QACX,oCAAW,QAAA,QACX,iCAAW,QAAA,QACX,+BAAW,QAAA,QACX,+BAAW,QAAA,QACX,iCAAW,QAAA,QACX,qBAAW,QAAA,QACX,4BAAW,QAAA,QACX,4BAAW,QAAA,QACX,2BAAW,QAAA,QACX,uBAAW,QAAA,QASX,wBAAW,QAAA,QACX,wBAAW,QAAA,QACX,4BAAW,QAAA,QACX,uBAAW,QAAA,QACX,wBAAW,QAAA,QACX,uBAAW,QAAA,QACX,yBAAW,QAAA,QACX,yBAAW,QAAA,QACX,+BAAW,QAAA,QACX,uBAAW,QAAA,QACX,6BAAW,QAAA,QACX,sBAAW,QAAA,QACX,wBAAW,QAAA,QACX,wBAAW,QAAA,QACX,4BAAW,QAAA,QACX,uBAAW,QAAA,QACX,4BAAW,QAAA,QACX,6BAAW,QAAA,QACX,2BAAW,QAAA,QACX,0BAAW,QAAA,QACX,sBAAW,QAAA,QACX,sBAAW,QAAA,QACX,sBAAW,QAAA,QACX,sBAAW,QAAA,QACX,wBAAW,QAAA,QACX,sBAAW,QAAA,QACX,wBAAW,QAAA,QACX,4BAAW,QAAA,QACX,mCAAW,QAAA,QACX,4BAAW,QAAA,QACX,oCAAW,QAAA,QACX,kCAAW,QAAA,QACX,iCAAW,QAAA,QACX,+BAAW,QAAA,QACX,sBAAW,QAAA,QACX,wBAAW,QAAA,QACX,6BAAW,QAAA,QACX,4BAAW,QAAA,QACX,6BAAW,QAAA,QACX,kCAAW,QAAA,QACX,mCAAW,QAAA,QACX,sCAAW,QAAA,QACX,0CAAW,QAAA,QACX,oCAAW,QAAA,QACX,wCAAW,QAAA,QACX,qCAAW,QAAA,QACX,iCAAW,QAAA,QACX,gCAAW,QAAA,QACX,kCAAW,QAAA,QACX,+BAAW,QAAA,QACX,0BAAW,QAAA,QACX,8BAAW,QAAA,QACX,4BAAW,QAAA,QACX,4BAAW,QAAA,QACX,6BAAW,QAAA,QACX,4BAAW,QAAA,QCtS/C,0BCgEE,QAAA,QHi+BF,EDNC,mBAAA,WGxhCI,gBAAiB,WFiiCZ,WAAY,WGl+BZ,OADL,QJg+BJ,mBAAA,WGthCI,gBAAiB,WACpB,WAAA,WHyhCD,KGrhCC,UAAW,KAEX,4BAAA,cAEA,KACA,YAAA,iBAAA,UAAA,MAAA,WHuhCD,UAAA,KGnhCC,YAAa,WF4hCb,MAAO,KACP,iBAAkB,KExhClB,OADA,MAEA,OHqhCD,SG/gCC,YAAa,QACb,UAAA,QACA,YAAA,QAEA,EFwhCA,MAAO,QEthCL,gBAAA,KAIF,QH8gCD,QKjkCC,MAAA,QACA,gBAAA,UF6DF,QACE,QAAA,IAAA,KAAA,yBHygCD,eAAA,KGlgCC,OHqgCD,OAAA,ECSD,IACE,eAAgB,ODDjB,4BM/kCC,0BLklCF,gBKnlCE,iBADA,eH4EA,QAAS,MACT,UAAA,KHugCD,OAAA,KGhgCC,aACA,cAAA,IAEA,eACA,QAAA,aC6FA,UAAA,KACK,OAAA,KACG,QAAA,IEvLR,YAAA,WACA,iBAAA,KACA,OAAA,IAAA,MAAA,KN+lCD,cAAA,IGjgCC,mBAAoB,IAAI,IAAI,YAC5B,cAAA,IAAA,IAAA,YHmgCD,WAAA,IAAA,IAAA,YG5/BC,YACA,cAAA,IAEA,GH+/BD,WAAA,KGv/BC,cAAe,KACf,OAAA,EACA,WAAA,IAAA,MAAA,KAEA,SACA,SAAA,SACA,MAAA,IACA,OAAA,IACA,QAAA,EHy/BD,OAAA,KGj/BC,SAAA,OF0/BA,KAAM,cEx/BJ,OAAA,EAEA,0BACA,yBACA,SAAA,OACA,MAAA,KHm/BH,OAAA,KGx+BC,OAAQ,EACR,SAAA,QH0+BD,KAAA,KCSD,cACE,OAAQ,QAQV,IACA,IMlpCE,IACA,IACA,IACA,INwoCF,GACA,GACA,GACA,GACA,GACA,GDAC,YAAA,QOlpCC,YAAa,IN2pCb,YAAa,IACb,MAAO,QAoBT,WAZA,UAaA,WAZA,UM5pCI,WN6pCJ,UM5pCI,WN6pCJ,UM5pCI,WN6pCJ,UDMC,WCLD,UACA,UAZA,SAaA,UAZA,SAaA,UAZA,SAaA,UAZA,SAaA,UAZA,SAaA,UAZA,SMppCE,YAAa,INwqCb,YAAa,EACb,MAAO,KAGT,IMxqCE,IAJF,IN2qCA,GAEA,GDLC,GCSC,WAAY,KACZ,cAAe,KASjB,WANA,UDCC,WCCD,UM5qCA,WN8qCA,UACA,UANA,SM5qCI,UN8qCJ,SM3qCA,UN6qCA,SAQE,UAAW,IAGb,IMprCE,IAJF,INurCA,GAEA,GDLC,GCSC,WAAY,KACZ,cAAe,KASjB,WANA,UDCC,WCCD,UMvrCA,WNyrCA,UACA,UANA,SMxrCI,UN0rCJ,SMtrCA,UNwrCA,SMxrCU,UAAA,IACV,IAAA,GAAU,UAAA,KACV,IAAA,GAAU,UAAA,KACV,IAAA,GAAU,UAAA,KACV,IAAA,GAAU,UAAA,KACV,IAAA,GAAU,UAAA,KAOR,IADF,GPssCC,UAAA,KCSD,EMzsCE,OAAA,EAAA,EAAA,KAEA,MPosCD,cAAA,KO/rCC,UAAW,KAwOX,YAAa,IA1OX,YAAA,IPssCH,yBO7rCC,MNssCE,UAAW,MMjsCf,OAAA,MAEE,UAAA,IAKF,MP0rCC,KO1rCsB,QAAA,KP6rCtB,iBAAA,QO5rCsB,WP+rCtB,WAAA,KO9rCsB,YPisCtB,WAAA,MOhsCsB,aPmsCtB,WAAA,OOlsCsB,cPqsCtB,WAAA,QOlsCsB,aPqsCtB,YAAA,OOpsCsB,gBPusCtB,eAAA,UOtsCsB,gBPysCtB,eAAA,UOrsCC,iBPwsCD,eAAA,WQ3yCC,YR8yCD,MAAA,KCSD,cOpzCI,MAAA,QAHF,qBDwGF,qBP6sCC,MAAA,QCSD,cO3zCI,MAAA,QAHF,qBD2GF,qBPitCC,MAAA,QCSD,WOl0CI,MAAA,QAHF,kBD8GF,kBPqtCC,MAAA,QCSD,cOz0CI,MAAA,QAHF,qBDiHF,qBPytCC,MAAA,QCSD,aOh1CI,MAAA,QDwHF,oBAHF,oBExHE,MAAA,QACA,YR01CA,MAAO,KQx1CL,iBAAA,QAHF,mBF8HF,mBP2tCC,iBAAA,QCSD,YQ/1CI,iBAAA,QAHF,mBFiIF,mBP+tCC,iBAAA,QCSD,SQt2CI,iBAAA,QAHF,gBFoIF,gBPmuCC,iBAAA,QCSD,YQ72CI,iBAAA,QAHF,mBFuIF,mBPuuCC,iBAAA,QCSD,WQp3CI,iBAAA,QF6IF,kBADF,kBAEE,iBAAA,QPsuCD,aO7tCC,eAAgB,INsuChB,OAAQ,KAAK,EAAE,KMpuCf,cAAA,IAAA,MAAA,KAFF,GPkuCC,GCSC,WAAY,EACZ,cAAe,KM9tCf,MP0tCD,MO3tCD,MAPI,MASF,cAAA,EAIF,eALE,aAAA,EACA,WAAA,KPkuCD,aO9tCC,aAAc,EAKZ,YAAA,KACA,WAAA,KP6tCH,gBOvtCC,QAAS,aACT,cAAA,IACA,aAAA,IAEF,GNguCE,WAAY,EM9tCZ,cAAA,KAGA,GADF,GP0tCC,YAAA,WOttCC,GPytCD,YAAA,IOnnCD,GAvFM,YAAA,EAEA,yBACA,kBGtNJ,MAAA,KACA,MAAA,MACA,SAAA,OVq6CC,MAAA,KO7nCC,WAAY,MAhFV,cAAA,SPgtCH,YAAA,OOtsCD,kBNgtCE,YAAa,OM1sCjB,0BPssCC,YOrsCC,OAAA,KA9IqB,cAAA,IAAA,OAAA,KAmJvB,YACE,UAAA,IACA,eAAA,UAEA,WPssCD,QAAA,KAAA,KOjsCG,OAAA,EAAA,EAAA,KN0sCF,UAAW,OACX,YAAa,IAAI,MAAM,KMptCzB,yBP+sCC,wBO/sCD,yBNytCE,cAAe,EMnsCb,kBAFA,kBACA,iBPksCH,QAAA,MO/rCG,UAAA,INwsCF,YAAa,WACb,MAAO,KMhsCT,yBP2rCC,yBO3rCD,wBAEE,QAAA,cAEA,oBACA,sBACA,cAAA,KP6rCD,aAAA,EOvrCG,WAAA,MNgsCF,aAAc,IAAI,MAAM,KACxB,YAAa,EMhsCX,kCNksCJ,kCMnsCe,iCACX,oCNmsCJ,oCDLC,mCCUC,QAAS,GMjsCX,iCNmsCA,iCMzsCM,gCAOJ,mCNmsCF,mCDLC,kCO7rCC,QAAA,cPksCD,QWv+CC,cAAe,KVg/Cf,WAAY,OACZ,YAAa,WU7+Cb,KXy+CD,IWr+CD,IACE,KACA,YAAA,MAAA,OAAA,SAAA,cAAA,UAEA,KACA,QAAA,IAAA,IXu+CD,UAAA,IWn+CC,MAAO,QACP,iBAAA,QACA,cAAA,IAEA,IACA,QAAA,IAAA,IACA,UAAA,IV4+CA,MU5+CA,KXq+CD,iBAAA,KW3+CC,cAAe,IASb,mBAAA,MAAA,EAAA,KAAA,EAAA,gBACA,WAAA,MAAA,EAAA,KAAA,EAAA,gBAEA,QV6+CF,QU7+CE,EXq+CH,UAAA,KWh+CC,YAAa,IACb,mBAAA,KACA,WAAA,KAEA,IACA,QAAA,MACA,QAAA,MACA,OAAA,EAAA,EAAA,KACA,UAAA,KACA,YAAA,WACA,MAAA,KACA,WAAA,UXk+CD,UAAA,WW7+CC,iBAAkB,QAehB,OAAA,IAAA,MAAA,KACA,cAAA,IAEA,SACA,QAAA,EACA,UAAA,QXi+CH,MAAA,QW59CC,YAAa,SACb,iBAAA,YACA,cAAA,EC1DF,gBCHE,WAAA,MACA,WAAA,OAEA,Wb8hDD,cAAA,KYxhDC,aAAA,KAqEA,aAAc,KAvEZ,YAAA,KZ+hDH,yBY1hDC,WAkEE,MAAO,OZ69CV,yBY5hDC,WA+DE,MAAO,OZk+CV,0BYzhDC,WCvBA,MAAA,QAGA,iBbmjDD,cAAA,KYthDC,aAAc,KCvBd,aAAA,KACA,YAAA,KCAE,KACE,aAAA,MAEA,YAAA,MAGA,UAAA,WAAA,WAAA,WAAA,UAAA,UAAA,UAAA,UAAA,UAAA,UAAA,UAAA,UAAA,UAAA,WAAA,WAAA,WAAA,UAAA,UAAA,UAAA,UAAA,UAAA,UAAA,UAAA,UAAA,UAAA,WAAA,WAAA,WAAA,UAAA,UAAA,UAAA,UAAA,UAAA,UAAA,UAAA,UAAA,UAAA,WAAA,WAAA,WAAA,UAAA,UAAA,UAAA,UAAA,UAAA,UAAA,UAAA,UdgjDL,SAAA,SchiDG,WAAA,IACE,cAAA,KdkiDL,aAAA,Kc1hDG,UAAA,WAAA,WAAA,WAAA,UAAA,UAAA,UAAA,UAAA,UAAA,UAAA,UAAA,Ud6hDH,MAAA,Kc7hDG,WdgiDH,MAAA,KchiDG,WdmiDH,MAAA,acniDG,WdsiDH,MAAA,actiDG,UdyiDH,MAAA,IcziDG,Ud4iDH,MAAA,ac5iDG,Ud+iDH,MAAA,ac/iDG,UdkjDH,MAAA,IcljDG,UdqjDH,MAAA,acrjDG,UdwjDH,MAAA,acxjDG,Ud2jDH,MAAA,Ic3jDG,Ud8jDH,MAAA,ac/iDG,UdkjDH,MAAA,YcljDG,gBdqjDH,MAAA,KcrjDG,gBdwjDH,MAAA,acxjDG,gBd2jDH,MAAA,ac3jDG,ed8jDH,MAAA,Ic9jDG,edikDH,MAAA,acjkDG,edokDH,MAAA,acpkDG,edukDH,MAAA,IcvkDG,ed0kDH,MAAA,ac1kDG,ed6kDH,MAAA,ac7kDG,edglDH,MAAA,IchlDG,edmlDH,MAAA,ac9kDG,edilDH,MAAA,YchmDG,edmmDH,MAAA,KcnmDG,gBdsmDH,KAAA,KctmDG,gBdymDH,KAAA,aczmDG,gBd4mDH,KAAA,ac5mDG,ed+mDH,KAAA,Ic/mDG,edknDH,KAAA,aclnDG,edqnDH,KAAA,acrnDG,edwnDH,KAAA,IcxnDG,ed2nDH,KAAA,ac3nDG,ed8nDH,KAAA,ac9nDG,edioDH,KAAA,IcjoDG,edooDH,KAAA,ac/nDG,edkoDH,KAAA,YcnnDG,edsnDH,KAAA,KctnDG,kBdynDH,YAAA,KcznDG,kBd4nDH,YAAA,ac5nDG,kBd+nDH,YAAA,ac/nDG,iBdkoDH,YAAA,IcloDG,iBdqoDH,YAAA,acroDG,iBdwoDH,YAAA,acxoDG,iBd2oDH,YAAA,Ic3oDG,iBd8oDH,YAAA,ac9oDG,iBdipDH,YAAA,acjpDG,iBdopDH,YAAA,IcppDG,iBdupDH,YAAA,acvpDG,iBd0pDH,YAAA,Yc5rDG,iBACE,YAAA,EAOJ,yBACE,UAAA,WAAA,WAAA,WAAA,UAAA,UAAA,UAAA,UAAA,UAAA,UAAA,UAAA,Ud0rDD,MAAA,Kc1rDC,Wd6rDD,MAAA,Kc7rDC,WdgsDD,MAAA,achsDC,WdmsDD,MAAA,acnsDC,UdssDD,MAAA,IctsDC,UdysDD,MAAA,aczsDC,Ud4sDD,MAAA,ac5sDC,Ud+sDD,MAAA,Ic/sDC,UdktDD,MAAA,acltDC,UdqtDD,MAAA,acrtDC,UdwtDD,MAAA,IcxtDC,Ud2tDD,MAAA,ac5sDC,Ud+sDD,MAAA,Yc/sDC,gBdktDD,MAAA,KcltDC,gBdqtDD,MAAA,acrtDC,gBdwtDD,MAAA,acxtDC,ed2tDD,MAAA,Ic3tDC,ed8tDD,MAAA,ac9tDC,ediuDD,MAAA,acjuDC,edouDD,MAAA,IcpuDC,eduuDD,MAAA,acvuDC,ed0uDD,MAAA,ac1uDC,ed6uDD,MAAA,Ic7uDC,edgvDD,MAAA,ac3uDC,ed8uDD,MAAA,Yc7vDC,edgwDD,MAAA,KchwDC,gBdmwDD,KAAA,KcnwDC,gBdswDD,KAAA,actwDC,gBdywDD,KAAA,aczwDC,ed4wDD,KAAA,Ic5wDC,ed+wDD,KAAA,ac/wDC,edkxDD,KAAA,aclxDC,edqxDD,KAAA,IcrxDC,edwxDD,KAAA,acxxDC,ed2xDD,KAAA,ac3xDC,ed8xDD,KAAA,Ic9xDC,ediyDD,KAAA,ac5xDC,ed+xDD,KAAA,YchxDC,edmxDD,KAAA,KcnxDC,kBdsxDD,YAAA,KctxDC,kBdyxDD,YAAA,aczxDC,kBd4xDD,YAAA,ac5xDC,iBd+xDD,YAAA,Ic/xDC,iBdkyDD,YAAA,aclyDC,iBdqyDD,YAAA,acryDC,iBdwyDD,YAAA,IcxyDC,iBd2yDD,YAAA,ac3yDC,iBd8yDD,YAAA,ac9yDC,iBdizDD,YAAA,IcjzDC,iBdozDD,YAAA,acpzDC,iBduzDD,YAAA,YY9yDD,iBE3CE,YAAA,GAQF,yBACE,UAAA,WAAA,WAAA,WAAA,UAAA,UAAA,UAAA,UAAA,UAAA,UAAA,UAAA,Udw1DD,MAAA,Kcx1DC,Wd21DD,MAAA,Kc31DC,Wd81DD,MAAA,ac91DC,Wdi2DD,MAAA,acj2DC,Udo2DD,MAAA,Icp2DC,Udu2DD,MAAA,acv2DC,Ud02DD,MAAA,ac12DC,Ud62DD,MAAA,Ic72DC,Udg3DD,MAAA,ach3DC,Udm3DD,MAAA,acn3DC,Uds3DD,MAAA,Ict3DC,Udy3DD,MAAA,ac12DC,Ud62DD,MAAA,Yc72DC,gBdg3DD,MAAA,Kch3DC,gBdm3DD,MAAA,acn3DC,gBds3DD,MAAA,act3DC,edy3DD,MAAA,Icz3DC,ed43DD,MAAA,ac53DC,ed+3DD,MAAA,ac/3DC,edk4DD,MAAA,Icl4DC,edq4DD,MAAA,acr4DC,edw4DD,MAAA,acx4DC,ed24DD,MAAA,Ic34DC,ed84DD,MAAA,acz4DC,ed44DD,MAAA,Yc35DC,ed85DD,MAAA,Kc95DC,gBdi6DD,KAAA,Kcj6DC,gBdo6DD,KAAA,acp6DC,gBdu6DD,KAAA,acv6DC,ed06DD,KAAA,Ic16DC,ed66DD,KAAA,ac76DC,edg7DD,KAAA,ach7DC,edm7DD,KAAA,Icn7DC,eds7DD,KAAA,act7DC,edy7DD,KAAA,acz7DC,ed47DD,KAAA,Ic57DC,ed+7DD,KAAA,ac17DC,ed67DD,KAAA,Yc96DC,edi7DD,KAAA,Kcj7DC,kBdo7DD,YAAA,Kcp7DC,kBdu7DD,YAAA,acv7DC,kBd07DD,YAAA,ac17DC,iBd67DD,YAAA,Ic77DC,iBdg8DD,YAAA,ach8DC,iBdm8DD,YAAA,acn8DC,iBds8DD,YAAA,Ict8DC,iBdy8DD,YAAA,acz8DC,iBd48DD,YAAA,ac58DC,iBd+8DD,YAAA,Ic/8DC,iBdk9DD,YAAA,acl9DC,iBdq9DD,YAAA,YYz8DD,iBE9CE,YAAA,GAQF,0BACE,UAAA,WAAA,WAAA,WAAA,UAAA,UAAA,UAAA,UAAA,UAAA,UAAA,UAAA,Uds/DD,MAAA,Kct/DC,Wdy/DD,MAAA,Kcz/DC,Wd4/DD,MAAA,ac5/DC,Wd+/DD,MAAA,ac//DC,UdkgED,MAAA,IclgEC,UdqgED,MAAA,acrgEC,UdwgED,MAAA,acxgEC,Ud2gED,MAAA,Ic3gEC,Ud8gED,MAAA,ac9gEC,UdihED,MAAA,acjhEC,UdohED,MAAA,IcphEC,UduhED,MAAA,acxgEC,Ud2gED,MAAA,Yc3gEC,gBd8gED,MAAA,Kc9gEC,gBdihED,MAAA,acjhEC,gBdohED,MAAA,acphEC,eduhED,MAAA,IcvhEC,ed0hED,MAAA,ac1hEC,ed6hED,MAAA,ac7hEC,edgiED,MAAA,IchiEC,edmiED,MAAA,acniEC,edsiED,MAAA,actiEC,edyiED,MAAA,IcziEC,ed4iED,MAAA,acviEC,ed0iED,MAAA,YczjEC,ed4jED,MAAA,Kc5jEC,gBd+jED,KAAA,Kc/jEC,gBdkkED,KAAA,aclkEC,gBdqkED,KAAA,acrkEC,edwkED,KAAA,IcxkEC,ed2kED,KAAA,ac3kEC,ed8kED,KAAA,ac9kEC,edilED,KAAA,IcjlEC,edolED,KAAA,acplEC,edulED,KAAA,acvlEC,ed0lED,KAAA,Ic1lEC,ed6lED,KAAA,acxlEC,ed2lED,KAAA,Yc5kEC,ed+kED,KAAA,Kc/kEC,kBdklED,YAAA,KcllEC,kBdqlED,YAAA,acrlEC,kBdwlED,YAAA,acxlEC,iBd2lED,YAAA,Ic3lEC,iBd8lED,YAAA,ac9lEC,iBdimED,YAAA,acjmEC,iBdomED,YAAA,IcpmEC,iBdumED,YAAA,acvmEC,iBd0mED,YAAA,ac1mEC,iBd6mED,YAAA,Ic7mEC,iBdgnED,YAAA,achnEC,iBdmnED,YAAA,YetrED,iBACA,YAAA,GAGA,MACA,iBAAA,YAEA,QfyrED,YAAA,IevrEC,eAAgB,IAChB,MAAA,KfyrED,WAAA,KelrEC,GACA,WAAA,KfsrED,OexrEC,MAAO,KdmsEP,UAAW,KACX,cAAe,KcvrET,mBd0rER,mBczrEQ,mBAHA,mBACA,mBd0rER,mBDHC,QAAA,IensEC,YAAa,WAoBX,eAAA,IACA,WAAA,IAAA,MAAA,KArBJ,mBdktEE,eAAgB,OAChB,cAAe,IAAI,MAAM,KDJ1B,uCCMD,uCcrtEA,wCdstEA,wCclrEI,2CANI,2CforEP,WAAA,EezqEG,mBf4qEH,WAAA,IAAA,MAAA,KCWD,cACE,iBAAkB,Kc/pEpB,6BdkqEA,6BcjqEE,6BAZM,6BfsqEP,6BCMD,6BDHC,QAAA,ICWD,gBACE,OAAQ,IAAI,MAAM,Kc1qEpB,4Bd6qEA,4Bc7qEA,4BAQQ,4Bf8pEP,4BCMD,4Bc7pEM,OAAA,IAAA,MAAA,KAYF,4BAFJ,4BfopEC,oBAAA,IevoEG,yCf0oEH,iBAAA,QehoEC,4BACA,iBAAA,QfooED,uBe9nEG,SAAA,OdyoEF,QAAS,acxoEL,MAAA,KAEA,sBfioEL,sBgB7wEC,SAAA,OfwxEA,QAAS,WACT,MAAO,KAST,0BerxEE,0Bf+wEF,0BAGA,0BexxEM,0BAMJ,0BfgxEF,0BAGA,0BACA,0BDNC,0BCAD,0BAGA,0BASE,iBAAkB,QDLnB,sCgBlyEC,sCAAA,oCfyyEF,sCetxEM,sCf2xEJ,iBAAkB,QASpB,2Be1yEE,2BfoyEF,2BAGA,2Be7yEM,2BAMJ,2BfqyEF,2BAGA,2BACA,2BDNC,2BCAD,2BAGA,2BASE,iBAAkB,QDLnB,uCgBvzEC,uCAAA,qCf8zEF,uCe3yEM,uCfgzEJ,iBAAkB,QASpB,wBe/zEE,wBfyzEF,wBAGA,wBel0EM,wBAMJ,wBf0zEF,wBAGA,wBACA,wBDNC,wBCAD,wBAGA,wBASE,iBAAkB,QDLnB,oCgB50EC,oCAAA,kCfm1EF,oCeh0EM,oCfq0EJ,iBAAkB,QASpB,2Bep1EE,2Bf80EF,2BAGA,2Bev1EM,2BAMJ,2Bf+0EF,2BAGA,2BACA,2BDNC,2BCAD,2BAGA,2BASE,iBAAkB,QDLnB,uCgBj2EC,uCAAA,qCfw2EF,uCer1EM,uCf01EJ,iBAAkB,QASpB,0Bez2EE,0Bfm2EF,0BAGA,0Be52EM,0BAMJ,0Bfo2EF,0BAGA,0BACA,0BDNC,0BCAD,0BAGA,0BASE,iBAAkB,QDLnB,sCehtEC,sCADF,oCdwtEA,sCe12EM,sCDoJJ,iBAAA,QA6DF,kBACE,WAAY,KA3DV,WAAA,KAEA,oCACA,kBACA,MAAA,KfotED,cAAA,Ke7pEC,WAAY,OAnDV,mBAAA,yBfmtEH,OAAA,IAAA,MAAA,KCWD,yBACE,cAAe,Ec5qEjB,qCd+qEA,qCcjtEI,qCARM,qCfktET,qCCMD,qCDHC,YAAA,OCWD,kCACE,OAAQ,EcvrEV,0Dd0rEA,0Dc1rEA,0DAzBU,0Df4sET,0DCMD,0DAME,YAAa,Ec/rEf,yDdksEA,yDclsEA,yDArBU,yDfgtET,yDCMD,yDAME,aAAc,EDLjB,yDe1sEW,yDEzNV,yDjBk6EC,yDiBj6ED,cAAA,GAMA,SjBk6ED,UAAA,EiB/5EC,QAAS,EACT,OAAA,EACA,OAAA,EAEA,OACA,QAAA,MACA,MAAA,KACA,QAAA,EACA,cAAA,KACA,UAAA,KjBi6ED,YAAA,QiB95EC,MAAO,KACP,OAAA,EACA,cAAA,IAAA,MAAA,QAEA,MjBg6ED,QAAA,aiBr5EC,UAAW,Kb4BX,cAAA,IACG,YAAA,IJ63EJ,mBiBr5EC,mBAAoB,WhBg6EjB,gBAAiB,WgB95EpB,WAAA,WjBy5ED,qBiBv5EC,kBAGA,OAAQ,IAAI,EAAE,EACd,WAAA,MjBs5ED,YAAA,OiBj5EC,iBACA,QAAA,MAIF,kBhB25EE,QAAS,MgBz5ET,MAAA,KAIF,iBAAA,ahB05EE,OAAQ,KI99ER,uBY2EF,2BjB64EC,wBiB54EC,QAAA,IAAA,KAAA,yBACA,eAAA,KAEA,OACA,QAAA,MjB+4ED,YAAA,IiBr3EC,UAAW,KACX,YAAA,WACA,MAAA,KAEA,cACA,QAAA,MACA,MAAA,KACA,OAAA,KACA,QAAA,IAAA,KACA,UAAA,KACA,YAAA,WACA,MAAA,KbxDA,iBAAA,KACQ,iBAAA,KAyHR,OAAA,IAAA,MAAA,KACK,cAAA,IACG,mBAAA,MAAA,EAAA,IAAA,IAAA,iBJwzET,WAAA,MAAA,EAAA,IAAA,IAAA,iBkBh8EC,mBAAA,aAAA,YAAA,KAAA,mBAAA,YAAA,KACE,cAAA,aAAA,YAAA,KAAA,WAAA,YAAA,KACA,WAAA,aAAA,YAAA,KAAA,WAAA,YAAA,KdWM,oBJy7ET,aAAA,QIx5EC,QAAA,EACE,mBAAA,MAAA,EAAA,IAAA,IAAA,iBAAA,EAAA,EAAA,IAAA,qBACA,WAAA,MAAA,EAAA,IAAA,IAAA,iBAAA,EAAA,EAAA,IAAA,qBAEF,gCAA0B,MAAA,KJ25E3B,QAAA,EI15EiC,oCJ65EjC,MAAA,KiBh4EG,yCACA,MAAA,KAQF,0BhBs4EA,iBAAkB,YAClB,OAAQ,EgBn4EN,wBjB63EH,wBiB13EC,iChBq4EA,iBAAkB,KgBn4EhB,QAAA,EAIF,wBACE,iCjB03EH,OAAA,YiB72EC,sBjBg3ED,OAAA,KiB91EG,mBhB02EF,mBAAoB,KAEtB,qDgB32EM,8BjBo2EH,8BiBj2EC,wCAAA,+BhB62EA,YAAa,KgB32EX,iCjBy2EH,iCiBt2EC,2CAAA,kChB02EF,0BACA,0BACA,oCACA,2BAKE,YAAa,KgBh3EX,iCjB82EH,iCACF,2CiBp2EC,kChBu2EA,0BACA,0BACA,oCACA,2BgBz2EA,YAAA,MhBi3EF,YgBv2EE,cAAA,KAGA,UADA,OjBi2ED,SAAA,SiBr2EC,QAAS,MhBg3ET,WAAY,KgBx2EV,cAAA,KAGA,gBADA,aAEA,WAAA,KjBi2EH,aAAA,KiB91EC,cAAe,EhBy2Ef,YAAa,IACb,OAAQ,QgBp2ER,+BjBg2ED,sCiBl2EC,yBACA,gCAIA,SAAU,ShBw2EV,WAAY,MgBt2EZ,YAAA,MAIF,oBAAA,cAEE,WAAA,KAGA,iBADA,cAEA,SAAA,SACA,QAAA,aACA,aAAA,KjB61ED,cAAA,EiB31EC,YAAa,IhBs2Eb,eAAgB,OgBp2EhB,OAAA,QAUA,kCjBo1ED,4BCWC,WAAY,EACZ,YAAa,KgBv1Eb,wCAAA,qCjBm1ED,8BCOD,+BgBh2EI,2BhB+1EJ,4BAME,OAAQ,YDNT,0BiBv1EG,uBAMF,oCAAA,iChB61EA,OAAQ,YDNT,yBiBp1EK,sBAaJ,mCAFF,gCAGE,OAAA,YAGA,qBjBy0ED,WAAA,KiBv0EC,YAAA,IhBk1EA,eAAgB,IgBh1Ed,cAAA,EjB00EH,8BiB5zED,8BCnQE,cAAA,EACA,aAAA,EAEA,UACA,OAAA,KlBkkFD,QAAA,IAAA,KkBhkFC,UAAA,KACE,YAAA,IACA,cAAA,IAGF,gBjB0kFA,OAAQ,KiBxkFN,YAAA,KD2PA,0BAFJ,kBAGI,OAAA,KAEA,6BACA,OAAA,KjBy0EH,QAAA,IAAA,KiB/0EC,UAAW,KAST,YAAA,IACA,cAAA,IAVJ,mChB81EE,OAAQ,KgBh1EN,YAAA,KAGA,6CAjBJ,qCAkBI,OAAA,KAEA,oCACA,OAAA,KjBy0EH,WAAA,KiBr0EC,QAAS,IAAI,KC/Rb,UAAA,KACA,YAAA,IAEA,UACA,OAAA,KlBumFD,QAAA,KAAA,KkBrmFC,UAAA,KACE,YAAA,UACA,cAAA,IAGF,gBjB+mFA,OAAQ,KiB7mFN,YAAA,KDuRA,0BAFJ,kBAGI,OAAA,KAEA,6BACA,OAAA,KjBk1EH,QAAA,KAAA,KiBx1EC,UAAW,KAST,YAAA,UACA,cAAA,IAVJ,mChBu2EE,OAAQ,KgBz1EN,YAAA,KAGA,6CAjBJ,qCAkBI,OAAA,KAEA,oCACA,OAAA,KjBk1EH,WAAA,KiBz0EC,QAAS,KAAK,KAEd,UAAA,KjB00ED,YAAA,UiBt0EG,cjBy0EH,SAAA,SiBp0EC,4BACA,cAAA,OAEA,uBACA,SAAA,SACA,IAAA,EACA,MAAA,EACA,QAAA,EACA,QAAA,MACA,MAAA,KjBu0ED,OAAA,KiBr0EC,YAAa,KhBg1Eb,WAAY,OACZ,eAAgB,KDLjB,oDiBv0EC,uCADA,iCAGA,MAAO,KhBg1EP,OAAQ,KACR,YAAa,KDLd,oDiBv0EC,uCADA,iCAKA,MAAO,KhB80EP,OAAQ,KACR,YAAa,KAKf,uBAEA,8BAJA,4BADA,yBAEA,oBAEA,2BDNC,4BkBruFG,mCAJA,yBD0ZJ,gCbvWE,MAAA,QJ2rFD,2BkBxuFG,aAAA,QACE,mBAAA,MAAA,EAAA,IAAA,IAAA,iBd4CJ,WAAA,MAAA,EAAA,IAAA,IAAA,iBJgsFD,iCiBz1EC,aAAc,QC5YZ,mBAAA,MAAA,EAAA,IAAA,IAAA,iBAAA,EAAA,EAAA,IAAA,QACA,WAAA,MAAA,EAAA,IAAA,IAAA,iBAAA,EAAA,EAAA,IAAA,QlByuFH,gCiB91EC,MAAO,QCtYL,iBAAA,QlBuuFH,aAAA,QCWD,oCACE,MAAO,QAKT,uBAEA,8BAJA,4BADA,yBAEA,oBAEA,2BDNC,4BkBnwFG,mCAJA,yBD6ZJ,gCb1WE,MAAA,QJytFD,2BkBtwFG,aAAA,QACE,mBAAA,MAAA,EAAA,IAAA,IAAA,iBd4CJ,WAAA,MAAA,EAAA,IAAA,IAAA,iBJ8tFD,iCiBp3EC,aAAc,QC/YZ,mBAAA,MAAA,EAAA,IAAA,IAAA,iBAAA,EAAA,EAAA,IAAA,QACA,WAAA,MAAA,EAAA,IAAA,IAAA,iBAAA,EAAA,EAAA,IAAA,QlBuwFH,gCiBz3EC,MAAO,QCzYL,iBAAA,QlBqwFH,aAAA,QCWD,oCACE,MAAO,QAKT,qBAEA,4BAJA,0BADA,uBAEA,kBAEA,yBDNC,0BkBjyFG,iCAJA,uBDgaJ,8Bb7WE,MAAA,QJuvFD,yBkBpyFG,aAAA,QACE,mBAAA,MAAA,EAAA,IAAA,IAAA,iBd4CJ,WAAA,MAAA,EAAA,IAAA,IAAA,iBJ4vFD,+BiB/4EC,aAAc,QClZZ,mBAAA,MAAA,EAAA,IAAA,IAAA,iBAAA,EAAA,EAAA,IAAA,QACA,WAAA,MAAA,EAAA,IAAA,IAAA,iBAAA,EAAA,EAAA,IAAA,QlBqyFH,8BiBp5EC,MAAO,QC5YL,iBAAA,QlBmyFH,aAAA,QiB/4EG,kCjBk5EH,MAAA,QiB/4EG,2CjBk5EH,IAAA,KiBv4EC,mDACA,IAAA,EAEA,YjB04ED,QAAA,MiBvzEC,WAAY,IAwEZ,cAAe,KAtIX,MAAA,QAEA,yBjBy3EH,yBiBrvEC,QAAS,aA/HP,cAAA,EACA,eAAA,OjBw3EH,2BiB1vEC,QAAS,aAxHP,MAAA,KjBq3EH,eAAA,OiBj3EG,kCACA,QAAA,aAmHJ,0BhB4wEE,QAAS,aACT,eAAgB,OgBr3Ed,wCjB82EH,6CiBtwED,2CjBywEC,MAAA,KiB72EG,wCACA,MAAA,KAmGJ,4BhBwxEE,cAAe,EgBp3Eb,eAAA,OAGA,uBADA,oBjB82EH,QAAA,aiBpxEC,WAAY,EhB+xEZ,cAAe,EgBr3EX,eAAA,OAsFN,6BAAA,0BAjFI,aAAA,EAiFJ,4CjB6xEC,sCiBx2EG,SAAA,SjB22EH,YAAA,EiBh2ED,kDhB42EE,IAAK,GgBl2EL,2BjB+1EH,kCiBh2EG,wBAEA,+BAXF,YAAa,IhBo3Eb,WAAY,EgBn2EV,cAAA,EJviBF,2BIshBF,wBJrhBE,WAAA,KI4jBA,6BAyBA,aAAc,MAnCV,YAAA,MAEA,yBjBw1EH,gCACF,YAAA,IiBx3EG,cAAe,EAwCf,WAAA,OAwBJ,sDAdQ,MAAA,KjB80EL,yBACF,+CiBn0EC,YAAA,KAEE,UAAW,MjBs0EZ,yBACF,+CmBp6FG,YAAa,IACf,UAAA,MAGA,KACA,QAAA,aACA,QAAA,IAAA,KAAA,cAAA,EACA,UAAA,KACA,YAAA,IACA,YAAA,WACA,WAAA,OC0CA,YAAA,OACA,eAAA,OACA,iBAAA,aACA,aAAA,ahB+JA,OAAA,QACG,oBAAA,KACC,iBAAA,KACI,gBAAA,KJ+tFT,YAAA,KmBv6FG,iBAAA,KlBm7FF,OAAQ,IAAI,MAAM,YAClB,cAAe,IkB96Ff,kBdzBA,kBACA,WLk8FD,kBCOD,kBADA,WAME,QAAS,IAAI,KAAK,yBAClB,eAAgB,KkBh7FhB,WnBy6FD,WmB56FG,WlBw7FF,MAAO,KkBn7FL,gBAAA,Kf6BM,YADR,YJk5FD,iBAAA,KmBz6FC,QAAA,ElBq7FA,mBAAoB,MAAM,EAAE,IAAI,IAAI,iBAC5B,WAAY,MAAM,EAAE,IAAI,IAAI,iBoBh+FpC,cAGA,ejB8DA,wBACQ,OAAA,YJ05FT,OAAA,kBmBz6FG,mBAAA,KlBq7FM,WAAY,KkBn7FhB,QAAA,IASN,eC3DE,yBACA,eAAA,KpBi+FD,aoB99FC,MAAA,KnB0+FA,iBAAkB,KmBx+FhB,aAAA,KpBk+FH,mBoBh+FO,mBAEN,MAAA,KACE,iBAAA,QACA,aAAA,QpBi+FH,mBoB99FC,MAAA,KnB0+FA,iBAAkB,QAClB,aAAc,QmBt+FR,oBADJ,oBpBi+FH,mCoB99FG,MAAA,KnB0+FF,iBAAkB,QAClB,aAAc,QmBt+FN,0BnB4+FV,0BAHA,0BmB1+FM,0BnB4+FN,0BAHA,0BDFC,yCoBx+FK,yCnB4+FN,yCmBv+FE,MAAA,KnB++FA,iBAAkB,QAClB,aAAc,QmBx+FZ,oBpBg+FH,oBoBh+FG,mCnB6+FF,iBAAkB,KmBz+FV,4BnB8+FV,4BAHA,4BDHC,6BCOD,6BAHA,6BkB39FA,sCClBM,sCnB8+FN,sCmBx+FI,iBAAA,KACA,aAAA,KDcJ,oBC9DE,MAAA,KACA,iBAAA,KpB0hGD,aoBvhGC,MAAA,KnBmiGA,iBAAkB,QmBjiGhB,aAAA,QpB2hGH,mBoBzhGO,mBAEN,MAAA,KACE,iBAAA,QACA,aAAA,QpB0hGH,mBoBvhGC,MAAA,KnBmiGA,iBAAkB,QAClB,aAAc,QmB/hGR,oBADJ,oBpB0hGH,mCoBvhGG,MAAA,KnBmiGF,iBAAkB,QAClB,aAAc,QmB/hGN,0BnBqiGV,0BAHA,0BmBniGM,0BnBqiGN,0BAHA,0BDFC,yCoBjiGK,yCnBqiGN,yCmBhiGE,MAAA,KnBwiGA,iBAAkB,QAClB,aAAc,QmBjiGZ,oBpByhGH,oBoBzhGG,mCnBsiGF,iBAAkB,KmBliGV,4BnBuiGV,4BAHA,4BDHC,6BCOD,6BAHA,6BkBjhGA,sCCrBM,sCnBuiGN,sCmBjiGI,iBAAA,QACA,aAAA,QDkBJ,oBClEE,MAAA,QACA,iBAAA,KpBmlGD,aoBhlGC,MAAA,KnB4lGA,iBAAkB,QmB1lGhB,aAAA,QpBolGH,mBoBllGO,mBAEN,MAAA,KACE,iBAAA,QACA,aAAA,QpBmlGH,mBoBhlGC,MAAA,KnB4lGA,iBAAkB,QAClB,aAAc,QmBxlGR,oBADJ,oBpBmlGH,mCoBhlGG,MAAA,KnB4lGF,iBAAkB,QAClB,aAAc,QmBxlGN,0BnB8lGV,0BAHA,0BmB5lGM,0BnB8lGN,0BAHA,0BDFC,yCoB1lGK,yCnB8lGN,yCmBzlGE,MAAA,KnBimGA,iBAAkB,QAClB,aAAc,QmB1lGZ,oBpBklGH,oBoBllGG,mCnB+lGF,iBAAkB,KmB3lGV,4BnBgmGV,4BAHA,4BDHC,6BCOD,6BAHA,6BkBtkGA,sCCzBM,sCnBgmGN,sCmB1lGI,iBAAA,QACA,aAAA,QDsBJ,oBCtEE,MAAA,QACA,iBAAA,KpB4oGD,UoBzoGC,MAAA,KnBqpGA,iBAAkB,QmBnpGhB,aAAA,QpB6oGH,gBoB3oGO,gBAEN,MAAA,KACE,iBAAA,QACA,aAAA,QpB4oGH,gBoBzoGC,MAAA,KnBqpGA,iBAAkB,QAClB,aAAc,QmBjpGR,iBADJ,iBpB4oGH,gCoBzoGG,MAAA,KnBqpGF,iBAAkB,QAClB,aAAc,QmBjpGN,uBnBupGV,uBAHA,uBmBrpGM,uBnBupGN,uBAHA,uBDFC,sCoBnpGK,sCnBupGN,sCmBlpGE,MAAA,KnB0pGA,iBAAkB,QAClB,aAAc,QmBnpGZ,iBpB2oGH,iBoB3oGG,gCnBwpGF,iBAAkB,KmBppGV,yBnBypGV,yBAHA,yBDHC,0BCOD,0BAHA,0BkB3nGA,mCC7BM,mCnBypGN,mCmBnpGI,iBAAA,QACA,aAAA,QD0BJ,iBC1EE,MAAA,QACA,iBAAA,KpBqsGD,aoBlsGC,MAAA,KnB8sGA,iBAAkB,QmB5sGhB,aAAA,QpBssGH,mBoBpsGO,mBAEN,MAAA,KACE,iBAAA,QACA,aAAA,QpBqsGH,mBoBlsGC,MAAA,KnB8sGA,iBAAkB,QAClB,aAAc,QmB1sGR,oBADJ,oBpBqsGH,mCoBlsGG,MAAA,KnB8sGF,iBAAkB,QAClB,aAAc,QmB1sGN,0BnBgtGV,0BAHA,0BmB9sGM,0BnBgtGN,0BAHA,0BDFC,yCoB5sGK,yCnBgtGN,yCmB3sGE,MAAA,KnBmtGA,iBAAkB,QAClB,aAAc,QmB5sGZ,oBpBosGH,oBoBpsGG,mCnBitGF,iBAAkB,KmB7sGV,4BnBktGV,4BAHA,4BDHC,6BCOD,6BAHA,6BkBhrGA,sCCjCM,sCnBktGN,sCmB5sGI,iBAAA,QACA,aAAA,QD8BJ,oBC9EE,MAAA,QACA,iBAAA,KpB8vGD,YoB3vGC,MAAA,KnBuwGA,iBAAkB,QmBrwGhB,aAAA,QpB+vGH,kBoB7vGO,kBAEN,MAAA,KACE,iBAAA,QACA,aAAA,QpB8vGH,kBoB3vGC,MAAA,KnBuwGA,iBAAkB,QAClB,aAAc,QmBnwGR,mBADJ,mBpB8vGH,kCoB3vGG,MAAA,KnBuwGF,iBAAkB,QAClB,aAAc,QmBnwGN,yBnBywGV,yBAHA,yBmBvwGM,yBnBywGN,yBAHA,yBDFC,wCoBrwGK,wCnBywGN,wCmBpwGE,MAAA,KnB4wGA,iBAAkB,QAClB,aAAc,QmBrwGZ,mBpB6vGH,mBoB7vGG,kCnB0wGF,iBAAkB,KmBtwGV,2BnB2wGV,2BAHA,2BDHC,4BCOD,4BAHA,4BkBruGA,qCCrCM,qCnB2wGN,qCmBrwGI,iBAAA,QACA,aAAA,QDuCJ,mBACE,MAAA,QACA,iBAAA,KnB+tGD,UmB5tGC,YAAA,IlBwuGA,MAAO,QACP,cAAe,EAEjB,UGzwGE,iBemCE,iBflCM,oBJkwGT,6BmB7tGC,iBAAA,YlByuGA,mBAAoB,KACZ,WAAY,KkBtuGlB,UAEF,iBAAA,gBnB6tGD,gBmB3tGG,aAAA,YnBiuGH,gBmB/tGG,gBAIA,MAAA,QlBuuGF,gBAAiB,UACjB,iBAAkB,YDNnB,0BmBhuGK,0BAUN,mCATM,mClB2uGJ,MAAO,KmB1yGP,gBAAA,KAGA,mBADA,QpBmyGD,QAAA,KAAA,KmBztGC,UAAW,KlBquGX,YAAa,UmBjzGb,cAAA,IAGA,mBADA,QpB0yGD,QAAA,IAAA,KmB5tGC,UAAW,KlBwuGX,YAAa,ImBxzGb,cAAA,IAGA,mBADA,QpBizGD,QAAA,IAAA,ImB3tGC,UAAW,KACX,YAAA,IACA,cAAA,IAIF,WACE,QAAA,MnB2tGD,MAAA,KCYD,sBACE,WAAY,IqBz3GZ,6BADF,4BtBk3GC,6BI7rGC,MAAA,KAEQ,MJisGT,QAAA,EsBr3GC,mBAAA,QAAA,KAAA,OACE,cAAA,QAAA,KAAA,OtBu3GH,WAAA,QAAA,KAAA,OsBl3GC,StBq3GD,QAAA,EsBn3Ga,UtBs3Gb,QAAA,KsBr3Ga,atBw3Gb,QAAA,MsBv3Ga,etB03Gb,QAAA,UsBt3GC,kBACA,QAAA,gBlBwKA,YACQ,SAAA,SAAA,OAAA,EAOR,SAAA,OACQ,mCAAA,KAAA,8BAAA,KAGR,2BAAA,KACQ,4BAAA,KAAA,uBAAA,KJ2sGT,oBAAA,KuBr5GC,4BAA6B,OAAQ,WACrC,uBAAA,OAAA,WACA,oBAAA,OAAA,WAEA,OACA,QAAA,aACA,MAAA,EACA,OAAA,EACA,YAAA,IACA,eAAA,OvBu5GD,WAAA,IAAA,OuBn5GC,WAAY,IAAI,QtBk6GhB,aAAc,IAAI,MAAM,YsBh6GxB,YAAA,IAAA,MAAA,YAKA,UADF,QvBo5GC,SAAA,SuB94GC,uBACA,QAAA,EAEA,eACA,SAAA,SACA,IAAA,KACA,KAAA,EACA,QAAA,KACA,QAAA,KACA,MAAA,KACA,UAAA,MACA,QAAA,IAAA,EACA,OAAA,IAAA,EAAA,EACA,UAAA,KACA,WAAA,KACA,WAAA,KnBsBA,iBAAA,KACQ,wBAAA,YmBrBR,gBAAA,YtB+5GA,OsB/5GA,IAAA,MAAA,KvBk5GD,OAAA,IAAA,MAAA,gBuB74GC,cAAA,IACE,mBAAA,EAAA,IAAA,KAAA,iBACA,WAAA,EAAA,IAAA,KAAA,iBAzBJ,0BCzBE,MAAA,EACA,KAAA,KAEA,wBxBo8GD,OAAA,IuB96GC,OAAQ,IAAI,EAmCV,SAAA,OACA,iBAAA,QAEA,oBACA,QAAA,MACA,QAAA,IAAA,KACA,MAAA,KvB84GH,YAAA,IuBx4GC,YAAA,WtBw5GA,MAAO,KsBt5GL,YAAA,OvB44GH,0BuB14GG,0BAMF,MAAA,QtBo5GA,gBAAiB,KACjB,iBAAkB,QsBj5GhB,yBAEA,+BADA,+BvBu4GH,MAAA,KuB73GC,gBAAA,KtB64GA,iBAAkB,QAClB,QAAS,EDZV,2BuB33GC,iCAAA,iCAEE,MAAA,KEzGF,iCF2GE,iCAEA,gBAAA,KvB63GH,OAAA,YuBx3GC,iBAAkB,YAGhB,iBAAA,KvBw3GH,OAAA,0DuBn3GG,qBvBs3GH,QAAA,MuB72GC,QACA,QAAA,EAQF,qBACE,MAAA,EACA,KAAA,KAIF,oBACE,MAAA,KACA,KAAA,EAEA,iBACA,QAAA,MACA,QAAA,IAAA,KvBw2GD,UAAA,KuBp2GC,YAAa,WACb,MAAA,KACA,YAAA,OAEA,mBACA,SAAA,MACA,IAAA,EvBs2GD,MAAA,EuBl2GC,OAAQ,EACR,KAAA,EACA,QAAA,IAQF,2BtB42GE,MAAO,EsBx2GL,KAAA,KAEA,eACA,sCvB41GH,QAAA,GuBn2GC,WAAY,EtBm3GZ,cAAe,IAAI,OsBx2GjB,cAAA,IAAA,QAEA,uBvB41GH,8CuBv0GC,IAAK,KAXL,OAAA,KApEA,cAAA,IvB25GC,yBuBv1GD,6BA1DA,MAAA,EACA,KAAA,KvBq5GD,kC0BpiHG,MAAO,KzBojHP,KAAM,GyBhjHR,W1BsiHD,oB0B1iHC,SAAU,SzB0jHV,QAAS,ayBpjHP,eAAA,OAGA,yB1BsiHH,gBCgBC,SAAU,SACV,MAAO,KyB7iHT,gC1BsiHC,gCCYD,+BAFA,+ByBhjHA,uBANM,uBzBujHN,sBAFA,sBAQE,QAAS,EyBljHP,qB1BuiHH,2B0BliHD,2BACE,iC1BoiHD,YAAA,KCgBD,aACE,YAAa,KDZd,kB0B1iHD,wBAAA,0BzB2jHE,MAAO,KDZR,kB0B/hHD,wBACE,0B1BiiHD,YAAA,I0B5hHC,yE1B+hHD,cAAA,E2BhlHC,4BACG,YAAA,EDsDL,mEzB6iHE,wBAAyB,E0B5lHzB,2BAAA,E3BilHD,6C0B5hHD,8CACE,uBAAA,E1B8hHD,0BAAA,E0B3hHC,sB1B8hHD,MAAA,KCgBD,8D0B/mHE,cAAA,E3BomHD,mE0B3hHD,oECjEE,wBAAA,EACG,2BAAA,EDqEL,oEzB0iHE,uBAAwB,EyBxiHxB,0BAAA,EAiBF,mCACE,iCACA,QAAA,EAEF,iCACE,cAAA,IACA,aAAA,IAKF,oCtB/CE,cAAA,KACQ,aAAA,KsBkDR,iCtBnDA,mBAAA,MAAA,EAAA,IAAA,IAAA,iBACQ,WAAA,MAAA,EAAA,IAAA,IAAA,iBsByDV,0CACE,mBAAA,K1BugHD,WAAA,K0BngHC,YACA,YAAA,EAGF,eACE,aAAA,IAAA,IAAA,E1BqgHD,oBAAA,ECgBD,uBACE,aAAc,EAAE,IAAI,IyB1gHlB,yBACA,+BACA,oC1B+/GH,QAAA,M0BtgHC,MAAO,KAcH,MAAA,K1B2/GL,UAAA,KCgBD,oCACE,MAAO,KyBpgHL,8BACA,oC1By/GH,oC0Bp/GC,0CACE,WAAA,K1Bs/GH,YAAA,E2B/pHC,4DACC,cAAA,EAQA,sD3B4pHF,uBAAA,I0Bt/GC,wBAAA,IC/KA,2BAAA,EACC,0BAAA,EAQA,sD3BkqHF,uBAAA,E0Bv/GC,wBAAyB,EACzB,2BAAA,I1By/GD,0BAAA,ICgBD,uE0BtrHE,cAAA,E3B2qHD,4E0Bt/GD,6EC7LE,2BAAA,EACC,0BAAA,EDoMH,6EACE,uBAAA,EACA,wBAAA,EAEA,qB1Bo/GD,QAAA,M0Bx/GC,MAAO,KzBwgHP,aAAc,MyBjgHZ,gBAAA,SAEA,0B1Bq/GH,gC0B9/GC,QAAS,WAYP,MAAA,K1Bq/GH,MAAA,G0Bj/GG,qC1Bo/GH,MAAA,KCgBD,+CACE,KAAM,KyB7+GF,gDAFA,6C1Bs+GL,2D0Br+GK,wDEzOJ,SAAU,SACV,KAAA,cACA,eAAA,K5BitHD,a4B7sHC,SAAA,SACE,QAAA,MACA,gBAAA,S5BgtHH,0B4BxtHC,MAAO,KAeL,cAAA,EACA,aAAA,EAOA,2BACA,SAAA,S5BusHH,QAAA,E4BrsHG,MAAA,KACE,MAAA,K5BusHL,cAAA,ECgBD,iCACE,QAAS,EiBnrHT,8BACA,mCACA,sCACA,OAAA,KlBwqHD,QAAA,KAAA,KkBtqHC,UAAA,KjBsrHA,YAAa,UACb,cAAe,IiBrrHb,oClB0qHH,yCkBvqHC,4CjBurHA,OAAQ,KACR,YAAa,KDTd,8C4B/sHD,mDAAA,sD3B0tHA,sCACA,2CiBzrHI,8CjB8rHF,OAAQ,KiB1sHR,8BACA,mCACA,sCACA,OAAA,KlB+rHD,QAAA,IAAA,KkB7rHC,UAAA,KjB6sHA,YAAa,IACb,cAAe,IiB5sHb,oClBisHH,yCkB9rHC,4CjB8sHA,OAAQ,KACR,YAAa,KDTd,8C4B7tHD,mDAAA,sD3BwuHA,sCACA,2CiBhtHI,8CjBqtHF,OAAQ,K2BzuHR,2B5B6tHD,mB4B7tHC,iB3B8uHA,QAAS,W2BzuHX,8D5B6tHC,sD4B7tHD,oDAEE,cAAA,EAEA,mB5B+tHD,iB4B1tHC,MAAO,GACP,YAAA,OACA,eAAA,OAEA,mBACA,QAAA,IAAA,KACA,UAAA,KACA,YAAA,IACA,YAAA,EACA,MAAA,K5B4tHD,WAAA,O4BztHC,iBAAA,KACE,OAAA,IAAA,MAAA,KACA,cAAA,I5B4tHH,4B4BztHC,QAAA,IAAA,KACE,UAAA,KACA,cAAA,I5B4tHH,4B4B/uHC,QAAS,KAAK,K3B+vHd,UAAW,K2BruHT,cAAA,IAKJ,wCAAA,qC3BquHE,WAAY,EAEd,uCACA,+BACA,kC0B70HE,6CACG,8CC4GL,6D5BqtHC,wE4BptHC,wBAAA,E5ButHD,2BAAA,ECgBD,+BACE,aAAc,EAEhB,sCACA,8B2BhuHA,+D5BstHC,oDCWD,iC0Bl1HE,4CACG,6CCiHH,uBAAA,E5BwtHD,0BAAA,E4BltHC,8BAGA,YAAA,E5BotHD,iB4BxtHC,SAAU,SAUR,UAAA,E5BitHH,YAAA,O4B/sHK,sB5BktHL,SAAA,SCgBD,2BACE,YAAa,K2BxtHb,6BAAA,4B5B4sHD,4B4BzsHK,QAAA,EAGJ,kCAAA,wCAGI,aAAA,K5B4sHL,iC6B12HD,uCACE,QAAA,EACA,YAAA,K7B62HD,K6B/2HC,aAAc,EAOZ,cAAA,EACA,WAAA,KARJ,QAWM,SAAA,SACA,QAAA,M7B42HL,U6B12HK,SAAA,S5B03HJ,QAAS,M4Bx3HH,QAAA,KAAA,KAMJ,gB7Bu2HH,gB6Bt2HK,gBAAA,K7By2HL,iBAAA,KCgBD,mB4Br3HQ,MAAA,KAGA,yBADA,yB7B02HP,MAAA,K6Bl2HG,gBAAA,K5Bk3HF,OAAQ,YACR,iBAAkB,Y4B/2Hd,aAzCN,mB7B64HC,mBwBh5HC,iBAAA,KACA,aAAA,QAEA,kBxBm5HD,OAAA,I6Bn5HC,OAAQ,IAAI,EA0DV,SAAA,O7B41HH,iBAAA,Q6Bl1HC,c7Bq1HD,UAAA,K6Bn1HG,UAEA,cAAA,IAAA,MAAA,KALJ,aASM,MAAA,KACA,cAAA,KAEA,e7Bo1HL,aAAA,I6Bn1HK,YAAA,WACE,OAAA,IAAA,MAAA,Y7Bq1HP,cAAA,IAAA,IAAA,EAAA,ECgBD,qBACE,aAAc,KAAK,KAAK,K4B51HlB,sBAEA,4BADA,4BAEA,MAAA,K7Bi1HP,OAAA,Q6B50HC,iBAAA,KAqDA,OAAA,IAAA,MAAA,KA8BA,oBAAA,YAnFA,wBAwDE,MAAA,K7B2xHH,cAAA,E6BzxHK,2BACA,MAAA,KA3DJ,6BAgEE,cAAA,IACA,WAAA,OAYJ,iDA0DE,IAAK,KAjED,KAAA,K7B0xHH,yB6BztHD,2BA9DM,QAAA,W7B0xHL,MAAA,G6Bn2HD,6BAuFE,cAAA,GAvFF,6B5Bw3HA,aAAc,EACd,cAAe,IDZhB,kC6BtuHD,wCA3BA,wCATM,OAAA,IAAA,MAAA,K7B+wHH,yB6B3uHD,6B5B2vHE,cAAe,IAAI,MAAM,KACzB,cAAe,IAAI,IAAI,EAAE,EDZ1B,kC6B92HD,wC7B+2HD,wC6B72HG,oBAAA,MAIE,c7B+2HL,MAAA,K6B52HK,gB7B+2HL,cAAA,ICgBD,iBACE,YAAa,I4Bv3HP,uBAQR,6B7Bo2HC,6B6Bl2HG,MAAA,K7Bq2HH,iBAAA,Q6Bn2HK,gBACA,MAAA,KAYN,mBACE,WAAA,I7B41HD,YAAA,E6Bz1HG,e7B41HH,MAAA,K6B11HK,kBACA,MAAA,KAPN,oBAYI,cAAA,IACA,WAAA,OAYJ,wCA0DE,IAAK,KAjED,KAAA,K7B21HH,yB6B1xHD,kBA9DM,QAAA,W7B21HL,MAAA,G6Bl1HD,oBACA,cAAA,GAIE,oBACA,cAAA,EANJ,yB5B02HE,aAAc,EACd,cAAe,IDZhB,8B6B1yHD,oCA3BA,oCATM,OAAA,IAAA,MAAA,K7Bm1HH,yB6B/yHD,yB5B+zHE,cAAe,IAAI,MAAM,KACzB,cAAe,IAAI,IAAI,EAAE,EDZ1B,8B6Bx0HD,oC7By0HD,oC6Bv0HG,oBAAA,MAGA,uB7B00HH,QAAA,K6B/zHC,qBF3OA,QAAA,M3B+iID,yB8BxiIC,WAAY,KACZ,uBAAA,EACA,wBAAA,EAEA,Q9B0iID,SAAA,S8BliIC,WAAY,KA8nBZ,cAAe,KAhoBb,OAAA,IAAA,MAAA,Y9ByiIH,yB8BzhIC,QAgnBE,cAAe,K9B86GlB,yB8BjhIC,eACA,MAAA,MAGA,iBACA,cAAA,KAAA,aAAA,KAEA,WAAA,Q9BkhID,2BAAA,M8BhhIC,WAAA,IAAA,MAAA,YACE,mBAAA,MAAA,EAAA,IAAA,EAAA,qB9BkhIH,WAAA,MAAA,EAAA,IAAA,EAAA,qB8Bz7GD,oBArlBI,WAAA,KAEA,yBAAA,iB9BkhID,MAAA,K8BhhIC,WAAA,EACE,mBAAA,KACA,WAAA,KAEA,0B9BkhIH,QAAA,gB8B/gIC,OAAA,eACE,eAAA,E9BihIH,SAAA,kBCkBD,oBACE,WAAY,QDZf,sC8B/gIK,mC9B8gIH,oC8BzgIC,cAAe,E7B4hIf,aAAc,G6Bj+GlB,sCAnjBE,mC7ByhIA,WAAY,MDdX,4D8BngID,sC9BogID,mCCkBG,WAAY,O6B3gId,kCANE,gC9BsgIH,4B8BvgIG,0BAuiBF,aAAc,M7Bm/Gd,YAAa,MAEf,yBDZC,kC8B3gIK,gC9B0gIH,4B8B3gIG,0BAcF,aAAc,EAChB,YAAA,GAMF,mBA8gBE,QAAS,KAhhBP,aAAA,EAAA,EAAA,I9BkgIH,yB8B7/HC,mB7B+gIE,cAAe,G6B1gIjB,qBADA,kB9BggID,SAAA,M8Bz/HC,MAAO,EAggBP,KAAM,E7B4gHN,QAAS,KDdR,yB8B7/HD,qB9B8/HD,kB8B7/HC,cAAA,GAGF,kBACE,IAAA,EACA,aAAA,EAAA,EAAA,I9BigID,qB8B1/HC,OAAQ,EACR,cAAA,EACA,aAAA,IAAA,EAAA,EAEA,cACA,MAAA,K9B4/HD,OAAA,K8B1/HC,QAAA,KAAA,K7B4gIA,UAAW,K6B1gIT,YAAA,KAIA,oBAbJ,oB9BwgIC,gBAAA,K8Bv/HG,kB7B0gIF,QAAS,MDdR,yBACF,iC8Bh/HC,uCACA,YAAA,OAGA,eC9LA,SAAA,SACA,MAAA,MD+LA,QAAA,IAAA,KACA,WAAA,IACA,aAAA,KACA,cAAA,I9Bm/HD,iBAAA,Y8B/+HC,iBAAA,KACE,OAAA,IAAA,MAAA,Y9Bi/HH,cAAA,I8B5+HG,qBACA,QAAA,EAEA,yB9B++HH,QAAA,M8BrgIC,MAAO,KAyBL,OAAA,I9B++HH,cAAA,I8BpjHD,mCAvbI,WAAA,I9Bg/HH,yB8Bt+HC,eACA,QAAA,MAGE,YACA,OAAA,MAAA,M9By+HH,iB8B58HC,YAAA,KA2YA,eAAgB,KAjaZ,YAAA,KAEA,yBACA,iCACA,SAAA,OACA,MAAA,KACA,MAAA,KAAA,WAAA,E9Bs+HH,iBAAA,Y8B3kHC,OAAQ,E7B8lHR,mBAAoB,K6Bt/HhB,WAAA,KAGA,kDAqZN,sC9BklHC,QAAA,IAAA,KAAA,IAAA,KCmBD,sC6Bv/HQ,YAAA,KAmBR,4C9Bs9HD,4C8BvlHG,iBAAkB,M9B4lHnB,yB8B5lHD,YAtYI,MAAA,K9Bq+HH,OAAA,E8Bn+HK,eACA,MAAA,K9Bu+HP,iB8B39HG,YAAa,KACf,eAAA,MAGA,aACA,QAAA,KAAA,K1B9NA,WAAA,IACQ,aAAA,M2B/DR,cAAA,IACA,YAAA,M/B4vID,WAAA,IAAA,MAAA,YiBtuHC,cAAe,IAAI,MAAM,YAwEzB,mBAAoB,MAAM,EAAE,IAAI,EAAE,qBAAyB,EAAE,IAAI,EAAE,qBAtI/D,WAAA,MAAA,EAAA,IAAA,EAAA,qBAAA,EAAA,IAAA,EAAA,qBAEA,yBjBwyHH,yBiBpqHC,QAAS,aA/HP,cAAA,EACA,eAAA,OjBuyHH,2BiBzqHC,QAAS,aAxHP,MAAA,KjBoyHH,eAAA,OiBhyHG,kCACA,QAAA,aAmHJ,0BhBmsHE,QAAS,aACT,eAAgB,OgB5yHd,wCjB6xHH,6CiBrrHD,2CjBwrHC,MAAA,KiB5xHG,wCACA,MAAA,KAmGJ,4BhB+sHE,cAAe,EgB3yHb,eAAA,OAGA,uBADA,oBjB6xHH,QAAA,aiBnsHC,WAAY,EhBstHZ,cAAe,EgB5yHX,eAAA,OAsFN,6BAAA,0BAjFI,aAAA,EAiFJ,4CjB4sHC,sCiBvxHG,SAAA,SjB0xHH,YAAA,E8BngID,kDAmWE,IAAK,GAvWH,yBACE,yB9B8gIL,cAAA,I8B5/HD,oCAoVE,cAAe,GA1Vf,yBACA,aACA,MAAA,KACA,YAAA,E1BzPF,eAAA,EACQ,aAAA,EJmwIP,YAAA,EACF,OAAA,E8BngIG,mBAAoB,KACtB,WAAA,M9BugID,8B8BngIC,WAAY,EACZ,uBAAA,EHzUA,wBAAA,EAQA,mDACC,cAAA,E3By0IF,uBAAA,I8B//HC,wBAAyB,IChVzB,2BAAA,EACA,0BAAA,EDkVA,YCnVA,WAAA,IACA,cAAA,IDqVA,mBCtVA,WAAA,KACA,cAAA,KD+VF,mBChWE,WAAA,KACA,cAAA,KDuWF,aAsSE,WAAY,KA1SV,cAAA,KAEA,yB9B+/HD,aACF,MAAA,K8Bl+HG,aAAc,KAhBhB,YAAA,MACA,yBE5WA,aF8WE,MAAA,eAFF,cAKI,MAAA,gB9Bu/HH,aAAA,M8B7+HD,4BACA,aAAA,GADF,gBAKI,iBAAA,Q9Bg/HH,aAAA,QCmBD,8B6BhgIM,MAAA,KARN,oC9B0/HC,oC8B5+HG,MAAA,Q9B++HH,iBAAA,Y8B1+HK,6B9B6+HL,MAAA,KCmBD,iC6B5/HQ,MAAA,KAKF,uC9By+HL,uCCmBC,MAAO,KACP,iBAAkB,Y6Bz/HZ,sCAIF,4C9Bu+HL,4CCmBC,MAAO,KACP,iBAAkB,Q6Bv/HZ,wCAxCR,8C9BihIC,8C8Bn+HG,MAAA,K9Bs+HH,iBAAA,YCmBD,+B6Bt/HM,aAAA,KAGA,qCApDN,qC9B2hIC,iBAAA,KCmBD,yC6Bp/HI,iBAAA,KAOE,iCAAA,6B7Bk/HJ,aAAc,Q6B9+HR,oCAiCN,0C9B+7HD,0C8B3xHC,MAAO,KA7LC,iBAAA,QACA,yB7B8+HR,sD6B5+HU,MAAA,KAKF,4D9By9HP,4DCmBC,MAAO,KACP,iBAAkB,Y6Bz+HV,2DAIF,iE9Bu9HP,iECmBC,MAAO,KACP,iBAAkB,Q6Bv+HV,6D9B09HX,mEADE,mE8B1jIC,MAAO,KA8GP,iBAAA,aAEE,6B9Bi9HL,MAAA,K8B58HG,mC9B+8HH,MAAA,KCmBD,0B6B/9HM,MAAA,KAIA,gCAAA,gC7Bg+HJ,MAAO,K6Bt9HT,0CARQ,0CASN,mD9Bu8HD,mD8Bt8HC,MAAA,KAFF,gBAKI,iBAAA,K9B08HH,aAAA,QCmBD,8B6B19HM,MAAA,QARN,oC9Bo9HC,oC8Bt8HG,MAAA,K9By8HH,iBAAA,Y8Bp8HK,6B9Bu8HL,MAAA,QCmBD,iC6Bt9HQ,MAAA,QAKF,uC9Bm8HL,uCCmBC,MAAO,KACP,iBAAkB,Y6Bn9HZ,sCAIF,4C9Bi8HL,4CCmBC,MAAO,KACP,iBAAkB,Q6Bj9HZ,wCAxCR,8C9B2+HC,8C8B57HG,MAAA,K9B+7HH,iBAAA,YCmBD,+B6B/8HM,aAAA,KAGA,qCArDN,qC9Bq/HC,iBAAA,KCmBD,yC6B78HI,iBAAA,KAME,iCAAA,6B7B48HJ,aAAc,Q6Bx8HR,oCAuCN,0C9Bm5HD,0C8B33HC,MAAO,KAvDC,iBAAA,QAuDV,yBApDU,kE9Bs7HP,aAAA,Q8Bn7HO,0D9Bs7HP,iBAAA,QCmBD,sD6Bt8HU,MAAA,QAKF,4D9Bm7HP,4DCmBC,MAAO,KACP,iBAAkB,Y6Bn8HV,2DAIF,iE9Bi7HP,iECmBC,MAAO,KACP,iBAAkB,Q6Bj8HV,6D9Bo7HX,mEADE,mE8B1hIC,MAAO,KA+GP,iBAAA,aAEE,6B9Bg7HL,MAAA,Q8B36HG,mC9B86HH,MAAA,KCmBD,0B6B97HM,MAAA,QAIA,gCAAA,gC7B+7HJ,MAAO,KgCvkJT,0CH0oBQ,0CGzoBN,mDjCwjJD,mDiCvjJC,MAAA,KAEA,YACA,QAAA,IAAA,KjC2jJD,cAAA,KiChkJC,WAAY,KAQV,iBAAA,QjC2jJH,cAAA,IiCxjJK,eACA,QAAA,ajC4jJL,yBiCxkJC,QAAS,EAAE,IAkBT,MAAA,KjCyjJH,QAAA,SkC5kJC,oBACA,MAAA,KAEA,YlC+kJD,QAAA,akCnlJC,aAAc,EAOZ,OAAA,KAAA,ElC+kJH,cAAA,ICmBD,eiC/lJM,QAAA,OAEA,iBACA,oBACA,SAAA,SACA,MAAA,KACA,QAAA,IAAA,KACA,YAAA,KACA,YAAA,WlCglJL,MAAA,QkC9kJG,gBAAA,KjCimJF,iBAAkB,KiC9lJZ,OAAA,IAAA,MAAA,KPVH,6B3B2lJJ,gCkC7kJG,YAAA,EjCgmJF,uBAAwB,I0BvnJxB,0BAAA,I3BymJD,4BkCxkJG,+BjC2lJF,wBAAyB,IACzB,2BAA4B,IiCxlJxB,uBAFA,uBAGA,0BAFA,0BlC8kJL,QAAA,EkCtkJG,MAAA,QjCylJF,iBAAkB,KAClB,aAAc,KAEhB,sBiCvlJM,4BAFA,4BjC0lJN,yBiCvlJM,+BAFA,+BAGA,QAAA,ElC2kJL,MAAA,KkCloJC,OAAQ,QjCqpJR,iBAAkB,QAClB,aAAc,QiCnlJV,wBAEA,8BADA,8BjColJN,2BiCtlJM,iCjCulJN,iCDZC,MAAA,KkC/jJC,OAAQ,YjCklJR,iBAAkB,KkC7pJd,aAAA,KAEA,oBnC8oJL,uBmC5oJG,QAAA,KAAA,KlC+pJF,UAAW,K0B1pJX,YAAA,U3B4oJD,gCmC3oJG,mClC8pJF,uBAAwB,I0BvqJxB,0BAAA,I3BypJD,+BkC1kJD,kCjC6lJE,wBAAyB,IkC7qJrB,2BAAA,IAEA,oBnC8pJL,uBmC5pJG,QAAA,IAAA,KlC+qJF,UAAW,K0B1qJX,YAAA,I3B4pJD,gCmC3pJG,mClC8qJF,uBAAwB,I0BvrJxB,0BAAA,I3ByqJD,+BoC3qJD,kCACE,wBAAA,IACA,2BAAA,IAEA,OpC6qJD,aAAA,EoCjrJC,OAAQ,KAAK,EAOX,WAAA,OpC6qJH,WAAA,KCmBD,UmC7rJM,QAAA,OAEA,YACA,eACA,QAAA,apC8qJL,QAAA,IAAA,KoC5rJC,iBAAkB,KnC+sJlB,OAAQ,IAAI,MAAM,KmC5rJd,cAAA,KAnBN,kBpCisJC,kBCmBC,gBAAiB,KmCzrJb,iBAAA,KA3BN,eAAA,kBAkCM,MAAA,MAlCN,mBAAA,sBnC6tJE,MAAO,KmClrJH,mBAEA,yBADA,yBpCqqJL,sBqCltJC,MAAO,KACP,OAAA,YACA,iBAAA,KAEA,OACA,QAAA,OACA,QAAA,KAAA,KAAA,KACA,UAAA,IACA,YAAA,IACA,YAAA,EACA,MAAA,KrCotJD,WAAA,OqChtJG,YAAA,OpCmuJF,eAAgB,SoCjuJZ,cAAA,MrCotJL,cqCltJK,cAKJ,MAAA,KACE,gBAAA,KrC+sJH,OAAA,QqC1sJG,aACA,QAAA,KAOJ,YCtCE,SAAA,StC+uJD,IAAA,KCmBD,eqC7vJM,iBAAA,KALJ,2BD0CF,2BrC4sJC,iBAAA,QCmBD,eqCpwJM,iBAAA,QALJ,2BD8CF,2BrC+sJC,iBAAA,QCmBD,eqC3wJM,iBAAA,QALJ,2BDkDF,2BrCktJC,iBAAA,QCmBD,YqClxJM,iBAAA,QALJ,wBDsDF,wBrCqtJC,iBAAA,QCmBD,eqCzxJM,iBAAA,QALJ,2BD0DF,2BrCwtJC,iBAAA,QCmBD,cqChyJM,iBAAA,QCDJ,0BADF,0BAEE,iBAAA,QAEA,OACA,QAAA,aACA,UAAA,KACA,QAAA,IAAA,IACA,UAAA,KACA,YAAA,IACA,YAAA,EACA,MAAA,KACA,WAAA,OvCqxJD,YAAA,OuClxJC,eAAA,OACE,iBAAA,KvCoxJH,cAAA,KuC/wJG,aACA,QAAA,KAGF,YtCkyJA,SAAU,SsChyJR,IAAA,KAMA,0BvC4wJH,eCmBC,IAAK,EsC7xJD,QAAA,IAAA,IvCgxJL,cuC9wJK,cAKJ,MAAA,KtC4xJA,gBAAiB,KsC1xJf,OAAA,QvC4wJH,+BuCxwJC,4BACE,MAAA,QvC0wJH,iBAAA,KuCtwJG,wBvCywJH,MAAA,MuCrwJG,+BvCwwJH,aAAA,IwCj0JC,uBACA,YAAA,IAEA,WACA,YAAA,KxCo0JD,eAAA,KwCz0JC,cAAe,KvC41Jf,MAAO,QuCn1JL,iBAAA,KAIA,eAbJ,cAcI,MAAA,QxCo0JH,awCl1JC,cAAe,KAmBb,UAAA,KxCk0JH,YAAA,ICmBD,cuCh1JI,iBAAA,QAEA,sBxCi0JH,4BwC31JC,cAAe,KA8Bb,aAAA,KxCg0JH,cAAA,IwC7yJD,sBAfI,UAAA,KxCi0JD,oCwC9zJC,WvCi1JA,YAAa,KuC/0JX,eAAA,KxCi0JH,sBwCvzJD,4BvC00JE,cAAe,KuC90Jb,aAAA,KC5CJ,ezC42JD,cyC32JC,UAAA,MAGA,WACA,QAAA,MACA,QAAA,IACA,cAAA,KrCiLA,YAAA,WACK,iBAAA,KACG,OAAA,IAAA,MAAA,KJ8rJT,cAAA,IyCx3JC,mBAAoB,OAAO,IAAI,YxC24J1B,cAAe,OAAO,IAAI,YwC93J7B,WAAA,OAAA,IAAA,YAKF,iBzC22JD,eCmBC,aAAc,KACd,YAAa,KwCv3JX,mBA1BJ,kBzCk4JC,kByCv2JG,aAAA,QCzBJ,oBACE,QAAA,IACA,MAAA,KAEA,O1Cs4JD,QAAA,K0C14JC,cAAe,KAQb,OAAA,IAAA,MAAA,YAEA,cAAA,IAVJ,UAeI,WAAA,E1Ck4JH,MAAA,QCmBD,mByC/4JI,YAAA,IArBJ,SAyBI,U1C+3JH,cAAA,ECmBD,WyCx4JE,WAAA,IAFF,mBAAA,mBAMI,cAAA,KAEA,0BACA,0B1Cy3JH,SAAA,S0Cj3JC,IAAK,KCvDL,MAAA,MACA,MAAA,Q3C46JD,e0Ct3JC,MAAO,QClDL,iBAAA,Q3C26JH,aAAA,Q2Cx6JG,kB3C26JH,iBAAA,Q2Cn7JC,2BACA,MAAA,Q3Cu7JD,Y0C73JC,MAAO,QCtDL,iBAAA,Q3Cs7JH,aAAA,Q2Cn7JG,e3Cs7JH,iBAAA,Q2C97JC,wBACA,MAAA,Q3Ck8JD,e0Cp4JC,MAAO,QC1DL,iBAAA,Q3Ci8JH,aAAA,Q2C97JG,kB3Ci8JH,iBAAA,Q2Cz8JC,2BACA,MAAA,Q3C68JD,c0C34JC,MAAO,QC9DL,iBAAA,Q3C48JH,aAAA,Q2Cz8JG,iB3C48JH,iBAAA,Q4C78JC,0BAAQ,MAAA,QACR,wCAAQ,K5Cm9JP,oBAAA,KAAA,E4C/8JD,GACA,oBAAA,EAAA,GACA,mCAAQ,K5Cq9JP,oBAAA,KAAA,E4Cv9JD,GACA,oBAAA,EAAA,GACA,gCAAQ,K5Cq9JP,oBAAA,KAAA,E4C78JD,GACA,oBAAA,EAAA,GAGA,UACA,OAAA,KxCsCA,cAAA,KACQ,SAAA,OJ26JT,iBAAA,Q4C78JC,cAAe,IACf,mBAAA,MAAA,EAAA,IAAA,IAAA,eACA,WAAA,MAAA,EAAA,IAAA,IAAA,eAEA,cACA,MAAA,KACA,MAAA,EACA,OAAA,KACA,UAAA,KxCyBA,YAAA,KACQ,MAAA,KAyHR,WAAA,OACK,iBAAA,QACG,mBAAA,MAAA,EAAA,KAAA,EAAA,gBJ+zJT,WAAA,MAAA,EAAA,KAAA,EAAA,gB4C18JC,mBAAoB,MAAM,IAAI,K3Cq+JzB,cAAe,MAAM,IAAI,K4Cp+J5B,WAAA,MAAA,IAAA,KDEF,sBCAE,gCDAF,iBAAA,yK5C88JD,iBAAA,oK4Cv8JC,iBAAiB,iK3Cm+JjB,wBAAyB,KAAK,KG/gK9B,gBAAA,KAAA,KJy/JD,qBIv/JS,+BwCmDR,kBAAmB,qBAAqB,GAAG,OAAO,SErElD,aAAA,qBAAA,GAAA,OAAA,S9C4gKD,UAAA,qBAAA,GAAA,OAAA,S6Cz9JG,sBACA,iBAAA,Q7C69JH,wC4Cx8JC,iBAAkB,yKEzElB,iBAAA,oK9CohKD,iBAAA,iK6Cj+JG,mBACA,iBAAA,Q7Cq+JH,qC4C58JC,iBAAkB,yKE7ElB,iBAAA,oK9C4hKD,iBAAA,iK6Cz+JG,sBACA,iBAAA,Q7C6+JH,wC4Ch9JC,iBAAkB,yKEjFlB,iBAAA,oK9CoiKD,iBAAA,iK6Cj/JG,qBACA,iBAAA,Q7Cq/JH,uC+C5iKC,iBAAkB,yKAElB,iBAAA,oK/C6iKD,iBAAA,iK+C1iKG,O/C6iKH,WAAA,KC4BD,mB8CnkKE,WAAA,E/C4iKD,O+CxiKD,YACE,SAAA,O/C0iKD,KAAA,E+CtiKC,Y/CyiKD,MAAA,Q+CriKG,c/CwiKH,QAAA,MC4BD,4B8C9jKE,UAAA,KAGF,aAAA,mBAEE,aAAA,KAGF,YAAA,kB9C+jKE,cAAe,K8CxjKjB,YAHE,Y/CoiKD,a+ChiKC,QAAA,W/CmiKD,eAAA,I+C/hKC,c/CkiKD,eAAA,O+C7hKC,cACA,eAAA,OAMF,eACE,WAAA,EACA,cAAA,ICvDF,YAEE,aAAA,EACA,WAAA,KAQF,YACE,aAAA,EACA,cAAA,KAGA,iBACA,SAAA,SACA,QAAA,MhD6kKD,QAAA,KAAA,KgD1kKC,cAAA,KrB3BA,iBAAA,KACC,OAAA,IAAA,MAAA,KqB6BD,6BACE,uBAAA,IrBvBF,wBAAA,I3BsmKD,4BgDpkKC,cAAe,E/CgmKf,2BAA4B,I+C9lK5B,0BAAA,IAFF,kBAAA,uBAKI,MAAA,KAIF,2CAAA,gD/CgmKA,MAAO,K+C5lKL,wBAFA,wBhDykKH,6BgDxkKG,6BAKF,MAAO,KACP,gBAAA,KACA,iBAAA,QAKA,uB/C4lKA,MAAO,KACP,WAAY,K+CzlKV,0BhDmkKH,gCgDlkKG,gCALF,MAAA,K/CmmKA,OAAQ,YACR,iBAAkB,KDxBnB,mDgD5kKC,yDAAA,yD/CymKA,MAAO,QDxBR,gDgDhkKC,sDAAA,sD/C6lKA,MAAO,K+CzlKL,wBAEA,8BADA,8BhDmkKH,QAAA,EgDxkKC,MAAA,K/ComKA,iBAAkB,QAClB,aAAc,QAEhB,iDDpBC,wDCuBD,uDADA,uD+CzmKE,8DAYI,6D/C4lKN,uD+CxmKE,8D/C2mKF,6DAKE,MAAO,QDxBR,8CiD1qKG,oDADF,oDAEE,MAAA,QAEA,yBhDusKF,MAAO,QgDrsKH,iBAAA,QAFF,0BAAA,+BAKI,MAAA,QAGF,mDAAA,wDhDwsKJ,MAAO,QDtBR,gCiDhrKO,gCAGF,qCAFE,qChD2sKN,MAAO,QACP,iBAAkB,QAEpB,iCgDvsKQ,uCAFA,uChD0sKR,sCDtBC,4CiDnrKO,4CArBN,MAAA,KACE,iBAAA,QACA,aAAA,QAEA,sBhDouKF,MAAO,QgDluKH,iBAAA,QAFF,uBAAA,4BAKI,MAAA,QAGF,gDAAA,qDhDquKJ,MAAO,QDtBR,6BiD7sKO,6BAGF,kCAFE,kChDwuKN,MAAO,QACP,iBAAkB,QAEpB,8BgDpuKQ,oCAFA,oChDuuKR,mCDtBC,yCiDhtKO,yCArBN,MAAA,KACE,iBAAA,QACA,aAAA,QAEA,yBhDiwKF,MAAO,QgD/vKH,iBAAA,QAFF,0BAAA,+BAKI,MAAA,QAGF,mDAAA,wDhDkwKJ,MAAO,QDtBR,gCiD1uKO,gCAGF,qCAFE,qChDqwKN,MAAO,QACP,iBAAkB,QAEpB,iCgDjwKQ,uCAFA,uChDowKR,sCDtBC,4CiD7uKO,4CArBN,MAAA,KACE,iBAAA,QACA,aAAA,QAEA,wBhD8xKF,MAAO,QgD5xKH,iBAAA,QAFF,yBAAA,8BAKI,MAAA,QAGF,kDAAA,uDhD+xKJ,MAAO,QDtBR,+BiDvwKO,+BAGF,oCAFE,oChDkyKN,MAAO,QACP,iBAAkB,QAEpB,gCgD9xKQ,sCAFA,sChDiyKR,qCDtBC,2CiD1wKO,2CDkGN,MAAO,KACP,iBAAA,QACA,aAAA,QAEF,yBACE,WAAA,EACA,cAAA,IE1HF,sBACE,cAAA,EACA,YAAA,IAEA,O9C0DA,cAAA,KACQ,iBAAA,KJ6uKT,OAAA,IAAA,MAAA,YkDnyKC,cAAe,IACf,mBAAA,EAAA,IAAA,IAAA,gBlDqyKD,WAAA,EAAA,IAAA,IAAA,gBkD/xKC,YACA,QAAA,KvBnBC,e3BuzKF,QAAA,KAAA,KkDtyKC,cAAe,IAAI,MAAM,YAMvB,uBAAA,IlDmyKH,wBAAA,IkD7xKC,0CACA,MAAA,QAEA,alDgyKD,WAAA,EkDpyKC,cAAe,EjDg0Kf,UAAW,KACX,MAAO,QDtBR,oBkD1xKC,sBjDkzKF,eiDxzKI,mBAKJ,qBAEE,MAAA,QvBvCA,cACC,QAAA,KAAA,K3Bs0KF,iBAAA,QkDrxKC,WAAY,IAAI,MAAM,KjDizKtB,2BAA4B,IiD9yK1B,0BAAA,IAHJ,mBAAA,mCAMM,cAAA,ElDwxKL,oCkDnxKG,oDjD+yKF,aAAc,IAAI,EiD7yKZ,cAAA,EvBtEL,4D3B61KF,4EkDjxKG,WAAA,EjD6yKF,uBAAwB,IiD3yKlB,wBAAA,IvBtEL,0D3B21KF,0EkD1yKC,cAAe,EvB1Df,2BAAA,IACC,0BAAA,IuB0FH,+EAEI,uBAAA,ElD8wKH,wBAAA,EkD1wKC,wDlD6wKD,iBAAA,EC4BD,0BACE,iBAAkB,EiDlyKpB,8BlD0wKC,ckD1wKD,gCjDuyKE,cAAe,EiDvyKjB,sCAQM,sBlDwwKL,wCC4BC,cAAe,K0Br5Kf,aAAA,KuByGF,wDlDqxKC,0BC4BC,uBAAwB,IACxB,wBAAyB,IiDlzK3B,yFAoBQ,yFlDwwKP,2DkDzwKO,2DjDqyKN,uBAAwB,IACxB,wBAAyB,IAK3B,wGiD9zKA,wGjD4zKA,wGDtBC,wGCuBD,0EiD7zKA,0EjD2zKA,0EiDnyKU,0EjD2yKR,uBAAwB,IAK1B,uGiDx0KA,uGjDs0KA,uGDtBC,uGCuBD,yEiDv0KA,yEjDq0KA,yEiDzyKU,yEvB7HR,wBAAA,IuBiGF,sDlDqzKC,yBC4BC,2BAA4B,IAC5B,0BAA2B,IiDxyKrB,qFA1CR,qFAyCQ,wDlDmxKP,wDC4BC,2BAA4B,IAC5B,0BAA2B,IAG7B,oGDtBC,oGCwBD,oGiD91KA,oGjD21KA,uEiD7yKU,uEjD+yKV,uEiD71KA,uEjDm2KE,0BAA2B,IAG7B,mGDtBC,mGCwBD,mGiDx2KA,mGjDq2KA,sEiDnzKU,sEjDqzKV,sEiDv2KA,sEjD62KE,2BAA4B,IiDlzK1B,0BlD2xKH,qCkDt1KD,0BAAA,qCA+DI,WAAA,IAAA,MAAA,KA/DJ,kDAAA,kDAmEI,WAAA,EAnEJ,uBAAA,yCjD23KE,OAAQ,EiDjzKA,+CjDqzKV,+CiD/3KA,+CjDi4KA,+CAEA,+CANA,+CDjBC,iECoBD,iEiDh4KA,iEjDk4KA,iEAEA,iEANA,iEAWE,YAAa,EiD3zKL,8CjD+zKV,8CiD74KA,8CjD+4KA,8CAEA,8CANA,8CDjBC,gECoBD,gEiD94KA,gEjDg5KA,gEAEA,gEANA,gEAWE,aAAc,EAIhB,+CiD35KA,+CjDy5KA,+CiDl0KU,+CjDq0KV,iEiD55KA,iEjD05KA,iEDtBC,iEC6BC,cAAe,EAEjB,8CiDn0KU,8CjDq0KV,8CiDr6KA,8CjDo6KA,gEDtBC,gECwBD,gEiDh0KI,gEACA,cAAA,EAUJ,yBACE,cAAA,ElDmyKD,OAAA,EkD/xKG,aACA,cAAA,KANJ,oBASM,cAAA,ElDkyKL,cAAA,IkD7xKG,2BlDgyKH,WAAA,IC4BD,4BiDxzKM,cAAA,EAKF,wDAvBJ,wDlDqzKC,WAAA,IAAA,MAAA,KkD5xKK,2BlD+xKL,WAAA,EmDlhLC,uDnDqhLD,cAAA,IAAA,MAAA,KmDlhLG,eACA,aAAA,KnDshLH,8BmDxhLC,MAAA,KAMI,iBAAA,QnDqhLL,aAAA,KmDlhLK,0DACA,iBAAA,KAGJ,qCAEI,MAAA,QnDmhLL,iBAAA,KmDpiLC,yDnDuiLD,oBAAA,KmDpiLG,eACA,aAAA,QnDwiLH,8BmD1iLC,MAAA,KAMI,iBAAA,QnDuiLL,aAAA,QmDpiLK,0DACA,iBAAA,QAGJ,qCAEI,MAAA,QnDqiLL,iBAAA,KmDtjLC,yDnDyjLD,oBAAA,QmDtjLG,eACA,aAAA,QnD0jLH,8BmD5jLC,MAAA,QAMI,iBAAA,QnDyjLL,aAAA,QmDtjLK,0DACA,iBAAA,QAGJ,qCAEI,MAAA,QnDujLL,iBAAA,QmDxkLC,yDnD2kLD,oBAAA,QmDxkLG,YACA,aAAA,QnD4kLH,2BmD9kLC,MAAA,QAMI,iBAAA,QnD2kLL,aAAA,QmDxkLK,uDACA,iBAAA,QAGJ,kCAEI,MAAA,QnDykLL,iBAAA,QmD1lLC,sDnD6lLD,oBAAA,QmD1lLG,eACA,aAAA,QnD8lLH,8BmDhmLC,MAAA,QAMI,iBAAA,QnD6lLL,aAAA,QmD1lLK,0DACA,iBAAA,QAGJ,qCAEI,MAAA,QnD2lLL,iBAAA,QmD5mLC,yDnD+mLD,oBAAA,QmD5mLG,cACA,aAAA,QnDgnLH,6BmDlnLC,MAAA,QAMI,iBAAA,QnD+mLL,aAAA,QmD5mLK,yDACA,iBAAA,QAGJ,oCAEI,MAAA,QnD6mLL,iBAAA,QoD5nLC,wDACA,oBAAA,QAEA,kBACA,SAAA,SpD+nLD,QAAA,MoDpoLC,OAAQ,EnDgqLR,QAAS,EACT,SAAU,OAEZ,yCmDtpLI,wBADA,yBAEA,yBACA,wBACA,SAAA,SACA,IAAA,EACA,OAAA,EpD+nLH,KAAA,EoD1nLC,MAAO,KACP,OAAA,KpD4nLD,OAAA,EoDvnLC,wBpD0nLD,eAAA,OqDppLC,uBACA,eAAA,IAEA,MACA,WAAA,KACA,QAAA,KjDwDA,cAAA,KACQ,iBAAA,QJgmLT,OAAA,IAAA,MAAA,QqD/pLC,cAAe,IASb,mBAAA,MAAA,EAAA,IAAA,IAAA,gBACA,WAAA,MAAA,EAAA,IAAA,IAAA,gBAKJ,iBACE,aAAA,KACA,aAAA,gBAEF,SACE,QAAA,KACA,cAAA,ICtBF,SACE,QAAA,IACA,cAAA,IAEA,OACA,MAAA,MACA,UAAA,KjCRA,YAAA,IAGA,YAAA,ErBqrLD,MAAA,KsD7qLC,YAAA,EAAA,IAAA,EAAA,KrDysLA,OAAQ,kBqDvsLN,QAAA,GjCbF,aiCeE,ajCZF,MAAA,KrB6rLD,gBAAA,KsDzqLC,OAAA,QACE,OAAA,kBACA,QAAA,GAEA,aACA,mBAAA,KtD2qLH,QAAA,EuDhsLC,OAAQ,QACR,WAAA,IvDksLD,OAAA,EuD7rLC,YACA,SAAA,OAEA,OACA,SAAA,MACA,IAAA,EACA,MAAA,EACA,OAAA,EACA,KAAA,EAIA,QAAA,KvD6rLD,QAAA,KuD1rLC,SAAA,OnD+GA,2BAAA,MACI,QAAA,EAEI,0BAkER,mBAAA,kBAAA,IAAA,SAEK,cAAA,aAAA,IAAA,SACG,WAAA,UAAA,IAAA,SJ6gLT,kBAAA,kBuDhsLC,cAAA,kBnD2GA,aAAA,kBACI,UAAA,kBAEI,wBJwlLT,kBAAA,euDpsLK,cAAe,eACnB,aAAA,eACA,UAAA,eAIF,mBACE,WAAA,OACA,WAAA,KvDqsLD,cuDhsLC,SAAU,SACV,MAAA,KACA,OAAA,KAEA,eACA,SAAA,SnDaA,iBAAA,KACQ,wBAAA,YmDZR,gBAAA,YtD4tLA,OsD5tLA,IAAA,MAAA,KAEA,OAAA,IAAA,MAAA,evDksLD,cAAA,IuD9rLC,QAAS,EACT,mBAAA,EAAA,IAAA,IAAA,eACA,WAAA,EAAA,IAAA,IAAA,eAEA,gBACA,SAAA,MACA,IAAA,EACA,MAAA,EvDgsLD,OAAA,EuD9rLC,KAAA,ElCrEA,QAAA,KAGA,iBAAA,KkCmEA,qBlCtEA,OAAA,iBAGA,QAAA,EkCwEF,mBACE,OAAA,kBACA,QAAA,GAIF,cACE,QAAA,KvDgsLD,cAAA,IAAA,MAAA,QuD3rLC,qBACA,WAAA,KAKF,aACE,OAAA,EACA,YAAA,WAIF,YACE,SAAA,SACA,QAAA,KvD0rLD,cuD5rLC,QAAS,KAQP,WAAA,MACA,WAAA,IAAA,MAAA,QATJ,wBAaI,cAAA,EvDsrLH,YAAA,IuDlrLG,mCvDqrLH,YAAA,KuD/qLC,oCACA,YAAA,EAEA,yBACA,SAAA,SvDkrLD,IAAA,QuDhqLC,MAAO,KAZP,OAAA,KACE,SAAA,OvDgrLD,yBuD7qLD,cnDvEA,MAAA,MACQ,OAAA,KAAA,KmD2ER,eAAY,mBAAA,EAAA,IAAA,KAAA,evD+qLX,WAAA,EAAA,IAAA,KAAA,euDzqLD,UAFA,MAAA,OvDirLD,yBwD/zLC,UACA,MAAA,OCNA,SAEA,SAAA,SACA,QAAA,KACA,QAAA,MACA,YAAA,iBAAA,UAAA,MAAA,WACA,UAAA,KACA,WAAA,OACA,YAAA,IACA,YAAA,WACA,WAAA,KACA,WAAA,MACA,gBAAA,KACA,YAAA,KACA,eAAA,KACA,eAAA,ODHA,WAAA,OnCVA,aAAA,OAGA,UAAA,OrBs1LD,YAAA,OwD30LC,OAAA,iBnCdA,QAAA,ErB61LD,WAAA,KwD90LY,YAAmB,OAAA,kBxDk1L/B,QAAA,GwDj1LY,aAAmB,QAAA,IAAA,ExDq1L/B,WAAA,KwDp1LY,eAAmB,QAAA,EAAA,IxDw1L/B,YAAA,IwDv1LY,gBAAmB,QAAA,IAAA,ExD21L/B,WAAA,IwDt1LC,cACA,QAAA,EAAA,IACA,YAAA,KAEA,eACA,UAAA,MxDy1LD,QAAA,IAAA,IwDr1LC,MAAO,KACP,WAAA,OACA,iBAAA,KACA,cAAA,IAEA,exDu1LD,SAAA,SwDn1LC,MAAA,EACE,OAAA,EACA,aAAA,YACA,aAAA,MAEA,4BxDq1LH,OAAA,EwDn1LC,KAAA,IACE,YAAA,KACA,aAAA,IAAA,IAAA,EACA,iBAAA,KAEA,iCxDq1LH,MAAA,IwDn1LC,OAAA,EACE,cAAA,KACA,aAAA,IAAA,IAAA,EACA,iBAAA,KAEA,kCxDq1LH,OAAA,EwDn1LC,KAAA,IACE,cAAA,KACA,aAAA,IAAA,IAAA,EACA,iBAAA,KAEA,8BxDq1LH,IAAA,IwDn1LC,KAAA,EACE,WAAA,KACA,aAAA,IAAA,IAAA,IAAA,EACA,mBAAA,KAEA,6BxDq1LH,IAAA,IwDn1LC,MAAA,EACE,WAAA,KACA,aAAA,IAAA,EAAA,IAAA,IACA,kBAAA,KAEA,+BxDq1LH,IAAA,EwDn1LC,KAAA,IACE,YAAA,KACA,aAAA,EAAA,IAAA,IACA,oBAAA,KAEA,oCxDq1LH,IAAA,EwDn1LC,MAAA,IACE,WAAA,KACA,aAAA,EAAA,IAAA,IACA,oBAAA,KAEA,qCxDq1LH,IAAA,E0Dl7LC,KAAM,IACN,WAAA,KACA,aAAA,EAAA,IAAA,IACA,oBAAA,KAEA,SACA,SAAA,SACA,IAAA,EDXA,KAAA,EAEA,QAAA,KACA,QAAA,KACA,UAAA,MACA,QAAA,IACA,YAAA,iBAAA,UAAA,MAAA,WACA,UAAA,KACA,WAAA,OACA,YAAA,IACA,YAAA,WACA,WAAA,KACA,WAAA,MACA,gBAAA,KACA,YAAA,KACA,eAAA,KCAA,eAAA,OAEA,WAAA,OACA,aAAA,OAAA,UAAA,OACA,YAAA,OACA,iBAAA,KACA,wBAAA,YtD8CA,gBAAA,YACQ,OAAA,IAAA,MAAA,KJk5LT,OAAA,IAAA,MAAA,e0D77LC,cAAA,IAAY,mBAAA,EAAA,IAAA,KAAA,e1Dg8Lb,WAAA,EAAA,IAAA,KAAA,e0D/7La,WAAA,KACZ,aAAY,WAAA,MACZ,eAAY,YAAA,KAGd,gBACE,WAAA,KAEA,cACA,YAAA,MAEA,e1Dq8LD,QAAA,IAAA,K0Dl8LC,OAAQ,EACR,UAAA,K1Do8LD,iBAAA,Q0D57LC,cAAA,IAAA,MAAA,QzDy9LA,cAAe,IAAI,IAAI,EAAE,EyDt9LvB,iBACA,QAAA,IAAA,KAEA,gBACA,sB1D87LH,SAAA,S0D37LC,QAAS,MACT,MAAA,E1D67LD,OAAA,E0D37LC,aAAc,YACd,aAAA,M1D87LD,gB0Dz7LC,aAAA,KAEE,sBACA,QAAA,GACA,aAAA,KAEA,oB1D27LH,OAAA,M0D17LG,KAAA,IACE,YAAA,MACA,iBAAA,KACA,iBAAA,gBACA,oBAAA,E1D67LL,0B0Dz7LC,OAAA,IACE,YAAA,MACA,QAAA,IACA,iBAAA,KACA,oBAAA,EAEA,sB1D27LH,IAAA,I0D17LG,KAAA,MACE,WAAA,MACA,mBAAA,KACA,mBAAA,gBACA,kBAAA,E1D67LL,4B0Dz7LC,OAAA,MACE,KAAA,IACA,QAAA,IACA,mBAAA,KACA,kBAAA,EAEA,uB1D27LH,IAAA,M0D17LG,KAAA,IACE,YAAA,MACA,iBAAA,EACA,oBAAA,KACA,oBAAA,gB1D67LL,6B0Dx7LC,IAAA,IACE,YAAA,MACA,QAAA,IACA,iBAAA,EACA,oBAAA,KAEA,qB1D07LH,IAAA,I0Dz7LG,MAAA,MACE,WAAA,MACA,mBAAA,EACA,kBAAA,KACA,kBAAA,gB1D47LL,2B2DpjMC,MAAO,IACP,OAAA,M3DsjMD,QAAA,I2DnjMC,mBAAoB,EACpB,kBAAA,KAEA,U3DqjMD,SAAA,S2DljMG,gBACA,SAAA,SvD6KF,MAAA,KACK,SAAA,OJ04LN,sB2D/jMC,SAAU,S1D4lMV,QAAS,K0D9kML,mBAAA,IAAA,YAAA,K3DqjML,cAAA,IAAA,YAAA,K2D3hMC,WAAA,IAAA,YAAA,KvDmKK,4BAFL,0BAGQ,YAAA,EA3JA,qDA+GR,sBAEQ,mBAAA,kBAAA,IAAA,YJ86LP,cAAA,aAAA,IAAA,Y2DzjMG,WAAA,UAAA,IAAA,YvDmHJ,4BAAA,OACQ,oBAAA,OuDjHF,oBAAA,O3D4jML,YAAA,OI58LD,mCHs+LA,2BGr+LQ,KAAA,EuD5GF,kBAAA,sB3D6jML,UAAA,sBC2BD,kCADA,2BG5+LA,KAAA,EACQ,kBAAA,uBuDtGF,UAAA,uBArCN,6B3DomMD,gC2DpmMC,iC1D+nME,KAAM,E0DllMN,kBAAA,mB3D4jMH,UAAA,oBAGA,wB2D5mMD,sBAAA,sBAsDI,QAAA,MAEA,wB3D0jMH,KAAA,E2DtjMG,sB3DyjMH,sB2DrnMC,SAAU,SA+DR,IAAA,E3DyjMH,MAAA,KC0BD,sB0D/kMI,KAAA,KAnEJ,sBAuEI,KAAA,MAvEJ,2BA0EI,4B3DwjMH,KAAA,E2D/iMC,6BACA,KAAA,MAEA,8BACA,KAAA,KtC3FA,kBsC6FA,SAAA,SACA,IAAA,EACA,OAAA,EACA,KAAA,EACA,MAAA,I3DmjMD,UAAA,K2D9iMC,MAAA,KdnGE,WAAA,OACA,YAAA,EAAA,IAAA,IAAA,eACA,iBAAA,cAAA,OAAA,kBACA,QAAA,G7CqpMH,uB2DljMC,iBAAA,sEACE,iBAAA,iEACA,iBAAA,uFdxGA,iBAAA,kEACA,OAAA,+GACA,kBAAA,SACA,wBACA,MAAA,E7C6pMH,KAAA,K2DpjMC,iBAAA,sE1DglMA,iBAAiB,iE0D9kMf,iBAAA,uFACA,iBAAA,kEACA,OAAA,+GtCvHF,kBAAA,SsCyFF,wB3DslMC,wBC4BC,MAAO,KACP,gBAAiB,KACjB,OAAQ,kB0D7kMN,QAAA,EACA,QAAA,G3DwjMH,0C2DhmMD,2CA2CI,6BADA,6B1DklMF,SAAU,S0D7kMR,IAAA,IACA,QAAA,E3DqjMH,QAAA,a2DrmMC,WAAY,MAqDV,0CADA,6B3DsjMH,KAAA,I2D1mMC,YAAa,MA0DX,2CADA,6BAEA,MAAA,IACA,aAAA,MAME,6BADF,6B3DmjMH,MAAA,K2D9iMG,OAAA,KACE,YAAA,M3DgjML,YAAA,E2DriMC,oCACA,QAAA,QAEA,oCACA,QAAA,QAEA,qBACA,SAAA,SACA,OAAA,K3DwiMD,KAAA,I2DjjMC,QAAS,GAYP,MAAA,IACA,aAAA,EACA,YAAA,KACA,WAAA,OACA,WAAA,KAEA,wBACA,QAAA,aAWA,MAAA,KACA,OAAA,K3D8hMH,OAAA,I2D7jMC,YAAa,OAkCX,OAAA,QACA,iBAAA,OACA,iBAAA,cACA,OAAA,IAAA,MAAA,K3D8hMH,cAAA,K2DthMC,6BACA,MAAA,KACA,OAAA,KACA,OAAA,EACA,iBAAA,KAEA,kBACA,SAAA,SACA,MAAA,IACA,OAAA,K3DyhMD,KAAA,I2DxhMC,QAAA,GACE,YAAA,K3D0hMH,eAAA,K2Dj/LC,MAAO,KAhCP,WAAA,O1D8iMA,YAAa,EAAE,IAAI,IAAI,eAEzB,uB0D3iMM,YAAA,KAEA,oCACA,0C3DmhMH,2C2D3hMD,6BAAA,6BAYI,MAAA,K3DmhMH,OAAA,K2D/hMD,WAAA,M1D2jME,UAAW,KDxBZ,0C2D9gMD,6BACE,YAAA,MAEA,2C3DghMD,6B2D5gMD,aAAA,M3D+gMC,kBACF,MAAA,I4D7wMC,KAAA,I3DyyME,eAAgB,KAElB,qBACE,OAAQ,MAkBZ,qCADA,sCADA,mBADA,oBAXA,gBADA,iBAOA,uBADA,wBADA,iBADA,kBADA,wBADA,yBASA,mCADA,oC2DpzME,oBAAA,qBAAA,oBAAA,qB3D2zMF,WADA,YAOA,uBADA,wBADA,qBADA,sBADA,cADA,e2D/zMI,a3Dq0MJ,cDvBC,kB4D7yMG,mB3DqzMJ,WADA,YAwBE,QAAS,MACT,QAAS,IASX,qCADA,mBANA,gBAGA,uBADA,iBADA,wBAIA,mCDhBC,oB6D/0MC,oB5Dk2MF,W+B51MA,uBhCo0MC,qB4D5zMG,cChBF,aACA,kB5D+1MF,W+Br1ME,MAAO,KhCy0MR,cgCt0MC,QAAS,MACT,aAAA,KhCw0MD,YAAA,KgC/zMC,YhCk0MD,MAAA,gBgC/zMC,WhCk0MD,MAAA,egC/zMC,MhCk0MD,QAAA,e8Dz1MC,MACA,QAAA,gBAEA,WACA,WAAA,O9B8BF,WACE,KAAA,EAAA,EAAA,EhCg0MD,MAAA,YgCzzMC,YAAa,KACb,iBAAA,YhC2zMD,OAAA,E+D31MC,Q/D81MD,QAAA,eC4BD,OACE,SAAU,M+Dn4MV,chE42MD,MAAA,aC+BD,YADA,YADA,YADA,YAIE,QAAS,e+Dp5MT,kBhEs4MC,mBgEr4MD,yBhEi4MD,kB+Dl1MD,mBA6IA,yB9D4tMA,kBACA,mB8Dj3ME,yB9D62MF,kBACA,mBACA,yB+Dv5MY,QAAA,eACV,yBAAU,YhE04MT,QAAA,gBC4BD,iB+Dp6MU,QAAA,gBhE64MX,c+D51MG,QAAS,oB/Dg2MV,c+Dl2MC,c/Dm2MH,QAAA,sB+D91MG,yB/Dk2MD,kBACF,QAAA,iB+D91MG,yB/Dk2MD,mBACF,QAAA,kBgEh6MC,yBhEo6MC,yBgEn6MD,QAAA,wBACA,+CAAU,YhEw6MT,QAAA,gBC4BD,iB+Dl8MU,QAAA,gBhE26MX,c+Dr2MG,QAAS,oB/Dy2MV,c+D32MC,c/D42MH,QAAA,sB+Dv2MG,+C/D22MD,kBACF,QAAA,iB+Dv2MG,+C/D22MD,mBACF,QAAA,kBgE97MC,+ChEk8MC,yBgEj8MD,QAAA,wBACA,gDAAU,YhEs8MT,QAAA,gBC4BD,iB+Dh+MU,QAAA,gBhEy8MX,c+D92MG,QAAS,oB/Dk3MV,c+Dp3MC,c/Dq3MH,QAAA,sB+Dh3MG,gD/Do3MD,kBACF,QAAA,iB+Dh3MG,gD/Do3MD,mBACF,QAAA,kBgE59MC,gDhEg+MC,yBgE/9MD,QAAA,wBACA,0BAAU,YhEo+MT,QAAA,gBC4BD,iB+D9/MU,QAAA,gBhEu+MX,c+Dv3MG,QAAS,oB/D23MV,c+D73MC,c/D83MH,QAAA,sB+Dz3MG,0B/D63MD,kBACF,QAAA,iB+Dz3MG,0B/D63MD,mBACF,QAAA,kBgEl/MC,0BhEs/MC,yBACF,QAAA,wBgEv/MC,yBhE2/MC,WACF,QAAA,gBgE5/MC,+ChEggNC,WACF,QAAA,gBgEjgNC,gDhEqgNC,WACF,QAAA,gBAGA,0B+Dh3MC,WA4BE,QAAS,gBC5LX,eAAU,QAAA,eACV,aAAU,ehEyhNT,QAAA,gBC4BD,oB+DnjNU,QAAA,gBhE4hNX,iB+D93MG,QAAS,oBAMX,iB/D23MD,iB+Dt2MG,QAAS,sB/D22MZ,qB+D/3MC,QAAS,e/Dk4MV,a+D53MC,qBAcE,QAAS,iB/Dm3MZ,sB+Dh4MC,QAAS,e/Dm4MV,a+D73MC,sBAOE,QAAS,kB/D23MZ,4B+D53MC,QAAS,eCpLT,ahEojNC,4BACF,QAAA,wBC6BD,aACE,cACE,QAAS","sourcesContent":["/*! normalize.css v3.0.3 | MIT License | github.com/necolas/normalize.css */\n\n//\n// 1. Set default font family to sans-serif.\n// 2. Prevent iOS and IE text size adjust after device orientation change,\n//    without disabling user zoom.\n//\n\nhtml {\n  font-family: sans-serif; // 1\n  -ms-text-size-adjust: 100%; // 2\n  -webkit-text-size-adjust: 100%; // 2\n}\n\n//\n// Remove default margin.\n//\n\nbody {\n  margin: 0;\n}\n\n// HTML5 display definitions\n// ==========================================================================\n\n//\n// Correct `block` display not defined for any HTML5 element in IE 8/9.\n// Correct `block` display not defined for `details` or `summary` in IE 10/11\n// and Firefox.\n// Correct `block` display not defined for `main` in IE 11.\n//\n\narticle,\naside,\ndetails,\nfigcaption,\nfigure,\nfooter,\nheader,\nhgroup,\nmain,\nmenu,\nnav,\nsection,\nsummary {\n  display: block;\n}\n\n//\n// 1. Correct `inline-block` display not defined in IE 8/9.\n// 2. Normalize vertical alignment of `progress` in Chrome, Firefox, and Opera.\n//\n\naudio,\ncanvas,\nprogress,\nvideo {\n  display: inline-block; // 1\n  vertical-align: baseline; // 2\n}\n\n//\n// Prevent modern browsers from displaying `audio` without controls.\n// Remove excess height in iOS 5 devices.\n//\n\naudio:not([controls]) {\n  display: none;\n  height: 0;\n}\n\n//\n// Address `[hidden]` styling not present in IE 8/9/10.\n// Hide the `template` element in IE 8/9/10/11, Safari, and Firefox < 22.\n//\n\n[hidden],\ntemplate {\n  display: none;\n}\n\n// Links\n// ==========================================================================\n\n//\n// Remove the gray background color from active links in IE 10.\n//\n\na {\n  background-color: transparent;\n}\n\n//\n// Improve readability of focused elements when they are also in an\n// active/hover state.\n//\n\na:active,\na:hover {\n  outline: 0;\n}\n\n// Text-level semantics\n// ==========================================================================\n\n//\n// Address styling not present in IE 8/9/10/11, Safari, and Chrome.\n//\n\nabbr[title] {\n  border-bottom: 1px dotted;\n}\n\n//\n// Address style set to `bolder` in Firefox 4+, Safari, and Chrome.\n//\n\nb,\nstrong {\n  font-weight: bold;\n}\n\n//\n// Address styling not present in Safari and Chrome.\n//\n\ndfn {\n  font-style: italic;\n}\n\n//\n// Address variable `h1` font-size and margin within `section` and `article`\n// contexts in Firefox 4+, Safari, and Chrome.\n//\n\nh1 {\n  font-size: 2em;\n  margin: 0.67em 0;\n}\n\n//\n// Address styling not present in IE 8/9.\n//\n\nmark {\n  background: #ff0;\n  color: #000;\n}\n\n//\n// Address inconsistent and variable font size in all browsers.\n//\n\nsmall {\n  font-size: 80%;\n}\n\n//\n// Prevent `sub` and `sup` affecting `line-height` in all browsers.\n//\n\nsub,\nsup {\n  font-size: 75%;\n  line-height: 0;\n  position: relative;\n  vertical-align: baseline;\n}\n\nsup {\n  top: -0.5em;\n}\n\nsub {\n  bottom: -0.25em;\n}\n\n// Embedded content\n// ==========================================================================\n\n//\n// Remove border when inside `a` element in IE 8/9/10.\n//\n\nimg {\n  border: 0;\n}\n\n//\n// Correct overflow not hidden in IE 9/10/11.\n//\n\nsvg:not(:root) {\n  overflow: hidden;\n}\n\n// Grouping content\n// ==========================================================================\n\n//\n// Address margin not present in IE 8/9 and Safari.\n//\n\nfigure {\n  margin: 1em 40px;\n}\n\n//\n// Address differences between Firefox and other browsers.\n//\n\nhr {\n  box-sizing: content-box;\n  height: 0;\n}\n\n//\n// Contain overflow in all browsers.\n//\n\npre {\n  overflow: auto;\n}\n\n//\n// Address odd `em`-unit font size rendering in all browsers.\n//\n\ncode,\nkbd,\npre,\nsamp {\n  font-family: monospace, monospace;\n  font-size: 1em;\n}\n\n// Forms\n// ==========================================================================\n\n//\n// Known limitation: by default, Chrome and Safari on OS X allow very limited\n// styling of `select`, unless a `border` property is set.\n//\n\n//\n// 1. Correct color not being inherited.\n//    Known issue: affects color of disabled elements.\n// 2. Correct font properties not being inherited.\n// 3. Address margins set differently in Firefox 4+, Safari, and Chrome.\n//\n\nbutton,\ninput,\noptgroup,\nselect,\ntextarea {\n  color: inherit; // 1\n  font: inherit; // 2\n  margin: 0; // 3\n}\n\n//\n// Address `overflow` set to `hidden` in IE 8/9/10/11.\n//\n\nbutton {\n  overflow: visible;\n}\n\n//\n// Address inconsistent `text-transform` inheritance for `button` and `select`.\n// All other form control elements do not inherit `text-transform` values.\n// Correct `button` style inheritance in Firefox, IE 8/9/10/11, and Opera.\n// Correct `select` style inheritance in Firefox.\n//\n\nbutton,\nselect {\n  text-transform: none;\n}\n\n//\n// 1. Avoid the WebKit bug in Android 4.0.* where (2) destroys native `audio`\n//    and `video` controls.\n// 2. Correct inability to style clickable `input` types in iOS.\n// 3. Improve usability and consistency of cursor style between image-type\n//    `input` and others.\n//\n\nbutton,\nhtml input[type=\"button\"], // 1\ninput[type=\"reset\"],\ninput[type=\"submit\"] {\n  -webkit-appearance: button; // 2\n  cursor: pointer; // 3\n}\n\n//\n// Re-set default cursor for disabled elements.\n//\n\nbutton[disabled],\nhtml input[disabled] {\n  cursor: default;\n}\n\n//\n// Remove inner padding and border in Firefox 4+.\n//\n\nbutton::-moz-focus-inner,\ninput::-moz-focus-inner {\n  border: 0;\n  padding: 0;\n}\n\n//\n// Address Firefox 4+ setting `line-height` on `input` using `!important` in\n// the UA stylesheet.\n//\n\ninput {\n  line-height: normal;\n}\n\n//\n// It's recommended that you don't attempt to style these elements.\n// Firefox's implementation doesn't respect box-sizing, padding, or width.\n//\n// 1. Address box sizing set to `content-box` in IE 8/9/10.\n// 2. Remove excess padding in IE 8/9/10.\n//\n\ninput[type=\"checkbox\"],\ninput[type=\"radio\"] {\n  box-sizing: border-box; // 1\n  padding: 0; // 2\n}\n\n//\n// Fix the cursor style for Chrome's increment/decrement buttons. For certain\n// `font-size` values of the `input`, it causes the cursor style of the\n// decrement button to change from `default` to `text`.\n//\n\ninput[type=\"number\"]::-webkit-inner-spin-button,\ninput[type=\"number\"]::-webkit-outer-spin-button {\n  height: auto;\n}\n\n//\n// 1. Address `appearance` set to `searchfield` in Safari and Chrome.\n// 2. Address `box-sizing` set to `border-box` in Safari and Chrome.\n//\n\ninput[type=\"search\"] {\n  -webkit-appearance: textfield; // 1\n  box-sizing: content-box; //2\n}\n\n//\n// Remove inner padding and search cancel button in Safari and Chrome on OS X.\n// Safari (but not Chrome) clips the cancel button when the search input has\n// padding (and `textfield` appearance).\n//\n\ninput[type=\"search\"]::-webkit-search-cancel-button,\ninput[type=\"search\"]::-webkit-search-decoration {\n  -webkit-appearance: none;\n}\n\n//\n// Define consistent border, margin, and padding.\n//\n\nfieldset {\n  border: 1px solid #c0c0c0;\n  margin: 0 2px;\n  padding: 0.35em 0.625em 0.75em;\n}\n\n//\n// 1. Correct `color` not being inherited in IE 8/9/10/11.\n// 2. Remove padding so people aren't caught out if they zero out fieldsets.\n//\n\nlegend {\n  border: 0; // 1\n  padding: 0; // 2\n}\n\n//\n// Remove default vertical scrollbar in IE 8/9/10/11.\n//\n\ntextarea {\n  overflow: auto;\n}\n\n//\n// Don't inherit the `font-weight` (applied by a rule above).\n// NOTE: the default cannot safely be changed in Chrome and Safari on OS X.\n//\n\noptgroup {\n  font-weight: bold;\n}\n\n// Tables\n// ==========================================================================\n\n//\n// Remove most spacing between table cells.\n//\n\ntable {\n  border-collapse: collapse;\n  border-spacing: 0;\n}\n\ntd,\nth {\n  padding: 0;\n}\n","/*! Source: https://github.com/h5bp/html5-boilerplate/blob/master/src/css/main.css */\n\n// ==========================================================================\n// Print styles.\n// Inlined to avoid the additional HTTP request: h5bp.com/r\n// ==========================================================================\n\n@media print {\n    *,\n    *:before,\n    *:after {\n        background: transparent !important;\n        color: #000 !important; // Black prints faster: h5bp.com/s\n        box-shadow: none !important;\n        text-shadow: none !important;\n    }\n\n    a,\n    a:visited {\n        text-decoration: underline;\n    }\n\n    a[href]:after {\n        content: \" (\" attr(href) \")\";\n    }\n\n    abbr[title]:after {\n        content: \" (\" attr(title) \")\";\n    }\n\n    // Don't show links that are fragment identifiers,\n    // or use the `javascript:` pseudo protocol\n    a[href^=\"#\"]:after,\n    a[href^=\"javascript:\"]:after {\n        content: \"\";\n    }\n\n    pre,\n    blockquote {\n        border: 1px solid #999;\n        page-break-inside: avoid;\n    }\n\n    thead {\n        display: table-header-group; // h5bp.com/t\n    }\n\n    tr,\n    img {\n        page-break-inside: avoid;\n    }\n\n    img {\n        max-width: 100% !important;\n    }\n\n    p,\n    h2,\n    h3 {\n        orphans: 3;\n        widows: 3;\n    }\n\n    h2,\n    h3 {\n        page-break-after: avoid;\n    }\n\n    // Bootstrap specific changes start\n\n    // Bootstrap components\n    .navbar {\n        display: none;\n    }\n    .btn,\n    .dropup > .btn {\n        > .caret {\n            border-top-color: #000 !important;\n        }\n    }\n    .label {\n        border: 1px solid #000;\n    }\n\n    .table {\n        border-collapse: collapse !important;\n\n        td,\n        th {\n            background-color: #fff !important;\n        }\n    }\n    .table-bordered {\n        th,\n        td {\n            border: 1px solid #ddd !important;\n        }\n    }\n\n    // Bootstrap specific changes end\n}\n","/*!\n * Bootstrap v3.3.7 (http://getbootstrap.com)\n * Copyright 2011-2016 Twitter, Inc.\n * Licensed under MIT (https://github.com/twbs/bootstrap/blob/master/LICENSE)\n */\n/*! normalize.css v3.0.3 | MIT License | github.com/necolas/normalize.css */\nhtml {\n  font-family: sans-serif;\n  -ms-text-size-adjust: 100%;\n  -webkit-text-size-adjust: 100%;\n}\nbody {\n  margin: 0;\n}\narticle,\naside,\ndetails,\nfigcaption,\nfigure,\nfooter,\nheader,\nhgroup,\nmain,\nmenu,\nnav,\nsection,\nsummary {\n  display: block;\n}\naudio,\ncanvas,\nprogress,\nvideo {\n  display: inline-block;\n  vertical-align: baseline;\n}\naudio:not([controls]) {\n  display: none;\n  height: 0;\n}\n[hidden],\ntemplate {\n  display: none;\n}\na {\n  background-color: transparent;\n}\na:active,\na:hover {\n  outline: 0;\n}\nabbr[title] {\n  border-bottom: 1px dotted;\n}\nb,\nstrong {\n  font-weight: bold;\n}\ndfn {\n  font-style: italic;\n}\nh1 {\n  font-size: 2em;\n  margin: 0.67em 0;\n}\nmark {\n  background: #ff0;\n  color: #000;\n}\nsmall {\n  font-size: 80%;\n}\nsub,\nsup {\n  font-size: 75%;\n  line-height: 0;\n  position: relative;\n  vertical-align: baseline;\n}\nsup {\n  top: -0.5em;\n}\nsub {\n  bottom: -0.25em;\n}\nimg {\n  border: 0;\n}\nsvg:not(:root) {\n  overflow: hidden;\n}\nfigure {\n  margin: 1em 40px;\n}\nhr {\n  box-sizing: content-box;\n  height: 0;\n}\npre {\n  overflow: auto;\n}\ncode,\nkbd,\npre,\nsamp {\n  font-family: monospace, monospace;\n  font-size: 1em;\n}\nbutton,\ninput,\noptgroup,\nselect,\ntextarea {\n  color: inherit;\n  font: inherit;\n  margin: 0;\n}\nbutton {\n  overflow: visible;\n}\nbutton,\nselect {\n  text-transform: none;\n}\nbutton,\nhtml input[type=\"button\"],\ninput[type=\"reset\"],\ninput[type=\"submit\"] {\n  -webkit-appearance: button;\n  cursor: pointer;\n}\nbutton[disabled],\nhtml input[disabled] {\n  cursor: default;\n}\nbutton::-moz-focus-inner,\ninput::-moz-focus-inner {\n  border: 0;\n  padding: 0;\n}\ninput {\n  line-height: normal;\n}\ninput[type=\"checkbox\"],\ninput[type=\"radio\"] {\n  box-sizing: border-box;\n  padding: 0;\n}\ninput[type=\"number\"]::-webkit-inner-spin-button,\ninput[type=\"number\"]::-webkit-outer-spin-button {\n  height: auto;\n}\ninput[type=\"search\"] {\n  -webkit-appearance: textfield;\n  box-sizing: content-box;\n}\ninput[type=\"search\"]::-webkit-search-cancel-button,\ninput[type=\"search\"]::-webkit-search-decoration {\n  -webkit-appearance: none;\n}\nfieldset {\n  border: 1px solid #c0c0c0;\n  margin: 0 2px;\n  padding: 0.35em 0.625em 0.75em;\n}\nlegend {\n  border: 0;\n  padding: 0;\n}\ntextarea {\n  overflow: auto;\n}\noptgroup {\n  font-weight: bold;\n}\ntable {\n  border-collapse: collapse;\n  border-spacing: 0;\n}\ntd,\nth {\n  padding: 0;\n}\n/*! Source: https://github.com/h5bp/html5-boilerplate/blob/master/src/css/main.css */\n@media print {\n  *,\n  *:before,\n  *:after {\n    background: transparent !important;\n    color: #000 !important;\n    box-shadow: none !important;\n    text-shadow: none !important;\n  }\n  a,\n  a:visited {\n    text-decoration: underline;\n  }\n  a[href]:after {\n    content: \" (\" attr(href) \")\";\n  }\n  abbr[title]:after {\n    content: \" (\" attr(title) \")\";\n  }\n  a[href^=\"#\"]:after,\n  a[href^=\"javascript:\"]:after {\n    content: \"\";\n  }\n  pre,\n  blockquote {\n    border: 1px solid #999;\n    page-break-inside: avoid;\n  }\n  thead {\n    display: table-header-group;\n  }\n  tr,\n  img {\n    page-break-inside: avoid;\n  }\n  img {\n    max-width: 100% !important;\n  }\n  p,\n  h2,\n  h3 {\n    orphans: 3;\n    widows: 3;\n  }\n  h2,\n  h3 {\n    page-break-after: avoid;\n  }\n  .navbar {\n    display: none;\n  }\n  .btn > .caret,\n  .dropup > .btn > .caret {\n    border-top-color: #000 !important;\n  }\n  .label {\n    border: 1px solid #000;\n  }\n  .table {\n    border-collapse: collapse !important;\n  }\n  .table td,\n  .table th {\n    background-color: #fff !important;\n  }\n  .table-bordered th,\n  .table-bordered td {\n    border: 1px solid #ddd !important;\n  }\n}\n@font-face {\n  font-family: 'Glyphicons Halflings';\n  src: url('../fonts/glyphicons-halflings-regular.eot');\n  src: url('../fonts/glyphicons-halflings-regular.eot?#iefix') format('embedded-opentype'), url('../fonts/glyphicons-halflings-regular.woff2') format('woff2'), url('../fonts/glyphicons-halflings-regular.woff') format('woff'), url('../fonts/glyphicons-halflings-regular.ttf') format('truetype'), url('../fonts/glyphicons-halflings-regular.svg#glyphicons_halflingsregular') format('svg');\n}\n.glyphicon {\n  position: relative;\n  top: 1px;\n  display: inline-block;\n  font-family: 'Glyphicons Halflings';\n  font-style: normal;\n  font-weight: normal;\n  line-height: 1;\n  -webkit-font-smoothing: antialiased;\n  -moz-osx-font-smoothing: grayscale;\n}\n.glyphicon-asterisk:before {\n  content: \"\\002a\";\n}\n.glyphicon-plus:before {\n  content: \"\\002b\";\n}\n.glyphicon-euro:before,\n.glyphicon-eur:before {\n  content: \"\\20ac\";\n}\n.glyphicon-minus:before {\n  content: \"\\2212\";\n}\n.glyphicon-cloud:before {\n  content: \"\\2601\";\n}\n.glyphicon-envelope:before {\n  content: \"\\2709\";\n}\n.glyphicon-pencil:before {\n  content: \"\\270f\";\n}\n.glyphicon-glass:before {\n  content: \"\\e001\";\n}\n.glyphicon-music:before {\n  content: \"\\e002\";\n}\n.glyphicon-search:before {\n  content: \"\\e003\";\n}\n.glyphicon-heart:before {\n  content: \"\\e005\";\n}\n.glyphicon-star:before {\n  content: \"\\e006\";\n}\n.glyphicon-star-empty:before {\n  content: \"\\e007\";\n}\n.glyphicon-user:before {\n  content: \"\\e008\";\n}\n.glyphicon-film:before {\n  content: \"\\e009\";\n}\n.glyphicon-th-large:before {\n  content: \"\\e010\";\n}\n.glyphicon-th:before {\n  content: \"\\e011\";\n}\n.glyphicon-th-list:before {\n  content: \"\\e012\";\n}\n.glyphicon-ok:before {\n  content: \"\\e013\";\n}\n.glyphicon-remove:before {\n  content: \"\\e014\";\n}\n.glyphicon-zoom-in:before {\n  content: \"\\e015\";\n}\n.glyphicon-zoom-out:before {\n  content: \"\\e016\";\n}\n.glyphicon-off:before {\n  content: \"\\e017\";\n}\n.glyphicon-signal:before {\n  content: \"\\e018\";\n}\n.glyphicon-cog:before {\n  content: \"\\e019\";\n}\n.glyphicon-trash:before {\n  content: \"\\e020\";\n}\n.glyphicon-home:before {\n  content: \"\\e021\";\n}\n.glyphicon-file:before {\n  content: \"\\e022\";\n}\n.glyphicon-time:before {\n  content: \"\\e023\";\n}\n.glyphicon-road:before {\n  content: \"\\e024\";\n}\n.glyphicon-download-alt:before {\n  content: \"\\e025\";\n}\n.glyphicon-download:before {\n  content: \"\\e026\";\n}\n.glyphicon-upload:before {\n  content: \"\\e027\";\n}\n.glyphicon-inbox:before {\n  content: \"\\e028\";\n}\n.glyphicon-play-circle:before {\n  content: \"\\e029\";\n}\n.glyphicon-repeat:before {\n  content: \"\\e030\";\n}\n.glyphicon-refresh:before {\n  content: \"\\e031\";\n}\n.glyphicon-list-alt:before {\n  content: \"\\e032\";\n}\n.glyphicon-lock:before {\n  content: \"\\e033\";\n}\n.glyphicon-flag:before {\n  content: \"\\e034\";\n}\n.glyphicon-headphones:before {\n  content: \"\\e035\";\n}\n.glyphicon-volume-off:before {\n  content: \"\\e036\";\n}\n.glyphicon-volume-down:before {\n  content: \"\\e037\";\n}\n.glyphicon-volume-up:before {\n  content: \"\\e038\";\n}\n.glyphicon-qrcode:before {\n  content: \"\\e039\";\n}\n.glyphicon-barcode:before {\n  content: \"\\e040\";\n}\n.glyphicon-tag:before {\n  content: \"\\e041\";\n}\n.glyphicon-tags:before {\n  content: \"\\e042\";\n}\n.glyphicon-book:before {\n  content: \"\\e043\";\n}\n.glyphicon-bookmark:before {\n  content: \"\\e044\";\n}\n.glyphicon-print:before {\n  content: \"\\e045\";\n}\n.glyphicon-camera:before {\n  content: \"\\e046\";\n}\n.glyphicon-font:before {\n  content: \"\\e047\";\n}\n.glyphicon-bold:before {\n  content: \"\\e048\";\n}\n.glyphicon-italic:before {\n  content: \"\\e049\";\n}\n.glyphicon-text-height:before {\n  content: \"\\e050\";\n}\n.glyphicon-text-width:before {\n  content: \"\\e051\";\n}\n.glyphicon-align-left:before {\n  content: \"\\e052\";\n}\n.glyphicon-align-center:before {\n  content: \"\\e053\";\n}\n.glyphicon-align-right:before {\n  content: \"\\e054\";\n}\n.glyphicon-align-justify:before {\n  content: \"\\e055\";\n}\n.glyphicon-list:before {\n  content: \"\\e056\";\n}\n.glyphicon-indent-left:before {\n  content: \"\\e057\";\n}\n.glyphicon-indent-right:before {\n  content: \"\\e058\";\n}\n.glyphicon-facetime-video:before {\n  content: \"\\e059\";\n}\n.glyphicon-picture:before {\n  content: \"\\e060\";\n}\n.glyphicon-map-marker:before {\n  content: \"\\e062\";\n}\n.glyphicon-adjust:before {\n  content: \"\\e063\";\n}\n.glyphicon-tint:before {\n  content: \"\\e064\";\n}\n.glyphicon-edit:before {\n  content: \"\\e065\";\n}\n.glyphicon-share:before {\n  content: \"\\e066\";\n}\n.glyphicon-check:before {\n  content: \"\\e067\";\n}\n.glyphicon-move:before {\n  content: \"\\e068\";\n}\n.glyphicon-step-backward:before {\n  content: \"\\e069\";\n}\n.glyphicon-fast-backward:before {\n  content: \"\\e070\";\n}\n.glyphicon-backward:before {\n  content: \"\\e071\";\n}\n.glyphicon-play:before {\n  content: \"\\e072\";\n}\n.glyphicon-pause:before {\n  content: \"\\e073\";\n}\n.glyphicon-stop:before {\n  content: \"\\e074\";\n}\n.glyphicon-forward:before {\n  content: \"\\e075\";\n}\n.glyphicon-fast-forward:before {\n  content: \"\\e076\";\n}\n.glyphicon-step-forward:before {\n  content: \"\\e077\";\n}\n.glyphicon-eject:before {\n  content: \"\\e078\";\n}\n.glyphicon-chevron-left:before {\n  content: \"\\e079\";\n}\n.glyphicon-chevron-right:before {\n  content: \"\\e080\";\n}\n.glyphicon-plus-sign:before {\n  content: \"\\e081\";\n}\n.glyphicon-minus-sign:before {\n  content: \"\\e082\";\n}\n.glyphicon-remove-sign:before {\n  content: \"\\e083\";\n}\n.glyphicon-ok-sign:before {\n  content: \"\\e084\";\n}\n.glyphicon-question-sign:before {\n  content: \"\\e085\";\n}\n.glyphicon-info-sign:before {\n  content: \"\\e086\";\n}\n.glyphicon-screenshot:before {\n  content: \"\\e087\";\n}\n.glyphicon-remove-circle:before {\n  content: \"\\e088\";\n}\n.glyphicon-ok-circle:before {\n  content: \"\\e089\";\n}\n.glyphicon-ban-circle:before {\n  content: \"\\e090\";\n}\n.glyphicon-arrow-left:before {\n  content: \"\\e091\";\n}\n.glyphicon-arrow-right:before {\n  content: \"\\e092\";\n}\n.glyphicon-arrow-up:before {\n  content: \"\\e093\";\n}\n.glyphicon-arrow-down:before {\n  content: \"\\e094\";\n}\n.glyphicon-share-alt:before {\n  content: \"\\e095\";\n}\n.glyphicon-resize-full:before {\n  content: \"\\e096\";\n}\n.glyphicon-resize-small:before {\n  content: \"\\e097\";\n}\n.glyphicon-exclamation-sign:before {\n  content: \"\\e101\";\n}\n.glyphicon-gift:before {\n  content: \"\\e102\";\n}\n.glyphicon-leaf:before {\n  content: \"\\e103\";\n}\n.glyphicon-fire:before {\n  content: \"\\e104\";\n}\n.glyphicon-eye-open:before {\n  content: \"\\e105\";\n}\n.glyphicon-eye-close:before {\n  content: \"\\e106\";\n}\n.glyphicon-warning-sign:before {\n  content: \"\\e107\";\n}\n.glyphicon-plane:before {\n  content: \"\\e108\";\n}\n.glyphicon-calendar:before {\n  content: \"\\e109\";\n}\n.glyphicon-random:before {\n  content: \"\\e110\";\n}\n.glyphicon-comment:before {\n  content: \"\\e111\";\n}\n.glyphicon-magnet:before {\n  content: \"\\e112\";\n}\n.glyphicon-chevron-up:before {\n  content: \"\\e113\";\n}\n.glyphicon-chevron-down:before {\n  content: \"\\e114\";\n}\n.glyphicon-retweet:before {\n  content: \"\\e115\";\n}\n.glyphicon-shopping-cart:before {\n  content: \"\\e116\";\n}\n.glyphicon-folder-close:before {\n  content: \"\\e117\";\n}\n.glyphicon-folder-open:before {\n  content: \"\\e118\";\n}\n.glyphicon-resize-vertical:before {\n  content: \"\\e119\";\n}\n.glyphicon-resize-horizontal:before {\n  content: \"\\e120\";\n}\n.glyphicon-hdd:before {\n  content: \"\\e121\";\n}\n.glyphicon-bullhorn:before {\n  content: \"\\e122\";\n}\n.glyphicon-bell:before {\n  content: \"\\e123\";\n}\n.glyphicon-certificate:before {\n  content: \"\\e124\";\n}\n.glyphicon-thumbs-up:before {\n  content: \"\\e125\";\n}\n.glyphicon-thumbs-down:before {\n  content: \"\\e126\";\n}\n.glyphicon-hand-right:before {\n  content: \"\\e127\";\n}\n.glyphicon-hand-left:before {\n  content: \"\\e128\";\n}\n.glyphicon-hand-up:before {\n  content: \"\\e129\";\n}\n.glyphicon-hand-down:before {\n  content: \"\\e130\";\n}\n.glyphicon-circle-arrow-right:before {\n  content: \"\\e131\";\n}\n.glyphicon-circle-arrow-left:before {\n  content: \"\\e132\";\n}\n.glyphicon-circle-arrow-up:before {\n  content: \"\\e133\";\n}\n.glyphicon-circle-arrow-down:before {\n  content: \"\\e134\";\n}\n.glyphicon-globe:before {\n  content: \"\\e135\";\n}\n.glyphicon-wrench:before {\n  content: \"\\e136\";\n}\n.glyphicon-tasks:before {\n  content: \"\\e137\";\n}\n.glyphicon-filter:before {\n  content: \"\\e138\";\n}\n.glyphicon-briefcase:before {\n  content: \"\\e139\";\n}\n.glyphicon-fullscreen:before {\n  content: \"\\e140\";\n}\n.glyphicon-dashboard:before {\n  content: \"\\e141\";\n}\n.glyphicon-paperclip:before {\n  content: \"\\e142\";\n}\n.glyphicon-heart-empty:before {\n  content: \"\\e143\";\n}\n.glyphicon-link:before {\n  content: \"\\e144\";\n}\n.glyphicon-phone:before {\n  content: \"\\e145\";\n}\n.glyphicon-pushpin:before {\n  content: \"\\e146\";\n}\n.glyphicon-usd:before {\n  content: \"\\e148\";\n}\n.glyphicon-gbp:before {\n  content: \"\\e149\";\n}\n.glyphicon-sort:before {\n  content: \"\\e150\";\n}\n.glyphicon-sort-by-alphabet:before {\n  content: \"\\e151\";\n}\n.glyphicon-sort-by-alphabet-alt:before {\n  content: \"\\e152\";\n}\n.glyphicon-sort-by-order:before {\n  content: \"\\e153\";\n}\n.glyphicon-sort-by-order-alt:before {\n  content: \"\\e154\";\n}\n.glyphicon-sort-by-attributes:before {\n  content: \"\\e155\";\n}\n.glyphicon-sort-by-attributes-alt:before {\n  content: \"\\e156\";\n}\n.glyphicon-unchecked:before {\n  content: \"\\e157\";\n}\n.glyphicon-expand:before {\n  content: \"\\e158\";\n}\n.glyphicon-collapse-down:before {\n  content: \"\\e159\";\n}\n.glyphicon-collapse-up:before {\n  content: \"\\e160\";\n}\n.glyphicon-log-in:before {\n  content: \"\\e161\";\n}\n.glyphicon-flash:before {\n  content: \"\\e162\";\n}\n.glyphicon-log-out:before {\n  content: \"\\e163\";\n}\n.glyphicon-new-window:before {\n  content: \"\\e164\";\n}\n.glyphicon-record:before {\n  content: \"\\e165\";\n}\n.glyphicon-save:before {\n  content: \"\\e166\";\n}\n.glyphicon-open:before {\n  content: \"\\e167\";\n}\n.glyphicon-saved:before {\n  content: \"\\e168\";\n}\n.glyphicon-import:before {\n  content: \"\\e169\";\n}\n.glyphicon-export:before {\n  content: \"\\e170\";\n}\n.glyphicon-send:before {\n  content: \"\\e171\";\n}\n.glyphicon-floppy-disk:before {\n  content: \"\\e172\";\n}\n.glyphicon-floppy-saved:before {\n  content: \"\\e173\";\n}\n.glyphicon-floppy-remove:before {\n  content: \"\\e174\";\n}\n.glyphicon-floppy-save:before {\n  content: \"\\e175\";\n}\n.glyphicon-floppy-open:before {\n  content: \"\\e176\";\n}\n.glyphicon-credit-card:before {\n  content: \"\\e177\";\n}\n.glyphicon-transfer:before {\n  content: \"\\e178\";\n}\n.glyphicon-cutlery:before {\n  content: \"\\e179\";\n}\n.glyphicon-header:before {\n  content: \"\\e180\";\n}\n.glyphicon-compressed:before {\n  content: \"\\e181\";\n}\n.glyphicon-earphone:before {\n  content: \"\\e182\";\n}\n.glyphicon-phone-alt:before {\n  content: \"\\e183\";\n}\n.glyphicon-tower:before {\n  content: \"\\e184\";\n}\n.glyphicon-stats:before {\n  content: \"\\e185\";\n}\n.glyphicon-sd-video:before {\n  content: \"\\e186\";\n}\n.glyphicon-hd-video:before {\n  content: \"\\e187\";\n}\n.glyphicon-subtitles:before {\n  content: \"\\e188\";\n}\n.glyphicon-sound-stereo:before {\n  content: \"\\e189\";\n}\n.glyphicon-sound-dolby:before {\n  content: \"\\e190\";\n}\n.glyphicon-sound-5-1:before {\n  content: \"\\e191\";\n}\n.glyphicon-sound-6-1:before {\n  content: \"\\e192\";\n}\n.glyphicon-sound-7-1:before {\n  content: \"\\e193\";\n}\n.glyphicon-copyright-mark:before {\n  content: \"\\e194\";\n}\n.glyphicon-registration-mark:before {\n  content: \"\\e195\";\n}\n.glyphicon-cloud-download:before {\n  content: \"\\e197\";\n}\n.glyphicon-cloud-upload:before {\n  content: \"\\e198\";\n}\n.glyphicon-tree-conifer:before {\n  content: \"\\e199\";\n}\n.glyphicon-tree-deciduous:before {\n  content: \"\\e200\";\n}\n.glyphicon-cd:before {\n  content: \"\\e201\";\n}\n.glyphicon-save-file:before {\n  content: \"\\e202\";\n}\n.glyphicon-open-file:before {\n  content: \"\\e203\";\n}\n.glyphicon-level-up:before {\n  content: \"\\e204\";\n}\n.glyphicon-copy:before {\n  content: \"\\e205\";\n}\n.glyphicon-paste:before {\n  content: \"\\e206\";\n}\n.glyphicon-alert:before {\n  content: \"\\e209\";\n}\n.glyphicon-equalizer:before {\n  content: \"\\e210\";\n}\n.glyphicon-king:before {\n  content: \"\\e211\";\n}\n.glyphicon-queen:before {\n  content: \"\\e212\";\n}\n.glyphicon-pawn:before {\n  content: \"\\e213\";\n}\n.glyphicon-bishop:before {\n  content: \"\\e214\";\n}\n.glyphicon-knight:before {\n  content: \"\\e215\";\n}\n.glyphicon-baby-formula:before {\n  content: \"\\e216\";\n}\n.glyphicon-tent:before {\n  content: \"\\26fa\";\n}\n.glyphicon-blackboard:before {\n  content: \"\\e218\";\n}\n.glyphicon-bed:before {\n  content: \"\\e219\";\n}\n.glyphicon-apple:before {\n  content: \"\\f8ff\";\n}\n.glyphicon-erase:before {\n  content: \"\\e221\";\n}\n.glyphicon-hourglass:before {\n  content: \"\\231b\";\n}\n.glyphicon-lamp:before {\n  content: \"\\e223\";\n}\n.glyphicon-duplicate:before {\n  content: \"\\e224\";\n}\n.glyphicon-piggy-bank:before {\n  content: \"\\e225\";\n}\n.glyphicon-scissors:before {\n  content: \"\\e226\";\n}\n.glyphicon-bitcoin:before {\n  content: \"\\e227\";\n}\n.glyphicon-btc:before {\n  content: \"\\e227\";\n}\n.glyphicon-xbt:before {\n  content: \"\\e227\";\n}\n.glyphicon-yen:before {\n  content: \"\\00a5\";\n}\n.glyphicon-jpy:before {\n  content: \"\\00a5\";\n}\n.glyphicon-ruble:before {\n  content: \"\\20bd\";\n}\n.glyphicon-rub:before {\n  content: \"\\20bd\";\n}\n.glyphicon-scale:before {\n  content: \"\\e230\";\n}\n.glyphicon-ice-lolly:before {\n  content: \"\\e231\";\n}\n.glyphicon-ice-lolly-tasted:before {\n  content: \"\\e232\";\n}\n.glyphicon-education:before {\n  content: \"\\e233\";\n}\n.glyphicon-option-horizontal:before {\n  content: \"\\e234\";\n}\n.glyphicon-option-vertical:before {\n  content: \"\\e235\";\n}\n.glyphicon-menu-hamburger:before {\n  content: \"\\e236\";\n}\n.glyphicon-modal-window:before {\n  content: \"\\e237\";\n}\n.glyphicon-oil:before {\n  content: \"\\e238\";\n}\n.glyphicon-grain:before {\n  content: \"\\e239\";\n}\n.glyphicon-sunglasses:before {\n  content: \"\\e240\";\n}\n.glyphicon-text-size:before {\n  content: \"\\e241\";\n}\n.glyphicon-text-color:before {\n  content: \"\\e242\";\n}\n.glyphicon-text-background:before {\n  content: \"\\e243\";\n}\n.glyphicon-object-align-top:before {\n  content: \"\\e244\";\n}\n.glyphicon-object-align-bottom:before {\n  content: \"\\e245\";\n}\n.glyphicon-object-align-horizontal:before {\n  content: \"\\e246\";\n}\n.glyphicon-object-align-left:before {\n  content: \"\\e247\";\n}\n.glyphicon-object-align-vertical:before {\n  content: \"\\e248\";\n}\n.glyphicon-object-align-right:before {\n  content: \"\\e249\";\n}\n.glyphicon-triangle-right:before {\n  content: \"\\e250\";\n}\n.glyphicon-triangle-left:before {\n  content: \"\\e251\";\n}\n.glyphicon-triangle-bottom:before {\n  content: \"\\e252\";\n}\n.glyphicon-triangle-top:before {\n  content: \"\\e253\";\n}\n.glyphicon-console:before {\n  content: \"\\e254\";\n}\n.glyphicon-superscript:before {\n  content: \"\\e255\";\n}\n.glyphicon-subscript:before {\n  content: \"\\e256\";\n}\n.glyphicon-menu-left:before {\n  content: \"\\e257\";\n}\n.glyphicon-menu-right:before {\n  content: \"\\e258\";\n}\n.glyphicon-menu-down:before {\n  content: \"\\e259\";\n}\n.glyphicon-menu-up:before {\n  content: \"\\e260\";\n}\n* {\n  -webkit-box-sizing: border-box;\n  -moz-box-sizing: border-box;\n  box-sizing: border-box;\n}\n*:before,\n*:after {\n  -webkit-box-sizing: border-box;\n  -moz-box-sizing: border-box;\n  box-sizing: border-box;\n}\nhtml {\n  font-size: 10px;\n  -webkit-tap-highlight-color: rgba(0, 0, 0, 0);\n}\nbody {\n  font-family: \"Helvetica Neue\", Helvetica, Arial, sans-serif;\n  font-size: 14px;\n  line-height: 1.42857143;\n  color: #333333;\n  background-color: #fff;\n}\ninput,\nbutton,\nselect,\ntextarea {\n  font-family: inherit;\n  font-size: inherit;\n  line-height: inherit;\n}\na {\n  color: #337ab7;\n  text-decoration: none;\n}\na:hover,\na:focus {\n  color: #23527c;\n  text-decoration: underline;\n}\na:focus {\n  outline: 5px auto -webkit-focus-ring-color;\n  outline-offset: -2px;\n}\nfigure {\n  margin: 0;\n}\nimg {\n  vertical-align: middle;\n}\n.img-responsive,\n.thumbnail > img,\n.thumbnail a > img,\n.carousel-inner > .item > img,\n.carousel-inner > .item > a > img {\n  display: block;\n  max-width: 100%;\n  height: auto;\n}\n.img-rounded {\n  border-radius: 6px;\n}\n.img-thumbnail {\n  padding: 4px;\n  line-height: 1.42857143;\n  background-color: #fff;\n  border: 1px solid #ddd;\n  border-radius: 4px;\n  -webkit-transition: all 0.2s ease-in-out;\n  -o-transition: all 0.2s ease-in-out;\n  transition: all 0.2s ease-in-out;\n  display: inline-block;\n  max-width: 100%;\n  height: auto;\n}\n.img-circle {\n  border-radius: 50%;\n}\nhr {\n  margin-top: 20px;\n  margin-bottom: 20px;\n  border: 0;\n  border-top: 1px solid #eeeeee;\n}\n.sr-only {\n  position: absolute;\n  width: 1px;\n  height: 1px;\n  margin: -1px;\n  padding: 0;\n  overflow: hidden;\n  clip: rect(0, 0, 0, 0);\n  border: 0;\n}\n.sr-only-focusable:active,\n.sr-only-focusable:focus {\n  position: static;\n  width: auto;\n  height: auto;\n  margin: 0;\n  overflow: visible;\n  clip: auto;\n}\n[role=\"button\"] {\n  cursor: pointer;\n}\nh1,\nh2,\nh3,\nh4,\nh5,\nh6,\n.h1,\n.h2,\n.h3,\n.h4,\n.h5,\n.h6 {\n  font-family: inherit;\n  font-weight: 500;\n  line-height: 1.1;\n  color: inherit;\n}\nh1 small,\nh2 small,\nh3 small,\nh4 small,\nh5 small,\nh6 small,\n.h1 small,\n.h2 small,\n.h3 small,\n.h4 small,\n.h5 small,\n.h6 small,\nh1 .small,\nh2 .small,\nh3 .small,\nh4 .small,\nh5 .small,\nh6 .small,\n.h1 .small,\n.h2 .small,\n.h3 .small,\n.h4 .small,\n.h5 .small,\n.h6 .small {\n  font-weight: normal;\n  line-height: 1;\n  color: #777777;\n}\nh1,\n.h1,\nh2,\n.h2,\nh3,\n.h3 {\n  margin-top: 20px;\n  margin-bottom: 10px;\n}\nh1 small,\n.h1 small,\nh2 small,\n.h2 small,\nh3 small,\n.h3 small,\nh1 .small,\n.h1 .small,\nh2 .small,\n.h2 .small,\nh3 .small,\n.h3 .small {\n  font-size: 65%;\n}\nh4,\n.h4,\nh5,\n.h5,\nh6,\n.h6 {\n  margin-top: 10px;\n  margin-bottom: 10px;\n}\nh4 small,\n.h4 small,\nh5 small,\n.h5 small,\nh6 small,\n.h6 small,\nh4 .small,\n.h4 .small,\nh5 .small,\n.h5 .small,\nh6 .small,\n.h6 .small {\n  font-size: 75%;\n}\nh1,\n.h1 {\n  font-size: 36px;\n}\nh2,\n.h2 {\n  font-size: 30px;\n}\nh3,\n.h3 {\n  font-size: 24px;\n}\nh4,\n.h4 {\n  font-size: 18px;\n}\nh5,\n.h5 {\n  font-size: 14px;\n}\nh6,\n.h6 {\n  font-size: 12px;\n}\np {\n  margin: 0 0 10px;\n}\n.lead {\n  margin-bottom: 20px;\n  font-size: 16px;\n  font-weight: 300;\n  line-height: 1.4;\n}\n@media (min-width: 768px) {\n  .lead {\n    font-size: 21px;\n  }\n}\nsmall,\n.small {\n  font-size: 85%;\n}\nmark,\n.mark {\n  background-color: #fcf8e3;\n  padding: .2em;\n}\n.text-left {\n  text-align: left;\n}\n.text-right {\n  text-align: right;\n}\n.text-center {\n  text-align: center;\n}\n.text-justify {\n  text-align: justify;\n}\n.text-nowrap {\n  white-space: nowrap;\n}\n.text-lowercase {\n  text-transform: lowercase;\n}\n.text-uppercase {\n  text-transform: uppercase;\n}\n.text-capitalize {\n  text-transform: capitalize;\n}\n.text-muted {\n  color: #777777;\n}\n.text-primary {\n  color: #337ab7;\n}\na.text-primary:hover,\na.text-primary:focus {\n  color: #286090;\n}\n.text-success {\n  color: #3c763d;\n}\na.text-success:hover,\na.text-success:focus {\n  color: #2b542c;\n}\n.text-info {\n  color: #31708f;\n}\na.text-info:hover,\na.text-info:focus {\n  color: #245269;\n}\n.text-warning {\n  color: #8a6d3b;\n}\na.text-warning:hover,\na.text-warning:focus {\n  color: #66512c;\n}\n.text-danger {\n  color: #a94442;\n}\na.text-danger:hover,\na.text-danger:focus {\n  color: #843534;\n}\n.bg-primary {\n  color: #fff;\n  background-color: #337ab7;\n}\na.bg-primary:hover,\na.bg-primary:focus {\n  background-color: #286090;\n}\n.bg-success {\n  background-color: #dff0d8;\n}\na.bg-success:hover,\na.bg-success:focus {\n  background-color: #c1e2b3;\n}\n.bg-info {\n  background-color: #d9edf7;\n}\na.bg-info:hover,\na.bg-info:focus {\n  background-color: #afd9ee;\n}\n.bg-warning {\n  background-color: #fcf8e3;\n}\na.bg-warning:hover,\na.bg-warning:focus {\n  background-color: #f7ecb5;\n}\n.bg-danger {\n  background-color: #f2dede;\n}\na.bg-danger:hover,\na.bg-danger:focus {\n  background-color: #e4b9b9;\n}\n.page-header {\n  padding-bottom: 9px;\n  margin: 40px 0 20px;\n  border-bottom: 1px solid #eeeeee;\n}\nul,\nol {\n  margin-top: 0;\n  margin-bottom: 10px;\n}\nul ul,\nol ul,\nul ol,\nol ol {\n  margin-bottom: 0;\n}\n.list-unstyled {\n  padding-left: 0;\n  list-style: none;\n}\n.list-inline {\n  padding-left: 0;\n  list-style: none;\n  margin-left: -5px;\n}\n.list-inline > li {\n  display: inline-block;\n  padding-left: 5px;\n  padding-right: 5px;\n}\ndl {\n  margin-top: 0;\n  margin-bottom: 20px;\n}\ndt,\ndd {\n  line-height: 1.42857143;\n}\ndt {\n  font-weight: bold;\n}\ndd {\n  margin-left: 0;\n}\n@media (min-width: 768px) {\n  .dl-horizontal dt {\n    float: left;\n    width: 160px;\n    clear: left;\n    text-align: right;\n    overflow: hidden;\n    text-overflow: ellipsis;\n    white-space: nowrap;\n  }\n  .dl-horizontal dd {\n    margin-left: 180px;\n  }\n}\nabbr[title],\nabbr[data-original-title] {\n  cursor: help;\n  border-bottom: 1px dotted #777777;\n}\n.initialism {\n  font-size: 90%;\n  text-transform: uppercase;\n}\nblockquote {\n  padding: 10px 20px;\n  margin: 0 0 20px;\n  font-size: 17.5px;\n  border-left: 5px solid #eeeeee;\n}\nblockquote p:last-child,\nblockquote ul:last-child,\nblockquote ol:last-child {\n  margin-bottom: 0;\n}\nblockquote footer,\nblockquote small,\nblockquote .small {\n  display: block;\n  font-size: 80%;\n  line-height: 1.42857143;\n  color: #777777;\n}\nblockquote footer:before,\nblockquote small:before,\nblockquote .small:before {\n  content: '\\2014 \\00A0';\n}\n.blockquote-reverse,\nblockquote.pull-right {\n  padding-right: 15px;\n  padding-left: 0;\n  border-right: 5px solid #eeeeee;\n  border-left: 0;\n  text-align: right;\n}\n.blockquote-reverse footer:before,\nblockquote.pull-right footer:before,\n.blockquote-reverse small:before,\nblockquote.pull-right small:before,\n.blockquote-reverse .small:before,\nblockquote.pull-right .small:before {\n  content: '';\n}\n.blockquote-reverse footer:after,\nblockquote.pull-right footer:after,\n.blockquote-reverse small:after,\nblockquote.pull-right small:after,\n.blockquote-reverse .small:after,\nblockquote.pull-right .small:after {\n  content: '\\00A0 \\2014';\n}\naddress {\n  margin-bottom: 20px;\n  font-style: normal;\n  line-height: 1.42857143;\n}\ncode,\nkbd,\npre,\nsamp {\n  font-family: Menlo, Monaco, Consolas, \"Courier New\", monospace;\n}\ncode {\n  padding: 2px 4px;\n  font-size: 90%;\n  color: #c7254e;\n  background-color: #f9f2f4;\n  border-radius: 4px;\n}\nkbd {\n  padding: 2px 4px;\n  font-size: 90%;\n  color: #fff;\n  background-color: #333;\n  border-radius: 3px;\n  box-shadow: inset 0 -1px 0 rgba(0, 0, 0, 0.25);\n}\nkbd kbd {\n  padding: 0;\n  font-size: 100%;\n  font-weight: bold;\n  box-shadow: none;\n}\npre {\n  display: block;\n  padding: 9.5px;\n  margin: 0 0 10px;\n  font-size: 13px;\n  line-height: 1.42857143;\n  word-break: break-all;\n  word-wrap: break-word;\n  color: #333333;\n  background-color: #f5f5f5;\n  border: 1px solid #ccc;\n  border-radius: 4px;\n}\npre code {\n  padding: 0;\n  font-size: inherit;\n  color: inherit;\n  white-space: pre-wrap;\n  background-color: transparent;\n  border-radius: 0;\n}\n.pre-scrollable {\n  max-height: 340px;\n  overflow-y: scroll;\n}\n.container {\n  margin-right: auto;\n  margin-left: auto;\n  padding-left: 15px;\n  padding-right: 15px;\n}\n@media (min-width: 768px) {\n  .container {\n    width: 750px;\n  }\n}\n@media (min-width: 992px) {\n  .container {\n    width: 970px;\n  }\n}\n@media (min-width: 1200px) {\n  .container {\n    width: 1170px;\n  }\n}\n.container-fluid {\n  margin-right: auto;\n  margin-left: auto;\n  padding-left: 15px;\n  padding-right: 15px;\n}\n.row {\n  margin-left: -15px;\n  margin-right: -15px;\n}\n.col-xs-1, .col-sm-1, .col-md-1, .col-lg-1, .col-xs-2, .col-sm-2, .col-md-2, .col-lg-2, .col-xs-3, .col-sm-3, .col-md-3, .col-lg-3, .col-xs-4, .col-sm-4, .col-md-4, .col-lg-4, .col-xs-5, .col-sm-5, .col-md-5, .col-lg-5, .col-xs-6, .col-sm-6, .col-md-6, .col-lg-6, .col-xs-7, .col-sm-7, .col-md-7, .col-lg-7, .col-xs-8, .col-sm-8, .col-md-8, .col-lg-8, .col-xs-9, .col-sm-9, .col-md-9, .col-lg-9, .col-xs-10, .col-sm-10, .col-md-10, .col-lg-10, .col-xs-11, .col-sm-11, .col-md-11, .col-lg-11, .col-xs-12, .col-sm-12, .col-md-12, .col-lg-12 {\n  position: relative;\n  min-height: 1px;\n  padding-left: 15px;\n  padding-right: 15px;\n}\n.col-xs-1, .col-xs-2, .col-xs-3, .col-xs-4, .col-xs-5, .col-xs-6, .col-xs-7, .col-xs-8, .col-xs-9, .col-xs-10, .col-xs-11, .col-xs-12 {\n  float: left;\n}\n.col-xs-12 {\n  width: 100%;\n}\n.col-xs-11 {\n  width: 91.66666667%;\n}\n.col-xs-10 {\n  width: 83.33333333%;\n}\n.col-xs-9 {\n  width: 75%;\n}\n.col-xs-8 {\n  width: 66.66666667%;\n}\n.col-xs-7 {\n  width: 58.33333333%;\n}\n.col-xs-6 {\n  width: 50%;\n}\n.col-xs-5 {\n  width: 41.66666667%;\n}\n.col-xs-4 {\n  width: 33.33333333%;\n}\n.col-xs-3 {\n  width: 25%;\n}\n.col-xs-2 {\n  width: 16.66666667%;\n}\n.col-xs-1 {\n  width: 8.33333333%;\n}\n.col-xs-pull-12 {\n  right: 100%;\n}\n.col-xs-pull-11 {\n  right: 91.66666667%;\n}\n.col-xs-pull-10 {\n  right: 83.33333333%;\n}\n.col-xs-pull-9 {\n  right: 75%;\n}\n.col-xs-pull-8 {\n  right: 66.66666667%;\n}\n.col-xs-pull-7 {\n  right: 58.33333333%;\n}\n.col-xs-pull-6 {\n  right: 50%;\n}\n.col-xs-pull-5 {\n  right: 41.66666667%;\n}\n.col-xs-pull-4 {\n  right: 33.33333333%;\n}\n.col-xs-pull-3 {\n  right: 25%;\n}\n.col-xs-pull-2 {\n  right: 16.66666667%;\n}\n.col-xs-pull-1 {\n  right: 8.33333333%;\n}\n.col-xs-pull-0 {\n  right: auto;\n}\n.col-xs-push-12 {\n  left: 100%;\n}\n.col-xs-push-11 {\n  left: 91.66666667%;\n}\n.col-xs-push-10 {\n  left: 83.33333333%;\n}\n.col-xs-push-9 {\n  left: 75%;\n}\n.col-xs-push-8 {\n  left: 66.66666667%;\n}\n.col-xs-push-7 {\n  left: 58.33333333%;\n}\n.col-xs-push-6 {\n  left: 50%;\n}\n.col-xs-push-5 {\n  left: 41.66666667%;\n}\n.col-xs-push-4 {\n  left: 33.33333333%;\n}\n.col-xs-push-3 {\n  left: 25%;\n}\n.col-xs-push-2 {\n  left: 16.66666667%;\n}\n.col-xs-push-1 {\n  left: 8.33333333%;\n}\n.col-xs-push-0 {\n  left: auto;\n}\n.col-xs-offset-12 {\n  margin-left: 100%;\n}\n.col-xs-offset-11 {\n  margin-left: 91.66666667%;\n}\n.col-xs-offset-10 {\n  margin-left: 83.33333333%;\n}\n.col-xs-offset-9 {\n  margin-left: 75%;\n}\n.col-xs-offset-8 {\n  margin-left: 66.66666667%;\n}\n.col-xs-offset-7 {\n  margin-left: 58.33333333%;\n}\n.col-xs-offset-6 {\n  margin-left: 50%;\n}\n.col-xs-offset-5 {\n  margin-left: 41.66666667%;\n}\n.col-xs-offset-4 {\n  margin-left: 33.33333333%;\n}\n.col-xs-offset-3 {\n  margin-left: 25%;\n}\n.col-xs-offset-2 {\n  margin-left: 16.66666667%;\n}\n.col-xs-offset-1 {\n  margin-left: 8.33333333%;\n}\n.col-xs-offset-0 {\n  margin-left: 0%;\n}\n@media (min-width: 768px) {\n  .col-sm-1, .col-sm-2, .col-sm-3, .col-sm-4, .col-sm-5, .col-sm-6, .col-sm-7, .col-sm-8, .col-sm-9, .col-sm-10, .col-sm-11, .col-sm-12 {\n    float: left;\n  }\n  .col-sm-12 {\n    width: 100%;\n  }\n  .col-sm-11 {\n    width: 91.66666667%;\n  }\n  .col-sm-10 {\n    width: 83.33333333%;\n  }\n  .col-sm-9 {\n    width: 75%;\n  }\n  .col-sm-8 {\n    width: 66.66666667%;\n  }\n  .col-sm-7 {\n    width: 58.33333333%;\n  }\n  .col-sm-6 {\n    width: 50%;\n  }\n  .col-sm-5 {\n    width: 41.66666667%;\n  }\n  .col-sm-4 {\n    width: 33.33333333%;\n  }\n  .col-sm-3 {\n    width: 25%;\n  }\n  .col-sm-2 {\n    width: 16.66666667%;\n  }\n  .col-sm-1 {\n    width: 8.33333333%;\n  }\n  .col-sm-pull-12 {\n    right: 100%;\n  }\n  .col-sm-pull-11 {\n    right: 91.66666667%;\n  }\n  .col-sm-pull-10 {\n    right: 83.33333333%;\n  }\n  .col-sm-pull-9 {\n    right: 75%;\n  }\n  .col-sm-pull-8 {\n    right: 66.66666667%;\n  }\n  .col-sm-pull-7 {\n    right: 58.33333333%;\n  }\n  .col-sm-pull-6 {\n    right: 50%;\n  }\n  .col-sm-pull-5 {\n    right: 41.66666667%;\n  }\n  .col-sm-pull-4 {\n    right: 33.33333333%;\n  }\n  .col-sm-pull-3 {\n    right: 25%;\n  }\n  .col-sm-pull-2 {\n    right: 16.66666667%;\n  }\n  .col-sm-pull-1 {\n    right: 8.33333333%;\n  }\n  .col-sm-pull-0 {\n    right: auto;\n  }\n  .col-sm-push-12 {\n    left: 100%;\n  }\n  .col-sm-push-11 {\n    left: 91.66666667%;\n  }\n  .col-sm-push-10 {\n    left: 83.33333333%;\n  }\n  .col-sm-push-9 {\n    left: 75%;\n  }\n  .col-sm-push-8 {\n    left: 66.66666667%;\n  }\n  .col-sm-push-7 {\n    left: 58.33333333%;\n  }\n  .col-sm-push-6 {\n    left: 50%;\n  }\n  .col-sm-push-5 {\n    left: 41.66666667%;\n  }\n  .col-sm-push-4 {\n    left: 33.33333333%;\n  }\n  .col-sm-push-3 {\n    left: 25%;\n  }\n  .col-sm-push-2 {\n    left: 16.66666667%;\n  }\n  .col-sm-push-1 {\n    left: 8.33333333%;\n  }\n  .col-sm-push-0 {\n    left: auto;\n  }\n  .col-sm-offset-12 {\n    margin-left: 100%;\n  }\n  .col-sm-offset-11 {\n    margin-left: 91.66666667%;\n  }\n  .col-sm-offset-10 {\n    margin-left: 83.33333333%;\n  }\n  .col-sm-offset-9 {\n    margin-left: 75%;\n  }\n  .col-sm-offset-8 {\n    margin-left: 66.66666667%;\n  }\n  .col-sm-offset-7 {\n    margin-left: 58.33333333%;\n  }\n  .col-sm-offset-6 {\n    margin-left: 50%;\n  }\n  .col-sm-offset-5 {\n    margin-left: 41.66666667%;\n  }\n  .col-sm-offset-4 {\n    margin-left: 33.33333333%;\n  }\n  .col-sm-offset-3 {\n    margin-left: 25%;\n  }\n  .col-sm-offset-2 {\n    margin-left: 16.66666667%;\n  }\n  .col-sm-offset-1 {\n    margin-left: 8.33333333%;\n  }\n  .col-sm-offset-0 {\n    margin-left: 0%;\n  }\n}\n@media (min-width: 992px) {\n  .col-md-1, .col-md-2, .col-md-3, .col-md-4, .col-md-5, .col-md-6, .col-md-7, .col-md-8, .col-md-9, .col-md-10, .col-md-11, .col-md-12 {\n    float: left;\n  }\n  .col-md-12 {\n    width: 100%;\n  }\n  .col-md-11 {\n    width: 91.66666667%;\n  }\n  .col-md-10 {\n    width: 83.33333333%;\n  }\n  .col-md-9 {\n    width: 75%;\n  }\n  .col-md-8 {\n    width: 66.66666667%;\n  }\n  .col-md-7 {\n    width: 58.33333333%;\n  }\n  .col-md-6 {\n    width: 50%;\n  }\n  .col-md-5 {\n    width: 41.66666667%;\n  }\n  .col-md-4 {\n    width: 33.33333333%;\n  }\n  .col-md-3 {\n    width: 25%;\n  }\n  .col-md-2 {\n    width: 16.66666667%;\n  }\n  .col-md-1 {\n    width: 8.33333333%;\n  }\n  .col-md-pull-12 {\n    right: 100%;\n  }\n  .col-md-pull-11 {\n    right: 91.66666667%;\n  }\n  .col-md-pull-10 {\n    right: 83.33333333%;\n  }\n  .col-md-pull-9 {\n    right: 75%;\n  }\n  .col-md-pull-8 {\n    right: 66.66666667%;\n  }\n  .col-md-pull-7 {\n    right: 58.33333333%;\n  }\n  .col-md-pull-6 {\n    right: 50%;\n  }\n  .col-md-pull-5 {\n    right: 41.66666667%;\n  }\n  .col-md-pull-4 {\n    right: 33.33333333%;\n  }\n  .col-md-pull-3 {\n    right: 25%;\n  }\n  .col-md-pull-2 {\n    right: 16.66666667%;\n  }\n  .col-md-pull-1 {\n    right: 8.33333333%;\n  }\n  .col-md-pull-0 {\n    right: auto;\n  }\n  .col-md-push-12 {\n    left: 100%;\n  }\n  .col-md-push-11 {\n    left: 91.66666667%;\n  }\n  .col-md-push-10 {\n    left: 83.33333333%;\n  }\n  .col-md-push-9 {\n    left: 75%;\n  }\n  .col-md-push-8 {\n    left: 66.66666667%;\n  }\n  .col-md-push-7 {\n    left: 58.33333333%;\n  }\n  .col-md-push-6 {\n    left: 50%;\n  }\n  .col-md-push-5 {\n    left: 41.66666667%;\n  }\n  .col-md-push-4 {\n    left: 33.33333333%;\n  }\n  .col-md-push-3 {\n    left: 25%;\n  }\n  .col-md-push-2 {\n    left: 16.66666667%;\n  }\n  .col-md-push-1 {\n    left: 8.33333333%;\n  }\n  .col-md-push-0 {\n    left: auto;\n  }\n  .col-md-offset-12 {\n    margin-left: 100%;\n  }\n  .col-md-offset-11 {\n    margin-left: 91.66666667%;\n  }\n  .col-md-offset-10 {\n    margin-left: 83.33333333%;\n  }\n  .col-md-offset-9 {\n    margin-left: 75%;\n  }\n  .col-md-offset-8 {\n    margin-left: 66.66666667%;\n  }\n  .col-md-offset-7 {\n    margin-left: 58.33333333%;\n  }\n  .col-md-offset-6 {\n    margin-left: 50%;\n  }\n  .col-md-offset-5 {\n    margin-left: 41.66666667%;\n  }\n  .col-md-offset-4 {\n    margin-left: 33.33333333%;\n  }\n  .col-md-offset-3 {\n    margin-left: 25%;\n  }\n  .col-md-offset-2 {\n    margin-left: 16.66666667%;\n  }\n  .col-md-offset-1 {\n    margin-left: 8.33333333%;\n  }\n  .col-md-offset-0 {\n    margin-left: 0%;\n  }\n}\n@media (min-width: 1200px) {\n  .col-lg-1, .col-lg-2, .col-lg-3, .col-lg-4, .col-lg-5, .col-lg-6, .col-lg-7, .col-lg-8, .col-lg-9, .col-lg-10, .col-lg-11, .col-lg-12 {\n    float: left;\n  }\n  .col-lg-12 {\n    width: 100%;\n  }\n  .col-lg-11 {\n    width: 91.66666667%;\n  }\n  .col-lg-10 {\n    width: 83.33333333%;\n  }\n  .col-lg-9 {\n    width: 75%;\n  }\n  .col-lg-8 {\n    width: 66.66666667%;\n  }\n  .col-lg-7 {\n    width: 58.33333333%;\n  }\n  .col-lg-6 {\n    width: 50%;\n  }\n  .col-lg-5 {\n    width: 41.66666667%;\n  }\n  .col-lg-4 {\n    width: 33.33333333%;\n  }\n  .col-lg-3 {\n    width: 25%;\n  }\n  .col-lg-2 {\n    width: 16.66666667%;\n  }\n  .col-lg-1 {\n    width: 8.33333333%;\n  }\n  .col-lg-pull-12 {\n    right: 100%;\n  }\n  .col-lg-pull-11 {\n    right: 91.66666667%;\n  }\n  .col-lg-pull-10 {\n    right: 83.33333333%;\n  }\n  .col-lg-pull-9 {\n    right: 75%;\n  }\n  .col-lg-pull-8 {\n    right: 66.66666667%;\n  }\n  .col-lg-pull-7 {\n    right: 58.33333333%;\n  }\n  .col-lg-pull-6 {\n    right: 50%;\n  }\n  .col-lg-pull-5 {\n    right: 41.66666667%;\n  }\n  .col-lg-pull-4 {\n    right: 33.33333333%;\n  }\n  .col-lg-pull-3 {\n    right: 25%;\n  }\n  .col-lg-pull-2 {\n    right: 16.66666667%;\n  }\n  .col-lg-pull-1 {\n    right: 8.33333333%;\n  }\n  .col-lg-pull-0 {\n    right: auto;\n  }\n  .col-lg-push-12 {\n    left: 100%;\n  }\n  .col-lg-push-11 {\n    left: 91.66666667%;\n  }\n  .col-lg-push-10 {\n    left: 83.33333333%;\n  }\n  .col-lg-push-9 {\n    left: 75%;\n  }\n  .col-lg-push-8 {\n    left: 66.66666667%;\n  }\n  .col-lg-push-7 {\n    left: 58.33333333%;\n  }\n  .col-lg-push-6 {\n    left: 50%;\n  }\n  .col-lg-push-5 {\n    left: 41.66666667%;\n  }\n  .col-lg-push-4 {\n    left: 33.33333333%;\n  }\n  .col-lg-push-3 {\n    left: 25%;\n  }\n  .col-lg-push-2 {\n    left: 16.66666667%;\n  }\n  .col-lg-push-1 {\n    left: 8.33333333%;\n  }\n  .col-lg-push-0 {\n    left: auto;\n  }\n  .col-lg-offset-12 {\n    margin-left: 100%;\n  }\n  .col-lg-offset-11 {\n    margin-left: 91.66666667%;\n  }\n  .col-lg-offset-10 {\n    margin-left: 83.33333333%;\n  }\n  .col-lg-offset-9 {\n    margin-left: 75%;\n  }\n  .col-lg-offset-8 {\n    margin-left: 66.66666667%;\n  }\n  .col-lg-offset-7 {\n    margin-left: 58.33333333%;\n  }\n  .col-lg-offset-6 {\n    margin-left: 50%;\n  }\n  .col-lg-offset-5 {\n    margin-left: 41.66666667%;\n  }\n  .col-lg-offset-4 {\n    margin-left: 33.33333333%;\n  }\n  .col-lg-offset-3 {\n    margin-left: 25%;\n  }\n  .col-lg-offset-2 {\n    margin-left: 16.66666667%;\n  }\n  .col-lg-offset-1 {\n    margin-left: 8.33333333%;\n  }\n  .col-lg-offset-0 {\n    margin-left: 0%;\n  }\n}\ntable {\n  background-color: transparent;\n}\ncaption {\n  padding-top: 8px;\n  padding-bottom: 8px;\n  color: #777777;\n  text-align: left;\n}\nth {\n  text-align: left;\n}\n.table {\n  width: 100%;\n  max-width: 100%;\n  margin-bottom: 20px;\n}\n.table > thead > tr > th,\n.table > tbody > tr > th,\n.table > tfoot > tr > th,\n.table > thead > tr > td,\n.table > tbody > tr > td,\n.table > tfoot > tr > td {\n  padding: 8px;\n  line-height: 1.42857143;\n  vertical-align: top;\n  border-top: 1px solid #ddd;\n}\n.table > thead > tr > th {\n  vertical-align: bottom;\n  border-bottom: 2px solid #ddd;\n}\n.table > caption + thead > tr:first-child > th,\n.table > colgroup + thead > tr:first-child > th,\n.table > thead:first-child > tr:first-child > th,\n.table > caption + thead > tr:first-child > td,\n.table > colgroup + thead > tr:first-child > td,\n.table > thead:first-child > tr:first-child > td {\n  border-top: 0;\n}\n.table > tbody + tbody {\n  border-top: 2px solid #ddd;\n}\n.table .table {\n  background-color: #fff;\n}\n.table-condensed > thead > tr > th,\n.table-condensed > tbody > tr > th,\n.table-condensed > tfoot > tr > th,\n.table-condensed > thead > tr > td,\n.table-condensed > tbody > tr > td,\n.table-condensed > tfoot > tr > td {\n  padding: 5px;\n}\n.table-bordered {\n  border: 1px solid #ddd;\n}\n.table-bordered > thead > tr > th,\n.table-bordered > tbody > tr > th,\n.table-bordered > tfoot > tr > th,\n.table-bordered > thead > tr > td,\n.table-bordered > tbody > tr > td,\n.table-bordered > tfoot > tr > td {\n  border: 1px solid #ddd;\n}\n.table-bordered > thead > tr > th,\n.table-bordered > thead > tr > td {\n  border-bottom-width: 2px;\n}\n.table-striped > tbody > tr:nth-of-type(odd) {\n  background-color: #f9f9f9;\n}\n.table-hover > tbody > tr:hover {\n  background-color: #f5f5f5;\n}\ntable col[class*=\"col-\"] {\n  position: static;\n  float: none;\n  display: table-column;\n}\ntable td[class*=\"col-\"],\ntable th[class*=\"col-\"] {\n  position: static;\n  float: none;\n  display: table-cell;\n}\n.table > thead > tr > td.active,\n.table > tbody > tr > td.active,\n.table > tfoot > tr > td.active,\n.table > thead > tr > th.active,\n.table > tbody > tr > th.active,\n.table > tfoot > tr > th.active,\n.table > thead > tr.active > td,\n.table > tbody > tr.active > td,\n.table > tfoot > tr.active > td,\n.table > thead > tr.active > th,\n.table > tbody > tr.active > th,\n.table > tfoot > tr.active > th {\n  background-color: #f5f5f5;\n}\n.table-hover > tbody > tr > td.active:hover,\n.table-hover > tbody > tr > th.active:hover,\n.table-hover > tbody > tr.active:hover > td,\n.table-hover > tbody > tr:hover > .active,\n.table-hover > tbody > tr.active:hover > th {\n  background-color: #e8e8e8;\n}\n.table > thead > tr > td.success,\n.table > tbody > tr > td.success,\n.table > tfoot > tr > td.success,\n.table > thead > tr > th.success,\n.table > tbody > tr > th.success,\n.table > tfoot > tr > th.success,\n.table > thead > tr.success > td,\n.table > tbody > tr.success > td,\n.table > tfoot > tr.success > td,\n.table > thead > tr.success > th,\n.table > tbody > tr.success > th,\n.table > tfoot > tr.success > th {\n  background-color: #dff0d8;\n}\n.table-hover > tbody > tr > td.success:hover,\n.table-hover > tbody > tr > th.success:hover,\n.table-hover > tbody > tr.success:hover > td,\n.table-hover > tbody > tr:hover > .success,\n.table-hover > tbody > tr.success:hover > th {\n  background-color: #d0e9c6;\n}\n.table > thead > tr > td.info,\n.table > tbody > tr > td.info,\n.table > tfoot > tr > td.info,\n.table > thead > tr > th.info,\n.table > tbody > tr > th.info,\n.table > tfoot > tr > th.info,\n.table > thead > tr.info > td,\n.table > tbody > tr.info > td,\n.table > tfoot > tr.info > td,\n.table > thead > tr.info > th,\n.table > tbody > tr.info > th,\n.table > tfoot > tr.info > th {\n  background-color: #d9edf7;\n}\n.table-hover > tbody > tr > td.info:hover,\n.table-hover > tbody > tr > th.info:hover,\n.table-hover > tbody > tr.info:hover > td,\n.table-hover > tbody > tr:hover > .info,\n.table-hover > tbody > tr.info:hover > th {\n  background-color: #c4e3f3;\n}\n.table > thead > tr > td.warning,\n.table > tbody > tr > td.warning,\n.table > tfoot > tr > td.warning,\n.table > thead > tr > th.warning,\n.table > tbody > tr > th.warning,\n.table > tfoot > tr > th.warning,\n.table > thead > tr.warning > td,\n.table > tbody > tr.warning > td,\n.table > tfoot > tr.warning > td,\n.table > thead > tr.warning > th,\n.table > tbody > tr.warning > th,\n.table > tfoot > tr.warning > th {\n  background-color: #fcf8e3;\n}\n.table-hover > tbody > tr > td.warning:hover,\n.table-hover > tbody > tr > th.warning:hover,\n.table-hover > tbody > tr.warning:hover > td,\n.table-hover > tbody > tr:hover > .warning,\n.table-hover > tbody > tr.warning:hover > th {\n  background-color: #faf2cc;\n}\n.table > thead > tr > td.danger,\n.table > tbody > tr > td.danger,\n.table > tfoot > tr > td.danger,\n.table > thead > tr > th.danger,\n.table > tbody > tr > th.danger,\n.table > tfoot > tr > th.danger,\n.table > thead > tr.danger > td,\n.table > tbody > tr.danger > td,\n.table > tfoot > tr.danger > td,\n.table > thead > tr.danger > th,\n.table > tbody > tr.danger > th,\n.table > tfoot > tr.danger > th {\n  background-color: #f2dede;\n}\n.table-hover > tbody > tr > td.danger:hover,\n.table-hover > tbody > tr > th.danger:hover,\n.table-hover > tbody > tr.danger:hover > td,\n.table-hover > tbody > tr:hover > .danger,\n.table-hover > tbody > tr.danger:hover > th {\n  background-color: #ebcccc;\n}\n.table-responsive {\n  overflow-x: auto;\n  min-height: 0.01%;\n}\n@media screen and (max-width: 767px) {\n  .table-responsive {\n    width: 100%;\n    margin-bottom: 15px;\n    overflow-y: hidden;\n    -ms-overflow-style: -ms-autohiding-scrollbar;\n    border: 1px solid #ddd;\n  }\n  .table-responsive > .table {\n    margin-bottom: 0;\n  }\n  .table-responsive > .table > thead > tr > th,\n  .table-responsive > .table > tbody > tr > th,\n  .table-responsive > .table > tfoot > tr > th,\n  .table-responsive > .table > thead > tr > td,\n  .table-responsive > .table > tbody > tr > td,\n  .table-responsive > .table > tfoot > tr > td {\n    white-space: nowrap;\n  }\n  .table-responsive > .table-bordered {\n    border: 0;\n  }\n  .table-responsive > .table-bordered > thead > tr > th:first-child,\n  .table-responsive > .table-bordered > tbody > tr > th:first-child,\n  .table-responsive > .table-bordered > tfoot > tr > th:first-child,\n  .table-responsive > .table-bordered > thead > tr > td:first-child,\n  .table-responsive > .table-bordered > tbody > tr > td:first-child,\n  .table-responsive > .table-bordered > tfoot > tr > td:first-child {\n    border-left: 0;\n  }\n  .table-responsive > .table-bordered > thead > tr > th:last-child,\n  .table-responsive > .table-bordered > tbody > tr > th:last-child,\n  .table-responsive > .table-bordered > tfoot > tr > th:last-child,\n  .table-responsive > .table-bordered > thead > tr > td:last-child,\n  .table-responsive > .table-bordered > tbody > tr > td:last-child,\n  .table-responsive > .table-bordered > tfoot > tr > td:last-child {\n    border-right: 0;\n  }\n  .table-responsive > .table-bordered > tbody > tr:last-child > th,\n  .table-responsive > .table-bordered > tfoot > tr:last-child > th,\n  .table-responsive > .table-bordered > tbody > tr:last-child > td,\n  .table-responsive > .table-bordered > tfoot > tr:last-child > td {\n    border-bottom: 0;\n  }\n}\nfieldset {\n  padding: 0;\n  margin: 0;\n  border: 0;\n  min-width: 0;\n}\nlegend {\n  display: block;\n  width: 100%;\n  padding: 0;\n  margin-bottom: 20px;\n  font-size: 21px;\n  line-height: inherit;\n  color: #333333;\n  border: 0;\n  border-bottom: 1px solid #e5e5e5;\n}\nlabel {\n  display: inline-block;\n  max-width: 100%;\n  margin-bottom: 5px;\n  font-weight: bold;\n}\ninput[type=\"search\"] {\n  -webkit-box-sizing: border-box;\n  -moz-box-sizing: border-box;\n  box-sizing: border-box;\n}\ninput[type=\"radio\"],\ninput[type=\"checkbox\"] {\n  margin: 4px 0 0;\n  margin-top: 1px \\9;\n  line-height: normal;\n}\ninput[type=\"file\"] {\n  display: block;\n}\ninput[type=\"range\"] {\n  display: block;\n  width: 100%;\n}\nselect[multiple],\nselect[size] {\n  height: auto;\n}\ninput[type=\"file\"]:focus,\ninput[type=\"radio\"]:focus,\ninput[type=\"checkbox\"]:focus {\n  outline: 5px auto -webkit-focus-ring-color;\n  outline-offset: -2px;\n}\noutput {\n  display: block;\n  padding-top: 7px;\n  font-size: 14px;\n  line-height: 1.42857143;\n  color: #555555;\n}\n.form-control {\n  display: block;\n  width: 100%;\n  height: 34px;\n  padding: 6px 12px;\n  font-size: 14px;\n  line-height: 1.42857143;\n  color: #555555;\n  background-color: #fff;\n  background-image: none;\n  border: 1px solid #ccc;\n  border-radius: 4px;\n  -webkit-box-shadow: inset 0 1px 1px rgba(0, 0, 0, 0.075);\n  box-shadow: inset 0 1px 1px rgba(0, 0, 0, 0.075);\n  -webkit-transition: border-color ease-in-out .15s, box-shadow ease-in-out .15s;\n  -o-transition: border-color ease-in-out .15s, box-shadow ease-in-out .15s;\n  transition: border-color ease-in-out .15s, box-shadow ease-in-out .15s;\n}\n.form-control:focus {\n  border-color: #66afe9;\n  outline: 0;\n  -webkit-box-shadow: inset 0 1px 1px rgba(0,0,0,.075), 0 0 8px rgba(102, 175, 233, 0.6);\n  box-shadow: inset 0 1px 1px rgba(0,0,0,.075), 0 0 8px rgba(102, 175, 233, 0.6);\n}\n.form-control::-moz-placeholder {\n  color: #999;\n  opacity: 1;\n}\n.form-control:-ms-input-placeholder {\n  color: #999;\n}\n.form-control::-webkit-input-placeholder {\n  color: #999;\n}\n.form-control::-ms-expand {\n  border: 0;\n  background-color: transparent;\n}\n.form-control[disabled],\n.form-control[readonly],\nfieldset[disabled] .form-control {\n  background-color: #eeeeee;\n  opacity: 1;\n}\n.form-control[disabled],\nfieldset[disabled] .form-control {\n  cursor: not-allowed;\n}\ntextarea.form-control {\n  height: auto;\n}\ninput[type=\"search\"] {\n  -webkit-appearance: none;\n}\n@media screen and (-webkit-min-device-pixel-ratio: 0) {\n  input[type=\"date\"].form-control,\n  input[type=\"time\"].form-control,\n  input[type=\"datetime-local\"].form-control,\n  input[type=\"month\"].form-control {\n    line-height: 34px;\n  }\n  input[type=\"date\"].input-sm,\n  input[type=\"time\"].input-sm,\n  input[type=\"datetime-local\"].input-sm,\n  input[type=\"month\"].input-sm,\n  .input-group-sm input[type=\"date\"],\n  .input-group-sm input[type=\"time\"],\n  .input-group-sm input[type=\"datetime-local\"],\n  .input-group-sm input[type=\"month\"] {\n    line-height: 30px;\n  }\n  input[type=\"date\"].input-lg,\n  input[type=\"time\"].input-lg,\n  input[type=\"datetime-local\"].input-lg,\n  input[type=\"month\"].input-lg,\n  .input-group-lg input[type=\"date\"],\n  .input-group-lg input[type=\"time\"],\n  .input-group-lg input[type=\"datetime-local\"],\n  .input-group-lg input[type=\"month\"] {\n    line-height: 46px;\n  }\n}\n.form-group {\n  margin-bottom: 15px;\n}\n.radio,\n.checkbox {\n  position: relative;\n  display: block;\n  margin-top: 10px;\n  margin-bottom: 10px;\n}\n.radio label,\n.checkbox label {\n  min-height: 20px;\n  padding-left: 20px;\n  margin-bottom: 0;\n  font-weight: normal;\n  cursor: pointer;\n}\n.radio input[type=\"radio\"],\n.radio-inline input[type=\"radio\"],\n.checkbox input[type=\"checkbox\"],\n.checkbox-inline input[type=\"checkbox\"] {\n  position: absolute;\n  margin-left: -20px;\n  margin-top: 4px \\9;\n}\n.radio + .radio,\n.checkbox + .checkbox {\n  margin-top: -5px;\n}\n.radio-inline,\n.checkbox-inline {\n  position: relative;\n  display: inline-block;\n  padding-left: 20px;\n  margin-bottom: 0;\n  vertical-align: middle;\n  font-weight: normal;\n  cursor: pointer;\n}\n.radio-inline + .radio-inline,\n.checkbox-inline + .checkbox-inline {\n  margin-top: 0;\n  margin-left: 10px;\n}\ninput[type=\"radio\"][disabled],\ninput[type=\"checkbox\"][disabled],\ninput[type=\"radio\"].disabled,\ninput[type=\"checkbox\"].disabled,\nfieldset[disabled] input[type=\"radio\"],\nfieldset[disabled] input[type=\"checkbox\"] {\n  cursor: not-allowed;\n}\n.radio-inline.disabled,\n.checkbox-inline.disabled,\nfieldset[disabled] .radio-inline,\nfieldset[disabled] .checkbox-inline {\n  cursor: not-allowed;\n}\n.radio.disabled label,\n.checkbox.disabled label,\nfieldset[disabled] .radio label,\nfieldset[disabled] .checkbox label {\n  cursor: not-allowed;\n}\n.form-control-static {\n  padding-top: 7px;\n  padding-bottom: 7px;\n  margin-bottom: 0;\n  min-height: 34px;\n}\n.form-control-static.input-lg,\n.form-control-static.input-sm {\n  padding-left: 0;\n  padding-right: 0;\n}\n.input-sm {\n  height: 30px;\n  padding: 5px 10px;\n  font-size: 12px;\n  line-height: 1.5;\n  border-radius: 3px;\n}\nselect.input-sm {\n  height: 30px;\n  line-height: 30px;\n}\ntextarea.input-sm,\nselect[multiple].input-sm {\n  height: auto;\n}\n.form-group-sm .form-control {\n  height: 30px;\n  padding: 5px 10px;\n  font-size: 12px;\n  line-height: 1.5;\n  border-radius: 3px;\n}\n.form-group-sm select.form-control {\n  height: 30px;\n  line-height: 30px;\n}\n.form-group-sm textarea.form-control,\n.form-group-sm select[multiple].form-control {\n  height: auto;\n}\n.form-group-sm .form-control-static {\n  height: 30px;\n  min-height: 32px;\n  padding: 6px 10px;\n  font-size: 12px;\n  line-height: 1.5;\n}\n.input-lg {\n  height: 46px;\n  padding: 10px 16px;\n  font-size: 18px;\n  line-height: 1.3333333;\n  border-radius: 6px;\n}\nselect.input-lg {\n  height: 46px;\n  line-height: 46px;\n}\ntextarea.input-lg,\nselect[multiple].input-lg {\n  height: auto;\n}\n.form-group-lg .form-control {\n  height: 46px;\n  padding: 10px 16px;\n  font-size: 18px;\n  line-height: 1.3333333;\n  border-radius: 6px;\n}\n.form-group-lg select.form-control {\n  height: 46px;\n  line-height: 46px;\n}\n.form-group-lg textarea.form-control,\n.form-group-lg select[multiple].form-control {\n  height: auto;\n}\n.form-group-lg .form-control-static {\n  height: 46px;\n  min-height: 38px;\n  padding: 11px 16px;\n  font-size: 18px;\n  line-height: 1.3333333;\n}\n.has-feedback {\n  position: relative;\n}\n.has-feedback .form-control {\n  padding-right: 42.5px;\n}\n.form-control-feedback {\n  position: absolute;\n  top: 0;\n  right: 0;\n  z-index: 2;\n  display: block;\n  width: 34px;\n  height: 34px;\n  line-height: 34px;\n  text-align: center;\n  pointer-events: none;\n}\n.input-lg + .form-control-feedback,\n.input-group-lg + .form-control-feedback,\n.form-group-lg .form-control + .form-control-feedback {\n  width: 46px;\n  height: 46px;\n  line-height: 46px;\n}\n.input-sm + .form-control-feedback,\n.input-group-sm + .form-control-feedback,\n.form-group-sm .form-control + .form-control-feedback {\n  width: 30px;\n  height: 30px;\n  line-height: 30px;\n}\n.has-success .help-block,\n.has-success .control-label,\n.has-success .radio,\n.has-success .checkbox,\n.has-success .radio-inline,\n.has-success .checkbox-inline,\n.has-success.radio label,\n.has-success.checkbox label,\n.has-success.radio-inline label,\n.has-success.checkbox-inline label {\n  color: #3c763d;\n}\n.has-success .form-control {\n  border-color: #3c763d;\n  -webkit-box-shadow: inset 0 1px 1px rgba(0, 0, 0, 0.075);\n  box-shadow: inset 0 1px 1px rgba(0, 0, 0, 0.075);\n}\n.has-success .form-control:focus {\n  border-color: #2b542c;\n  -webkit-box-shadow: inset 0 1px 1px rgba(0, 0, 0, 0.075), 0 0 6px #67b168;\n  box-shadow: inset 0 1px 1px rgba(0, 0, 0, 0.075), 0 0 6px #67b168;\n}\n.has-success .input-group-addon {\n  color: #3c763d;\n  border-color: #3c763d;\n  background-color: #dff0d8;\n}\n.has-success .form-control-feedback {\n  color: #3c763d;\n}\n.has-warning .help-block,\n.has-warning .control-label,\n.has-warning .radio,\n.has-warning .checkbox,\n.has-warning .radio-inline,\n.has-warning .checkbox-inline,\n.has-warning.radio label,\n.has-warning.checkbox label,\n.has-warning.radio-inline label,\n.has-warning.checkbox-inline label {\n  color: #8a6d3b;\n}\n.has-warning .form-control {\n  border-color: #8a6d3b;\n  -webkit-box-shadow: inset 0 1px 1px rgba(0, 0, 0, 0.075);\n  box-shadow: inset 0 1px 1px rgba(0, 0, 0, 0.075);\n}\n.has-warning .form-control:focus {\n  border-color: #66512c;\n  -webkit-box-shadow: inset 0 1px 1px rgba(0, 0, 0, 0.075), 0 0 6px #c0a16b;\n  box-shadow: inset 0 1px 1px rgba(0, 0, 0, 0.075), 0 0 6px #c0a16b;\n}\n.has-warning .input-group-addon {\n  color: #8a6d3b;\n  border-color: #8a6d3b;\n  background-color: #fcf8e3;\n}\n.has-warning .form-control-feedback {\n  color: #8a6d3b;\n}\n.has-error .help-block,\n.has-error .control-label,\n.has-error .radio,\n.has-error .checkbox,\n.has-error .radio-inline,\n.has-error .checkbox-inline,\n.has-error.radio label,\n.has-error.checkbox label,\n.has-error.radio-inline label,\n.has-error.checkbox-inline label {\n  color: #a94442;\n}\n.has-error .form-control {\n  border-color: #a94442;\n  -webkit-box-shadow: inset 0 1px 1px rgba(0, 0, 0, 0.075);\n  box-shadow: inset 0 1px 1px rgba(0, 0, 0, 0.075);\n}\n.has-error .form-control:focus {\n  border-color: #843534;\n  -webkit-box-shadow: inset 0 1px 1px rgba(0, 0, 0, 0.075), 0 0 6px #ce8483;\n  box-shadow: inset 0 1px 1px rgba(0, 0, 0, 0.075), 0 0 6px #ce8483;\n}\n.has-error .input-group-addon {\n  color: #a94442;\n  border-color: #a94442;\n  background-color: #f2dede;\n}\n.has-error .form-control-feedback {\n  color: #a94442;\n}\n.has-feedback label ~ .form-control-feedback {\n  top: 25px;\n}\n.has-feedback label.sr-only ~ .form-control-feedback {\n  top: 0;\n}\n.help-block {\n  display: block;\n  margin-top: 5px;\n  margin-bottom: 10px;\n  color: #737373;\n}\n@media (min-width: 768px) {\n  .form-inline .form-group {\n    display: inline-block;\n    margin-bottom: 0;\n    vertical-align: middle;\n  }\n  .form-inline .form-control {\n    display: inline-block;\n    width: auto;\n    vertical-align: middle;\n  }\n  .form-inline .form-control-static {\n    display: inline-block;\n  }\n  .form-inline .input-group {\n    display: inline-table;\n    vertical-align: middle;\n  }\n  .form-inline .input-group .input-group-addon,\n  .form-inline .input-group .input-group-btn,\n  .form-inline .input-group .form-control {\n    width: auto;\n  }\n  .form-inline .input-group > .form-control {\n    width: 100%;\n  }\n  .form-inline .control-label {\n    margin-bottom: 0;\n    vertical-align: middle;\n  }\n  .form-inline .radio,\n  .form-inline .checkbox {\n    display: inline-block;\n    margin-top: 0;\n    margin-bottom: 0;\n    vertical-align: middle;\n  }\n  .form-inline .radio label,\n  .form-inline .checkbox label {\n    padding-left: 0;\n  }\n  .form-inline .radio input[type=\"radio\"],\n  .form-inline .checkbox input[type=\"checkbox\"] {\n    position: relative;\n    margin-left: 0;\n  }\n  .form-inline .has-feedback .form-control-feedback {\n    top: 0;\n  }\n}\n.form-horizontal .radio,\n.form-horizontal .checkbox,\n.form-horizontal .radio-inline,\n.form-horizontal .checkbox-inline {\n  margin-top: 0;\n  margin-bottom: 0;\n  padding-top: 7px;\n}\n.form-horizontal .radio,\n.form-horizontal .checkbox {\n  min-height: 27px;\n}\n.form-horizontal .form-group {\n  margin-left: -15px;\n  margin-right: -15px;\n}\n@media (min-width: 768px) {\n  .form-horizontal .control-label {\n    text-align: right;\n    margin-bottom: 0;\n    padding-top: 7px;\n  }\n}\n.form-horizontal .has-feedback .form-control-feedback {\n  right: 15px;\n}\n@media (min-width: 768px) {\n  .form-horizontal .form-group-lg .control-label {\n    padding-top: 11px;\n    font-size: 18px;\n  }\n}\n@media (min-width: 768px) {\n  .form-horizontal .form-group-sm .control-label {\n    padding-top: 6px;\n    font-size: 12px;\n  }\n}\n.btn {\n  display: inline-block;\n  margin-bottom: 0;\n  font-weight: normal;\n  text-align: center;\n  vertical-align: middle;\n  touch-action: manipulation;\n  cursor: pointer;\n  background-image: none;\n  border: 1px solid transparent;\n  white-space: nowrap;\n  padding: 6px 12px;\n  font-size: 14px;\n  line-height: 1.42857143;\n  border-radius: 4px;\n  -webkit-user-select: none;\n  -moz-user-select: none;\n  -ms-user-select: none;\n  user-select: none;\n}\n.btn:focus,\n.btn:active:focus,\n.btn.active:focus,\n.btn.focus,\n.btn:active.focus,\n.btn.active.focus {\n  outline: 5px auto -webkit-focus-ring-color;\n  outline-offset: -2px;\n}\n.btn:hover,\n.btn:focus,\n.btn.focus {\n  color: #333;\n  text-decoration: none;\n}\n.btn:active,\n.btn.active {\n  outline: 0;\n  background-image: none;\n  -webkit-box-shadow: inset 0 3px 5px rgba(0, 0, 0, 0.125);\n  box-shadow: inset 0 3px 5px rgba(0, 0, 0, 0.125);\n}\n.btn.disabled,\n.btn[disabled],\nfieldset[disabled] .btn {\n  cursor: not-allowed;\n  opacity: 0.65;\n  filter: alpha(opacity=65);\n  -webkit-box-shadow: none;\n  box-shadow: none;\n}\na.btn.disabled,\nfieldset[disabled] a.btn {\n  pointer-events: none;\n}\n.btn-default {\n  color: #333;\n  background-color: #fff;\n  border-color: #ccc;\n}\n.btn-default:focus,\n.btn-default.focus {\n  color: #333;\n  background-color: #e6e6e6;\n  border-color: #8c8c8c;\n}\n.btn-default:hover {\n  color: #333;\n  background-color: #e6e6e6;\n  border-color: #adadad;\n}\n.btn-default:active,\n.btn-default.active,\n.open > .dropdown-toggle.btn-default {\n  color: #333;\n  background-color: #e6e6e6;\n  border-color: #adadad;\n}\n.btn-default:active:hover,\n.btn-default.active:hover,\n.open > .dropdown-toggle.btn-default:hover,\n.btn-default:active:focus,\n.btn-default.active:focus,\n.open > .dropdown-toggle.btn-default:focus,\n.btn-default:active.focus,\n.btn-default.active.focus,\n.open > .dropdown-toggle.btn-default.focus {\n  color: #333;\n  background-color: #d4d4d4;\n  border-color: #8c8c8c;\n}\n.btn-default:active,\n.btn-default.active,\n.open > .dropdown-toggle.btn-default {\n  background-image: none;\n}\n.btn-default.disabled:hover,\n.btn-default[disabled]:hover,\nfieldset[disabled] .btn-default:hover,\n.btn-default.disabled:focus,\n.btn-default[disabled]:focus,\nfieldset[disabled] .btn-default:focus,\n.btn-default.disabled.focus,\n.btn-default[disabled].focus,\nfieldset[disabled] .btn-default.focus {\n  background-color: #fff;\n  border-color: #ccc;\n}\n.btn-default .badge {\n  color: #fff;\n  background-color: #333;\n}\n.btn-primary {\n  color: #fff;\n  background-color: #337ab7;\n  border-color: #2e6da4;\n}\n.btn-primary:focus,\n.btn-primary.focus {\n  color: #fff;\n  background-color: #286090;\n  border-color: #122b40;\n}\n.btn-primary:hover {\n  color: #fff;\n  background-color: #286090;\n  border-color: #204d74;\n}\n.btn-primary:active,\n.btn-primary.active,\n.open > .dropdown-toggle.btn-primary {\n  color: #fff;\n  background-color: #286090;\n  border-color: #204d74;\n}\n.btn-primary:active:hover,\n.btn-primary.active:hover,\n.open > .dropdown-toggle.btn-primary:hover,\n.btn-primary:active:focus,\n.btn-primary.active:focus,\n.open > .dropdown-toggle.btn-primary:focus,\n.btn-primary:active.focus,\n.btn-primary.active.focus,\n.open > .dropdown-toggle.btn-primary.focus {\n  color: #fff;\n  background-color: #204d74;\n  border-color: #122b40;\n}\n.btn-primary:active,\n.btn-primary.active,\n.open > .dropdown-toggle.btn-primary {\n  background-image: none;\n}\n.btn-primary.disabled:hover,\n.btn-primary[disabled]:hover,\nfieldset[disabled] .btn-primary:hover,\n.btn-primary.disabled:focus,\n.btn-primary[disabled]:focus,\nfieldset[disabled] .btn-primary:focus,\n.btn-primary.disabled.focus,\n.btn-primary[disabled].focus,\nfieldset[disabled] .btn-primary.focus {\n  background-color: #337ab7;\n  border-color: #2e6da4;\n}\n.btn-primary .badge {\n  color: #337ab7;\n  background-color: #fff;\n}\n.btn-success {\n  color: #fff;\n  background-color: #5cb85c;\n  border-color: #4cae4c;\n}\n.btn-success:focus,\n.btn-success.focus {\n  color: #fff;\n  background-color: #449d44;\n  border-color: #255625;\n}\n.btn-success:hover {\n  color: #fff;\n  background-color: #449d44;\n  border-color: #398439;\n}\n.btn-success:active,\n.btn-success.active,\n.open > .dropdown-toggle.btn-success {\n  color: #fff;\n  background-color: #449d44;\n  border-color: #398439;\n}\n.btn-success:active:hover,\n.btn-success.active:hover,\n.open > .dropdown-toggle.btn-success:hover,\n.btn-success:active:focus,\n.btn-success.active:focus,\n.open > .dropdown-toggle.btn-success:focus,\n.btn-success:active.focus,\n.btn-success.active.focus,\n.open > .dropdown-toggle.btn-success.focus {\n  color: #fff;\n  background-color: #398439;\n  border-color: #255625;\n}\n.btn-success:active,\n.btn-success.active,\n.open > .dropdown-toggle.btn-success {\n  background-image: none;\n}\n.btn-success.disabled:hover,\n.btn-success[disabled]:hover,\nfieldset[disabled] .btn-success:hover,\n.btn-success.disabled:focus,\n.btn-success[disabled]:focus,\nfieldset[disabled] .btn-success:focus,\n.btn-success.disabled.focus,\n.btn-success[disabled].focus,\nfieldset[disabled] .btn-success.focus {\n  background-color: #5cb85c;\n  border-color: #4cae4c;\n}\n.btn-success .badge {\n  color: #5cb85c;\n  background-color: #fff;\n}\n.btn-info {\n  color: #fff;\n  background-color: #5bc0de;\n  border-color: #46b8da;\n}\n.btn-info:focus,\n.btn-info.focus {\n  color: #fff;\n  background-color: #31b0d5;\n  border-color: #1b6d85;\n}\n.btn-info:hover {\n  color: #fff;\n  background-color: #31b0d5;\n  border-color: #269abc;\n}\n.btn-info:active,\n.btn-info.active,\n.open > .dropdown-toggle.btn-info {\n  color: #fff;\n  background-color: #31b0d5;\n  border-color: #269abc;\n}\n.btn-info:active:hover,\n.btn-info.active:hover,\n.open > .dropdown-toggle.btn-info:hover,\n.btn-info:active:focus,\n.btn-info.active:focus,\n.open > .dropdown-toggle.btn-info:focus,\n.btn-info:active.focus,\n.btn-info.active.focus,\n.open > .dropdown-toggle.btn-info.focus {\n  color: #fff;\n  background-color: #269abc;\n  border-color: #1b6d85;\n}\n.btn-info:active,\n.btn-info.active,\n.open > .dropdown-toggle.btn-info {\n  background-image: none;\n}\n.btn-info.disabled:hover,\n.btn-info[disabled]:hover,\nfieldset[disabled] .btn-info:hover,\n.btn-info.disabled:focus,\n.btn-info[disabled]:focus,\nfieldset[disabled] .btn-info:focus,\n.btn-info.disabled.focus,\n.btn-info[disabled].focus,\nfieldset[disabled] .btn-info.focus {\n  background-color: #5bc0de;\n  border-color: #46b8da;\n}\n.btn-info .badge {\n  color: #5bc0de;\n  background-color: #fff;\n}\n.btn-warning {\n  color: #fff;\n  background-color: #f0ad4e;\n  border-color: #eea236;\n}\n.btn-warning:focus,\n.btn-warning.focus {\n  color: #fff;\n  background-color: #ec971f;\n  border-color: #985f0d;\n}\n.btn-warning:hover {\n  color: #fff;\n  background-color: #ec971f;\n  border-color: #d58512;\n}\n.btn-warning:active,\n.btn-warning.active,\n.open > .dropdown-toggle.btn-warning {\n  color: #fff;\n  background-color: #ec971f;\n  border-color: #d58512;\n}\n.btn-warning:active:hover,\n.btn-warning.active:hover,\n.open > .dropdown-toggle.btn-warning:hover,\n.btn-warning:active:focus,\n.btn-warning.active:focus,\n.open > .dropdown-toggle.btn-warning:focus,\n.btn-warning:active.focus,\n.btn-warning.active.focus,\n.open > .dropdown-toggle.btn-warning.focus {\n  color: #fff;\n  background-color: #d58512;\n  border-color: #985f0d;\n}\n.btn-warning:active,\n.btn-warning.active,\n.open > .dropdown-toggle.btn-warning {\n  background-image: none;\n}\n.btn-warning.disabled:hover,\n.btn-warning[disabled]:hover,\nfieldset[disabled] .btn-warning:hover,\n.btn-warning.disabled:focus,\n.btn-warning[disabled]:focus,\nfieldset[disabled] .btn-warning:focus,\n.btn-warning.disabled.focus,\n.btn-warning[disabled].focus,\nfieldset[disabled] .btn-warning.focus {\n  background-color: #f0ad4e;\n  border-color: #eea236;\n}\n.btn-warning .badge {\n  color: #f0ad4e;\n  background-color: #fff;\n}\n.btn-danger {\n  color: #fff;\n  background-color: #d9534f;\n  border-color: #d43f3a;\n}\n.btn-danger:focus,\n.btn-danger.focus {\n  color: #fff;\n  background-color: #c9302c;\n  border-color: #761c19;\n}\n.btn-danger:hover {\n  color: #fff;\n  background-color: #c9302c;\n  border-color: #ac2925;\n}\n.btn-danger:active,\n.btn-danger.active,\n.open > .dropdown-toggle.btn-danger {\n  color: #fff;\n  background-color: #c9302c;\n  border-color: #ac2925;\n}\n.btn-danger:active:hover,\n.btn-danger.active:hover,\n.open > .dropdown-toggle.btn-danger:hover,\n.btn-danger:active:focus,\n.btn-danger.active:focus,\n.open > .dropdown-toggle.btn-danger:focus,\n.btn-danger:active.focus,\n.btn-danger.active.focus,\n.open > .dropdown-toggle.btn-danger.focus {\n  color: #fff;\n  background-color: #ac2925;\n  border-color: #761c19;\n}\n.btn-danger:active,\n.btn-danger.active,\n.open > .dropdown-toggle.btn-danger {\n  background-image: none;\n}\n.btn-danger.disabled:hover,\n.btn-danger[disabled]:hover,\nfieldset[disabled] .btn-danger:hover,\n.btn-danger.disabled:focus,\n.btn-danger[disabled]:focus,\nfieldset[disabled] .btn-danger:focus,\n.btn-danger.disabled.focus,\n.btn-danger[disabled].focus,\nfieldset[disabled] .btn-danger.focus {\n  background-color: #d9534f;\n  border-color: #d43f3a;\n}\n.btn-danger .badge {\n  color: #d9534f;\n  background-color: #fff;\n}\n.btn-link {\n  color: #337ab7;\n  font-weight: normal;\n  border-radius: 0;\n}\n.btn-link,\n.btn-link:active,\n.btn-link.active,\n.btn-link[disabled],\nfieldset[disabled] .btn-link {\n  background-color: transparent;\n  -webkit-box-shadow: none;\n  box-shadow: none;\n}\n.btn-link,\n.btn-link:hover,\n.btn-link:focus,\n.btn-link:active {\n  border-color: transparent;\n}\n.btn-link:hover,\n.btn-link:focus {\n  color: #23527c;\n  text-decoration: underline;\n  background-color: transparent;\n}\n.btn-link[disabled]:hover,\nfieldset[disabled] .btn-link:hover,\n.btn-link[disabled]:focus,\nfieldset[disabled] .btn-link:focus {\n  color: #777777;\n  text-decoration: none;\n}\n.btn-lg,\n.btn-group-lg > .btn {\n  padding: 10px 16px;\n  font-size: 18px;\n  line-height: 1.3333333;\n  border-radius: 6px;\n}\n.btn-sm,\n.btn-group-sm > .btn {\n  padding: 5px 10px;\n  font-size: 12px;\n  line-height: 1.5;\n  border-radius: 3px;\n}\n.btn-xs,\n.btn-group-xs > .btn {\n  padding: 1px 5px;\n  font-size: 12px;\n  line-height: 1.5;\n  border-radius: 3px;\n}\n.btn-block {\n  display: block;\n  width: 100%;\n}\n.btn-block + .btn-block {\n  margin-top: 5px;\n}\ninput[type=\"submit\"].btn-block,\ninput[type=\"reset\"].btn-block,\ninput[type=\"button\"].btn-block {\n  width: 100%;\n}\n.fade {\n  opacity: 0;\n  -webkit-transition: opacity 0.15s linear;\n  -o-transition: opacity 0.15s linear;\n  transition: opacity 0.15s linear;\n}\n.fade.in {\n  opacity: 1;\n}\n.collapse {\n  display: none;\n}\n.collapse.in {\n  display: block;\n}\ntr.collapse.in {\n  display: table-row;\n}\ntbody.collapse.in {\n  display: table-row-group;\n}\n.collapsing {\n  position: relative;\n  height: 0;\n  overflow: hidden;\n  -webkit-transition-property: height, visibility;\n  transition-property: height, visibility;\n  -webkit-transition-duration: 0.35s;\n  transition-duration: 0.35s;\n  -webkit-transition-timing-function: ease;\n  transition-timing-function: ease;\n}\n.caret {\n  display: inline-block;\n  width: 0;\n  height: 0;\n  margin-left: 2px;\n  vertical-align: middle;\n  border-top: 4px dashed;\n  border-top: 4px solid \\9;\n  border-right: 4px solid transparent;\n  border-left: 4px solid transparent;\n}\n.dropup,\n.dropdown {\n  position: relative;\n}\n.dropdown-toggle:focus {\n  outline: 0;\n}\n.dropdown-menu {\n  position: absolute;\n  top: 100%;\n  left: 0;\n  z-index: 1000;\n  display: none;\n  float: left;\n  min-width: 160px;\n  padding: 5px 0;\n  margin: 2px 0 0;\n  list-style: none;\n  font-size: 14px;\n  text-align: left;\n  background-color: #fff;\n  border: 1px solid #ccc;\n  border: 1px solid rgba(0, 0, 0, 0.15);\n  border-radius: 4px;\n  -webkit-box-shadow: 0 6px 12px rgba(0, 0, 0, 0.175);\n  box-shadow: 0 6px 12px rgba(0, 0, 0, 0.175);\n  background-clip: padding-box;\n}\n.dropdown-menu.pull-right {\n  right: 0;\n  left: auto;\n}\n.dropdown-menu .divider {\n  height: 1px;\n  margin: 9px 0;\n  overflow: hidden;\n  background-color: #e5e5e5;\n}\n.dropdown-menu > li > a {\n  display: block;\n  padding: 3px 20px;\n  clear: both;\n  font-weight: normal;\n  line-height: 1.42857143;\n  color: #333333;\n  white-space: nowrap;\n}\n.dropdown-menu > li > a:hover,\n.dropdown-menu > li > a:focus {\n  text-decoration: none;\n  color: #262626;\n  background-color: #f5f5f5;\n}\n.dropdown-menu > .active > a,\n.dropdown-menu > .active > a:hover,\n.dropdown-menu > .active > a:focus {\n  color: #fff;\n  text-decoration: none;\n  outline: 0;\n  background-color: #337ab7;\n}\n.dropdown-menu > .disabled > a,\n.dropdown-menu > .disabled > a:hover,\n.dropdown-menu > .disabled > a:focus {\n  color: #777777;\n}\n.dropdown-menu > .disabled > a:hover,\n.dropdown-menu > .disabled > a:focus {\n  text-decoration: none;\n  background-color: transparent;\n  background-image: none;\n  filter: progid:DXImageTransform.Microsoft.gradient(enabled = false);\n  cursor: not-allowed;\n}\n.open > .dropdown-menu {\n  display: block;\n}\n.open > a {\n  outline: 0;\n}\n.dropdown-menu-right {\n  left: auto;\n  right: 0;\n}\n.dropdown-menu-left {\n  left: 0;\n  right: auto;\n}\n.dropdown-header {\n  display: block;\n  padding: 3px 20px;\n  font-size: 12px;\n  line-height: 1.42857143;\n  color: #777777;\n  white-space: nowrap;\n}\n.dropdown-backdrop {\n  position: fixed;\n  left: 0;\n  right: 0;\n  bottom: 0;\n  top: 0;\n  z-index: 990;\n}\n.pull-right > .dropdown-menu {\n  right: 0;\n  left: auto;\n}\n.dropup .caret,\n.navbar-fixed-bottom .dropdown .caret {\n  border-top: 0;\n  border-bottom: 4px dashed;\n  border-bottom: 4px solid \\9;\n  content: \"\";\n}\n.dropup .dropdown-menu,\n.navbar-fixed-bottom .dropdown .dropdown-menu {\n  top: auto;\n  bottom: 100%;\n  margin-bottom: 2px;\n}\n@media (min-width: 768px) {\n  .navbar-right .dropdown-menu {\n    left: auto;\n    right: 0;\n  }\n  .navbar-right .dropdown-menu-left {\n    left: 0;\n    right: auto;\n  }\n}\n.btn-group,\n.btn-group-vertical {\n  position: relative;\n  display: inline-block;\n  vertical-align: middle;\n}\n.btn-group > .btn,\n.btn-group-vertical > .btn {\n  position: relative;\n  float: left;\n}\n.btn-group > .btn:hover,\n.btn-group-vertical > .btn:hover,\n.btn-group > .btn:focus,\n.btn-group-vertical > .btn:focus,\n.btn-group > .btn:active,\n.btn-group-vertical > .btn:active,\n.btn-group > .btn.active,\n.btn-group-vertical > .btn.active {\n  z-index: 2;\n}\n.btn-group .btn + .btn,\n.btn-group .btn + .btn-group,\n.btn-group .btn-group + .btn,\n.btn-group .btn-group + .btn-group {\n  margin-left: -1px;\n}\n.btn-toolbar {\n  margin-left: -5px;\n}\n.btn-toolbar .btn,\n.btn-toolbar .btn-group,\n.btn-toolbar .input-group {\n  float: left;\n}\n.btn-toolbar > .btn,\n.btn-toolbar > .btn-group,\n.btn-toolbar > .input-group {\n  margin-left: 5px;\n}\n.btn-group > .btn:not(:first-child):not(:last-child):not(.dropdown-toggle) {\n  border-radius: 0;\n}\n.btn-group > .btn:first-child {\n  margin-left: 0;\n}\n.btn-group > .btn:first-child:not(:last-child):not(.dropdown-toggle) {\n  border-bottom-right-radius: 0;\n  border-top-right-radius: 0;\n}\n.btn-group > .btn:last-child:not(:first-child),\n.btn-group > .dropdown-toggle:not(:first-child) {\n  border-bottom-left-radius: 0;\n  border-top-left-radius: 0;\n}\n.btn-group > .btn-group {\n  float: left;\n}\n.btn-group > .btn-group:not(:first-child):not(:last-child) > .btn {\n  border-radius: 0;\n}\n.btn-group > .btn-group:first-child:not(:last-child) > .btn:last-child,\n.btn-group > .btn-group:first-child:not(:last-child) > .dropdown-toggle {\n  border-bottom-right-radius: 0;\n  border-top-right-radius: 0;\n}\n.btn-group > .btn-group:last-child:not(:first-child) > .btn:first-child {\n  border-bottom-left-radius: 0;\n  border-top-left-radius: 0;\n}\n.btn-group .dropdown-toggle:active,\n.btn-group.open .dropdown-toggle {\n  outline: 0;\n}\n.btn-group > .btn + .dropdown-toggle {\n  padding-left: 8px;\n  padding-right: 8px;\n}\n.btn-group > .btn-lg + .dropdown-toggle {\n  padding-left: 12px;\n  padding-right: 12px;\n}\n.btn-group.open .dropdown-toggle {\n  -webkit-box-shadow: inset 0 3px 5px rgba(0, 0, 0, 0.125);\n  box-shadow: inset 0 3px 5px rgba(0, 0, 0, 0.125);\n}\n.btn-group.open .dropdown-toggle.btn-link {\n  -webkit-box-shadow: none;\n  box-shadow: none;\n}\n.btn .caret {\n  margin-left: 0;\n}\n.btn-lg .caret {\n  border-width: 5px 5px 0;\n  border-bottom-width: 0;\n}\n.dropup .btn-lg .caret {\n  border-width: 0 5px 5px;\n}\n.btn-group-vertical > .btn,\n.btn-group-vertical > .btn-group,\n.btn-group-vertical > .btn-group > .btn {\n  display: block;\n  float: none;\n  width: 100%;\n  max-width: 100%;\n}\n.btn-group-vertical > .btn-group > .btn {\n  float: none;\n}\n.btn-group-vertical > .btn + .btn,\n.btn-group-vertical > .btn + .btn-group,\n.btn-group-vertical > .btn-group + .btn,\n.btn-group-vertical > .btn-group + .btn-group {\n  margin-top: -1px;\n  margin-left: 0;\n}\n.btn-group-vertical > .btn:not(:first-child):not(:last-child) {\n  border-radius: 0;\n}\n.btn-group-vertical > .btn:first-child:not(:last-child) {\n  border-top-right-radius: 4px;\n  border-top-left-radius: 4px;\n  border-bottom-right-radius: 0;\n  border-bottom-left-radius: 0;\n}\n.btn-group-vertical > .btn:last-child:not(:first-child) {\n  border-top-right-radius: 0;\n  border-top-left-radius: 0;\n  border-bottom-right-radius: 4px;\n  border-bottom-left-radius: 4px;\n}\n.btn-group-vertical > .btn-group:not(:first-child):not(:last-child) > .btn {\n  border-radius: 0;\n}\n.btn-group-vertical > .btn-group:first-child:not(:last-child) > .btn:last-child,\n.btn-group-vertical > .btn-group:first-child:not(:last-child) > .dropdown-toggle {\n  border-bottom-right-radius: 0;\n  border-bottom-left-radius: 0;\n}\n.btn-group-vertical > .btn-group:last-child:not(:first-child) > .btn:first-child {\n  border-top-right-radius: 0;\n  border-top-left-radius: 0;\n}\n.btn-group-justified {\n  display: table;\n  width: 100%;\n  table-layout: fixed;\n  border-collapse: separate;\n}\n.btn-group-justified > .btn,\n.btn-group-justified > .btn-group {\n  float: none;\n  display: table-cell;\n  width: 1%;\n}\n.btn-group-justified > .btn-group .btn {\n  width: 100%;\n}\n.btn-group-justified > .btn-group .dropdown-menu {\n  left: auto;\n}\n[data-toggle=\"buttons\"] > .btn input[type=\"radio\"],\n[data-toggle=\"buttons\"] > .btn-group > .btn input[type=\"radio\"],\n[data-toggle=\"buttons\"] > .btn input[type=\"checkbox\"],\n[data-toggle=\"buttons\"] > .btn-group > .btn input[type=\"checkbox\"] {\n  position: absolute;\n  clip: rect(0, 0, 0, 0);\n  pointer-events: none;\n}\n.input-group {\n  position: relative;\n  display: table;\n  border-collapse: separate;\n}\n.input-group[class*=\"col-\"] {\n  float: none;\n  padding-left: 0;\n  padding-right: 0;\n}\n.input-group .form-control {\n  position: relative;\n  z-index: 2;\n  float: left;\n  width: 100%;\n  margin-bottom: 0;\n}\n.input-group .form-control:focus {\n  z-index: 3;\n}\n.input-group-lg > .form-control,\n.input-group-lg > .input-group-addon,\n.input-group-lg > .input-group-btn > .btn {\n  height: 46px;\n  padding: 10px 16px;\n  font-size: 18px;\n  line-height: 1.3333333;\n  border-radius: 6px;\n}\nselect.input-group-lg > .form-control,\nselect.input-group-lg > .input-group-addon,\nselect.input-group-lg > .input-group-btn > .btn {\n  height: 46px;\n  line-height: 46px;\n}\ntextarea.input-group-lg > .form-control,\ntextarea.input-group-lg > .input-group-addon,\ntextarea.input-group-lg > .input-group-btn > .btn,\nselect[multiple].input-group-lg > .form-control,\nselect[multiple].input-group-lg > .input-group-addon,\nselect[multiple].input-group-lg > .input-group-btn > .btn {\n  height: auto;\n}\n.input-group-sm > .form-control,\n.input-group-sm > .input-group-addon,\n.input-group-sm > .input-group-btn > .btn {\n  height: 30px;\n  padding: 5px 10px;\n  font-size: 12px;\n  line-height: 1.5;\n  border-radius: 3px;\n}\nselect.input-group-sm > .form-control,\nselect.input-group-sm > .input-group-addon,\nselect.input-group-sm > .input-group-btn > .btn {\n  height: 30px;\n  line-height: 30px;\n}\ntextarea.input-group-sm > .form-control,\ntextarea.input-group-sm > .input-group-addon,\ntextarea.input-group-sm > .input-group-btn > .btn,\nselect[multiple].input-group-sm > .form-control,\nselect[multiple].input-group-sm > .input-group-addon,\nselect[multiple].input-group-sm > .input-group-btn > .btn {\n  height: auto;\n}\n.input-group-addon,\n.input-group-btn,\n.input-group .form-control {\n  display: table-cell;\n}\n.input-group-addon:not(:first-child):not(:last-child),\n.input-group-btn:not(:first-child):not(:last-child),\n.input-group .form-control:not(:first-child):not(:last-child) {\n  border-radius: 0;\n}\n.input-group-addon,\n.input-group-btn {\n  width: 1%;\n  white-space: nowrap;\n  vertical-align: middle;\n}\n.input-group-addon {\n  padding: 6px 12px;\n  font-size: 14px;\n  font-weight: normal;\n  line-height: 1;\n  color: #555555;\n  text-align: center;\n  background-color: #eeeeee;\n  border: 1px solid #ccc;\n  border-radius: 4px;\n}\n.input-group-addon.input-sm {\n  padding: 5px 10px;\n  font-size: 12px;\n  border-radius: 3px;\n}\n.input-group-addon.input-lg {\n  padding: 10px 16px;\n  font-size: 18px;\n  border-radius: 6px;\n}\n.input-group-addon input[type=\"radio\"],\n.input-group-addon input[type=\"checkbox\"] {\n  margin-top: 0;\n}\n.input-group .form-control:first-child,\n.input-group-addon:first-child,\n.input-group-btn:first-child > .btn,\n.input-group-btn:first-child > .btn-group > .btn,\n.input-group-btn:first-child > .dropdown-toggle,\n.input-group-btn:last-child > .btn:not(:last-child):not(.dropdown-toggle),\n.input-group-btn:last-child > .btn-group:not(:last-child) > .btn {\n  border-bottom-right-radius: 0;\n  border-top-right-radius: 0;\n}\n.input-group-addon:first-child {\n  border-right: 0;\n}\n.input-group .form-control:last-child,\n.input-group-addon:last-child,\n.input-group-btn:last-child > .btn,\n.input-group-btn:last-child > .btn-group > .btn,\n.input-group-btn:last-child > .dropdown-toggle,\n.input-group-btn:first-child > .btn:not(:first-child),\n.input-group-btn:first-child > .btn-group:not(:first-child) > .btn {\n  border-bottom-left-radius: 0;\n  border-top-left-radius: 0;\n}\n.input-group-addon:last-child {\n  border-left: 0;\n}\n.input-group-btn {\n  position: relative;\n  font-size: 0;\n  white-space: nowrap;\n}\n.input-group-btn > .btn {\n  position: relative;\n}\n.input-group-btn > .btn + .btn {\n  margin-left: -1px;\n}\n.input-group-btn > .btn:hover,\n.input-group-btn > .btn:focus,\n.input-group-btn > .btn:active {\n  z-index: 2;\n}\n.input-group-btn:first-child > .btn,\n.input-group-btn:first-child > .btn-group {\n  margin-right: -1px;\n}\n.input-group-btn:last-child > .btn,\n.input-group-btn:last-child > .btn-group {\n  z-index: 2;\n  margin-left: -1px;\n}\n.nav {\n  margin-bottom: 0;\n  padding-left: 0;\n  list-style: none;\n}\n.nav > li {\n  position: relative;\n  display: block;\n}\n.nav > li > a {\n  position: relative;\n  display: block;\n  padding: 10px 15px;\n}\n.nav > li > a:hover,\n.nav > li > a:focus {\n  text-decoration: none;\n  background-color: #eeeeee;\n}\n.nav > li.disabled > a {\n  color: #777777;\n}\n.nav > li.disabled > a:hover,\n.nav > li.disabled > a:focus {\n  color: #777777;\n  text-decoration: none;\n  background-color: transparent;\n  cursor: not-allowed;\n}\n.nav .open > a,\n.nav .open > a:hover,\n.nav .open > a:focus {\n  background-color: #eeeeee;\n  border-color: #337ab7;\n}\n.nav .nav-divider {\n  height: 1px;\n  margin: 9px 0;\n  overflow: hidden;\n  background-color: #e5e5e5;\n}\n.nav > li > a > img {\n  max-width: none;\n}\n.nav-tabs {\n  border-bottom: 1px solid #ddd;\n}\n.nav-tabs > li {\n  float: left;\n  margin-bottom: -1px;\n}\n.nav-tabs > li > a {\n  margin-right: 2px;\n  line-height: 1.42857143;\n  border: 1px solid transparent;\n  border-radius: 4px 4px 0 0;\n}\n.nav-tabs > li > a:hover {\n  border-color: #eeeeee #eeeeee #ddd;\n}\n.nav-tabs > li.active > a,\n.nav-tabs > li.active > a:hover,\n.nav-tabs > li.active > a:focus {\n  color: #555555;\n  background-color: #fff;\n  border: 1px solid #ddd;\n  border-bottom-color: transparent;\n  cursor: default;\n}\n.nav-tabs.nav-justified {\n  width: 100%;\n  border-bottom: 0;\n}\n.nav-tabs.nav-justified > li {\n  float: none;\n}\n.nav-tabs.nav-justified > li > a {\n  text-align: center;\n  margin-bottom: 5px;\n}\n.nav-tabs.nav-justified > .dropdown .dropdown-menu {\n  top: auto;\n  left: auto;\n}\n@media (min-width: 768px) {\n  .nav-tabs.nav-justified > li {\n    display: table-cell;\n    width: 1%;\n  }\n  .nav-tabs.nav-justified > li > a {\n    margin-bottom: 0;\n  }\n}\n.nav-tabs.nav-justified > li > a {\n  margin-right: 0;\n  border-radius: 4px;\n}\n.nav-tabs.nav-justified > .active > a,\n.nav-tabs.nav-justified > .active > a:hover,\n.nav-tabs.nav-justified > .active > a:focus {\n  border: 1px solid #ddd;\n}\n@media (min-width: 768px) {\n  .nav-tabs.nav-justified > li > a {\n    border-bottom: 1px solid #ddd;\n    border-radius: 4px 4px 0 0;\n  }\n  .nav-tabs.nav-justified > .active > a,\n  .nav-tabs.nav-justified > .active > a:hover,\n  .nav-tabs.nav-justified > .active > a:focus {\n    border-bottom-color: #fff;\n  }\n}\n.nav-pills > li {\n  float: left;\n}\n.nav-pills > li > a {\n  border-radius: 4px;\n}\n.nav-pills > li + li {\n  margin-left: 2px;\n}\n.nav-pills > li.active > a,\n.nav-pills > li.active > a:hover,\n.nav-pills > li.active > a:focus {\n  color: #fff;\n  background-color: #337ab7;\n}\n.nav-stacked > li {\n  float: none;\n}\n.nav-stacked > li + li {\n  margin-top: 2px;\n  margin-left: 0;\n}\n.nav-justified {\n  width: 100%;\n}\n.nav-justified > li {\n  float: none;\n}\n.nav-justified > li > a {\n  text-align: center;\n  margin-bottom: 5px;\n}\n.nav-justified > .dropdown .dropdown-menu {\n  top: auto;\n  left: auto;\n}\n@media (min-width: 768px) {\n  .nav-justified > li {\n    display: table-cell;\n    width: 1%;\n  }\n  .nav-justified > li > a {\n    margin-bottom: 0;\n  }\n}\n.nav-tabs-justified {\n  border-bottom: 0;\n}\n.nav-tabs-justified > li > a {\n  margin-right: 0;\n  border-radius: 4px;\n}\n.nav-tabs-justified > .active > a,\n.nav-tabs-justified > .active > a:hover,\n.nav-tabs-justified > .active > a:focus {\n  border: 1px solid #ddd;\n}\n@media (min-width: 768px) {\n  .nav-tabs-justified > li > a {\n    border-bottom: 1px solid #ddd;\n    border-radius: 4px 4px 0 0;\n  }\n  .nav-tabs-justified > .active > a,\n  .nav-tabs-justified > .active > a:hover,\n  .nav-tabs-justified > .active > a:focus {\n    border-bottom-color: #fff;\n  }\n}\n.tab-content > .tab-pane {\n  display: none;\n}\n.tab-content > .active {\n  display: block;\n}\n.nav-tabs .dropdown-menu {\n  margin-top: -1px;\n  border-top-right-radius: 0;\n  border-top-left-radius: 0;\n}\n.navbar {\n  position: relative;\n  min-height: 50px;\n  margin-bottom: 20px;\n  border: 1px solid transparent;\n}\n@media (min-width: 768px) {\n  .navbar {\n    border-radius: 4px;\n  }\n}\n@media (min-width: 768px) {\n  .navbar-header {\n    float: left;\n  }\n}\n.navbar-collapse {\n  overflow-x: visible;\n  padding-right: 15px;\n  padding-left: 15px;\n  border-top: 1px solid transparent;\n  box-shadow: inset 0 1px 0 rgba(255, 255, 255, 0.1);\n  -webkit-overflow-scrolling: touch;\n}\n.navbar-collapse.in {\n  overflow-y: auto;\n}\n@media (min-width: 768px) {\n  .navbar-collapse {\n    width: auto;\n    border-top: 0;\n    box-shadow: none;\n  }\n  .navbar-collapse.collapse {\n    display: block !important;\n    height: auto !important;\n    padding-bottom: 0;\n    overflow: visible !important;\n  }\n  .navbar-collapse.in {\n    overflow-y: visible;\n  }\n  .navbar-fixed-top .navbar-collapse,\n  .navbar-static-top .navbar-collapse,\n  .navbar-fixed-bottom .navbar-collapse {\n    padding-left: 0;\n    padding-right: 0;\n  }\n}\n.navbar-fixed-top .navbar-collapse,\n.navbar-fixed-bottom .navbar-collapse {\n  max-height: 340px;\n}\n@media (max-device-width: 480px) and (orientation: landscape) {\n  .navbar-fixed-top .navbar-collapse,\n  .navbar-fixed-bottom .navbar-collapse {\n    max-height: 200px;\n  }\n}\n.container > .navbar-header,\n.container-fluid > .navbar-header,\n.container > .navbar-collapse,\n.container-fluid > .navbar-collapse {\n  margin-right: -15px;\n  margin-left: -15px;\n}\n@media (min-width: 768px) {\n  .container > .navbar-header,\n  .container-fluid > .navbar-header,\n  .container > .navbar-collapse,\n  .container-fluid > .navbar-collapse {\n    margin-right: 0;\n    margin-left: 0;\n  }\n}\n.navbar-static-top {\n  z-index: 1000;\n  border-width: 0 0 1px;\n}\n@media (min-width: 768px) {\n  .navbar-static-top {\n    border-radius: 0;\n  }\n}\n.navbar-fixed-top,\n.navbar-fixed-bottom {\n  position: fixed;\n  right: 0;\n  left: 0;\n  z-index: 1030;\n}\n@media (min-width: 768px) {\n  .navbar-fixed-top,\n  .navbar-fixed-bottom {\n    border-radius: 0;\n  }\n}\n.navbar-fixed-top {\n  top: 0;\n  border-width: 0 0 1px;\n}\n.navbar-fixed-bottom {\n  bottom: 0;\n  margin-bottom: 0;\n  border-width: 1px 0 0;\n}\n.navbar-brand {\n  float: left;\n  padding: 15px 15px;\n  font-size: 18px;\n  line-height: 20px;\n  height: 50px;\n}\n.navbar-brand:hover,\n.navbar-brand:focus {\n  text-decoration: none;\n}\n.navbar-brand > img {\n  display: block;\n}\n@media (min-width: 768px) {\n  .navbar > .container .navbar-brand,\n  .navbar > .container-fluid .navbar-brand {\n    margin-left: -15px;\n  }\n}\n.navbar-toggle {\n  position: relative;\n  float: right;\n  margin-right: 15px;\n  padding: 9px 10px;\n  margin-top: 8px;\n  margin-bottom: 8px;\n  background-color: transparent;\n  background-image: none;\n  border: 1px solid transparent;\n  border-radius: 4px;\n}\n.navbar-toggle:focus {\n  outline: 0;\n}\n.navbar-toggle .icon-bar {\n  display: block;\n  width: 22px;\n  height: 2px;\n  border-radius: 1px;\n}\n.navbar-toggle .icon-bar + .icon-bar {\n  margin-top: 4px;\n}\n@media (min-width: 768px) {\n  .navbar-toggle {\n    display: none;\n  }\n}\n.navbar-nav {\n  margin: 7.5px -15px;\n}\n.navbar-nav > li > a {\n  padding-top: 10px;\n  padding-bottom: 10px;\n  line-height: 20px;\n}\n@media (max-width: 767px) {\n  .navbar-nav .open .dropdown-menu {\n    position: static;\n    float: none;\n    width: auto;\n    margin-top: 0;\n    background-color: transparent;\n    border: 0;\n    box-shadow: none;\n  }\n  .navbar-nav .open .dropdown-menu > li > a,\n  .navbar-nav .open .dropdown-menu .dropdown-header {\n    padding: 5px 15px 5px 25px;\n  }\n  .navbar-nav .open .dropdown-menu > li > a {\n    line-height: 20px;\n  }\n  .navbar-nav .open .dropdown-menu > li > a:hover,\n  .navbar-nav .open .dropdown-menu > li > a:focus {\n    background-image: none;\n  }\n}\n@media (min-width: 768px) {\n  .navbar-nav {\n    float: left;\n    margin: 0;\n  }\n  .navbar-nav > li {\n    float: left;\n  }\n  .navbar-nav > li > a {\n    padding-top: 15px;\n    padding-bottom: 15px;\n  }\n}\n.navbar-form {\n  margin-left: -15px;\n  margin-right: -15px;\n  padding: 10px 15px;\n  border-top: 1px solid transparent;\n  border-bottom: 1px solid transparent;\n  -webkit-box-shadow: inset 0 1px 0 rgba(255, 255, 255, 0.1), 0 1px 0 rgba(255, 255, 255, 0.1);\n  box-shadow: inset 0 1px 0 rgba(255, 255, 255, 0.1), 0 1px 0 rgba(255, 255, 255, 0.1);\n  margin-top: 8px;\n  margin-bottom: 8px;\n}\n@media (min-width: 768px) {\n  .navbar-form .form-group {\n    display: inline-block;\n    margin-bottom: 0;\n    vertical-align: middle;\n  }\n  .navbar-form .form-control {\n    display: inline-block;\n    width: auto;\n    vertical-align: middle;\n  }\n  .navbar-form .form-control-static {\n    display: inline-block;\n  }\n  .navbar-form .input-group {\n    display: inline-table;\n    vertical-align: middle;\n  }\n  .navbar-form .input-group .input-group-addon,\n  .navbar-form .input-group .input-group-btn,\n  .navbar-form .input-group .form-control {\n    width: auto;\n  }\n  .navbar-form .input-group > .form-control {\n    width: 100%;\n  }\n  .navbar-form .control-label {\n    margin-bottom: 0;\n    vertical-align: middle;\n  }\n  .navbar-form .radio,\n  .navbar-form .checkbox {\n    display: inline-block;\n    margin-top: 0;\n    margin-bottom: 0;\n    vertical-align: middle;\n  }\n  .navbar-form .radio label,\n  .navbar-form .checkbox label {\n    padding-left: 0;\n  }\n  .navbar-form .radio input[type=\"radio\"],\n  .navbar-form .checkbox input[type=\"checkbox\"] {\n    position: relative;\n    margin-left: 0;\n  }\n  .navbar-form .has-feedback .form-control-feedback {\n    top: 0;\n  }\n}\n@media (max-width: 767px) {\n  .navbar-form .form-group {\n    margin-bottom: 5px;\n  }\n  .navbar-form .form-group:last-child {\n    margin-bottom: 0;\n  }\n}\n@media (min-width: 768px) {\n  .navbar-form {\n    width: auto;\n    border: 0;\n    margin-left: 0;\n    margin-right: 0;\n    padding-top: 0;\n    padding-bottom: 0;\n    -webkit-box-shadow: none;\n    box-shadow: none;\n  }\n}\n.navbar-nav > li > .dropdown-menu {\n  margin-top: 0;\n  border-top-right-radius: 0;\n  border-top-left-radius: 0;\n}\n.navbar-fixed-bottom .navbar-nav > li > .dropdown-menu {\n  margin-bottom: 0;\n  border-top-right-radius: 4px;\n  border-top-left-radius: 4px;\n  border-bottom-right-radius: 0;\n  border-bottom-left-radius: 0;\n}\n.navbar-btn {\n  margin-top: 8px;\n  margin-bottom: 8px;\n}\n.navbar-btn.btn-sm {\n  margin-top: 10px;\n  margin-bottom: 10px;\n}\n.navbar-btn.btn-xs {\n  margin-top: 14px;\n  margin-bottom: 14px;\n}\n.navbar-text {\n  margin-top: 15px;\n  margin-bottom: 15px;\n}\n@media (min-width: 768px) {\n  .navbar-text {\n    float: left;\n    margin-left: 15px;\n    margin-right: 15px;\n  }\n}\n@media (min-width: 768px) {\n  .navbar-left {\n    float: left !important;\n  }\n  .navbar-right {\n    float: right !important;\n    margin-right: -15px;\n  }\n  .navbar-right ~ .navbar-right {\n    margin-right: 0;\n  }\n}\n.navbar-default {\n  background-color: #f8f8f8;\n  border-color: #e7e7e7;\n}\n.navbar-default .navbar-brand {\n  color: #777;\n}\n.navbar-default .navbar-brand:hover,\n.navbar-default .navbar-brand:focus {\n  color: #5e5e5e;\n  background-color: transparent;\n}\n.navbar-default .navbar-text {\n  color: #777;\n}\n.navbar-default .navbar-nav > li > a {\n  color: #777;\n}\n.navbar-default .navbar-nav > li > a:hover,\n.navbar-default .navbar-nav > li > a:focus {\n  color: #333;\n  background-color: transparent;\n}\n.navbar-default .navbar-nav > .active > a,\n.navbar-default .navbar-nav > .active > a:hover,\n.navbar-default .navbar-nav > .active > a:focus {\n  color: #555;\n  background-color: #e7e7e7;\n}\n.navbar-default .navbar-nav > .disabled > a,\n.navbar-default .navbar-nav > .disabled > a:hover,\n.navbar-default .navbar-nav > .disabled > a:focus {\n  color: #ccc;\n  background-color: transparent;\n}\n.navbar-default .navbar-toggle {\n  border-color: #ddd;\n}\n.navbar-default .navbar-toggle:hover,\n.navbar-default .navbar-toggle:focus {\n  background-color: #ddd;\n}\n.navbar-default .navbar-toggle .icon-bar {\n  background-color: #888;\n}\n.navbar-default .navbar-collapse,\n.navbar-default .navbar-form {\n  border-color: #e7e7e7;\n}\n.navbar-default .navbar-nav > .open > a,\n.navbar-default .navbar-nav > .open > a:hover,\n.navbar-default .navbar-nav > .open > a:focus {\n  background-color: #e7e7e7;\n  color: #555;\n}\n@media (max-width: 767px) {\n  .navbar-default .navbar-nav .open .dropdown-menu > li > a {\n    color: #777;\n  }\n  .navbar-default .navbar-nav .open .dropdown-menu > li > a:hover,\n  .navbar-default .navbar-nav .open .dropdown-menu > li > a:focus {\n    color: #333;\n    background-color: transparent;\n  }\n  .navbar-default .navbar-nav .open .dropdown-menu > .active > a,\n  .navbar-default .navbar-nav .open .dropdown-menu > .active > a:hover,\n  .navbar-default .navbar-nav .open .dropdown-menu > .active > a:focus {\n    color: #555;\n    background-color: #e7e7e7;\n  }\n  .navbar-default .navbar-nav .open .dropdown-menu > .disabled > a,\n  .navbar-default .navbar-nav .open .dropdown-menu > .disabled > a:hover,\n  .navbar-default .navbar-nav .open .dropdown-menu > .disabled > a:focus {\n    color: #ccc;\n    background-color: transparent;\n  }\n}\n.navbar-default .navbar-link {\n  color: #777;\n}\n.navbar-default .navbar-link:hover {\n  color: #333;\n}\n.navbar-default .btn-link {\n  color: #777;\n}\n.navbar-default .btn-link:hover,\n.navbar-default .btn-link:focus {\n  color: #333;\n}\n.navbar-default .btn-link[disabled]:hover,\nfieldset[disabled] .navbar-default .btn-link:hover,\n.navbar-default .btn-link[disabled]:focus,\nfieldset[disabled] .navbar-default .btn-link:focus {\n  color: #ccc;\n}\n.navbar-inverse {\n  background-color: #222;\n  border-color: #080808;\n}\n.navbar-inverse .navbar-brand {\n  color: #9d9d9d;\n}\n.navbar-inverse .navbar-brand:hover,\n.navbar-inverse .navbar-brand:focus {\n  color: #fff;\n  background-color: transparent;\n}\n.navbar-inverse .navbar-text {\n  color: #9d9d9d;\n}\n.navbar-inverse .navbar-nav > li > a {\n  color: #9d9d9d;\n}\n.navbar-inverse .navbar-nav > li > a:hover,\n.navbar-inverse .navbar-nav > li > a:focus {\n  color: #fff;\n  background-color: transparent;\n}\n.navbar-inverse .navbar-nav > .active > a,\n.navbar-inverse .navbar-nav > .active > a:hover,\n.navbar-inverse .navbar-nav > .active > a:focus {\n  color: #fff;\n  background-color: #080808;\n}\n.navbar-inverse .navbar-nav > .disabled > a,\n.navbar-inverse .navbar-nav > .disabled > a:hover,\n.navbar-inverse .navbar-nav > .disabled > a:focus {\n  color: #444;\n  background-color: transparent;\n}\n.navbar-inverse .navbar-toggle {\n  border-color: #333;\n}\n.navbar-inverse .navbar-toggle:hover,\n.navbar-inverse .navbar-toggle:focus {\n  background-color: #333;\n}\n.navbar-inverse .navbar-toggle .icon-bar {\n  background-color: #fff;\n}\n.navbar-inverse .navbar-collapse,\n.navbar-inverse .navbar-form {\n  border-color: #101010;\n}\n.navbar-inverse .navbar-nav > .open > a,\n.navbar-inverse .navbar-nav > .open > a:hover,\n.navbar-inverse .navbar-nav > .open > a:focus {\n  background-color: #080808;\n  color: #fff;\n}\n@media (max-width: 767px) {\n  .navbar-inverse .navbar-nav .open .dropdown-menu > .dropdown-header {\n    border-color: #080808;\n  }\n  .navbar-inverse .navbar-nav .open .dropdown-menu .divider {\n    background-color: #080808;\n  }\n  .navbar-inverse .navbar-nav .open .dropdown-menu > li > a {\n    color: #9d9d9d;\n  }\n  .navbar-inverse .navbar-nav .open .dropdown-menu > li > a:hover,\n  .navbar-inverse .navbar-nav .open .dropdown-menu > li > a:focus {\n    color: #fff;\n    background-color: transparent;\n  }\n  .navbar-inverse .navbar-nav .open .dropdown-menu > .active > a,\n  .navbar-inverse .navbar-nav .open .dropdown-menu > .active > a:hover,\n  .navbar-inverse .navbar-nav .open .dropdown-menu > .active > a:focus {\n    color: #fff;\n    background-color: #080808;\n  }\n  .navbar-inverse .navbar-nav .open .dropdown-menu > .disabled > a,\n  .navbar-inverse .navbar-nav .open .dropdown-menu > .disabled > a:hover,\n  .navbar-inverse .navbar-nav .open .dropdown-menu > .disabled > a:focus {\n    color: #444;\n    background-color: transparent;\n  }\n}\n.navbar-inverse .navbar-link {\n  color: #9d9d9d;\n}\n.navbar-inverse .navbar-link:hover {\n  color: #fff;\n}\n.navbar-inverse .btn-link {\n  color: #9d9d9d;\n}\n.navbar-inverse .btn-link:hover,\n.navbar-inverse .btn-link:focus {\n  color: #fff;\n}\n.navbar-inverse .btn-link[disabled]:hover,\nfieldset[disabled] .navbar-inverse .btn-link:hover,\n.navbar-inverse .btn-link[disabled]:focus,\nfieldset[disabled] .navbar-inverse .btn-link:focus {\n  color: #444;\n}\n.breadcrumb {\n  padding: 8px 15px;\n  margin-bottom: 20px;\n  list-style: none;\n  background-color: #f5f5f5;\n  border-radius: 4px;\n}\n.breadcrumb > li {\n  display: inline-block;\n}\n.breadcrumb > li + li:before {\n  content: \"/\\00a0\";\n  padding: 0 5px;\n  color: #ccc;\n}\n.breadcrumb > .active {\n  color: #777777;\n}\n.pagination {\n  display: inline-block;\n  padding-left: 0;\n  margin: 20px 0;\n  border-radius: 4px;\n}\n.pagination > li {\n  display: inline;\n}\n.pagination > li > a,\n.pagination > li > span {\n  position: relative;\n  float: left;\n  padding: 6px 12px;\n  line-height: 1.42857143;\n  text-decoration: none;\n  color: #337ab7;\n  background-color: #fff;\n  border: 1px solid #ddd;\n  margin-left: -1px;\n}\n.pagination > li:first-child > a,\n.pagination > li:first-child > span {\n  margin-left: 0;\n  border-bottom-left-radius: 4px;\n  border-top-left-radius: 4px;\n}\n.pagination > li:last-child > a,\n.pagination > li:last-child > span {\n  border-bottom-right-radius: 4px;\n  border-top-right-radius: 4px;\n}\n.pagination > li > a:hover,\n.pagination > li > span:hover,\n.pagination > li > a:focus,\n.pagination > li > span:focus {\n  z-index: 2;\n  color: #23527c;\n  background-color: #eeeeee;\n  border-color: #ddd;\n}\n.pagination > .active > a,\n.pagination > .active > span,\n.pagination > .active > a:hover,\n.pagination > .active > span:hover,\n.pagination > .active > a:focus,\n.pagination > .active > span:focus {\n  z-index: 3;\n  color: #fff;\n  background-color: #337ab7;\n  border-color: #337ab7;\n  cursor: default;\n}\n.pagination > .disabled > span,\n.pagination > .disabled > span:hover,\n.pagination > .disabled > span:focus,\n.pagination > .disabled > a,\n.pagination > .disabled > a:hover,\n.pagination > .disabled > a:focus {\n  color: #777777;\n  background-color: #fff;\n  border-color: #ddd;\n  cursor: not-allowed;\n}\n.pagination-lg > li > a,\n.pagination-lg > li > span {\n  padding: 10px 16px;\n  font-size: 18px;\n  line-height: 1.3333333;\n}\n.pagination-lg > li:first-child > a,\n.pagination-lg > li:first-child > span {\n  border-bottom-left-radius: 6px;\n  border-top-left-radius: 6px;\n}\n.pagination-lg > li:last-child > a,\n.pagination-lg > li:last-child > span {\n  border-bottom-right-radius: 6px;\n  border-top-right-radius: 6px;\n}\n.pagination-sm > li > a,\n.pagination-sm > li > span {\n  padding: 5px 10px;\n  font-size: 12px;\n  line-height: 1.5;\n}\n.pagination-sm > li:first-child > a,\n.pagination-sm > li:first-child > span {\n  border-bottom-left-radius: 3px;\n  border-top-left-radius: 3px;\n}\n.pagination-sm > li:last-child > a,\n.pagination-sm > li:last-child > span {\n  border-bottom-right-radius: 3px;\n  border-top-right-radius: 3px;\n}\n.pager {\n  padding-left: 0;\n  margin: 20px 0;\n  list-style: none;\n  text-align: center;\n}\n.pager li {\n  display: inline;\n}\n.pager li > a,\n.pager li > span {\n  display: inline-block;\n  padding: 5px 14px;\n  background-color: #fff;\n  border: 1px solid #ddd;\n  border-radius: 15px;\n}\n.pager li > a:hover,\n.pager li > a:focus {\n  text-decoration: none;\n  background-color: #eeeeee;\n}\n.pager .next > a,\n.pager .next > span {\n  float: right;\n}\n.pager .previous > a,\n.pager .previous > span {\n  float: left;\n}\n.pager .disabled > a,\n.pager .disabled > a:hover,\n.pager .disabled > a:focus,\n.pager .disabled > span {\n  color: #777777;\n  background-color: #fff;\n  cursor: not-allowed;\n}\n.label {\n  display: inline;\n  padding: .2em .6em .3em;\n  font-size: 75%;\n  font-weight: bold;\n  line-height: 1;\n  color: #fff;\n  text-align: center;\n  white-space: nowrap;\n  vertical-align: baseline;\n  border-radius: .25em;\n}\na.label:hover,\na.label:focus {\n  color: #fff;\n  text-decoration: none;\n  cursor: pointer;\n}\n.label:empty {\n  display: none;\n}\n.btn .label {\n  position: relative;\n  top: -1px;\n}\n.label-default {\n  background-color: #777777;\n}\n.label-default[href]:hover,\n.label-default[href]:focus {\n  background-color: #5e5e5e;\n}\n.label-primary {\n  background-color: #337ab7;\n}\n.label-primary[href]:hover,\n.label-primary[href]:focus {\n  background-color: #286090;\n}\n.label-success {\n  background-color: #5cb85c;\n}\n.label-success[href]:hover,\n.label-success[href]:focus {\n  background-color: #449d44;\n}\n.label-info {\n  background-color: #5bc0de;\n}\n.label-info[href]:hover,\n.label-info[href]:focus {\n  background-color: #31b0d5;\n}\n.label-warning {\n  background-color: #f0ad4e;\n}\n.label-warning[href]:hover,\n.label-warning[href]:focus {\n  background-color: #ec971f;\n}\n.label-danger {\n  background-color: #d9534f;\n}\n.label-danger[href]:hover,\n.label-danger[href]:focus {\n  background-color: #c9302c;\n}\n.badge {\n  display: inline-block;\n  min-width: 10px;\n  padding: 3px 7px;\n  font-size: 12px;\n  font-weight: bold;\n  color: #fff;\n  line-height: 1;\n  vertical-align: middle;\n  white-space: nowrap;\n  text-align: center;\n  background-color: #777777;\n  border-radius: 10px;\n}\n.badge:empty {\n  display: none;\n}\n.btn .badge {\n  position: relative;\n  top: -1px;\n}\n.btn-xs .badge,\n.btn-group-xs > .btn .badge {\n  top: 0;\n  padding: 1px 5px;\n}\na.badge:hover,\na.badge:focus {\n  color: #fff;\n  text-decoration: none;\n  cursor: pointer;\n}\n.list-group-item.active > .badge,\n.nav-pills > .active > a > .badge {\n  color: #337ab7;\n  background-color: #fff;\n}\n.list-group-item > .badge {\n  float: right;\n}\n.list-group-item > .badge + .badge {\n  margin-right: 5px;\n}\n.nav-pills > li > a > .badge {\n  margin-left: 3px;\n}\n.jumbotron {\n  padding-top: 30px;\n  padding-bottom: 30px;\n  margin-bottom: 30px;\n  color: inherit;\n  background-color: #eeeeee;\n}\n.jumbotron h1,\n.jumbotron .h1 {\n  color: inherit;\n}\n.jumbotron p {\n  margin-bottom: 15px;\n  font-size: 21px;\n  font-weight: 200;\n}\n.jumbotron > hr {\n  border-top-color: #d5d5d5;\n}\n.container .jumbotron,\n.container-fluid .jumbotron {\n  border-radius: 6px;\n  padding-left: 15px;\n  padding-right: 15px;\n}\n.jumbotron .container {\n  max-width: 100%;\n}\n@media screen and (min-width: 768px) {\n  .jumbotron {\n    padding-top: 48px;\n    padding-bottom: 48px;\n  }\n  .container .jumbotron,\n  .container-fluid .jumbotron {\n    padding-left: 60px;\n    padding-right: 60px;\n  }\n  .jumbotron h1,\n  .jumbotron .h1 {\n    font-size: 63px;\n  }\n}\n.thumbnail {\n  display: block;\n  padding: 4px;\n  margin-bottom: 20px;\n  line-height: 1.42857143;\n  background-color: #fff;\n  border: 1px solid #ddd;\n  border-radius: 4px;\n  -webkit-transition: border 0.2s ease-in-out;\n  -o-transition: border 0.2s ease-in-out;\n  transition: border 0.2s ease-in-out;\n}\n.thumbnail > img,\n.thumbnail a > img {\n  margin-left: auto;\n  margin-right: auto;\n}\na.thumbnail:hover,\na.thumbnail:focus,\na.thumbnail.active {\n  border-color: #337ab7;\n}\n.thumbnail .caption {\n  padding: 9px;\n  color: #333333;\n}\n.alert {\n  padding: 15px;\n  margin-bottom: 20px;\n  border: 1px solid transparent;\n  border-radius: 4px;\n}\n.alert h4 {\n  margin-top: 0;\n  color: inherit;\n}\n.alert .alert-link {\n  font-weight: bold;\n}\n.alert > p,\n.alert > ul {\n  margin-bottom: 0;\n}\n.alert > p + p {\n  margin-top: 5px;\n}\n.alert-dismissable,\n.alert-dismissible {\n  padding-right: 35px;\n}\n.alert-dismissable .close,\n.alert-dismissible .close {\n  position: relative;\n  top: -2px;\n  right: -21px;\n  color: inherit;\n}\n.alert-success {\n  background-color: #dff0d8;\n  border-color: #d6e9c6;\n  color: #3c763d;\n}\n.alert-success hr {\n  border-top-color: #c9e2b3;\n}\n.alert-success .alert-link {\n  color: #2b542c;\n}\n.alert-info {\n  background-color: #d9edf7;\n  border-color: #bce8f1;\n  color: #31708f;\n}\n.alert-info hr {\n  border-top-color: #a6e1ec;\n}\n.alert-info .alert-link {\n  color: #245269;\n}\n.alert-warning {\n  background-color: #fcf8e3;\n  border-color: #faebcc;\n  color: #8a6d3b;\n}\n.alert-warning hr {\n  border-top-color: #f7e1b5;\n}\n.alert-warning .alert-link {\n  color: #66512c;\n}\n.alert-danger {\n  background-color: #f2dede;\n  border-color: #ebccd1;\n  color: #a94442;\n}\n.alert-danger hr {\n  border-top-color: #e4b9c0;\n}\n.alert-danger .alert-link {\n  color: #843534;\n}\n@-webkit-keyframes progress-bar-stripes {\n  from {\n    background-position: 40px 0;\n  }\n  to {\n    background-position: 0 0;\n  }\n}\n@keyframes progress-bar-stripes {\n  from {\n    background-position: 40px 0;\n  }\n  to {\n    background-position: 0 0;\n  }\n}\n.progress {\n  overflow: hidden;\n  height: 20px;\n  margin-bottom: 20px;\n  background-color: #f5f5f5;\n  border-radius: 4px;\n  -webkit-box-shadow: inset 0 1px 2px rgba(0, 0, 0, 0.1);\n  box-shadow: inset 0 1px 2px rgba(0, 0, 0, 0.1);\n}\n.progress-bar {\n  float: left;\n  width: 0%;\n  height: 100%;\n  font-size: 12px;\n  line-height: 20px;\n  color: #fff;\n  text-align: center;\n  background-color: #337ab7;\n  -webkit-box-shadow: inset 0 -1px 0 rgba(0, 0, 0, 0.15);\n  box-shadow: inset 0 -1px 0 rgba(0, 0, 0, 0.15);\n  -webkit-transition: width 0.6s ease;\n  -o-transition: width 0.6s ease;\n  transition: width 0.6s ease;\n}\n.progress-striped .progress-bar,\n.progress-bar-striped {\n  background-image: -webkit-linear-gradient(45deg, rgba(255, 255, 255, 0.15) 25%, transparent 25%, transparent 50%, rgba(255, 255, 255, 0.15) 50%, rgba(255, 255, 255, 0.15) 75%, transparent 75%, transparent);\n  background-image: -o-linear-gradient(45deg, rgba(255, 255, 255, 0.15) 25%, transparent 25%, transparent 50%, rgba(255, 255, 255, 0.15) 50%, rgba(255, 255, 255, 0.15) 75%, transparent 75%, transparent);\n  background-image: linear-gradient(45deg, rgba(255, 255, 255, 0.15) 25%, transparent 25%, transparent 50%, rgba(255, 255, 255, 0.15) 50%, rgba(255, 255, 255, 0.15) 75%, transparent 75%, transparent);\n  background-size: 40px 40px;\n}\n.progress.active .progress-bar,\n.progress-bar.active {\n  -webkit-animation: progress-bar-stripes 2s linear infinite;\n  -o-animation: progress-bar-stripes 2s linear infinite;\n  animation: progress-bar-stripes 2s linear infinite;\n}\n.progress-bar-success {\n  background-color: #5cb85c;\n}\n.progress-striped .progress-bar-success {\n  background-image: -webkit-linear-gradient(45deg, rgba(255, 255, 255, 0.15) 25%, transparent 25%, transparent 50%, rgba(255, 255, 255, 0.15) 50%, rgba(255, 255, 255, 0.15) 75%, transparent 75%, transparent);\n  background-image: -o-linear-gradient(45deg, rgba(255, 255, 255, 0.15) 25%, transparent 25%, transparent 50%, rgba(255, 255, 255, 0.15) 50%, rgba(255, 255, 255, 0.15) 75%, transparent 75%, transparent);\n  background-image: linear-gradient(45deg, rgba(255, 255, 255, 0.15) 25%, transparent 25%, transparent 50%, rgba(255, 255, 255, 0.15) 50%, rgba(255, 255, 255, 0.15) 75%, transparent 75%, transparent);\n}\n.progress-bar-info {\n  background-color: #5bc0de;\n}\n.progress-striped .progress-bar-info {\n  background-image: -webkit-linear-gradient(45deg, rgba(255, 255, 255, 0.15) 25%, transparent 25%, transparent 50%, rgba(255, 255, 255, 0.15) 50%, rgba(255, 255, 255, 0.15) 75%, transparent 75%, transparent);\n  background-image: -o-linear-gradient(45deg, rgba(255, 255, 255, 0.15) 25%, transparent 25%, transparent 50%, rgba(255, 255, 255, 0.15) 50%, rgba(255, 255, 255, 0.15) 75%, transparent 75%, transparent);\n  background-image: linear-gradient(45deg, rgba(255, 255, 255, 0.15) 25%, transparent 25%, transparent 50%, rgba(255, 255, 255, 0.15) 50%, rgba(255, 255, 255, 0.15) 75%, transparent 75%, transparent);\n}\n.progress-bar-warning {\n  background-color: #f0ad4e;\n}\n.progress-striped .progress-bar-warning {\n  background-image: -webkit-linear-gradient(45deg, rgba(255, 255, 255, 0.15) 25%, transparent 25%, transparent 50%, rgba(255, 255, 255, 0.15) 50%, rgba(255, 255, 255, 0.15) 75%, transparent 75%, transparent);\n  background-image: -o-linear-gradient(45deg, rgba(255, 255, 255, 0.15) 25%, transparent 25%, transparent 50%, rgba(255, 255, 255, 0.15) 50%, rgba(255, 255, 255, 0.15) 75%, transparent 75%, transparent);\n  background-image: linear-gradient(45deg, rgba(255, 255, 255, 0.15) 25%, transparent 25%, transparent 50%, rgba(255, 255, 255, 0.15) 50%, rgba(255, 255, 255, 0.15) 75%, transparent 75%, transparent);\n}\n.progress-bar-danger {\n  background-color: #d9534f;\n}\n.progress-striped .progress-bar-danger {\n  background-image: -webkit-linear-gradient(45deg, rgba(255, 255, 255, 0.15) 25%, transparent 25%, transparent 50%, rgba(255, 255, 255, 0.15) 50%, rgba(255, 255, 255, 0.15) 75%, transparent 75%, transparent);\n  background-image: -o-linear-gradient(45deg, rgba(255, 255, 255, 0.15) 25%, transparent 25%, transparent 50%, rgba(255, 255, 255, 0.15) 50%, rgba(255, 255, 255, 0.15) 75%, transparent 75%, transparent);\n  background-image: linear-gradient(45deg, rgba(255, 255, 255, 0.15) 25%, transparent 25%, transparent 50%, rgba(255, 255, 255, 0.15) 50%, rgba(255, 255, 255, 0.15) 75%, transparent 75%, transparent);\n}\n.media {\n  margin-top: 15px;\n}\n.media:first-child {\n  margin-top: 0;\n}\n.media,\n.media-body {\n  zoom: 1;\n  overflow: hidden;\n}\n.media-body {\n  width: 10000px;\n}\n.media-object {\n  display: block;\n}\n.media-object.img-thumbnail {\n  max-width: none;\n}\n.media-right,\n.media > .pull-right {\n  padding-left: 10px;\n}\n.media-left,\n.media > .pull-left {\n  padding-right: 10px;\n}\n.media-left,\n.media-right,\n.media-body {\n  display: table-cell;\n  vertical-align: top;\n}\n.media-middle {\n  vertical-align: middle;\n}\n.media-bottom {\n  vertical-align: bottom;\n}\n.media-heading {\n  margin-top: 0;\n  margin-bottom: 5px;\n}\n.media-list {\n  padding-left: 0;\n  list-style: none;\n}\n.list-group {\n  margin-bottom: 20px;\n  padding-left: 0;\n}\n.list-group-item {\n  position: relative;\n  display: block;\n  padding: 10px 15px;\n  margin-bottom: -1px;\n  background-color: #fff;\n  border: 1px solid #ddd;\n}\n.list-group-item:first-child {\n  border-top-right-radius: 4px;\n  border-top-left-radius: 4px;\n}\n.list-group-item:last-child {\n  margin-bottom: 0;\n  border-bottom-right-radius: 4px;\n  border-bottom-left-radius: 4px;\n}\na.list-group-item,\nbutton.list-group-item {\n  color: #555;\n}\na.list-group-item .list-group-item-heading,\nbutton.list-group-item .list-group-item-heading {\n  color: #333;\n}\na.list-group-item:hover,\nbutton.list-group-item:hover,\na.list-group-item:focus,\nbutton.list-group-item:focus {\n  text-decoration: none;\n  color: #555;\n  background-color: #f5f5f5;\n}\nbutton.list-group-item {\n  width: 100%;\n  text-align: left;\n}\n.list-group-item.disabled,\n.list-group-item.disabled:hover,\n.list-group-item.disabled:focus {\n  background-color: #eeeeee;\n  color: #777777;\n  cursor: not-allowed;\n}\n.list-group-item.disabled .list-group-item-heading,\n.list-group-item.disabled:hover .list-group-item-heading,\n.list-group-item.disabled:focus .list-group-item-heading {\n  color: inherit;\n}\n.list-group-item.disabled .list-group-item-text,\n.list-group-item.disabled:hover .list-group-item-text,\n.list-group-item.disabled:focus .list-group-item-text {\n  color: #777777;\n}\n.list-group-item.active,\n.list-group-item.active:hover,\n.list-group-item.active:focus {\n  z-index: 2;\n  color: #fff;\n  background-color: #337ab7;\n  border-color: #337ab7;\n}\n.list-group-item.active .list-group-item-heading,\n.list-group-item.active:hover .list-group-item-heading,\n.list-group-item.active:focus .list-group-item-heading,\n.list-group-item.active .list-group-item-heading > small,\n.list-group-item.active:hover .list-group-item-heading > small,\n.list-group-item.active:focus .list-group-item-heading > small,\n.list-group-item.active .list-group-item-heading > .small,\n.list-group-item.active:hover .list-group-item-heading > .small,\n.list-group-item.active:focus .list-group-item-heading > .small {\n  color: inherit;\n}\n.list-group-item.active .list-group-item-text,\n.list-group-item.active:hover .list-group-item-text,\n.list-group-item.active:focus .list-group-item-text {\n  color: #c7ddef;\n}\n.list-group-item-success {\n  color: #3c763d;\n  background-color: #dff0d8;\n}\na.list-group-item-success,\nbutton.list-group-item-success {\n  color: #3c763d;\n}\na.list-group-item-success .list-group-item-heading,\nbutton.list-group-item-success .list-group-item-heading {\n  color: inherit;\n}\na.list-group-item-success:hover,\nbutton.list-group-item-success:hover,\na.list-group-item-success:focus,\nbutton.list-group-item-success:focus {\n  color: #3c763d;\n  background-color: #d0e9c6;\n}\na.list-group-item-success.active,\nbutton.list-group-item-success.active,\na.list-group-item-success.active:hover,\nbutton.list-group-item-success.active:hover,\na.list-group-item-success.active:focus,\nbutton.list-group-item-success.active:focus {\n  color: #fff;\n  background-color: #3c763d;\n  border-color: #3c763d;\n}\n.list-group-item-info {\n  color: #31708f;\n  background-color: #d9edf7;\n}\na.list-group-item-info,\nbutton.list-group-item-info {\n  color: #31708f;\n}\na.list-group-item-info .list-group-item-heading,\nbutton.list-group-item-info .list-group-item-heading {\n  color: inherit;\n}\na.list-group-item-info:hover,\nbutton.list-group-item-info:hover,\na.list-group-item-info:focus,\nbutton.list-group-item-info:focus {\n  color: #31708f;\n  background-color: #c4e3f3;\n}\na.list-group-item-info.active,\nbutton.list-group-item-info.active,\na.list-group-item-info.active:hover,\nbutton.list-group-item-info.active:hover,\na.list-group-item-info.active:focus,\nbutton.list-group-item-info.active:focus {\n  color: #fff;\n  background-color: #31708f;\n  border-color: #31708f;\n}\n.list-group-item-warning {\n  color: #8a6d3b;\n  background-color: #fcf8e3;\n}\na.list-group-item-warning,\nbutton.list-group-item-warning {\n  color: #8a6d3b;\n}\na.list-group-item-warning .list-group-item-heading,\nbutton.list-group-item-warning .list-group-item-heading {\n  color: inherit;\n}\na.list-group-item-warning:hover,\nbutton.list-group-item-warning:hover,\na.list-group-item-warning:focus,\nbutton.list-group-item-warning:focus {\n  color: #8a6d3b;\n  background-color: #faf2cc;\n}\na.list-group-item-warning.active,\nbutton.list-group-item-warning.active,\na.list-group-item-warning.active:hover,\nbutton.list-group-item-warning.active:hover,\na.list-group-item-warning.active:focus,\nbutton.list-group-item-warning.active:focus {\n  color: #fff;\n  background-color: #8a6d3b;\n  border-color: #8a6d3b;\n}\n.list-group-item-danger {\n  color: #a94442;\n  background-color: #f2dede;\n}\na.list-group-item-danger,\nbutton.list-group-item-danger {\n  color: #a94442;\n}\na.list-group-item-danger .list-group-item-heading,\nbutton.list-group-item-danger .list-group-item-heading {\n  color: inherit;\n}\na.list-group-item-danger:hover,\nbutton.list-group-item-danger:hover,\na.list-group-item-danger:focus,\nbutton.list-group-item-danger:focus {\n  color: #a94442;\n  background-color: #ebcccc;\n}\na.list-group-item-danger.active,\nbutton.list-group-item-danger.active,\na.list-group-item-danger.active:hover,\nbutton.list-group-item-danger.active:hover,\na.list-group-item-danger.active:focus,\nbutton.list-group-item-danger.active:focus {\n  color: #fff;\n  background-color: #a94442;\n  border-color: #a94442;\n}\n.list-group-item-heading {\n  margin-top: 0;\n  margin-bottom: 5px;\n}\n.list-group-item-text {\n  margin-bottom: 0;\n  line-height: 1.3;\n}\n.panel {\n  margin-bottom: 20px;\n  background-color: #fff;\n  border: 1px solid transparent;\n  border-radius: 4px;\n  -webkit-box-shadow: 0 1px 1px rgba(0, 0, 0, 0.05);\n  box-shadow: 0 1px 1px rgba(0, 0, 0, 0.05);\n}\n.panel-body {\n  padding: 15px;\n}\n.panel-heading {\n  padding: 10px 15px;\n  border-bottom: 1px solid transparent;\n  border-top-right-radius: 3px;\n  border-top-left-radius: 3px;\n}\n.panel-heading > .dropdown .dropdown-toggle {\n  color: inherit;\n}\n.panel-title {\n  margin-top: 0;\n  margin-bottom: 0;\n  font-size: 16px;\n  color: inherit;\n}\n.panel-title > a,\n.panel-title > small,\n.panel-title > .small,\n.panel-title > small > a,\n.panel-title > .small > a {\n  color: inherit;\n}\n.panel-footer {\n  padding: 10px 15px;\n  background-color: #f5f5f5;\n  border-top: 1px solid #ddd;\n  border-bottom-right-radius: 3px;\n  border-bottom-left-radius: 3px;\n}\n.panel > .list-group,\n.panel > .panel-collapse > .list-group {\n  margin-bottom: 0;\n}\n.panel > .list-group .list-group-item,\n.panel > .panel-collapse > .list-group .list-group-item {\n  border-width: 1px 0;\n  border-radius: 0;\n}\n.panel > .list-group:first-child .list-group-item:first-child,\n.panel > .panel-collapse > .list-group:first-child .list-group-item:first-child {\n  border-top: 0;\n  border-top-right-radius: 3px;\n  border-top-left-radius: 3px;\n}\n.panel > .list-group:last-child .list-group-item:last-child,\n.panel > .panel-collapse > .list-group:last-child .list-group-item:last-child {\n  border-bottom: 0;\n  border-bottom-right-radius: 3px;\n  border-bottom-left-radius: 3px;\n}\n.panel > .panel-heading + .panel-collapse > .list-group .list-group-item:first-child {\n  border-top-right-radius: 0;\n  border-top-left-radius: 0;\n}\n.panel-heading + .list-group .list-group-item:first-child {\n  border-top-width: 0;\n}\n.list-group + .panel-footer {\n  border-top-width: 0;\n}\n.panel > .table,\n.panel > .table-responsive > .table,\n.panel > .panel-collapse > .table {\n  margin-bottom: 0;\n}\n.panel > .table caption,\n.panel > .table-responsive > .table caption,\n.panel > .panel-collapse > .table caption {\n  padding-left: 15px;\n  padding-right: 15px;\n}\n.panel > .table:first-child,\n.panel > .table-responsive:first-child > .table:first-child {\n  border-top-right-radius: 3px;\n  border-top-left-radius: 3px;\n}\n.panel > .table:first-child > thead:first-child > tr:first-child,\n.panel > .table-responsive:first-child > .table:first-child > thead:first-child > tr:first-child,\n.panel > .table:first-child > tbody:first-child > tr:first-child,\n.panel > .table-responsive:first-child > .table:first-child > tbody:first-child > tr:first-child {\n  border-top-left-radius: 3px;\n  border-top-right-radius: 3px;\n}\n.panel > .table:first-child > thead:first-child > tr:first-child td:first-child,\n.panel > .table-responsive:first-child > .table:first-child > thead:first-child > tr:first-child td:first-child,\n.panel > .table:first-child > tbody:first-child > tr:first-child td:first-child,\n.panel > .table-responsive:first-child > .table:first-child > tbody:first-child > tr:first-child td:first-child,\n.panel > .table:first-child > thead:first-child > tr:first-child th:first-child,\n.panel > .table-responsive:first-child > .table:first-child > thead:first-child > tr:first-child th:first-child,\n.panel > .table:first-child > tbody:first-child > tr:first-child th:first-child,\n.panel > .table-responsive:first-child > .table:first-child > tbody:first-child > tr:first-child th:first-child {\n  border-top-left-radius: 3px;\n}\n.panel > .table:first-child > thead:first-child > tr:first-child td:last-child,\n.panel > .table-responsive:first-child > .table:first-child > thead:first-child > tr:first-child td:last-child,\n.panel > .table:first-child > tbody:first-child > tr:first-child td:last-child,\n.panel > .table-responsive:first-child > .table:first-child > tbody:first-child > tr:first-child td:last-child,\n.panel > .table:first-child > thead:first-child > tr:first-child th:last-child,\n.panel > .table-responsive:first-child > .table:first-child > thead:first-child > tr:first-child th:last-child,\n.panel > .table:first-child > tbody:first-child > tr:first-child th:last-child,\n.panel > .table-responsive:first-child > .table:first-child > tbody:first-child > tr:first-child th:last-child {\n  border-top-right-radius: 3px;\n}\n.panel > .table:last-child,\n.panel > .table-responsive:last-child > .table:last-child {\n  border-bottom-right-radius: 3px;\n  border-bottom-left-radius: 3px;\n}\n.panel > .table:last-child > tbody:last-child > tr:last-child,\n.panel > .table-responsive:last-child > .table:last-child > tbody:last-child > tr:last-child,\n.panel > .table:last-child > tfoot:last-child > tr:last-child,\n.panel > .table-responsive:last-child > .table:last-child > tfoot:last-child > tr:last-child {\n  border-bottom-left-radius: 3px;\n  border-bottom-right-radius: 3px;\n}\n.panel > .table:last-child > tbody:last-child > tr:last-child td:first-child,\n.panel > .table-responsive:last-child > .table:last-child > tbody:last-child > tr:last-child td:first-child,\n.panel > .table:last-child > tfoot:last-child > tr:last-child td:first-child,\n.panel > .table-responsive:last-child > .table:last-child > tfoot:last-child > tr:last-child td:first-child,\n.panel > .table:last-child > tbody:last-child > tr:last-child th:first-child,\n.panel > .table-responsive:last-child > .table:last-child > tbody:last-child > tr:last-child th:first-child,\n.panel > .table:last-child > tfoot:last-child > tr:last-child th:first-child,\n.panel > .table-responsive:last-child > .table:last-child > tfoot:last-child > tr:last-child th:first-child {\n  border-bottom-left-radius: 3px;\n}\n.panel > .table:last-child > tbody:last-child > tr:last-child td:last-child,\n.panel > .table-responsive:last-child > .table:last-child > tbody:last-child > tr:last-child td:last-child,\n.panel > .table:last-child > tfoot:last-child > tr:last-child td:last-child,\n.panel > .table-responsive:last-child > .table:last-child > tfoot:last-child > tr:last-child td:last-child,\n.panel > .table:last-child > tbody:last-child > tr:last-child th:last-child,\n.panel > .table-responsive:last-child > .table:last-child > tbody:last-child > tr:last-child th:last-child,\n.panel > .table:last-child > tfoot:last-child > tr:last-child th:last-child,\n.panel > .table-responsive:last-child > .table:last-child > tfoot:last-child > tr:last-child th:last-child {\n  border-bottom-right-radius: 3px;\n}\n.panel > .panel-body + .table,\n.panel > .panel-body + .table-responsive,\n.panel > .table + .panel-body,\n.panel > .table-responsive + .panel-body {\n  border-top: 1px solid #ddd;\n}\n.panel > .table > tbody:first-child > tr:first-child th,\n.panel > .table > tbody:first-child > tr:first-child td {\n  border-top: 0;\n}\n.panel > .table-bordered,\n.panel > .table-responsive > .table-bordered {\n  border: 0;\n}\n.panel > .table-bordered > thead > tr > th:first-child,\n.panel > .table-responsive > .table-bordered > thead > tr > th:first-child,\n.panel > .table-bordered > tbody > tr > th:first-child,\n.panel > .table-responsive > .table-bordered > tbody > tr > th:first-child,\n.panel > .table-bordered > tfoot > tr > th:first-child,\n.panel > .table-responsive > .table-bordered > tfoot > tr > th:first-child,\n.panel > .table-bordered > thead > tr > td:first-child,\n.panel > .table-responsive > .table-bordered > thead > tr > td:first-child,\n.panel > .table-bordered > tbody > tr > td:first-child,\n.panel > .table-responsive > .table-bordered > tbody > tr > td:first-child,\n.panel > .table-bordered > tfoot > tr > td:first-child,\n.panel > .table-responsive > .table-bordered > tfoot > tr > td:first-child {\n  border-left: 0;\n}\n.panel > .table-bordered > thead > tr > th:last-child,\n.panel > .table-responsive > .table-bordered > thead > tr > th:last-child,\n.panel > .table-bordered > tbody > tr > th:last-child,\n.panel > .table-responsive > .table-bordered > tbody > tr > th:last-child,\n.panel > .table-bordered > tfoot > tr > th:last-child,\n.panel > .table-responsive > .table-bordered > tfoot > tr > th:last-child,\n.panel > .table-bordered > thead > tr > td:last-child,\n.panel > .table-responsive > .table-bordered > thead > tr > td:last-child,\n.panel > .table-bordered > tbody > tr > td:last-child,\n.panel > .table-responsive > .table-bordered > tbody > tr > td:last-child,\n.panel > .table-bordered > tfoot > tr > td:last-child,\n.panel > .table-responsive > .table-bordered > tfoot > tr > td:last-child {\n  border-right: 0;\n}\n.panel > .table-bordered > thead > tr:first-child > td,\n.panel > .table-responsive > .table-bordered > thead > tr:first-child > td,\n.panel > .table-bordered > tbody > tr:first-child > td,\n.panel > .table-responsive > .table-bordered > tbody > tr:first-child > td,\n.panel > .table-bordered > thead > tr:first-child > th,\n.panel > .table-responsive > .table-bordered > thead > tr:first-child > th,\n.panel > .table-bordered > tbody > tr:first-child > th,\n.panel > .table-responsive > .table-bordered > tbody > tr:first-child > th {\n  border-bottom: 0;\n}\n.panel > .table-bordered > tbody > tr:last-child > td,\n.panel > .table-responsive > .table-bordered > tbody > tr:last-child > td,\n.panel > .table-bordered > tfoot > tr:last-child > td,\n.panel > .table-responsive > .table-bordered > tfoot > tr:last-child > td,\n.panel > .table-bordered > tbody > tr:last-child > th,\n.panel > .table-responsive > .table-bordered > tbody > tr:last-child > th,\n.panel > .table-bordered > tfoot > tr:last-child > th,\n.panel > .table-responsive > .table-bordered > tfoot > tr:last-child > th {\n  border-bottom: 0;\n}\n.panel > .table-responsive {\n  border: 0;\n  margin-bottom: 0;\n}\n.panel-group {\n  margin-bottom: 20px;\n}\n.panel-group .panel {\n  margin-bottom: 0;\n  border-radius: 4px;\n}\n.panel-group .panel + .panel {\n  margin-top: 5px;\n}\n.panel-group .panel-heading {\n  border-bottom: 0;\n}\n.panel-group .panel-heading + .panel-collapse > .panel-body,\n.panel-group .panel-heading + .panel-collapse > .list-group {\n  border-top: 1px solid #ddd;\n}\n.panel-group .panel-footer {\n  border-top: 0;\n}\n.panel-group .panel-footer + .panel-collapse .panel-body {\n  border-bottom: 1px solid #ddd;\n}\n.panel-default {\n  border-color: #ddd;\n}\n.panel-default > .panel-heading {\n  color: #333333;\n  background-color: #f5f5f5;\n  border-color: #ddd;\n}\n.panel-default > .panel-heading + .panel-collapse > .panel-body {\n  border-top-color: #ddd;\n}\n.panel-default > .panel-heading .badge {\n  color: #f5f5f5;\n  background-color: #333333;\n}\n.panel-default > .panel-footer + .panel-collapse > .panel-body {\n  border-bottom-color: #ddd;\n}\n.panel-primary {\n  border-color: #337ab7;\n}\n.panel-primary > .panel-heading {\n  color: #fff;\n  background-color: #337ab7;\n  border-color: #337ab7;\n}\n.panel-primary > .panel-heading + .panel-collapse > .panel-body {\n  border-top-color: #337ab7;\n}\n.panel-primary > .panel-heading .badge {\n  color: #337ab7;\n  background-color: #fff;\n}\n.panel-primary > .panel-footer + .panel-collapse > .panel-body {\n  border-bottom-color: #337ab7;\n}\n.panel-success {\n  border-color: #d6e9c6;\n}\n.panel-success > .panel-heading {\n  color: #3c763d;\n  background-color: #dff0d8;\n  border-color: #d6e9c6;\n}\n.panel-success > .panel-heading + .panel-collapse > .panel-body {\n  border-top-color: #d6e9c6;\n}\n.panel-success > .panel-heading .badge {\n  color: #dff0d8;\n  background-color: #3c763d;\n}\n.panel-success > .panel-footer + .panel-collapse > .panel-body {\n  border-bottom-color: #d6e9c6;\n}\n.panel-info {\n  border-color: #bce8f1;\n}\n.panel-info > .panel-heading {\n  color: #31708f;\n  background-color: #d9edf7;\n  border-color: #bce8f1;\n}\n.panel-info > .panel-heading + .panel-collapse > .panel-body {\n  border-top-color: #bce8f1;\n}\n.panel-info > .panel-heading .badge {\n  color: #d9edf7;\n  background-color: #31708f;\n}\n.panel-info > .panel-footer + .panel-collapse > .panel-body {\n  border-bottom-color: #bce8f1;\n}\n.panel-warning {\n  border-color: #faebcc;\n}\n.panel-warning > .panel-heading {\n  color: #8a6d3b;\n  background-color: #fcf8e3;\n  border-color: #faebcc;\n}\n.panel-warning > .panel-heading + .panel-collapse > .panel-body {\n  border-top-color: #faebcc;\n}\n.panel-warning > .panel-heading .badge {\n  color: #fcf8e3;\n  background-color: #8a6d3b;\n}\n.panel-warning > .panel-footer + .panel-collapse > .panel-body {\n  border-bottom-color: #faebcc;\n}\n.panel-danger {\n  border-color: #ebccd1;\n}\n.panel-danger > .panel-heading {\n  color: #a94442;\n  background-color: #f2dede;\n  border-color: #ebccd1;\n}\n.panel-danger > .panel-heading + .panel-collapse > .panel-body {\n  border-top-color: #ebccd1;\n}\n.panel-danger > .panel-heading .badge {\n  color: #f2dede;\n  background-color: #a94442;\n}\n.panel-danger > .panel-footer + .panel-collapse > .panel-body {\n  border-bottom-color: #ebccd1;\n}\n.embed-responsive {\n  position: relative;\n  display: block;\n  height: 0;\n  padding: 0;\n  overflow: hidden;\n}\n.embed-responsive .embed-responsive-item,\n.embed-responsive iframe,\n.embed-responsive embed,\n.embed-responsive object,\n.embed-responsive video {\n  position: absolute;\n  top: 0;\n  left: 0;\n  bottom: 0;\n  height: 100%;\n  width: 100%;\n  border: 0;\n}\n.embed-responsive-16by9 {\n  padding-bottom: 56.25%;\n}\n.embed-responsive-4by3 {\n  padding-bottom: 75%;\n}\n.well {\n  min-height: 20px;\n  padding: 19px;\n  margin-bottom: 20px;\n  background-color: #f5f5f5;\n  border: 1px solid #e3e3e3;\n  border-radius: 4px;\n  -webkit-box-shadow: inset 0 1px 1px rgba(0, 0, 0, 0.05);\n  box-shadow: inset 0 1px 1px rgba(0, 0, 0, 0.05);\n}\n.well blockquote {\n  border-color: #ddd;\n  border-color: rgba(0, 0, 0, 0.15);\n}\n.well-lg {\n  padding: 24px;\n  border-radius: 6px;\n}\n.well-sm {\n  padding: 9px;\n  border-radius: 3px;\n}\n.close {\n  float: right;\n  font-size: 21px;\n  font-weight: bold;\n  line-height: 1;\n  color: #000;\n  text-shadow: 0 1px 0 #fff;\n  opacity: 0.2;\n  filter: alpha(opacity=20);\n}\n.close:hover,\n.close:focus {\n  color: #000;\n  text-decoration: none;\n  cursor: pointer;\n  opacity: 0.5;\n  filter: alpha(opacity=50);\n}\nbutton.close {\n  padding: 0;\n  cursor: pointer;\n  background: transparent;\n  border: 0;\n  -webkit-appearance: none;\n}\n.modal-open {\n  overflow: hidden;\n}\n.modal {\n  display: none;\n  overflow: hidden;\n  position: fixed;\n  top: 0;\n  right: 0;\n  bottom: 0;\n  left: 0;\n  z-index: 1050;\n  -webkit-overflow-scrolling: touch;\n  outline: 0;\n}\n.modal.fade .modal-dialog {\n  -webkit-transform: translate(0, -25%);\n  -ms-transform: translate(0, -25%);\n  -o-transform: translate(0, -25%);\n  transform: translate(0, -25%);\n  -webkit-transition: -webkit-transform 0.3s ease-out;\n  -moz-transition: -moz-transform 0.3s ease-out;\n  -o-transition: -o-transform 0.3s ease-out;\n  transition: transform 0.3s ease-out;\n}\n.modal.in .modal-dialog {\n  -webkit-transform: translate(0, 0);\n  -ms-transform: translate(0, 0);\n  -o-transform: translate(0, 0);\n  transform: translate(0, 0);\n}\n.modal-open .modal {\n  overflow-x: hidden;\n  overflow-y: auto;\n}\n.modal-dialog {\n  position: relative;\n  width: auto;\n  margin: 10px;\n}\n.modal-content {\n  position: relative;\n  background-color: #fff;\n  border: 1px solid #999;\n  border: 1px solid rgba(0, 0, 0, 0.2);\n  border-radius: 6px;\n  -webkit-box-shadow: 0 3px 9px rgba(0, 0, 0, 0.5);\n  box-shadow: 0 3px 9px rgba(0, 0, 0, 0.5);\n  background-clip: padding-box;\n  outline: 0;\n}\n.modal-backdrop {\n  position: fixed;\n  top: 0;\n  right: 0;\n  bottom: 0;\n  left: 0;\n  z-index: 1040;\n  background-color: #000;\n}\n.modal-backdrop.fade {\n  opacity: 0;\n  filter: alpha(opacity=0);\n}\n.modal-backdrop.in {\n  opacity: 0.5;\n  filter: alpha(opacity=50);\n}\n.modal-header {\n  padding: 15px;\n  border-bottom: 1px solid #e5e5e5;\n}\n.modal-header .close {\n  margin-top: -2px;\n}\n.modal-title {\n  margin: 0;\n  line-height: 1.42857143;\n}\n.modal-body {\n  position: relative;\n  padding: 15px;\n}\n.modal-footer {\n  padding: 15px;\n  text-align: right;\n  border-top: 1px solid #e5e5e5;\n}\n.modal-footer .btn + .btn {\n  margin-left: 5px;\n  margin-bottom: 0;\n}\n.modal-footer .btn-group .btn + .btn {\n  margin-left: -1px;\n}\n.modal-footer .btn-block + .btn-block {\n  margin-left: 0;\n}\n.modal-scrollbar-measure {\n  position: absolute;\n  top: -9999px;\n  width: 50px;\n  height: 50px;\n  overflow: scroll;\n}\n@media (min-width: 768px) {\n  .modal-dialog {\n    width: 600px;\n    margin: 30px auto;\n  }\n  .modal-content {\n    -webkit-box-shadow: 0 5px 15px rgba(0, 0, 0, 0.5);\n    box-shadow: 0 5px 15px rgba(0, 0, 0, 0.5);\n  }\n  .modal-sm {\n    width: 300px;\n  }\n}\n@media (min-width: 992px) {\n  .modal-lg {\n    width: 900px;\n  }\n}\n.tooltip {\n  position: absolute;\n  z-index: 1070;\n  display: block;\n  font-family: \"Helvetica Neue\", Helvetica, Arial, sans-serif;\n  font-style: normal;\n  font-weight: normal;\n  letter-spacing: normal;\n  line-break: auto;\n  line-height: 1.42857143;\n  text-align: left;\n  text-align: start;\n  text-decoration: none;\n  text-shadow: none;\n  text-transform: none;\n  white-space: normal;\n  word-break: normal;\n  word-spacing: normal;\n  word-wrap: normal;\n  font-size: 12px;\n  opacity: 0;\n  filter: alpha(opacity=0);\n}\n.tooltip.in {\n  opacity: 0.9;\n  filter: alpha(opacity=90);\n}\n.tooltip.top {\n  margin-top: -3px;\n  padding: 5px 0;\n}\n.tooltip.right {\n  margin-left: 3px;\n  padding: 0 5px;\n}\n.tooltip.bottom {\n  margin-top: 3px;\n  padding: 5px 0;\n}\n.tooltip.left {\n  margin-left: -3px;\n  padding: 0 5px;\n}\n.tooltip-inner {\n  max-width: 200px;\n  padding: 3px 8px;\n  color: #fff;\n  text-align: center;\n  background-color: #000;\n  border-radius: 4px;\n}\n.tooltip-arrow {\n  position: absolute;\n  width: 0;\n  height: 0;\n  border-color: transparent;\n  border-style: solid;\n}\n.tooltip.top .tooltip-arrow {\n  bottom: 0;\n  left: 50%;\n  margin-left: -5px;\n  border-width: 5px 5px 0;\n  border-top-color: #000;\n}\n.tooltip.top-left .tooltip-arrow {\n  bottom: 0;\n  right: 5px;\n  margin-bottom: -5px;\n  border-width: 5px 5px 0;\n  border-top-color: #000;\n}\n.tooltip.top-right .tooltip-arrow {\n  bottom: 0;\n  left: 5px;\n  margin-bottom: -5px;\n  border-width: 5px 5px 0;\n  border-top-color: #000;\n}\n.tooltip.right .tooltip-arrow {\n  top: 50%;\n  left: 0;\n  margin-top: -5px;\n  border-width: 5px 5px 5px 0;\n  border-right-color: #000;\n}\n.tooltip.left .tooltip-arrow {\n  top: 50%;\n  right: 0;\n  margin-top: -5px;\n  border-width: 5px 0 5px 5px;\n  border-left-color: #000;\n}\n.tooltip.bottom .tooltip-arrow {\n  top: 0;\n  left: 50%;\n  margin-left: -5px;\n  border-width: 0 5px 5px;\n  border-bottom-color: #000;\n}\n.tooltip.bottom-left .tooltip-arrow {\n  top: 0;\n  right: 5px;\n  margin-top: -5px;\n  border-width: 0 5px 5px;\n  border-bottom-color: #000;\n}\n.tooltip.bottom-right .tooltip-arrow {\n  top: 0;\n  left: 5px;\n  margin-top: -5px;\n  border-width: 0 5px 5px;\n  border-bottom-color: #000;\n}\n.popover {\n  position: absolute;\n  top: 0;\n  left: 0;\n  z-index: 1060;\n  display: none;\n  max-width: 276px;\n  padding: 1px;\n  font-family: \"Helvetica Neue\", Helvetica, Arial, sans-serif;\n  font-style: normal;\n  font-weight: normal;\n  letter-spacing: normal;\n  line-break: auto;\n  line-height: 1.42857143;\n  text-align: left;\n  text-align: start;\n  text-decoration: none;\n  text-shadow: none;\n  text-transform: none;\n  white-space: normal;\n  word-break: normal;\n  word-spacing: normal;\n  word-wrap: normal;\n  font-size: 14px;\n  background-color: #fff;\n  background-clip: padding-box;\n  border: 1px solid #ccc;\n  border: 1px solid rgba(0, 0, 0, 0.2);\n  border-radius: 6px;\n  -webkit-box-shadow: 0 5px 10px rgba(0, 0, 0, 0.2);\n  box-shadow: 0 5px 10px rgba(0, 0, 0, 0.2);\n}\n.popover.top {\n  margin-top: -10px;\n}\n.popover.right {\n  margin-left: 10px;\n}\n.popover.bottom {\n  margin-top: 10px;\n}\n.popover.left {\n  margin-left: -10px;\n}\n.popover-title {\n  margin: 0;\n  padding: 8px 14px;\n  font-size: 14px;\n  background-color: #f7f7f7;\n  border-bottom: 1px solid #ebebeb;\n  border-radius: 5px 5px 0 0;\n}\n.popover-content {\n  padding: 9px 14px;\n}\n.popover > .arrow,\n.popover > .arrow:after {\n  position: absolute;\n  display: block;\n  width: 0;\n  height: 0;\n  border-color: transparent;\n  border-style: solid;\n}\n.popover > .arrow {\n  border-width: 11px;\n}\n.popover > .arrow:after {\n  border-width: 10px;\n  content: \"\";\n}\n.popover.top > .arrow {\n  left: 50%;\n  margin-left: -11px;\n  border-bottom-width: 0;\n  border-top-color: #999999;\n  border-top-color: rgba(0, 0, 0, 0.25);\n  bottom: -11px;\n}\n.popover.top > .arrow:after {\n  content: \" \";\n  bottom: 1px;\n  margin-left: -10px;\n  border-bottom-width: 0;\n  border-top-color: #fff;\n}\n.popover.right > .arrow {\n  top: 50%;\n  left: -11px;\n  margin-top: -11px;\n  border-left-width: 0;\n  border-right-color: #999999;\n  border-right-color: rgba(0, 0, 0, 0.25);\n}\n.popover.right > .arrow:after {\n  content: \" \";\n  left: 1px;\n  bottom: -10px;\n  border-left-width: 0;\n  border-right-color: #fff;\n}\n.popover.bottom > .arrow {\n  left: 50%;\n  margin-left: -11px;\n  border-top-width: 0;\n  border-bottom-color: #999999;\n  border-bottom-color: rgba(0, 0, 0, 0.25);\n  top: -11px;\n}\n.popover.bottom > .arrow:after {\n  content: \" \";\n  top: 1px;\n  margin-left: -10px;\n  border-top-width: 0;\n  border-bottom-color: #fff;\n}\n.popover.left > .arrow {\n  top: 50%;\n  right: -11px;\n  margin-top: -11px;\n  border-right-width: 0;\n  border-left-color: #999999;\n  border-left-color: rgba(0, 0, 0, 0.25);\n}\n.popover.left > .arrow:after {\n  content: \" \";\n  right: 1px;\n  border-right-width: 0;\n  border-left-color: #fff;\n  bottom: -10px;\n}\n.carousel {\n  position: relative;\n}\n.carousel-inner {\n  position: relative;\n  overflow: hidden;\n  width: 100%;\n}\n.carousel-inner > .item {\n  display: none;\n  position: relative;\n  -webkit-transition: 0.6s ease-in-out left;\n  -o-transition: 0.6s ease-in-out left;\n  transition: 0.6s ease-in-out left;\n}\n.carousel-inner > .item > img,\n.carousel-inner > .item > a > img {\n  line-height: 1;\n}\n@media all and (transform-3d), (-webkit-transform-3d) {\n  .carousel-inner > .item {\n    -webkit-transition: -webkit-transform 0.6s ease-in-out;\n    -moz-transition: -moz-transform 0.6s ease-in-out;\n    -o-transition: -o-transform 0.6s ease-in-out;\n    transition: transform 0.6s ease-in-out;\n    -webkit-backface-visibility: hidden;\n    -moz-backface-visibility: hidden;\n    backface-visibility: hidden;\n    -webkit-perspective: 1000px;\n    -moz-perspective: 1000px;\n    perspective: 1000px;\n  }\n  .carousel-inner > .item.next,\n  .carousel-inner > .item.active.right {\n    -webkit-transform: translate3d(100%, 0, 0);\n    transform: translate3d(100%, 0, 0);\n    left: 0;\n  }\n  .carousel-inner > .item.prev,\n  .carousel-inner > .item.active.left {\n    -webkit-transform: translate3d(-100%, 0, 0);\n    transform: translate3d(-100%, 0, 0);\n    left: 0;\n  }\n  .carousel-inner > .item.next.left,\n  .carousel-inner > .item.prev.right,\n  .carousel-inner > .item.active {\n    -webkit-transform: translate3d(0, 0, 0);\n    transform: translate3d(0, 0, 0);\n    left: 0;\n  }\n}\n.carousel-inner > .active,\n.carousel-inner > .next,\n.carousel-inner > .prev {\n  display: block;\n}\n.carousel-inner > .active {\n  left: 0;\n}\n.carousel-inner > .next,\n.carousel-inner > .prev {\n  position: absolute;\n  top: 0;\n  width: 100%;\n}\n.carousel-inner > .next {\n  left: 100%;\n}\n.carousel-inner > .prev {\n  left: -100%;\n}\n.carousel-inner > .next.left,\n.carousel-inner > .prev.right {\n  left: 0;\n}\n.carousel-inner > .active.left {\n  left: -100%;\n}\n.carousel-inner > .active.right {\n  left: 100%;\n}\n.carousel-control {\n  position: absolute;\n  top: 0;\n  left: 0;\n  bottom: 0;\n  width: 15%;\n  opacity: 0.5;\n  filter: alpha(opacity=50);\n  font-size: 20px;\n  color: #fff;\n  text-align: center;\n  text-shadow: 0 1px 2px rgba(0, 0, 0, 0.6);\n  background-color: rgba(0, 0, 0, 0);\n}\n.carousel-control.left {\n  background-image: -webkit-linear-gradient(left, rgba(0, 0, 0, 0.5) 0%, rgba(0, 0, 0, 0.0001) 100%);\n  background-image: -o-linear-gradient(left, rgba(0, 0, 0, 0.5) 0%, rgba(0, 0, 0, 0.0001) 100%);\n  background-image: linear-gradient(to right, rgba(0, 0, 0, 0.5) 0%, rgba(0, 0, 0, 0.0001) 100%);\n  background-repeat: repeat-x;\n  filter: progid:DXImageTransform.Microsoft.gradient(startColorstr='#80000000', endColorstr='#00000000', GradientType=1);\n}\n.carousel-control.right {\n  left: auto;\n  right: 0;\n  background-image: -webkit-linear-gradient(left, rgba(0, 0, 0, 0.0001) 0%, rgba(0, 0, 0, 0.5) 100%);\n  background-image: -o-linear-gradient(left, rgba(0, 0, 0, 0.0001) 0%, rgba(0, 0, 0, 0.5) 100%);\n  background-image: linear-gradient(to right, rgba(0, 0, 0, 0.0001) 0%, rgba(0, 0, 0, 0.5) 100%);\n  background-repeat: repeat-x;\n  filter: progid:DXImageTransform.Microsoft.gradient(startColorstr='#00000000', endColorstr='#80000000', GradientType=1);\n}\n.carousel-control:hover,\n.carousel-control:focus {\n  outline: 0;\n  color: #fff;\n  text-decoration: none;\n  opacity: 0.9;\n  filter: alpha(opacity=90);\n}\n.carousel-control .icon-prev,\n.carousel-control .icon-next,\n.carousel-control .glyphicon-chevron-left,\n.carousel-control .glyphicon-chevron-right {\n  position: absolute;\n  top: 50%;\n  margin-top: -10px;\n  z-index: 5;\n  display: inline-block;\n}\n.carousel-control .icon-prev,\n.carousel-control .glyphicon-chevron-left {\n  left: 50%;\n  margin-left: -10px;\n}\n.carousel-control .icon-next,\n.carousel-control .glyphicon-chevron-right {\n  right: 50%;\n  margin-right: -10px;\n}\n.carousel-control .icon-prev,\n.carousel-control .icon-next {\n  width: 20px;\n  height: 20px;\n  line-height: 1;\n  font-family: serif;\n}\n.carousel-control .icon-prev:before {\n  content: '\\2039';\n}\n.carousel-control .icon-next:before {\n  content: '\\203a';\n}\n.carousel-indicators {\n  position: absolute;\n  bottom: 10px;\n  left: 50%;\n  z-index: 15;\n  width: 60%;\n  margin-left: -30%;\n  padding-left: 0;\n  list-style: none;\n  text-align: center;\n}\n.carousel-indicators li {\n  display: inline-block;\n  width: 10px;\n  height: 10px;\n  margin: 1px;\n  text-indent: -999px;\n  border: 1px solid #fff;\n  border-radius: 10px;\n  cursor: pointer;\n  background-color: #000 \\9;\n  background-color: rgba(0, 0, 0, 0);\n}\n.carousel-indicators .active {\n  margin: 0;\n  width: 12px;\n  height: 12px;\n  background-color: #fff;\n}\n.carousel-caption {\n  position: absolute;\n  left: 15%;\n  right: 15%;\n  bottom: 20px;\n  z-index: 10;\n  padding-top: 20px;\n  padding-bottom: 20px;\n  color: #fff;\n  text-align: center;\n  text-shadow: 0 1px 2px rgba(0, 0, 0, 0.6);\n}\n.carousel-caption .btn {\n  text-shadow: none;\n}\n@media screen and (min-width: 768px) {\n  .carousel-control .glyphicon-chevron-left,\n  .carousel-control .glyphicon-chevron-right,\n  .carousel-control .icon-prev,\n  .carousel-control .icon-next {\n    width: 30px;\n    height: 30px;\n    margin-top: -10px;\n    font-size: 30px;\n  }\n  .carousel-control .glyphicon-chevron-left,\n  .carousel-control .icon-prev {\n    margin-left: -10px;\n  }\n  .carousel-control .glyphicon-chevron-right,\n  .carousel-control .icon-next {\n    margin-right: -10px;\n  }\n  .carousel-caption {\n    left: 20%;\n    right: 20%;\n    padding-bottom: 30px;\n  }\n  .carousel-indicators {\n    bottom: 20px;\n  }\n}\n.clearfix:before,\n.clearfix:after,\n.dl-horizontal dd:before,\n.dl-horizontal dd:after,\n.container:before,\n.container:after,\n.container-fluid:before,\n.container-fluid:after,\n.row:before,\n.row:after,\n.form-horizontal .form-group:before,\n.form-horizontal .form-group:after,\n.btn-toolbar:before,\n.btn-toolbar:after,\n.btn-group-vertical > .btn-group:before,\n.btn-group-vertical > .btn-group:after,\n.nav:before,\n.nav:after,\n.navbar:before,\n.navbar:after,\n.navbar-header:before,\n.navbar-header:after,\n.navbar-collapse:before,\n.navbar-collapse:after,\n.pager:before,\n.pager:after,\n.panel-body:before,\n.panel-body:after,\n.modal-header:before,\n.modal-header:after,\n.modal-footer:before,\n.modal-footer:after {\n  content: \" \";\n  display: table;\n}\n.clearfix:after,\n.dl-horizontal dd:after,\n.container:after,\n.container-fluid:after,\n.row:after,\n.form-horizontal .form-group:after,\n.btn-toolbar:after,\n.btn-group-vertical > .btn-group:after,\n.nav:after,\n.navbar:after,\n.navbar-header:after,\n.navbar-collapse:after,\n.pager:after,\n.panel-body:after,\n.modal-header:after,\n.modal-footer:after {\n  clear: both;\n}\n.center-block {\n  display: block;\n  margin-left: auto;\n  margin-right: auto;\n}\n.pull-right {\n  float: right !important;\n}\n.pull-left {\n  float: left !important;\n}\n.hide {\n  display: none !important;\n}\n.show {\n  display: block !important;\n}\n.invisible {\n  visibility: hidden;\n}\n.text-hide {\n  font: 0/0 a;\n  color: transparent;\n  text-shadow: none;\n  background-color: transparent;\n  border: 0;\n}\n.hidden {\n  display: none !important;\n}\n.affix {\n  position: fixed;\n}\n@-ms-viewport {\n  width: device-width;\n}\n.visible-xs,\n.visible-sm,\n.visible-md,\n.visible-lg {\n  display: none !important;\n}\n.visible-xs-block,\n.visible-xs-inline,\n.visible-xs-inline-block,\n.visible-sm-block,\n.visible-sm-inline,\n.visible-sm-inline-block,\n.visible-md-block,\n.visible-md-inline,\n.visible-md-inline-block,\n.visible-lg-block,\n.visible-lg-inline,\n.visible-lg-inline-block {\n  display: none !important;\n}\n@media (max-width: 767px) {\n  .visible-xs {\n    display: block !important;\n  }\n  table.visible-xs {\n    display: table !important;\n  }\n  tr.visible-xs {\n    display: table-row !important;\n  }\n  th.visible-xs,\n  td.visible-xs {\n    display: table-cell !important;\n  }\n}\n@media (max-width: 767px) {\n  .visible-xs-block {\n    display: block !important;\n  }\n}\n@media (max-width: 767px) {\n  .visible-xs-inline {\n    display: inline !important;\n  }\n}\n@media (max-width: 767px) {\n  .visible-xs-inline-block {\n    display: inline-block !important;\n  }\n}\n@media (min-width: 768px) and (max-width: 991px) {\n  .visible-sm {\n    display: block !important;\n  }\n  table.visible-sm {\n    display: table !important;\n  }\n  tr.visible-sm {\n    display: table-row !important;\n  }\n  th.visible-sm,\n  td.visible-sm {\n    display: table-cell !important;\n  }\n}\n@media (min-width: 768px) and (max-width: 991px) {\n  .visible-sm-block {\n    display: block !important;\n  }\n}\n@media (min-width: 768px) and (max-width: 991px) {\n  .visible-sm-inline {\n    display: inline !important;\n  }\n}\n@media (min-width: 768px) and (max-width: 991px) {\n  .visible-sm-inline-block {\n    display: inline-block !important;\n  }\n}\n@media (min-width: 992px) and (max-width: 1199px) {\n  .visible-md {\n    display: block !important;\n  }\n  table.visible-md {\n    display: table !important;\n  }\n  tr.visible-md {\n    display: table-row !important;\n  }\n  th.visible-md,\n  td.visible-md {\n    display: table-cell !important;\n  }\n}\n@media (min-width: 992px) and (max-width: 1199px) {\n  .visible-md-block {\n    display: block !important;\n  }\n}\n@media (min-width: 992px) and (max-width: 1199px) {\n  .visible-md-inline {\n    display: inline !important;\n  }\n}\n@media (min-width: 992px) and (max-width: 1199px) {\n  .visible-md-inline-block {\n    display: inline-block !important;\n  }\n}\n@media (min-width: 1200px) {\n  .visible-lg {\n    display: block !important;\n  }\n  table.visible-lg {\n    display: table !important;\n  }\n  tr.visible-lg {\n    display: table-row !important;\n  }\n  th.visible-lg,\n  td.visible-lg {\n    display: table-cell !important;\n  }\n}\n@media (min-width: 1200px) {\n  .visible-lg-block {\n    display: block !important;\n  }\n}\n@media (min-width: 1200px) {\n  .visible-lg-inline {\n    display: inline !important;\n  }\n}\n@media (min-width: 1200px) {\n  .visible-lg-inline-block {\n    display: inline-block !important;\n  }\n}\n@media (max-width: 767px) {\n  .hidden-xs {\n    display: none !important;\n  }\n}\n@media (min-width: 768px) and (max-width: 991px) {\n  .hidden-sm {\n    display: none !important;\n  }\n}\n@media (min-width: 992px) and (max-width: 1199px) {\n  .hidden-md {\n    display: none !important;\n  }\n}\n@media (min-width: 1200px) {\n  .hidden-lg {\n    display: none !important;\n  }\n}\n.visible-print {\n  display: none !important;\n}\n@media print {\n  .visible-print {\n    display: block !important;\n  }\n  table.visible-print {\n    display: table !important;\n  }\n  tr.visible-print {\n    display: table-row !important;\n  }\n  th.visible-print,\n  td.visible-print {\n    display: table-cell !important;\n  }\n}\n.visible-print-block {\n  display: none !important;\n}\n@media print {\n  .visible-print-block {\n    display: block !important;\n  }\n}\n.visible-print-inline {\n  display: none !important;\n}\n@media print {\n  .visible-print-inline {\n    display: inline !important;\n  }\n}\n.visible-print-inline-block {\n  display: none !important;\n}\n@media print {\n  .visible-print-inline-block {\n    display: inline-block !important;\n  }\n}\n@media print {\n  .hidden-print {\n    display: none !important;\n  }\n}\n/*# sourceMappingURL=bootstrap.css.map */","/*!\n * Bootstrap v3.3.7 (http://getbootstrap.com)\n * Copyright 2011-2016 Twitter, Inc.\n * Licensed under MIT (https://github.com/twbs/bootstrap/blob/master/LICENSE)\n */\n/*! normalize.css v3.0.3 | MIT License | github.com/necolas/normalize.css */\nhtml {\n  font-family: sans-serif;\n  -webkit-text-size-adjust: 100%;\n      -ms-text-size-adjust: 100%;\n}\nbody {\n  margin: 0;\n}\narticle,\naside,\ndetails,\nfigcaption,\nfigure,\nfooter,\nheader,\nhgroup,\nmain,\nmenu,\nnav,\nsection,\nsummary {\n  display: block;\n}\naudio,\ncanvas,\nprogress,\nvideo {\n  display: inline-block;\n  vertical-align: baseline;\n}\naudio:not([controls]) {\n  display: none;\n  height: 0;\n}\n[hidden],\ntemplate {\n  display: none;\n}\na {\n  background-color: transparent;\n}\na:active,\na:hover {\n  outline: 0;\n}\nabbr[title] {\n  border-bottom: 1px dotted;\n}\nb,\nstrong {\n  font-weight: bold;\n}\ndfn {\n  font-style: italic;\n}\nh1 {\n  margin: .67em 0;\n  font-size: 2em;\n}\nmark {\n  color: #000;\n  background: #ff0;\n}\nsmall {\n  font-size: 80%;\n}\nsub,\nsup {\n  position: relative;\n  font-size: 75%;\n  line-height: 0;\n  vertical-align: baseline;\n}\nsup {\n  top: -.5em;\n}\nsub {\n  bottom: -.25em;\n}\nimg {\n  border: 0;\n}\nsvg:not(:root) {\n  overflow: hidden;\n}\nfigure {\n  margin: 1em 40px;\n}\nhr {\n  height: 0;\n  -webkit-box-sizing: content-box;\n     -moz-box-sizing: content-box;\n          box-sizing: content-box;\n}\npre {\n  overflow: auto;\n}\ncode,\nkbd,\npre,\nsamp {\n  font-family: monospace, monospace;\n  font-size: 1em;\n}\nbutton,\ninput,\noptgroup,\nselect,\ntextarea {\n  margin: 0;\n  font: inherit;\n  color: inherit;\n}\nbutton {\n  overflow: visible;\n}\nbutton,\nselect {\n  text-transform: none;\n}\nbutton,\nhtml input[type=\"button\"],\ninput[type=\"reset\"],\ninput[type=\"submit\"] {\n  -webkit-appearance: button;\n  cursor: pointer;\n}\nbutton[disabled],\nhtml input[disabled] {\n  cursor: default;\n}\nbutton::-moz-focus-inner,\ninput::-moz-focus-inner {\n  padding: 0;\n  border: 0;\n}\ninput {\n  line-height: normal;\n}\ninput[type=\"checkbox\"],\ninput[type=\"radio\"] {\n  -webkit-box-sizing: border-box;\n     -moz-box-sizing: border-box;\n          box-sizing: border-box;\n  padding: 0;\n}\ninput[type=\"number\"]::-webkit-inner-spin-button,\ninput[type=\"number\"]::-webkit-outer-spin-button {\n  height: auto;\n}\ninput[type=\"search\"] {\n  -webkit-box-sizing: content-box;\n     -moz-box-sizing: content-box;\n          box-sizing: content-box;\n  -webkit-appearance: textfield;\n}\ninput[type=\"search\"]::-webkit-search-cancel-button,\ninput[type=\"search\"]::-webkit-search-decoration {\n  -webkit-appearance: none;\n}\nfieldset {\n  padding: .35em .625em .75em;\n  margin: 0 2px;\n  border: 1px solid #c0c0c0;\n}\nlegend {\n  padding: 0;\n  border: 0;\n}\ntextarea {\n  overflow: auto;\n}\noptgroup {\n  font-weight: bold;\n}\ntable {\n  border-spacing: 0;\n  border-collapse: collapse;\n}\ntd,\nth {\n  padding: 0;\n}\n/*! Source: https://github.com/h5bp/html5-boilerplate/blob/master/src/css/main.css */\n@media print {\n  *,\n  *:before,\n  *:after {\n    color: #000 !important;\n    text-shadow: none !important;\n    background: transparent !important;\n    -webkit-box-shadow: none !important;\n            box-shadow: none !important;\n  }\n  a,\n  a:visited {\n    text-decoration: underline;\n  }\n  a[href]:after {\n    content: \" (\" attr(href) \")\";\n  }\n  abbr[title]:after {\n    content: \" (\" attr(title) \")\";\n  }\n  a[href^=\"#\"]:after,\n  a[href^=\"javascript:\"]:after {\n    content: \"\";\n  }\n  pre,\n  blockquote {\n    border: 1px solid #999;\n\n    page-break-inside: avoid;\n  }\n  thead {\n    display: table-header-group;\n  }\n  tr,\n  img {\n    page-break-inside: avoid;\n  }\n  img {\n    max-width: 100% !important;\n  }\n  p,\n  h2,\n  h3 {\n    orphans: 3;\n    widows: 3;\n  }\n  h2,\n  h3 {\n    page-break-after: avoid;\n  }\n  .navbar {\n    display: none;\n  }\n  .btn > .caret,\n  .dropup > .btn > .caret {\n    border-top-color: #000 !important;\n  }\n  .label {\n    border: 1px solid #000;\n  }\n  .table {\n    border-collapse: collapse !important;\n  }\n  .table td,\n  .table th {\n    background-color: #fff !important;\n  }\n  .table-bordered th,\n  .table-bordered td {\n    border: 1px solid #ddd !important;\n  }\n}\n@font-face {\n  font-family: 'Glyphicons Halflings';\n\n  src: url('../fonts/glyphicons-halflings-regular.eot');\n  src: url('../fonts/glyphicons-halflings-regular.eot?#iefix') format('embedded-opentype'), url('../fonts/glyphicons-halflings-regular.woff2') format('woff2'), url('../fonts/glyphicons-halflings-regular.woff') format('woff'), url('../fonts/glyphicons-halflings-regular.ttf') format('truetype'), url('../fonts/glyphicons-halflings-regular.svg#glyphicons_halflingsregular') format('svg');\n}\n.glyphicon {\n  position: relative;\n  top: 1px;\n  display: inline-block;\n  font-family: 'Glyphicons Halflings';\n  font-style: normal;\n  font-weight: normal;\n  line-height: 1;\n\n  -webkit-font-smoothing: antialiased;\n  -moz-osx-font-smoothing: grayscale;\n}\n.glyphicon-asterisk:before {\n  content: \"\\002a\";\n}\n.glyphicon-plus:before {\n  content: \"\\002b\";\n}\n.glyphicon-euro:before,\n.glyphicon-eur:before {\n  content: \"\\20ac\";\n}\n.glyphicon-minus:before {\n  content: \"\\2212\";\n}\n.glyphicon-cloud:before {\n  content: \"\\2601\";\n}\n.glyphicon-envelope:before {\n  content: \"\\2709\";\n}\n.glyphicon-pencil:before {\n  content: \"\\270f\";\n}\n.glyphicon-glass:before {\n  content: \"\\e001\";\n}\n.glyphicon-music:before {\n  content: \"\\e002\";\n}\n.glyphicon-search:before {\n  content: \"\\e003\";\n}\n.glyphicon-heart:before {\n  content: \"\\e005\";\n}\n.glyphicon-star:before {\n  content: \"\\e006\";\n}\n.glyphicon-star-empty:before {\n  content: \"\\e007\";\n}\n.glyphicon-user:before {\n  content: \"\\e008\";\n}\n.glyphicon-film:before {\n  content: \"\\e009\";\n}\n.glyphicon-th-large:before {\n  content: \"\\e010\";\n}\n.glyphicon-th:before {\n  content: \"\\e011\";\n}\n.glyphicon-th-list:before {\n  content: \"\\e012\";\n}\n.glyphicon-ok:before {\n  content: \"\\e013\";\n}\n.glyphicon-remove:before {\n  content: \"\\e014\";\n}\n.glyphicon-zoom-in:before {\n  content: \"\\e015\";\n}\n.glyphicon-zoom-out:before {\n  content: \"\\e016\";\n}\n.glyphicon-off:before {\n  content: \"\\e017\";\n}\n.glyphicon-signal:before {\n  content: \"\\e018\";\n}\n.glyphicon-cog:before {\n  content: \"\\e019\";\n}\n.glyphicon-trash:before {\n  content: \"\\e020\";\n}\n.glyphicon-home:before {\n  content: \"\\e021\";\n}\n.glyphicon-file:before {\n  content: \"\\e022\";\n}\n.glyphicon-time:before {\n  content: \"\\e023\";\n}\n.glyphicon-road:before {\n  content: \"\\e024\";\n}\n.glyphicon-download-alt:before {\n  content: \"\\e025\";\n}\n.glyphicon-download:before {\n  content: \"\\e026\";\n}\n.glyphicon-upload:before {\n  content: \"\\e027\";\n}\n.glyphicon-inbox:before {\n  content: \"\\e028\";\n}\n.glyphicon-play-circle:before {\n  content: \"\\e029\";\n}\n.glyphicon-repeat:before {\n  content: \"\\e030\";\n}\n.glyphicon-refresh:before {\n  content: \"\\e031\";\n}\n.glyphicon-list-alt:before {\n  content: \"\\e032\";\n}\n.glyphicon-lock:before {\n  content: \"\\e033\";\n}\n.glyphicon-flag:before {\n  content: \"\\e034\";\n}\n.glyphicon-headphones:before {\n  content: \"\\e035\";\n}\n.glyphicon-volume-off:before {\n  content: \"\\e036\";\n}\n.glyphicon-volume-down:before {\n  content: \"\\e037\";\n}\n.glyphicon-volume-up:before {\n  content: \"\\e038\";\n}\n.glyphicon-qrcode:before {\n  content: \"\\e039\";\n}\n.glyphicon-barcode:before {\n  content: \"\\e040\";\n}\n.glyphicon-tag:before {\n  content: \"\\e041\";\n}\n.glyphicon-tags:before {\n  content: \"\\e042\";\n}\n.glyphicon-book:before {\n  content: \"\\e043\";\n}\n.glyphicon-bookmark:before {\n  content: \"\\e044\";\n}\n.glyphicon-print:before {\n  content: \"\\e045\";\n}\n.glyphicon-camera:before {\n  content: \"\\e046\";\n}\n.glyphicon-font:before {\n  content: \"\\e047\";\n}\n.glyphicon-bold:before {\n  content: \"\\e048\";\n}\n.glyphicon-italic:before {\n  content: \"\\e049\";\n}\n.glyphicon-text-height:before {\n  content: \"\\e050\";\n}\n.glyphicon-text-width:before {\n  content: \"\\e051\";\n}\n.glyphicon-align-left:before {\n  content: \"\\e052\";\n}\n.glyphicon-align-center:before {\n  content: \"\\e053\";\n}\n.glyphicon-align-right:before {\n  content: \"\\e054\";\n}\n.glyphicon-align-justify:before {\n  content: \"\\e055\";\n}\n.glyphicon-list:before {\n  content: \"\\e056\";\n}\n.glyphicon-indent-left:before {\n  content: \"\\e057\";\n}\n.glyphicon-indent-right:before {\n  content: \"\\e058\";\n}\n.glyphicon-facetime-video:before {\n  content: \"\\e059\";\n}\n.glyphicon-picture:before {\n  content: \"\\e060\";\n}\n.glyphicon-map-marker:before {\n  content: \"\\e062\";\n}\n.glyphicon-adjust:before {\n  content: \"\\e063\";\n}\n.glyphicon-tint:before {\n  content: \"\\e064\";\n}\n.glyphicon-edit:before {\n  content: \"\\e065\";\n}\n.glyphicon-share:before {\n  content: \"\\e066\";\n}\n.glyphicon-check:before {\n  content: \"\\e067\";\n}\n.glyphicon-move:before {\n  content: \"\\e068\";\n}\n.glyphicon-step-backward:before {\n  content: \"\\e069\";\n}\n.glyphicon-fast-backward:before {\n  content: \"\\e070\";\n}\n.glyphicon-backward:before {\n  content: \"\\e071\";\n}\n.glyphicon-play:before {\n  content: \"\\e072\";\n}\n.glyphicon-pause:before {\n  content: \"\\e073\";\n}\n.glyphicon-stop:before {\n  content: \"\\e074\";\n}\n.glyphicon-forward:before {\n  content: \"\\e075\";\n}\n.glyphicon-fast-forward:before {\n  content: \"\\e076\";\n}\n.glyphicon-step-forward:before {\n  content: \"\\e077\";\n}\n.glyphicon-eject:before {\n  content: \"\\e078\";\n}\n.glyphicon-chevron-left:before {\n  content: \"\\e079\";\n}\n.glyphicon-chevron-right:before {\n  content: \"\\e080\";\n}\n.glyphicon-plus-sign:before {\n  content: \"\\e081\";\n}\n.glyphicon-minus-sign:before {\n  content: \"\\e082\";\n}\n.glyphicon-remove-sign:before {\n  content: \"\\e083\";\n}\n.glyphicon-ok-sign:before {\n  content: \"\\e084\";\n}\n.glyphicon-question-sign:before {\n  content: \"\\e085\";\n}\n.glyphicon-info-sign:before {\n  content: \"\\e086\";\n}\n.glyphicon-screenshot:before {\n  content: \"\\e087\";\n}\n.glyphicon-remove-circle:before {\n  content: \"\\e088\";\n}\n.glyphicon-ok-circle:before {\n  content: \"\\e089\";\n}\n.glyphicon-ban-circle:before {\n  content: \"\\e090\";\n}\n.glyphicon-arrow-left:before {\n  content: \"\\e091\";\n}\n.glyphicon-arrow-right:before {\n  content: \"\\e092\";\n}\n.glyphicon-arrow-up:before {\n  content: \"\\e093\";\n}\n.glyphicon-arrow-down:before {\n  content: \"\\e094\";\n}\n.glyphicon-share-alt:before {\n  content: \"\\e095\";\n}\n.glyphicon-resize-full:before {\n  content: \"\\e096\";\n}\n.glyphicon-resize-small:before {\n  content: \"\\e097\";\n}\n.glyphicon-exclamation-sign:before {\n  content: \"\\e101\";\n}\n.glyphicon-gift:before {\n  content: \"\\e102\";\n}\n.glyphicon-leaf:before {\n  content: \"\\e103\";\n}\n.glyphicon-fire:before {\n  content: \"\\e104\";\n}\n.glyphicon-eye-open:before {\n  content: \"\\e105\";\n}\n.glyphicon-eye-close:before {\n  content: \"\\e106\";\n}\n.glyphicon-warning-sign:before {\n  content: \"\\e107\";\n}\n.glyphicon-plane:before {\n  content: \"\\e108\";\n}\n.glyphicon-calendar:before {\n  content: \"\\e109\";\n}\n.glyphicon-random:before {\n  content: \"\\e110\";\n}\n.glyphicon-comment:before {\n  content: \"\\e111\";\n}\n.glyphicon-magnet:before {\n  content: \"\\e112\";\n}\n.glyphicon-chevron-up:before {\n  content: \"\\e113\";\n}\n.glyphicon-chevron-down:before {\n  content: \"\\e114\";\n}\n.glyphicon-retweet:before {\n  content: \"\\e115\";\n}\n.glyphicon-shopping-cart:before {\n  content: \"\\e116\";\n}\n.glyphicon-folder-close:before {\n  content: \"\\e117\";\n}\n.glyphicon-folder-open:before {\n  content: \"\\e118\";\n}\n.glyphicon-resize-vertical:before {\n  content: \"\\e119\";\n}\n.glyphicon-resize-horizontal:before {\n  content: \"\\e120\";\n}\n.glyphicon-hdd:before {\n  content: \"\\e121\";\n}\n.glyphicon-bullhorn:before {\n  content: \"\\e122\";\n}\n.glyphicon-bell:before {\n  content: \"\\e123\";\n}\n.glyphicon-certificate:before {\n  content: \"\\e124\";\n}\n.glyphicon-thumbs-up:before {\n  content: \"\\e125\";\n}\n.glyphicon-thumbs-down:before {\n  content: \"\\e126\";\n}\n.glyphicon-hand-right:before {\n  content: \"\\e127\";\n}\n.glyphicon-hand-left:before {\n  content: \"\\e128\";\n}\n.glyphicon-hand-up:before {\n  content: \"\\e129\";\n}\n.glyphicon-hand-down:before {\n  content: \"\\e130\";\n}\n.glyphicon-circle-arrow-right:before {\n  content: \"\\e131\";\n}\n.glyphicon-circle-arrow-left:before {\n  content: \"\\e132\";\n}\n.glyphicon-circle-arrow-up:before {\n  content: \"\\e133\";\n}\n.glyphicon-circle-arrow-down:before {\n  content: \"\\e134\";\n}\n.glyphicon-globe:before {\n  content: \"\\e135\";\n}\n.glyphicon-wrench:before {\n  content: \"\\e136\";\n}\n.glyphicon-tasks:before {\n  content: \"\\e137\";\n}\n.glyphicon-filter:before {\n  content: \"\\e138\";\n}\n.glyphicon-briefcase:before {\n  content: \"\\e139\";\n}\n.glyphicon-fullscreen:before {\n  content: \"\\e140\";\n}\n.glyphicon-dashboard:before {\n  content: \"\\e141\";\n}\n.glyphicon-paperclip:before {\n  content: \"\\e142\";\n}\n.glyphicon-heart-empty:before {\n  content: \"\\e143\";\n}\n.glyphicon-link:before {\n  content: \"\\e144\";\n}\n.glyphicon-phone:before {\n  content: \"\\e145\";\n}\n.glyphicon-pushpin:before {\n  content: \"\\e146\";\n}\n.glyphicon-usd:before {\n  content: \"\\e148\";\n}\n.glyphicon-gbp:before {\n  content: \"\\e149\";\n}\n.glyphicon-sort:before {\n  content: \"\\e150\";\n}\n.glyphicon-sort-by-alphabet:before {\n  content: \"\\e151\";\n}\n.glyphicon-sort-by-alphabet-alt:before {\n  content: \"\\e152\";\n}\n.glyphicon-sort-by-order:before {\n  content: \"\\e153\";\n}\n.glyphicon-sort-by-order-alt:before {\n  content: \"\\e154\";\n}\n.glyphicon-sort-by-attributes:before {\n  content: \"\\e155\";\n}\n.glyphicon-sort-by-attributes-alt:before {\n  content: \"\\e156\";\n}\n.glyphicon-unchecked:before {\n  content: \"\\e157\";\n}\n.glyphicon-expand:before {\n  content: \"\\e158\";\n}\n.glyphicon-collapse-down:before {\n  content: \"\\e159\";\n}\n.glyphicon-collapse-up:before {\n  content: \"\\e160\";\n}\n.glyphicon-log-in:before {\n  content: \"\\e161\";\n}\n.glyphicon-flash:before {\n  content: \"\\e162\";\n}\n.glyphicon-log-out:before {\n  content: \"\\e163\";\n}\n.glyphicon-new-window:before {\n  content: \"\\e164\";\n}\n.glyphicon-record:before {\n  content: \"\\e165\";\n}\n.glyphicon-save:before {\n  content: \"\\e166\";\n}\n.glyphicon-open:before {\n  content: \"\\e167\";\n}\n.glyphicon-saved:before {\n  content: \"\\e168\";\n}\n.glyphicon-import:before {\n  content: \"\\e169\";\n}\n.glyphicon-export:before {\n  content: \"\\e170\";\n}\n.glyphicon-send:before {\n  content: \"\\e171\";\n}\n.glyphicon-floppy-disk:before {\n  content: \"\\e172\";\n}\n.glyphicon-floppy-saved:before {\n  content: \"\\e173\";\n}\n.glyphicon-floppy-remove:before {\n  content: \"\\e174\";\n}\n.glyphicon-floppy-save:before {\n  content: \"\\e175\";\n}\n.glyphicon-floppy-open:before {\n  content: \"\\e176\";\n}\n.glyphicon-credit-card:before {\n  content: \"\\e177\";\n}\n.glyphicon-transfer:before {\n  content: \"\\e178\";\n}\n.glyphicon-cutlery:before {\n  content: \"\\e179\";\n}\n.glyphicon-header:before {\n  content: \"\\e180\";\n}\n.glyphicon-compressed:before {\n  content: \"\\e181\";\n}\n.glyphicon-earphone:before {\n  content: \"\\e182\";\n}\n.glyphicon-phone-alt:before {\n  content: \"\\e183\";\n}\n.glyphicon-tower:before {\n  content: \"\\e184\";\n}\n.glyphicon-stats:before {\n  content: \"\\e185\";\n}\n.glyphicon-sd-video:before {\n  content: \"\\e186\";\n}\n.glyphicon-hd-video:before {\n  content: \"\\e187\";\n}\n.glyphicon-subtitles:before {\n  content: \"\\e188\";\n}\n.glyphicon-sound-stereo:before {\n  content: \"\\e189\";\n}\n.glyphicon-sound-dolby:before {\n  content: \"\\e190\";\n}\n.glyphicon-sound-5-1:before {\n  content: \"\\e191\";\n}\n.glyphicon-sound-6-1:before {\n  content: \"\\e192\";\n}\n.glyphicon-sound-7-1:before {\n  content: \"\\e193\";\n}\n.glyphicon-copyright-mark:before {\n  content: \"\\e194\";\n}\n.glyphicon-registration-mark:before {\n  content: \"\\e195\";\n}\n.glyphicon-cloud-download:before {\n  content: \"\\e197\";\n}\n.glyphicon-cloud-upload:before {\n  content: \"\\e198\";\n}\n.glyphicon-tree-conifer:before {\n  content: \"\\e199\";\n}\n.glyphicon-tree-deciduous:before {\n  content: \"\\e200\";\n}\n.glyphicon-cd:before {\n  content: \"\\e201\";\n}\n.glyphicon-save-file:before {\n  content: \"\\e202\";\n}\n.glyphicon-open-file:before {\n  content: \"\\e203\";\n}\n.glyphicon-level-up:before {\n  content: \"\\e204\";\n}\n.glyphicon-copy:before {\n  content: \"\\e205\";\n}\n.glyphicon-paste:before {\n  content: \"\\e206\";\n}\n.glyphicon-alert:before {\n  content: \"\\e209\";\n}\n.glyphicon-equalizer:before {\n  content: \"\\e210\";\n}\n.glyphicon-king:before {\n  content: \"\\e211\";\n}\n.glyphicon-queen:before {\n  content: \"\\e212\";\n}\n.glyphicon-pawn:before {\n  content: \"\\e213\";\n}\n.glyphicon-bishop:before {\n  content: \"\\e214\";\n}\n.glyphicon-knight:before {\n  content: \"\\e215\";\n}\n.glyphicon-baby-formula:before {\n  content: \"\\e216\";\n}\n.glyphicon-tent:before {\n  content: \"\\26fa\";\n}\n.glyphicon-blackboard:before {\n  content: \"\\e218\";\n}\n.glyphicon-bed:before {\n  content: \"\\e219\";\n}\n.glyphicon-apple:before {\n  content: \"\\f8ff\";\n}\n.glyphicon-erase:before {\n  content: \"\\e221\";\n}\n.glyphicon-hourglass:before {\n  content: \"\\231b\";\n}\n.glyphicon-lamp:before {\n  content: \"\\e223\";\n}\n.glyphicon-duplicate:before {\n  content: \"\\e224\";\n}\n.glyphicon-piggy-bank:before {\n  content: \"\\e225\";\n}\n.glyphicon-scissors:before {\n  content: \"\\e226\";\n}\n.glyphicon-bitcoin:before {\n  content: \"\\e227\";\n}\n.glyphicon-btc:before {\n  content: \"\\e227\";\n}\n.glyphicon-xbt:before {\n  content: \"\\e227\";\n}\n.glyphicon-yen:before {\n  content: \"\\00a5\";\n}\n.glyphicon-jpy:before {\n  content: \"\\00a5\";\n}\n.glyphicon-ruble:before {\n  content: \"\\20bd\";\n}\n.glyphicon-rub:before {\n  content: \"\\20bd\";\n}\n.glyphicon-scale:before {\n  content: \"\\e230\";\n}\n.glyphicon-ice-lolly:before {\n  content: \"\\e231\";\n}\n.glyphicon-ice-lolly-tasted:before {\n  content: \"\\e232\";\n}\n.glyphicon-education:before {\n  content: \"\\e233\";\n}\n.glyphicon-option-horizontal:before {\n  content: \"\\e234\";\n}\n.glyphicon-option-vertical:before {\n  content: \"\\e235\";\n}\n.glyphicon-menu-hamburger:before {\n  content: \"\\e236\";\n}\n.glyphicon-modal-window:before {\n  content: \"\\e237\";\n}\n.glyphicon-oil:before {\n  content: \"\\e238\";\n}\n.glyphicon-grain:before {\n  content: \"\\e239\";\n}\n.glyphicon-sunglasses:before {\n  content: \"\\e240\";\n}\n.glyphicon-text-size:before {\n  content: \"\\e241\";\n}\n.glyphicon-text-color:before {\n  content: \"\\e242\";\n}\n.glyphicon-text-background:before {\n  content: \"\\e243\";\n}\n.glyphicon-object-align-top:before {\n  content: \"\\e244\";\n}\n.glyphicon-object-align-bottom:before {\n  content: \"\\e245\";\n}\n.glyphicon-object-align-horizontal:before {\n  content: \"\\e246\";\n}\n.glyphicon-object-align-left:before {\n  content: \"\\e247\";\n}\n.glyphicon-object-align-vertical:before {\n  content: \"\\e248\";\n}\n.glyphicon-object-align-right:before {\n  content: \"\\e249\";\n}\n.glyphicon-triangle-right:before {\n  content: \"\\e250\";\n}\n.glyphicon-triangle-left:before {\n  content: \"\\e251\";\n}\n.glyphicon-triangle-bottom:before {\n  content: \"\\e252\";\n}\n.glyphicon-triangle-top:before {\n  content: \"\\e253\";\n}\n.glyphicon-console:before {\n  content: \"\\e254\";\n}\n.glyphicon-superscript:before {\n  content: \"\\e255\";\n}\n.glyphicon-subscript:before {\n  content: \"\\e256\";\n}\n.glyphicon-menu-left:before {\n  content: \"\\e257\";\n}\n.glyphicon-menu-right:before {\n  content: \"\\e258\";\n}\n.glyphicon-menu-down:before {\n  content: \"\\e259\";\n}\n.glyphicon-menu-up:before {\n  content: \"\\e260\";\n}\n* {\n  -webkit-box-sizing: border-box;\n     -moz-box-sizing: border-box;\n          box-sizing: border-box;\n}\n*:before,\n*:after {\n  -webkit-box-sizing: border-box;\n     -moz-box-sizing: border-box;\n          box-sizing: border-box;\n}\nhtml {\n  font-size: 10px;\n\n  -webkit-tap-highlight-color: rgba(0, 0, 0, 0);\n}\nbody {\n  font-family: \"Helvetica Neue\", Helvetica, Arial, sans-serif;\n  font-size: 14px;\n  line-height: 1.42857143;\n  color: #333;\n  background-color: #fff;\n}\ninput,\nbutton,\nselect,\ntextarea {\n  font-family: inherit;\n  font-size: inherit;\n  line-height: inherit;\n}\na {\n  color: #337ab7;\n  text-decoration: none;\n}\na:hover,\na:focus {\n  color: #23527c;\n  text-decoration: underline;\n}\na:focus {\n  outline: 5px auto -webkit-focus-ring-color;\n  outline-offset: -2px;\n}\nfigure {\n  margin: 0;\n}\nimg {\n  vertical-align: middle;\n}\n.img-responsive,\n.thumbnail > img,\n.thumbnail a > img,\n.carousel-inner > .item > img,\n.carousel-inner > .item > a > img {\n  display: block;\n  max-width: 100%;\n  height: auto;\n}\n.img-rounded {\n  border-radius: 6px;\n}\n.img-thumbnail {\n  display: inline-block;\n  max-width: 100%;\n  height: auto;\n  padding: 4px;\n  line-height: 1.42857143;\n  background-color: #fff;\n  border: 1px solid #ddd;\n  border-radius: 4px;\n  -webkit-transition: all .2s ease-in-out;\n       -o-transition: all .2s ease-in-out;\n          transition: all .2s ease-in-out;\n}\n.img-circle {\n  border-radius: 50%;\n}\nhr {\n  margin-top: 20px;\n  margin-bottom: 20px;\n  border: 0;\n  border-top: 1px solid #eee;\n}\n.sr-only {\n  position: absolute;\n  width: 1px;\n  height: 1px;\n  padding: 0;\n  margin: -1px;\n  overflow: hidden;\n  clip: rect(0, 0, 0, 0);\n  border: 0;\n}\n.sr-only-focusable:active,\n.sr-only-focusable:focus {\n  position: static;\n  width: auto;\n  height: auto;\n  margin: 0;\n  overflow: visible;\n  clip: auto;\n}\n[role=\"button\"] {\n  cursor: pointer;\n}\nh1,\nh2,\nh3,\nh4,\nh5,\nh6,\n.h1,\n.h2,\n.h3,\n.h4,\n.h5,\n.h6 {\n  font-family: inherit;\n  font-weight: 500;\n  line-height: 1.1;\n  color: inherit;\n}\nh1 small,\nh2 small,\nh3 small,\nh4 small,\nh5 small,\nh6 small,\n.h1 small,\n.h2 small,\n.h3 small,\n.h4 small,\n.h5 small,\n.h6 small,\nh1 .small,\nh2 .small,\nh3 .small,\nh4 .small,\nh5 .small,\nh6 .small,\n.h1 .small,\n.h2 .small,\n.h3 .small,\n.h4 .small,\n.h5 .small,\n.h6 .small {\n  font-weight: normal;\n  line-height: 1;\n  color: #777;\n}\nh1,\n.h1,\nh2,\n.h2,\nh3,\n.h3 {\n  margin-top: 20px;\n  margin-bottom: 10px;\n}\nh1 small,\n.h1 small,\nh2 small,\n.h2 small,\nh3 small,\n.h3 small,\nh1 .small,\n.h1 .small,\nh2 .small,\n.h2 .small,\nh3 .small,\n.h3 .small {\n  font-size: 65%;\n}\nh4,\n.h4,\nh5,\n.h5,\nh6,\n.h6 {\n  margin-top: 10px;\n  margin-bottom: 10px;\n}\nh4 small,\n.h4 small,\nh5 small,\n.h5 small,\nh6 small,\n.h6 small,\nh4 .small,\n.h4 .small,\nh5 .small,\n.h5 .small,\nh6 .small,\n.h6 .small {\n  font-size: 75%;\n}\nh1,\n.h1 {\n  font-size: 36px;\n}\nh2,\n.h2 {\n  font-size: 30px;\n}\nh3,\n.h3 {\n  font-size: 24px;\n}\nh4,\n.h4 {\n  font-size: 18px;\n}\nh5,\n.h5 {\n  font-size: 14px;\n}\nh6,\n.h6 {\n  font-size: 12px;\n}\np {\n  margin: 0 0 10px;\n}\n.lead {\n  margin-bottom: 20px;\n  font-size: 16px;\n  font-weight: 300;\n  line-height: 1.4;\n}\n@media (min-width: 768px) {\n  .lead {\n    font-size: 21px;\n  }\n}\nsmall,\n.small {\n  font-size: 85%;\n}\nmark,\n.mark {\n  padding: .2em;\n  background-color: #fcf8e3;\n}\n.text-left {\n  text-align: left;\n}\n.text-right {\n  text-align: right;\n}\n.text-center {\n  text-align: center;\n}\n.text-justify {\n  text-align: justify;\n}\n.text-nowrap {\n  white-space: nowrap;\n}\n.text-lowercase {\n  text-transform: lowercase;\n}\n.text-uppercase {\n  text-transform: uppercase;\n}\n.text-capitalize {\n  text-transform: capitalize;\n}\n.text-muted {\n  color: #777;\n}\n.text-primary {\n  color: #337ab7;\n}\na.text-primary:hover,\na.text-primary:focus {\n  color: #286090;\n}\n.text-success {\n  color: #3c763d;\n}\na.text-success:hover,\na.text-success:focus {\n  color: #2b542c;\n}\n.text-info {\n  color: #31708f;\n}\na.text-info:hover,\na.text-info:focus {\n  color: #245269;\n}\n.text-warning {\n  color: #8a6d3b;\n}\na.text-warning:hover,\na.text-warning:focus {\n  color: #66512c;\n}\n.text-danger {\n  color: #a94442;\n}\na.text-danger:hover,\na.text-danger:focus {\n  color: #843534;\n}\n.bg-primary {\n  color: #fff;\n  background-color: #337ab7;\n}\na.bg-primary:hover,\na.bg-primary:focus {\n  background-color: #286090;\n}\n.bg-success {\n  background-color: #dff0d8;\n}\na.bg-success:hover,\na.bg-success:focus {\n  background-color: #c1e2b3;\n}\n.bg-info {\n  background-color: #d9edf7;\n}\na.bg-info:hover,\na.bg-info:focus {\n  background-color: #afd9ee;\n}\n.bg-warning {\n  background-color: #fcf8e3;\n}\na.bg-warning:hover,\na.bg-warning:focus {\n  background-color: #f7ecb5;\n}\n.bg-danger {\n  background-color: #f2dede;\n}\na.bg-danger:hover,\na.bg-danger:focus {\n  background-color: #e4b9b9;\n}\n.page-header {\n  padding-bottom: 9px;\n  margin: 40px 0 20px;\n  border-bottom: 1px solid #eee;\n}\nul,\nol {\n  margin-top: 0;\n  margin-bottom: 10px;\n}\nul ul,\nol ul,\nul ol,\nol ol {\n  margin-bottom: 0;\n}\n.list-unstyled {\n  padding-left: 0;\n  list-style: none;\n}\n.list-inline {\n  padding-left: 0;\n  margin-left: -5px;\n  list-style: none;\n}\n.list-inline > li {\n  display: inline-block;\n  padding-right: 5px;\n  padding-left: 5px;\n}\ndl {\n  margin-top: 0;\n  margin-bottom: 20px;\n}\ndt,\ndd {\n  line-height: 1.42857143;\n}\ndt {\n  font-weight: bold;\n}\ndd {\n  margin-left: 0;\n}\n@media (min-width: 768px) {\n  .dl-horizontal dt {\n    float: left;\n    width: 160px;\n    overflow: hidden;\n    clear: left;\n    text-align: right;\n    text-overflow: ellipsis;\n    white-space: nowrap;\n  }\n  .dl-horizontal dd {\n    margin-left: 180px;\n  }\n}\nabbr[title],\nabbr[data-original-title] {\n  cursor: help;\n  border-bottom: 1px dotted #777;\n}\n.initialism {\n  font-size: 90%;\n  text-transform: uppercase;\n}\nblockquote {\n  padding: 10px 20px;\n  margin: 0 0 20px;\n  font-size: 17.5px;\n  border-left: 5px solid #eee;\n}\nblockquote p:last-child,\nblockquote ul:last-child,\nblockquote ol:last-child {\n  margin-bottom: 0;\n}\nblockquote footer,\nblockquote small,\nblockquote .small {\n  display: block;\n  font-size: 80%;\n  line-height: 1.42857143;\n  color: #777;\n}\nblockquote footer:before,\nblockquote small:before,\nblockquote .small:before {\n  content: '\\2014 \\00A0';\n}\n.blockquote-reverse,\nblockquote.pull-right {\n  padding-right: 15px;\n  padding-left: 0;\n  text-align: right;\n  border-right: 5px solid #eee;\n  border-left: 0;\n}\n.blockquote-reverse footer:before,\nblockquote.pull-right footer:before,\n.blockquote-reverse small:before,\nblockquote.pull-right small:before,\n.blockquote-reverse .small:before,\nblockquote.pull-right .small:before {\n  content: '';\n}\n.blockquote-reverse footer:after,\nblockquote.pull-right footer:after,\n.blockquote-reverse small:after,\nblockquote.pull-right small:after,\n.blockquote-reverse .small:after,\nblockquote.pull-right .small:after {\n  content: '\\00A0 \\2014';\n}\naddress {\n  margin-bottom: 20px;\n  font-style: normal;\n  line-height: 1.42857143;\n}\ncode,\nkbd,\npre,\nsamp {\n  font-family: Menlo, Monaco, Consolas, \"Courier New\", monospace;\n}\ncode {\n  padding: 2px 4px;\n  font-size: 90%;\n  color: #c7254e;\n  background-color: #f9f2f4;\n  border-radius: 4px;\n}\nkbd {\n  padding: 2px 4px;\n  font-size: 90%;\n  color: #fff;\n  background-color: #333;\n  border-radius: 3px;\n  -webkit-box-shadow: inset 0 -1px 0 rgba(0, 0, 0, .25);\n          box-shadow: inset 0 -1px 0 rgba(0, 0, 0, .25);\n}\nkbd kbd {\n  padding: 0;\n  font-size: 100%;\n  font-weight: bold;\n  -webkit-box-shadow: none;\n          box-shadow: none;\n}\npre {\n  display: block;\n  padding: 9.5px;\n  margin: 0 0 10px;\n  font-size: 13px;\n  line-height: 1.42857143;\n  color: #333;\n  word-break: break-all;\n  word-wrap: break-word;\n  background-color: #f5f5f5;\n  border: 1px solid #ccc;\n  border-radius: 4px;\n}\npre code {\n  padding: 0;\n  font-size: inherit;\n  color: inherit;\n  white-space: pre-wrap;\n  background-color: transparent;\n  border-radius: 0;\n}\n.pre-scrollable {\n  max-height: 340px;\n  overflow-y: scroll;\n}\n.container {\n  padding-right: 15px;\n  padding-left: 15px;\n  margin-right: auto;\n  margin-left: auto;\n}\n@media (min-width: 768px) {\n  .container {\n    width: 750px;\n  }\n}\n@media (min-width: 992px) {\n  .container {\n    width: 970px;\n  }\n}\n@media (min-width: 1200px) {\n  .container {\n    width: 1170px;\n  }\n}\n.container-fluid {\n  padding-right: 15px;\n  padding-left: 15px;\n  margin-right: auto;\n  margin-left: auto;\n}\n.row {\n  margin-right: -15px;\n  margin-left: -15px;\n}\n.col-xs-1, .col-sm-1, .col-md-1, .col-lg-1, .col-xs-2, .col-sm-2, .col-md-2, .col-lg-2, .col-xs-3, .col-sm-3, .col-md-3, .col-lg-3, .col-xs-4, .col-sm-4, .col-md-4, .col-lg-4, .col-xs-5, .col-sm-5, .col-md-5, .col-lg-5, .col-xs-6, .col-sm-6, .col-md-6, .col-lg-6, .col-xs-7, .col-sm-7, .col-md-7, .col-lg-7, .col-xs-8, .col-sm-8, .col-md-8, .col-lg-8, .col-xs-9, .col-sm-9, .col-md-9, .col-lg-9, .col-xs-10, .col-sm-10, .col-md-10, .col-lg-10, .col-xs-11, .col-sm-11, .col-md-11, .col-lg-11, .col-xs-12, .col-sm-12, .col-md-12, .col-lg-12 {\n  position: relative;\n  min-height: 1px;\n  padding-right: 15px;\n  padding-left: 15px;\n}\n.col-xs-1, .col-xs-2, .col-xs-3, .col-xs-4, .col-xs-5, .col-xs-6, .col-xs-7, .col-xs-8, .col-xs-9, .col-xs-10, .col-xs-11, .col-xs-12 {\n  float: left;\n}\n.col-xs-12 {\n  width: 100%;\n}\n.col-xs-11 {\n  width: 91.66666667%;\n}\n.col-xs-10 {\n  width: 83.33333333%;\n}\n.col-xs-9 {\n  width: 75%;\n}\n.col-xs-8 {\n  width: 66.66666667%;\n}\n.col-xs-7 {\n  width: 58.33333333%;\n}\n.col-xs-6 {\n  width: 50%;\n}\n.col-xs-5 {\n  width: 41.66666667%;\n}\n.col-xs-4 {\n  width: 33.33333333%;\n}\n.col-xs-3 {\n  width: 25%;\n}\n.col-xs-2 {\n  width: 16.66666667%;\n}\n.col-xs-1 {\n  width: 8.33333333%;\n}\n.col-xs-pull-12 {\n  right: 100%;\n}\n.col-xs-pull-11 {\n  right: 91.66666667%;\n}\n.col-xs-pull-10 {\n  right: 83.33333333%;\n}\n.col-xs-pull-9 {\n  right: 75%;\n}\n.col-xs-pull-8 {\n  right: 66.66666667%;\n}\n.col-xs-pull-7 {\n  right: 58.33333333%;\n}\n.col-xs-pull-6 {\n  right: 50%;\n}\n.col-xs-pull-5 {\n  right: 41.66666667%;\n}\n.col-xs-pull-4 {\n  right: 33.33333333%;\n}\n.col-xs-pull-3 {\n  right: 25%;\n}\n.col-xs-pull-2 {\n  right: 16.66666667%;\n}\n.col-xs-pull-1 {\n  right: 8.33333333%;\n}\n.col-xs-pull-0 {\n  right: auto;\n}\n.col-xs-push-12 {\n  left: 100%;\n}\n.col-xs-push-11 {\n  left: 91.66666667%;\n}\n.col-xs-push-10 {\n  left: 83.33333333%;\n}\n.col-xs-push-9 {\n  left: 75%;\n}\n.col-xs-push-8 {\n  left: 66.66666667%;\n}\n.col-xs-push-7 {\n  left: 58.33333333%;\n}\n.col-xs-push-6 {\n  left: 50%;\n}\n.col-xs-push-5 {\n  left: 41.66666667%;\n}\n.col-xs-push-4 {\n  left: 33.33333333%;\n}\n.col-xs-push-3 {\n  left: 25%;\n}\n.col-xs-push-2 {\n  left: 16.66666667%;\n}\n.col-xs-push-1 {\n  left: 8.33333333%;\n}\n.col-xs-push-0 {\n  left: auto;\n}\n.col-xs-offset-12 {\n  margin-left: 100%;\n}\n.col-xs-offset-11 {\n  margin-left: 91.66666667%;\n}\n.col-xs-offset-10 {\n  margin-left: 83.33333333%;\n}\n.col-xs-offset-9 {\n  margin-left: 75%;\n}\n.col-xs-offset-8 {\n  margin-left: 66.66666667%;\n}\n.col-xs-offset-7 {\n  margin-left: 58.33333333%;\n}\n.col-xs-offset-6 {\n  margin-left: 50%;\n}\n.col-xs-offset-5 {\n  margin-left: 41.66666667%;\n}\n.col-xs-offset-4 {\n  margin-left: 33.33333333%;\n}\n.col-xs-offset-3 {\n  margin-left: 25%;\n}\n.col-xs-offset-2 {\n  margin-left: 16.66666667%;\n}\n.col-xs-offset-1 {\n  margin-left: 8.33333333%;\n}\n.col-xs-offset-0 {\n  margin-left: 0;\n}\n@media (min-width: 768px) {\n  .col-sm-1, .col-sm-2, .col-sm-3, .col-sm-4, .col-sm-5, .col-sm-6, .col-sm-7, .col-sm-8, .col-sm-9, .col-sm-10, .col-sm-11, .col-sm-12 {\n    float: left;\n  }\n  .col-sm-12 {\n    width: 100%;\n  }\n  .col-sm-11 {\n    width: 91.66666667%;\n  }\n  .col-sm-10 {\n    width: 83.33333333%;\n  }\n  .col-sm-9 {\n    width: 75%;\n  }\n  .col-sm-8 {\n    width: 66.66666667%;\n  }\n  .col-sm-7 {\n    width: 58.33333333%;\n  }\n  .col-sm-6 {\n    width: 50%;\n  }\n  .col-sm-5 {\n    width: 41.66666667%;\n  }\n  .col-sm-4 {\n    width: 33.33333333%;\n  }\n  .col-sm-3 {\n    width: 25%;\n  }\n  .col-sm-2 {\n    width: 16.66666667%;\n  }\n  .col-sm-1 {\n    width: 8.33333333%;\n  }\n  .col-sm-pull-12 {\n    right: 100%;\n  }\n  .col-sm-pull-11 {\n    right: 91.66666667%;\n  }\n  .col-sm-pull-10 {\n    right: 83.33333333%;\n  }\n  .col-sm-pull-9 {\n    right: 75%;\n  }\n  .col-sm-pull-8 {\n    right: 66.66666667%;\n  }\n  .col-sm-pull-7 {\n    right: 58.33333333%;\n  }\n  .col-sm-pull-6 {\n    right: 50%;\n  }\n  .col-sm-pull-5 {\n    right: 41.66666667%;\n  }\n  .col-sm-pull-4 {\n    right: 33.33333333%;\n  }\n  .col-sm-pull-3 {\n    right: 25%;\n  }\n  .col-sm-pull-2 {\n    right: 16.66666667%;\n  }\n  .col-sm-pull-1 {\n    right: 8.33333333%;\n  }\n  .col-sm-pull-0 {\n    right: auto;\n  }\n  .col-sm-push-12 {\n    left: 100%;\n  }\n  .col-sm-push-11 {\n    left: 91.66666667%;\n  }\n  .col-sm-push-10 {\n    left: 83.33333333%;\n  }\n  .col-sm-push-9 {\n    left: 75%;\n  }\n  .col-sm-push-8 {\n    left: 66.66666667%;\n  }\n  .col-sm-push-7 {\n    left: 58.33333333%;\n  }\n  .col-sm-push-6 {\n    left: 50%;\n  }\n  .col-sm-push-5 {\n    left: 41.66666667%;\n  }\n  .col-sm-push-4 {\n    left: 33.33333333%;\n  }\n  .col-sm-push-3 {\n    left: 25%;\n  }\n  .col-sm-push-2 {\n    left: 16.66666667%;\n  }\n  .col-sm-push-1 {\n    left: 8.33333333%;\n  }\n  .col-sm-push-0 {\n    left: auto;\n  }\n  .col-sm-offset-12 {\n    margin-left: 100%;\n  }\n  .col-sm-offset-11 {\n    margin-left: 91.66666667%;\n  }\n  .col-sm-offset-10 {\n    margin-left: 83.33333333%;\n  }\n  .col-sm-offset-9 {\n    margin-left: 75%;\n  }\n  .col-sm-offset-8 {\n    margin-left: 66.66666667%;\n  }\n  .col-sm-offset-7 {\n    margin-left: 58.33333333%;\n  }\n  .col-sm-offset-6 {\n    margin-left: 50%;\n  }\n  .col-sm-offset-5 {\n    margin-left: 41.66666667%;\n  }\n  .col-sm-offset-4 {\n    margin-left: 33.33333333%;\n  }\n  .col-sm-offset-3 {\n    margin-left: 25%;\n  }\n  .col-sm-offset-2 {\n    margin-left: 16.66666667%;\n  }\n  .col-sm-offset-1 {\n    margin-left: 8.33333333%;\n  }\n  .col-sm-offset-0 {\n    margin-left: 0;\n  }\n}\n@media (min-width: 992px) {\n  .col-md-1, .col-md-2, .col-md-3, .col-md-4, .col-md-5, .col-md-6, .col-md-7, .col-md-8, .col-md-9, .col-md-10, .col-md-11, .col-md-12 {\n    float: left;\n  }\n  .col-md-12 {\n    width: 100%;\n  }\n  .col-md-11 {\n    width: 91.66666667%;\n  }\n  .col-md-10 {\n    width: 83.33333333%;\n  }\n  .col-md-9 {\n    width: 75%;\n  }\n  .col-md-8 {\n    width: 66.66666667%;\n  }\n  .col-md-7 {\n    width: 58.33333333%;\n  }\n  .col-md-6 {\n    width: 50%;\n  }\n  .col-md-5 {\n    width: 41.66666667%;\n  }\n  .col-md-4 {\n    width: 33.33333333%;\n  }\n  .col-md-3 {\n    width: 25%;\n  }\n  .col-md-2 {\n    width: 16.66666667%;\n  }\n  .col-md-1 {\n    width: 8.33333333%;\n  }\n  .col-md-pull-12 {\n    right: 100%;\n  }\n  .col-md-pull-11 {\n    right: 91.66666667%;\n  }\n  .col-md-pull-10 {\n    right: 83.33333333%;\n  }\n  .col-md-pull-9 {\n    right: 75%;\n  }\n  .col-md-pull-8 {\n    right: 66.66666667%;\n  }\n  .col-md-pull-7 {\n    right: 58.33333333%;\n  }\n  .col-md-pull-6 {\n    right: 50%;\n  }\n  .col-md-pull-5 {\n    right: 41.66666667%;\n  }\n  .col-md-pull-4 {\n    right: 33.33333333%;\n  }\n  .col-md-pull-3 {\n    right: 25%;\n  }\n  .col-md-pull-2 {\n    right: 16.66666667%;\n  }\n  .col-md-pull-1 {\n    right: 8.33333333%;\n  }\n  .col-md-pull-0 {\n    right: auto;\n  }\n  .col-md-push-12 {\n    left: 100%;\n  }\n  .col-md-push-11 {\n    left: 91.66666667%;\n  }\n  .col-md-push-10 {\n    left: 83.33333333%;\n  }\n  .col-md-push-9 {\n    left: 75%;\n  }\n  .col-md-push-8 {\n    left: 66.66666667%;\n  }\n  .col-md-push-7 {\n    left: 58.33333333%;\n  }\n  .col-md-push-6 {\n    left: 50%;\n  }\n  .col-md-push-5 {\n    left: 41.66666667%;\n  }\n  .col-md-push-4 {\n    left: 33.33333333%;\n  }\n  .col-md-push-3 {\n    left: 25%;\n  }\n  .col-md-push-2 {\n    left: 16.66666667%;\n  }\n  .col-md-push-1 {\n    left: 8.33333333%;\n  }\n  .col-md-push-0 {\n    left: auto;\n  }\n  .col-md-offset-12 {\n    margin-left: 100%;\n  }\n  .col-md-offset-11 {\n    margin-left: 91.66666667%;\n  }\n  .col-md-offset-10 {\n    margin-left: 83.33333333%;\n  }\n  .col-md-offset-9 {\n    margin-left: 75%;\n  }\n  .col-md-offset-8 {\n    margin-left: 66.66666667%;\n  }\n  .col-md-offset-7 {\n    margin-left: 58.33333333%;\n  }\n  .col-md-offset-6 {\n    margin-left: 50%;\n  }\n  .col-md-offset-5 {\n    margin-left: 41.66666667%;\n  }\n  .col-md-offset-4 {\n    margin-left: 33.33333333%;\n  }\n  .col-md-offset-3 {\n    margin-left: 25%;\n  }\n  .col-md-offset-2 {\n    margin-left: 16.66666667%;\n  }\n  .col-md-offset-1 {\n    margin-left: 8.33333333%;\n  }\n  .col-md-offset-0 {\n    margin-left: 0;\n  }\n}\n@media (min-width: 1200px) {\n  .col-lg-1, .col-lg-2, .col-lg-3, .col-lg-4, .col-lg-5, .col-lg-6, .col-lg-7, .col-lg-8, .col-lg-9, .col-lg-10, .col-lg-11, .col-lg-12 {\n    float: left;\n  }\n  .col-lg-12 {\n    width: 100%;\n  }\n  .col-lg-11 {\n    width: 91.66666667%;\n  }\n  .col-lg-10 {\n    width: 83.33333333%;\n  }\n  .col-lg-9 {\n    width: 75%;\n  }\n  .col-lg-8 {\n    width: 66.66666667%;\n  }\n  .col-lg-7 {\n    width: 58.33333333%;\n  }\n  .col-lg-6 {\n    width: 50%;\n  }\n  .col-lg-5 {\n    width: 41.66666667%;\n  }\n  .col-lg-4 {\n    width: 33.33333333%;\n  }\n  .col-lg-3 {\n    width: 25%;\n  }\n  .col-lg-2 {\n    width: 16.66666667%;\n  }\n  .col-lg-1 {\n    width: 8.33333333%;\n  }\n  .col-lg-pull-12 {\n    right: 100%;\n  }\n  .col-lg-pull-11 {\n    right: 91.66666667%;\n  }\n  .col-lg-pull-10 {\n    right: 83.33333333%;\n  }\n  .col-lg-pull-9 {\n    right: 75%;\n  }\n  .col-lg-pull-8 {\n    right: 66.66666667%;\n  }\n  .col-lg-pull-7 {\n    right: 58.33333333%;\n  }\n  .col-lg-pull-6 {\n    right: 50%;\n  }\n  .col-lg-pull-5 {\n    right: 41.66666667%;\n  }\n  .col-lg-pull-4 {\n    right: 33.33333333%;\n  }\n  .col-lg-pull-3 {\n    right: 25%;\n  }\n  .col-lg-pull-2 {\n    right: 16.66666667%;\n  }\n  .col-lg-pull-1 {\n    right: 8.33333333%;\n  }\n  .col-lg-pull-0 {\n    right: auto;\n  }\n  .col-lg-push-12 {\n    left: 100%;\n  }\n  .col-lg-push-11 {\n    left: 91.66666667%;\n  }\n  .col-lg-push-10 {\n    left: 83.33333333%;\n  }\n  .col-lg-push-9 {\n    left: 75%;\n  }\n  .col-lg-push-8 {\n    left: 66.66666667%;\n  }\n  .col-lg-push-7 {\n    left: 58.33333333%;\n  }\n  .col-lg-push-6 {\n    left: 50%;\n  }\n  .col-lg-push-5 {\n    left: 41.66666667%;\n  }\n  .col-lg-push-4 {\n    left: 33.33333333%;\n  }\n  .col-lg-push-3 {\n    left: 25%;\n  }\n  .col-lg-push-2 {\n    left: 16.66666667%;\n  }\n  .col-lg-push-1 {\n    left: 8.33333333%;\n  }\n  .col-lg-push-0 {\n    left: auto;\n  }\n  .col-lg-offset-12 {\n    margin-left: 100%;\n  }\n  .col-lg-offset-11 {\n    margin-left: 91.66666667%;\n  }\n  .col-lg-offset-10 {\n    margin-left: 83.33333333%;\n  }\n  .col-lg-offset-9 {\n    margin-left: 75%;\n  }\n  .col-lg-offset-8 {\n    margin-left: 66.66666667%;\n  }\n  .col-lg-offset-7 {\n    margin-left: 58.33333333%;\n  }\n  .col-lg-offset-6 {\n    margin-left: 50%;\n  }\n  .col-lg-offset-5 {\n    margin-left: 41.66666667%;\n  }\n  .col-lg-offset-4 {\n    margin-left: 33.33333333%;\n  }\n  .col-lg-offset-3 {\n    margin-left: 25%;\n  }\n  .col-lg-offset-2 {\n    margin-left: 16.66666667%;\n  }\n  .col-lg-offset-1 {\n    margin-left: 8.33333333%;\n  }\n  .col-lg-offset-0 {\n    margin-left: 0;\n  }\n}\ntable {\n  background-color: transparent;\n}\ncaption {\n  padding-top: 8px;\n  padding-bottom: 8px;\n  color: #777;\n  text-align: left;\n}\nth {\n  text-align: left;\n}\n.table {\n  width: 100%;\n  max-width: 100%;\n  margin-bottom: 20px;\n}\n.table > thead > tr > th,\n.table > tbody > tr > th,\n.table > tfoot > tr > th,\n.table > thead > tr > td,\n.table > tbody > tr > td,\n.table > tfoot > tr > td {\n  padding: 8px;\n  line-height: 1.42857143;\n  vertical-align: top;\n  border-top: 1px solid #ddd;\n}\n.table > thead > tr > th {\n  vertical-align: bottom;\n  border-bottom: 2px solid #ddd;\n}\n.table > caption + thead > tr:first-child > th,\n.table > colgroup + thead > tr:first-child > th,\n.table > thead:first-child > tr:first-child > th,\n.table > caption + thead > tr:first-child > td,\n.table > colgroup + thead > tr:first-child > td,\n.table > thead:first-child > tr:first-child > td {\n  border-top: 0;\n}\n.table > tbody + tbody {\n  border-top: 2px solid #ddd;\n}\n.table .table {\n  background-color: #fff;\n}\n.table-condensed > thead > tr > th,\n.table-condensed > tbody > tr > th,\n.table-condensed > tfoot > tr > th,\n.table-condensed > thead > tr > td,\n.table-condensed > tbody > tr > td,\n.table-condensed > tfoot > tr > td {\n  padding: 5px;\n}\n.table-bordered {\n  border: 1px solid #ddd;\n}\n.table-bordered > thead > tr > th,\n.table-bordered > tbody > tr > th,\n.table-bordered > tfoot > tr > th,\n.table-bordered > thead > tr > td,\n.table-bordered > tbody > tr > td,\n.table-bordered > tfoot > tr > td {\n  border: 1px solid #ddd;\n}\n.table-bordered > thead > tr > th,\n.table-bordered > thead > tr > td {\n  border-bottom-width: 2px;\n}\n.table-striped > tbody > tr:nth-of-type(odd) {\n  background-color: #f9f9f9;\n}\n.table-hover > tbody > tr:hover {\n  background-color: #f5f5f5;\n}\ntable col[class*=\"col-\"] {\n  position: static;\n  display: table-column;\n  float: none;\n}\ntable td[class*=\"col-\"],\ntable th[class*=\"col-\"] {\n  position: static;\n  display: table-cell;\n  float: none;\n}\n.table > thead > tr > td.active,\n.table > tbody > tr > td.active,\n.table > tfoot > tr > td.active,\n.table > thead > tr > th.active,\n.table > tbody > tr > th.active,\n.table > tfoot > tr > th.active,\n.table > thead > tr.active > td,\n.table > tbody > tr.active > td,\n.table > tfoot > tr.active > td,\n.table > thead > tr.active > th,\n.table > tbody > tr.active > th,\n.table > tfoot > tr.active > th {\n  background-color: #f5f5f5;\n}\n.table-hover > tbody > tr > td.active:hover,\n.table-hover > tbody > tr > th.active:hover,\n.table-hover > tbody > tr.active:hover > td,\n.table-hover > tbody > tr:hover > .active,\n.table-hover > tbody > tr.active:hover > th {\n  background-color: #e8e8e8;\n}\n.table > thead > tr > td.success,\n.table > tbody > tr > td.success,\n.table > tfoot > tr > td.success,\n.table > thead > tr > th.success,\n.table > tbody > tr > th.success,\n.table > tfoot > tr > th.success,\n.table > thead > tr.success > td,\n.table > tbody > tr.success > td,\n.table > tfoot > tr.success > td,\n.table > thead > tr.success > th,\n.table > tbody > tr.success > th,\n.table > tfoot > tr.success > th {\n  background-color: #dff0d8;\n}\n.table-hover > tbody > tr > td.success:hover,\n.table-hover > tbody > tr > th.success:hover,\n.table-hover > tbody > tr.success:hover > td,\n.table-hover > tbody > tr:hover > .success,\n.table-hover > tbody > tr.success:hover > th {\n  background-color: #d0e9c6;\n}\n.table > thead > tr > td.info,\n.table > tbody > tr > td.info,\n.table > tfoot > tr > td.info,\n.table > thead > tr > th.info,\n.table > tbody > tr > th.info,\n.table > tfoot > tr > th.info,\n.table > thead > tr.info > td,\n.table > tbody > tr.info > td,\n.table > tfoot > tr.info > td,\n.table > thead > tr.info > th,\n.table > tbody > tr.info > th,\n.table > tfoot > tr.info > th {\n  background-color: #d9edf7;\n}\n.table-hover > tbody > tr > td.info:hover,\n.table-hover > tbody > tr > th.info:hover,\n.table-hover > tbody > tr.info:hover > td,\n.table-hover > tbody > tr:hover > .info,\n.table-hover > tbody > tr.info:hover > th {\n  background-color: #c4e3f3;\n}\n.table > thead > tr > td.warning,\n.table > tbody > tr > td.warning,\n.table > tfoot > tr > td.warning,\n.table > thead > tr > th.warning,\n.table > tbody > tr > th.warning,\n.table > tfoot > tr > th.warning,\n.table > thead > tr.warning > td,\n.table > tbody > tr.warning > td,\n.table > tfoot > tr.warning > td,\n.table > thead > tr.warning > th,\n.table > tbody > tr.warning > th,\n.table > tfoot > tr.warning > th {\n  background-color: #fcf8e3;\n}\n.table-hover > tbody > tr > td.warning:hover,\n.table-hover > tbody > tr > th.warning:hover,\n.table-hover > tbody > tr.warning:hover > td,\n.table-hover > tbody > tr:hover > .warning,\n.table-hover > tbody > tr.warning:hover > th {\n  background-color: #faf2cc;\n}\n.table > thead > tr > td.danger,\n.table > tbody > tr > td.danger,\n.table > tfoot > tr > td.danger,\n.table > thead > tr > th.danger,\n.table > tbody > tr > th.danger,\n.table > tfoot > tr > th.danger,\n.table > thead > tr.danger > td,\n.table > tbody > tr.danger > td,\n.table > tfoot > tr.danger > td,\n.table > thead > tr.danger > th,\n.table > tbody > tr.danger > th,\n.table > tfoot > tr.danger > th {\n  background-color: #f2dede;\n}\n.table-hover > tbody > tr > td.danger:hover,\n.table-hover > tbody > tr > th.danger:hover,\n.table-hover > tbody > tr.danger:hover > td,\n.table-hover > tbody > tr:hover > .danger,\n.table-hover > tbody > tr.danger:hover > th {\n  background-color: #ebcccc;\n}\n.table-responsive {\n  min-height: .01%;\n  overflow-x: auto;\n}\n@media screen and (max-width: 767px) {\n  .table-responsive {\n    width: 100%;\n    margin-bottom: 15px;\n    overflow-y: hidden;\n    -ms-overflow-style: -ms-autohiding-scrollbar;\n    border: 1px solid #ddd;\n  }\n  .table-responsive > .table {\n    margin-bottom: 0;\n  }\n  .table-responsive > .table > thead > tr > th,\n  .table-responsive > .table > tbody > tr > th,\n  .table-responsive > .table > tfoot > tr > th,\n  .table-responsive > .table > thead > tr > td,\n  .table-responsive > .table > tbody > tr > td,\n  .table-responsive > .table > tfoot > tr > td {\n    white-space: nowrap;\n  }\n  .table-responsive > .table-bordered {\n    border: 0;\n  }\n  .table-responsive > .table-bordered > thead > tr > th:first-child,\n  .table-responsive > .table-bordered > tbody > tr > th:first-child,\n  .table-responsive > .table-bordered > tfoot > tr > th:first-child,\n  .table-responsive > .table-bordered > thead > tr > td:first-child,\n  .table-responsive > .table-bordered > tbody > tr > td:first-child,\n  .table-responsive > .table-bordered > tfoot > tr > td:first-child {\n    border-left: 0;\n  }\n  .table-responsive > .table-bordered > thead > tr > th:last-child,\n  .table-responsive > .table-bordered > tbody > tr > th:last-child,\n  .table-responsive > .table-bordered > tfoot > tr > th:last-child,\n  .table-responsive > .table-bordered > thead > tr > td:last-child,\n  .table-responsive > .table-bordered > tbody > tr > td:last-child,\n  .table-responsive > .table-bordered > tfoot > tr > td:last-child {\n    border-right: 0;\n  }\n  .table-responsive > .table-bordered > tbody > tr:last-child > th,\n  .table-responsive > .table-bordered > tfoot > tr:last-child > th,\n  .table-responsive > .table-bordered > tbody > tr:last-child > td,\n  .table-responsive > .table-bordered > tfoot > tr:last-child > td {\n    border-bottom: 0;\n  }\n}\nfieldset {\n  min-width: 0;\n  padding: 0;\n  margin: 0;\n  border: 0;\n}\nlegend {\n  display: block;\n  width: 100%;\n  padding: 0;\n  margin-bottom: 20px;\n  font-size: 21px;\n  line-height: inherit;\n  color: #333;\n  border: 0;\n  border-bottom: 1px solid #e5e5e5;\n}\nlabel {\n  display: inline-block;\n  max-width: 100%;\n  margin-bottom: 5px;\n  font-weight: bold;\n}\ninput[type=\"search\"] {\n  -webkit-box-sizing: border-box;\n     -moz-box-sizing: border-box;\n          box-sizing: border-box;\n}\ninput[type=\"radio\"],\ninput[type=\"checkbox\"] {\n  margin: 4px 0 0;\n  margin-top: 1px \\9;\n  line-height: normal;\n}\ninput[type=\"file\"] {\n  display: block;\n}\ninput[type=\"range\"] {\n  display: block;\n  width: 100%;\n}\nselect[multiple],\nselect[size] {\n  height: auto;\n}\ninput[type=\"file\"]:focus,\ninput[type=\"radio\"]:focus,\ninput[type=\"checkbox\"]:focus {\n  outline: 5px auto -webkit-focus-ring-color;\n  outline-offset: -2px;\n}\noutput {\n  display: block;\n  padding-top: 7px;\n  font-size: 14px;\n  line-height: 1.42857143;\n  color: #555;\n}\n.form-control {\n  display: block;\n  width: 100%;\n  height: 34px;\n  padding: 6px 12px;\n  font-size: 14px;\n  line-height: 1.42857143;\n  color: #555;\n  background-color: #fff;\n  background-image: none;\n  border: 1px solid #ccc;\n  border-radius: 4px;\n  -webkit-box-shadow: inset 0 1px 1px rgba(0, 0, 0, .075);\n          box-shadow: inset 0 1px 1px rgba(0, 0, 0, .075);\n  -webkit-transition: border-color ease-in-out .15s, -webkit-box-shadow ease-in-out .15s;\n       -o-transition: border-color ease-in-out .15s, box-shadow ease-in-out .15s;\n          transition: border-color ease-in-out .15s, box-shadow ease-in-out .15s;\n}\n.form-control:focus {\n  border-color: #66afe9;\n  outline: 0;\n  -webkit-box-shadow: inset 0 1px 1px rgba(0,0,0,.075), 0 0 8px rgba(102, 175, 233, .6);\n          box-shadow: inset 0 1px 1px rgba(0,0,0,.075), 0 0 8px rgba(102, 175, 233, .6);\n}\n.form-control::-moz-placeholder {\n  color: #999;\n  opacity: 1;\n}\n.form-control:-ms-input-placeholder {\n  color: #999;\n}\n.form-control::-webkit-input-placeholder {\n  color: #999;\n}\n.form-control::-ms-expand {\n  background-color: transparent;\n  border: 0;\n}\n.form-control[disabled],\n.form-control[readonly],\nfieldset[disabled] .form-control {\n  background-color: #eee;\n  opacity: 1;\n}\n.form-control[disabled],\nfieldset[disabled] .form-control {\n  cursor: not-allowed;\n}\ntextarea.form-control {\n  height: auto;\n}\ninput[type=\"search\"] {\n  -webkit-appearance: none;\n}\n@media screen and (-webkit-min-device-pixel-ratio: 0) {\n  input[type=\"date\"].form-control,\n  input[type=\"time\"].form-control,\n  input[type=\"datetime-local\"].form-control,\n  input[type=\"month\"].form-control {\n    line-height: 34px;\n  }\n  input[type=\"date\"].input-sm,\n  input[type=\"time\"].input-sm,\n  input[type=\"datetime-local\"].input-sm,\n  input[type=\"month\"].input-sm,\n  .input-group-sm input[type=\"date\"],\n  .input-group-sm input[type=\"time\"],\n  .input-group-sm input[type=\"datetime-local\"],\n  .input-group-sm input[type=\"month\"] {\n    line-height: 30px;\n  }\n  input[type=\"date\"].input-lg,\n  input[type=\"time\"].input-lg,\n  input[type=\"datetime-local\"].input-lg,\n  input[type=\"month\"].input-lg,\n  .input-group-lg input[type=\"date\"],\n  .input-group-lg input[type=\"time\"],\n  .input-group-lg input[type=\"datetime-local\"],\n  .input-group-lg input[type=\"month\"] {\n    line-height: 46px;\n  }\n}\n.form-group {\n  margin-bottom: 15px;\n}\n.radio,\n.checkbox {\n  position: relative;\n  display: block;\n  margin-top: 10px;\n  margin-bottom: 10px;\n}\n.radio label,\n.checkbox label {\n  min-height: 20px;\n  padding-left: 20px;\n  margin-bottom: 0;\n  font-weight: normal;\n  cursor: pointer;\n}\n.radio input[type=\"radio\"],\n.radio-inline input[type=\"radio\"],\n.checkbox input[type=\"checkbox\"],\n.checkbox-inline input[type=\"checkbox\"] {\n  position: absolute;\n  margin-top: 4px \\9;\n  margin-left: -20px;\n}\n.radio + .radio,\n.checkbox + .checkbox {\n  margin-top: -5px;\n}\n.radio-inline,\n.checkbox-inline {\n  position: relative;\n  display: inline-block;\n  padding-left: 20px;\n  margin-bottom: 0;\n  font-weight: normal;\n  vertical-align: middle;\n  cursor: pointer;\n}\n.radio-inline + .radio-inline,\n.checkbox-inline + .checkbox-inline {\n  margin-top: 0;\n  margin-left: 10px;\n}\ninput[type=\"radio\"][disabled],\ninput[type=\"checkbox\"][disabled],\ninput[type=\"radio\"].disabled,\ninput[type=\"checkbox\"].disabled,\nfieldset[disabled] input[type=\"radio\"],\nfieldset[disabled] input[type=\"checkbox\"] {\n  cursor: not-allowed;\n}\n.radio-inline.disabled,\n.checkbox-inline.disabled,\nfieldset[disabled] .radio-inline,\nfieldset[disabled] .checkbox-inline {\n  cursor: not-allowed;\n}\n.radio.disabled label,\n.checkbox.disabled label,\nfieldset[disabled] .radio label,\nfieldset[disabled] .checkbox label {\n  cursor: not-allowed;\n}\n.form-control-static {\n  min-height: 34px;\n  padding-top: 7px;\n  padding-bottom: 7px;\n  margin-bottom: 0;\n}\n.form-control-static.input-lg,\n.form-control-static.input-sm {\n  padding-right: 0;\n  padding-left: 0;\n}\n.input-sm {\n  height: 30px;\n  padding: 5px 10px;\n  font-size: 12px;\n  line-height: 1.5;\n  border-radius: 3px;\n}\nselect.input-sm {\n  height: 30px;\n  line-height: 30px;\n}\ntextarea.input-sm,\nselect[multiple].input-sm {\n  height: auto;\n}\n.form-group-sm .form-control {\n  height: 30px;\n  padding: 5px 10px;\n  font-size: 12px;\n  line-height: 1.5;\n  border-radius: 3px;\n}\n.form-group-sm select.form-control {\n  height: 30px;\n  line-height: 30px;\n}\n.form-group-sm textarea.form-control,\n.form-group-sm select[multiple].form-control {\n  height: auto;\n}\n.form-group-sm .form-control-static {\n  height: 30px;\n  min-height: 32px;\n  padding: 6px 10px;\n  font-size: 12px;\n  line-height: 1.5;\n}\n.input-lg {\n  height: 46px;\n  padding: 10px 16px;\n  font-size: 18px;\n  line-height: 1.3333333;\n  border-radius: 6px;\n}\nselect.input-lg {\n  height: 46px;\n  line-height: 46px;\n}\ntextarea.input-lg,\nselect[multiple].input-lg {\n  height: auto;\n}\n.form-group-lg .form-control {\n  height: 46px;\n  padding: 10px 16px;\n  font-size: 18px;\n  line-height: 1.3333333;\n  border-radius: 6px;\n}\n.form-group-lg select.form-control {\n  height: 46px;\n  line-height: 46px;\n}\n.form-group-lg textarea.form-control,\n.form-group-lg select[multiple].form-control {\n  height: auto;\n}\n.form-group-lg .form-control-static {\n  height: 46px;\n  min-height: 38px;\n  padding: 11px 16px;\n  font-size: 18px;\n  line-height: 1.3333333;\n}\n.has-feedback {\n  position: relative;\n}\n.has-feedback .form-control {\n  padding-right: 42.5px;\n}\n.form-control-feedback {\n  position: absolute;\n  top: 0;\n  right: 0;\n  z-index: 2;\n  display: block;\n  width: 34px;\n  height: 34px;\n  line-height: 34px;\n  text-align: center;\n  pointer-events: none;\n}\n.input-lg + .form-control-feedback,\n.input-group-lg + .form-control-feedback,\n.form-group-lg .form-control + .form-control-feedback {\n  width: 46px;\n  height: 46px;\n  line-height: 46px;\n}\n.input-sm + .form-control-feedback,\n.input-group-sm + .form-control-feedback,\n.form-group-sm .form-control + .form-control-feedback {\n  width: 30px;\n  height: 30px;\n  line-height: 30px;\n}\n.has-success .help-block,\n.has-success .control-label,\n.has-success .radio,\n.has-success .checkbox,\n.has-success .radio-inline,\n.has-success .checkbox-inline,\n.has-success.radio label,\n.has-success.checkbox label,\n.has-success.radio-inline label,\n.has-success.checkbox-inline label {\n  color: #3c763d;\n}\n.has-success .form-control {\n  border-color: #3c763d;\n  -webkit-box-shadow: inset 0 1px 1px rgba(0, 0, 0, .075);\n          box-shadow: inset 0 1px 1px rgba(0, 0, 0, .075);\n}\n.has-success .form-control:focus {\n  border-color: #2b542c;\n  -webkit-box-shadow: inset 0 1px 1px rgba(0, 0, 0, .075), 0 0 6px #67b168;\n          box-shadow: inset 0 1px 1px rgba(0, 0, 0, .075), 0 0 6px #67b168;\n}\n.has-success .input-group-addon {\n  color: #3c763d;\n  background-color: #dff0d8;\n  border-color: #3c763d;\n}\n.has-success .form-control-feedback {\n  color: #3c763d;\n}\n.has-warning .help-block,\n.has-warning .control-label,\n.has-warning .radio,\n.has-warning .checkbox,\n.has-warning .radio-inline,\n.has-warning .checkbox-inline,\n.has-warning.radio label,\n.has-warning.checkbox label,\n.has-warning.radio-inline label,\n.has-warning.checkbox-inline label {\n  color: #8a6d3b;\n}\n.has-warning .form-control {\n  border-color: #8a6d3b;\n  -webkit-box-shadow: inset 0 1px 1px rgba(0, 0, 0, .075);\n          box-shadow: inset 0 1px 1px rgba(0, 0, 0, .075);\n}\n.has-warning .form-control:focus {\n  border-color: #66512c;\n  -webkit-box-shadow: inset 0 1px 1px rgba(0, 0, 0, .075), 0 0 6px #c0a16b;\n          box-shadow: inset 0 1px 1px rgba(0, 0, 0, .075), 0 0 6px #c0a16b;\n}\n.has-warning .input-group-addon {\n  color: #8a6d3b;\n  background-color: #fcf8e3;\n  border-color: #8a6d3b;\n}\n.has-warning .form-control-feedback {\n  color: #8a6d3b;\n}\n.has-error .help-block,\n.has-error .control-label,\n.has-error .radio,\n.has-error .checkbox,\n.has-error .radio-inline,\n.has-error .checkbox-inline,\n.has-error.radio label,\n.has-error.checkbox label,\n.has-error.radio-inline label,\n.has-error.checkbox-inline label {\n  color: #a94442;\n}\n.has-error .form-control {\n  border-color: #a94442;\n  -webkit-box-shadow: inset 0 1px 1px rgba(0, 0, 0, .075);\n          box-shadow: inset 0 1px 1px rgba(0, 0, 0, .075);\n}\n.has-error .form-control:focus {\n  border-color: #843534;\n  -webkit-box-shadow: inset 0 1px 1px rgba(0, 0, 0, .075), 0 0 6px #ce8483;\n          box-shadow: inset 0 1px 1px rgba(0, 0, 0, .075), 0 0 6px #ce8483;\n}\n.has-error .input-group-addon {\n  color: #a94442;\n  background-color: #f2dede;\n  border-color: #a94442;\n}\n.has-error .form-control-feedback {\n  color: #a94442;\n}\n.has-feedback label ~ .form-control-feedback {\n  top: 25px;\n}\n.has-feedback label.sr-only ~ .form-control-feedback {\n  top: 0;\n}\n.help-block {\n  display: block;\n  margin-top: 5px;\n  margin-bottom: 10px;\n  color: #737373;\n}\n@media (min-width: 768px) {\n  .form-inline .form-group {\n    display: inline-block;\n    margin-bottom: 0;\n    vertical-align: middle;\n  }\n  .form-inline .form-control {\n    display: inline-block;\n    width: auto;\n    vertical-align: middle;\n  }\n  .form-inline .form-control-static {\n    display: inline-block;\n  }\n  .form-inline .input-group {\n    display: inline-table;\n    vertical-align: middle;\n  }\n  .form-inline .input-group .input-group-addon,\n  .form-inline .input-group .input-group-btn,\n  .form-inline .input-group .form-control {\n    width: auto;\n  }\n  .form-inline .input-group > .form-control {\n    width: 100%;\n  }\n  .form-inline .control-label {\n    margin-bottom: 0;\n    vertical-align: middle;\n  }\n  .form-inline .radio,\n  .form-inline .checkbox {\n    display: inline-block;\n    margin-top: 0;\n    margin-bottom: 0;\n    vertical-align: middle;\n  }\n  .form-inline .radio label,\n  .form-inline .checkbox label {\n    padding-left: 0;\n  }\n  .form-inline .radio input[type=\"radio\"],\n  .form-inline .checkbox input[type=\"checkbox\"] {\n    position: relative;\n    margin-left: 0;\n  }\n  .form-inline .has-feedback .form-control-feedback {\n    top: 0;\n  }\n}\n.form-horizontal .radio,\n.form-horizontal .checkbox,\n.form-horizontal .radio-inline,\n.form-horizontal .checkbox-inline {\n  padding-top: 7px;\n  margin-top: 0;\n  margin-bottom: 0;\n}\n.form-horizontal .radio,\n.form-horizontal .checkbox {\n  min-height: 27px;\n}\n.form-horizontal .form-group {\n  margin-right: -15px;\n  margin-left: -15px;\n}\n@media (min-width: 768px) {\n  .form-horizontal .control-label {\n    padding-top: 7px;\n    margin-bottom: 0;\n    text-align: right;\n  }\n}\n.form-horizontal .has-feedback .form-control-feedback {\n  right: 15px;\n}\n@media (min-width: 768px) {\n  .form-horizontal .form-group-lg .control-label {\n    padding-top: 11px;\n    font-size: 18px;\n  }\n}\n@media (min-width: 768px) {\n  .form-horizontal .form-group-sm .control-label {\n    padding-top: 6px;\n    font-size: 12px;\n  }\n}\n.btn {\n  display: inline-block;\n  padding: 6px 12px;\n  margin-bottom: 0;\n  font-size: 14px;\n  font-weight: normal;\n  line-height: 1.42857143;\n  text-align: center;\n  white-space: nowrap;\n  vertical-align: middle;\n  -ms-touch-action: manipulation;\n      touch-action: manipulation;\n  cursor: pointer;\n  -webkit-user-select: none;\n     -moz-user-select: none;\n      -ms-user-select: none;\n          user-select: none;\n  background-image: none;\n  border: 1px solid transparent;\n  border-radius: 4px;\n}\n.btn:focus,\n.btn:active:focus,\n.btn.active:focus,\n.btn.focus,\n.btn:active.focus,\n.btn.active.focus {\n  outline: 5px auto -webkit-focus-ring-color;\n  outline-offset: -2px;\n}\n.btn:hover,\n.btn:focus,\n.btn.focus {\n  color: #333;\n  text-decoration: none;\n}\n.btn:active,\n.btn.active {\n  background-image: none;\n  outline: 0;\n  -webkit-box-shadow: inset 0 3px 5px rgba(0, 0, 0, .125);\n          box-shadow: inset 0 3px 5px rgba(0, 0, 0, .125);\n}\n.btn.disabled,\n.btn[disabled],\nfieldset[disabled] .btn {\n  cursor: not-allowed;\n  filter: alpha(opacity=65);\n  -webkit-box-shadow: none;\n          box-shadow: none;\n  opacity: .65;\n}\na.btn.disabled,\nfieldset[disabled] a.btn {\n  pointer-events: none;\n}\n.btn-default {\n  color: #333;\n  background-color: #fff;\n  border-color: #ccc;\n}\n.btn-default:focus,\n.btn-default.focus {\n  color: #333;\n  background-color: #e6e6e6;\n  border-color: #8c8c8c;\n}\n.btn-default:hover {\n  color: #333;\n  background-color: #e6e6e6;\n  border-color: #adadad;\n}\n.btn-default:active,\n.btn-default.active,\n.open > .dropdown-toggle.btn-default {\n  color: #333;\n  background-color: #e6e6e6;\n  border-color: #adadad;\n}\n.btn-default:active:hover,\n.btn-default.active:hover,\n.open > .dropdown-toggle.btn-default:hover,\n.btn-default:active:focus,\n.btn-default.active:focus,\n.open > .dropdown-toggle.btn-default:focus,\n.btn-default:active.focus,\n.btn-default.active.focus,\n.open > .dropdown-toggle.btn-default.focus {\n  color: #333;\n  background-color: #d4d4d4;\n  border-color: #8c8c8c;\n}\n.btn-default:active,\n.btn-default.active,\n.open > .dropdown-toggle.btn-default {\n  background-image: none;\n}\n.btn-default.disabled:hover,\n.btn-default[disabled]:hover,\nfieldset[disabled] .btn-default:hover,\n.btn-default.disabled:focus,\n.btn-default[disabled]:focus,\nfieldset[disabled] .btn-default:focus,\n.btn-default.disabled.focus,\n.btn-default[disabled].focus,\nfieldset[disabled] .btn-default.focus {\n  background-color: #fff;\n  border-color: #ccc;\n}\n.btn-default .badge {\n  color: #fff;\n  background-color: #333;\n}\n.btn-primary {\n  color: #fff;\n  background-color: #337ab7;\n  border-color: #2e6da4;\n}\n.btn-primary:focus,\n.btn-primary.focus {\n  color: #fff;\n  background-color: #286090;\n  border-color: #122b40;\n}\n.btn-primary:hover {\n  color: #fff;\n  background-color: #286090;\n  border-color: #204d74;\n}\n.btn-primary:active,\n.btn-primary.active,\n.open > .dropdown-toggle.btn-primary {\n  color: #fff;\n  background-color: #286090;\n  border-color: #204d74;\n}\n.btn-primary:active:hover,\n.btn-primary.active:hover,\n.open > .dropdown-toggle.btn-primary:hover,\n.btn-primary:active:focus,\n.btn-primary.active:focus,\n.open > .dropdown-toggle.btn-primary:focus,\n.btn-primary:active.focus,\n.btn-primary.active.focus,\n.open > .dropdown-toggle.btn-primary.focus {\n  color: #fff;\n  background-color: #204d74;\n  border-color: #122b40;\n}\n.btn-primary:active,\n.btn-primary.active,\n.open > .dropdown-toggle.btn-primary {\n  background-image: none;\n}\n.btn-primary.disabled:hover,\n.btn-primary[disabled]:hover,\nfieldset[disabled] .btn-primary:hover,\n.btn-primary.disabled:focus,\n.btn-primary[disabled]:focus,\nfieldset[disabled] .btn-primary:focus,\n.btn-primary.disabled.focus,\n.btn-primary[disabled].focus,\nfieldset[disabled] .btn-primary.focus {\n  background-color: #337ab7;\n  border-color: #2e6da4;\n}\n.btn-primary .badge {\n  color: #337ab7;\n  background-color: #fff;\n}\n.btn-success {\n  color: #fff;\n  background-color: #5cb85c;\n  border-color: #4cae4c;\n}\n.btn-success:focus,\n.btn-success.focus {\n  color: #fff;\n  background-color: #449d44;\n  border-color: #255625;\n}\n.btn-success:hover {\n  color: #fff;\n  background-color: #449d44;\n  border-color: #398439;\n}\n.btn-success:active,\n.btn-success.active,\n.open > .dropdown-toggle.btn-success {\n  color: #fff;\n  background-color: #449d44;\n  border-color: #398439;\n}\n.btn-success:active:hover,\n.btn-success.active:hover,\n.open > .dropdown-toggle.btn-success:hover,\n.btn-success:active:focus,\n.btn-success.active:focus,\n.open > .dropdown-toggle.btn-success:focus,\n.btn-success:active.focus,\n.btn-success.active.focus,\n.open > .dropdown-toggle.btn-success.focus {\n  color: #fff;\n  background-color: #398439;\n  border-color: #255625;\n}\n.btn-success:active,\n.btn-success.active,\n.open > .dropdown-toggle.btn-success {\n  background-image: none;\n}\n.btn-success.disabled:hover,\n.btn-success[disabled]:hover,\nfieldset[disabled] .btn-success:hover,\n.btn-success.disabled:focus,\n.btn-success[disabled]:focus,\nfieldset[disabled] .btn-success:focus,\n.btn-success.disabled.focus,\n.btn-success[disabled].focus,\nfieldset[disabled] .btn-success.focus {\n  background-color: #5cb85c;\n  border-color: #4cae4c;\n}\n.btn-success .badge {\n  color: #5cb85c;\n  background-color: #fff;\n}\n.btn-info {\n  color: #fff;\n  background-color: #5bc0de;\n  border-color: #46b8da;\n}\n.btn-info:focus,\n.btn-info.focus {\n  color: #fff;\n  background-color: #31b0d5;\n  border-color: #1b6d85;\n}\n.btn-info:hover {\n  color: #fff;\n  background-color: #31b0d5;\n  border-color: #269abc;\n}\n.btn-info:active,\n.btn-info.active,\n.open > .dropdown-toggle.btn-info {\n  color: #fff;\n  background-color: #31b0d5;\n  border-color: #269abc;\n}\n.btn-info:active:hover,\n.btn-info.active:hover,\n.open > .dropdown-toggle.btn-info:hover,\n.btn-info:active:focus,\n.btn-info.active:focus,\n.open > .dropdown-toggle.btn-info:focus,\n.btn-info:active.focus,\n.btn-info.active.focus,\n.open > .dropdown-toggle.btn-info.focus {\n  color: #fff;\n  background-color: #269abc;\n  border-color: #1b6d85;\n}\n.btn-info:active,\n.btn-info.active,\n.open > .dropdown-toggle.btn-info {\n  background-image: none;\n}\n.btn-info.disabled:hover,\n.btn-info[disabled]:hover,\nfieldset[disabled] .btn-info:hover,\n.btn-info.disabled:focus,\n.btn-info[disabled]:focus,\nfieldset[disabled] .btn-info:focus,\n.btn-info.disabled.focus,\n.btn-info[disabled].focus,\nfieldset[disabled] .btn-info.focus {\n  background-color: #5bc0de;\n  border-color: #46b8da;\n}\n.btn-info .badge {\n  color: #5bc0de;\n  background-color: #fff;\n}\n.btn-warning {\n  color: #fff;\n  background-color: #f0ad4e;\n  border-color: #eea236;\n}\n.btn-warning:focus,\n.btn-warning.focus {\n  color: #fff;\n  background-color: #ec971f;\n  border-color: #985f0d;\n}\n.btn-warning:hover {\n  color: #fff;\n  background-color: #ec971f;\n  border-color: #d58512;\n}\n.btn-warning:active,\n.btn-warning.active,\n.open > .dropdown-toggle.btn-warning {\n  color: #fff;\n  background-color: #ec971f;\n  border-color: #d58512;\n}\n.btn-warning:active:hover,\n.btn-warning.active:hover,\n.open > .dropdown-toggle.btn-warning:hover,\n.btn-warning:active:focus,\n.btn-warning.active:focus,\n.open > .dropdown-toggle.btn-warning:focus,\n.btn-warning:active.focus,\n.btn-warning.active.focus,\n.open > .dropdown-toggle.btn-warning.focus {\n  color: #fff;\n  background-color: #d58512;\n  border-color: #985f0d;\n}\n.btn-warning:active,\n.btn-warning.active,\n.open > .dropdown-toggle.btn-warning {\n  background-image: none;\n}\n.btn-warning.disabled:hover,\n.btn-warning[disabled]:hover,\nfieldset[disabled] .btn-warning:hover,\n.btn-warning.disabled:focus,\n.btn-warning[disabled]:focus,\nfieldset[disabled] .btn-warning:focus,\n.btn-warning.disabled.focus,\n.btn-warning[disabled].focus,\nfieldset[disabled] .btn-warning.focus {\n  background-color: #f0ad4e;\n  border-color: #eea236;\n}\n.btn-warning .badge {\n  color: #f0ad4e;\n  background-color: #fff;\n}\n.btn-danger {\n  color: #fff;\n  background-color: #d9534f;\n  border-color: #d43f3a;\n}\n.btn-danger:focus,\n.btn-danger.focus {\n  color: #fff;\n  background-color: #c9302c;\n  border-color: #761c19;\n}\n.btn-danger:hover {\n  color: #fff;\n  background-color: #c9302c;\n  border-color: #ac2925;\n}\n.btn-danger:active,\n.btn-danger.active,\n.open > .dropdown-toggle.btn-danger {\n  color: #fff;\n  background-color: #c9302c;\n  border-color: #ac2925;\n}\n.btn-danger:active:hover,\n.btn-danger.active:hover,\n.open > .dropdown-toggle.btn-danger:hover,\n.btn-danger:active:focus,\n.btn-danger.active:focus,\n.open > .dropdown-toggle.btn-danger:focus,\n.btn-danger:active.focus,\n.btn-danger.active.focus,\n.open > .dropdown-toggle.btn-danger.focus {\n  color: #fff;\n  background-color: #ac2925;\n  border-color: #761c19;\n}\n.btn-danger:active,\n.btn-danger.active,\n.open > .dropdown-toggle.btn-danger {\n  background-image: none;\n}\n.btn-danger.disabled:hover,\n.btn-danger[disabled]:hover,\nfieldset[disabled] .btn-danger:hover,\n.btn-danger.disabled:focus,\n.btn-danger[disabled]:focus,\nfieldset[disabled] .btn-danger:focus,\n.btn-danger.disabled.focus,\n.btn-danger[disabled].focus,\nfieldset[disabled] .btn-danger.focus {\n  background-color: #d9534f;\n  border-color: #d43f3a;\n}\n.btn-danger .badge {\n  color: #d9534f;\n  background-color: #fff;\n}\n.btn-link {\n  font-weight: normal;\n  color: #337ab7;\n  border-radius: 0;\n}\n.btn-link,\n.btn-link:active,\n.btn-link.active,\n.btn-link[disabled],\nfieldset[disabled] .btn-link {\n  background-color: transparent;\n  -webkit-box-shadow: none;\n          box-shadow: none;\n}\n.btn-link,\n.btn-link:hover,\n.btn-link:focus,\n.btn-link:active {\n  border-color: transparent;\n}\n.btn-link:hover,\n.btn-link:focus {\n  color: #23527c;\n  text-decoration: underline;\n  background-color: transparent;\n}\n.btn-link[disabled]:hover,\nfieldset[disabled] .btn-link:hover,\n.btn-link[disabled]:focus,\nfieldset[disabled] .btn-link:focus {\n  color: #777;\n  text-decoration: none;\n}\n.btn-lg,\n.btn-group-lg > .btn {\n  padding: 10px 16px;\n  font-size: 18px;\n  line-height: 1.3333333;\n  border-radius: 6px;\n}\n.btn-sm,\n.btn-group-sm > .btn {\n  padding: 5px 10px;\n  font-size: 12px;\n  line-height: 1.5;\n  border-radius: 3px;\n}\n.btn-xs,\n.btn-group-xs > .btn {\n  padding: 1px 5px;\n  font-size: 12px;\n  line-height: 1.5;\n  border-radius: 3px;\n}\n.btn-block {\n  display: block;\n  width: 100%;\n}\n.btn-block + .btn-block {\n  margin-top: 5px;\n}\ninput[type=\"submit\"].btn-block,\ninput[type=\"reset\"].btn-block,\ninput[type=\"button\"].btn-block {\n  width: 100%;\n}\n.fade {\n  opacity: 0;\n  -webkit-transition: opacity .15s linear;\n       -o-transition: opacity .15s linear;\n          transition: opacity .15s linear;\n}\n.fade.in {\n  opacity: 1;\n}\n.collapse {\n  display: none;\n}\n.collapse.in {\n  display: block;\n}\ntr.collapse.in {\n  display: table-row;\n}\ntbody.collapse.in {\n  display: table-row-group;\n}\n.collapsing {\n  position: relative;\n  height: 0;\n  overflow: hidden;\n  -webkit-transition-timing-function: ease;\n       -o-transition-timing-function: ease;\n          transition-timing-function: ease;\n  -webkit-transition-duration: .35s;\n       -o-transition-duration: .35s;\n          transition-duration: .35s;\n  -webkit-transition-property: height, visibility;\n       -o-transition-property: height, visibility;\n          transition-property: height, visibility;\n}\n.caret {\n  display: inline-block;\n  width: 0;\n  height: 0;\n  margin-left: 2px;\n  vertical-align: middle;\n  border-top: 4px dashed;\n  border-top: 4px solid \\9;\n  border-right: 4px solid transparent;\n  border-left: 4px solid transparent;\n}\n.dropup,\n.dropdown {\n  position: relative;\n}\n.dropdown-toggle:focus {\n  outline: 0;\n}\n.dropdown-menu {\n  position: absolute;\n  top: 100%;\n  left: 0;\n  z-index: 1000;\n  display: none;\n  float: left;\n  min-width: 160px;\n  padding: 5px 0;\n  margin: 2px 0 0;\n  font-size: 14px;\n  text-align: left;\n  list-style: none;\n  background-color: #fff;\n  -webkit-background-clip: padding-box;\n          background-clip: padding-box;\n  border: 1px solid #ccc;\n  border: 1px solid rgba(0, 0, 0, .15);\n  border-radius: 4px;\n  -webkit-box-shadow: 0 6px 12px rgba(0, 0, 0, .175);\n          box-shadow: 0 6px 12px rgba(0, 0, 0, .175);\n}\n.dropdown-menu.pull-right {\n  right: 0;\n  left: auto;\n}\n.dropdown-menu .divider {\n  height: 1px;\n  margin: 9px 0;\n  overflow: hidden;\n  background-color: #e5e5e5;\n}\n.dropdown-menu > li > a {\n  display: block;\n  padding: 3px 20px;\n  clear: both;\n  font-weight: normal;\n  line-height: 1.42857143;\n  color: #333;\n  white-space: nowrap;\n}\n.dropdown-menu > li > a:hover,\n.dropdown-menu > li > a:focus {\n  color: #262626;\n  text-decoration: none;\n  background-color: #f5f5f5;\n}\n.dropdown-menu > .active > a,\n.dropdown-menu > .active > a:hover,\n.dropdown-menu > .active > a:focus {\n  color: #fff;\n  text-decoration: none;\n  background-color: #337ab7;\n  outline: 0;\n}\n.dropdown-menu > .disabled > a,\n.dropdown-menu > .disabled > a:hover,\n.dropdown-menu > .disabled > a:focus {\n  color: #777;\n}\n.dropdown-menu > .disabled > a:hover,\n.dropdown-menu > .disabled > a:focus {\n  text-decoration: none;\n  cursor: not-allowed;\n  background-color: transparent;\n  background-image: none;\n  filter: progid:DXImageTransform.Microsoft.gradient(enabled = false);\n}\n.open > .dropdown-menu {\n  display: block;\n}\n.open > a {\n  outline: 0;\n}\n.dropdown-menu-right {\n  right: 0;\n  left: auto;\n}\n.dropdown-menu-left {\n  right: auto;\n  left: 0;\n}\n.dropdown-header {\n  display: block;\n  padding: 3px 20px;\n  font-size: 12px;\n  line-height: 1.42857143;\n  color: #777;\n  white-space: nowrap;\n}\n.dropdown-backdrop {\n  position: fixed;\n  top: 0;\n  right: 0;\n  bottom: 0;\n  left: 0;\n  z-index: 990;\n}\n.pull-right > .dropdown-menu {\n  right: 0;\n  left: auto;\n}\n.dropup .caret,\n.navbar-fixed-bottom .dropdown .caret {\n  content: \"\";\n  border-top: 0;\n  border-bottom: 4px dashed;\n  border-bottom: 4px solid \\9;\n}\n.dropup .dropdown-menu,\n.navbar-fixed-bottom .dropdown .dropdown-menu {\n  top: auto;\n  bottom: 100%;\n  margin-bottom: 2px;\n}\n@media (min-width: 768px) {\n  .navbar-right .dropdown-menu {\n    right: 0;\n    left: auto;\n  }\n  .navbar-right .dropdown-menu-left {\n    right: auto;\n    left: 0;\n  }\n}\n.btn-group,\n.btn-group-vertical {\n  position: relative;\n  display: inline-block;\n  vertical-align: middle;\n}\n.btn-group > .btn,\n.btn-group-vertical > .btn {\n  position: relative;\n  float: left;\n}\n.btn-group > .btn:hover,\n.btn-group-vertical > .btn:hover,\n.btn-group > .btn:focus,\n.btn-group-vertical > .btn:focus,\n.btn-group > .btn:active,\n.btn-group-vertical > .btn:active,\n.btn-group > .btn.active,\n.btn-group-vertical > .btn.active {\n  z-index: 2;\n}\n.btn-group .btn + .btn,\n.btn-group .btn + .btn-group,\n.btn-group .btn-group + .btn,\n.btn-group .btn-group + .btn-group {\n  margin-left: -1px;\n}\n.btn-toolbar {\n  margin-left: -5px;\n}\n.btn-toolbar .btn,\n.btn-toolbar .btn-group,\n.btn-toolbar .input-group {\n  float: left;\n}\n.btn-toolbar > .btn,\n.btn-toolbar > .btn-group,\n.btn-toolbar > .input-group {\n  margin-left: 5px;\n}\n.btn-group > .btn:not(:first-child):not(:last-child):not(.dropdown-toggle) {\n  border-radius: 0;\n}\n.btn-group > .btn:first-child {\n  margin-left: 0;\n}\n.btn-group > .btn:first-child:not(:last-child):not(.dropdown-toggle) {\n  border-top-right-radius: 0;\n  border-bottom-right-radius: 0;\n}\n.btn-group > .btn:last-child:not(:first-child),\n.btn-group > .dropdown-toggle:not(:first-child) {\n  border-top-left-radius: 0;\n  border-bottom-left-radius: 0;\n}\n.btn-group > .btn-group {\n  float: left;\n}\n.btn-group > .btn-group:not(:first-child):not(:last-child) > .btn {\n  border-radius: 0;\n}\n.btn-group > .btn-group:first-child:not(:last-child) > .btn:last-child,\n.btn-group > .btn-group:first-child:not(:last-child) > .dropdown-toggle {\n  border-top-right-radius: 0;\n  border-bottom-right-radius: 0;\n}\n.btn-group > .btn-group:last-child:not(:first-child) > .btn:first-child {\n  border-top-left-radius: 0;\n  border-bottom-left-radius: 0;\n}\n.btn-group .dropdown-toggle:active,\n.btn-group.open .dropdown-toggle {\n  outline: 0;\n}\n.btn-group > .btn + .dropdown-toggle {\n  padding-right: 8px;\n  padding-left: 8px;\n}\n.btn-group > .btn-lg + .dropdown-toggle {\n  padding-right: 12px;\n  padding-left: 12px;\n}\n.btn-group.open .dropdown-toggle {\n  -webkit-box-shadow: inset 0 3px 5px rgba(0, 0, 0, .125);\n          box-shadow: inset 0 3px 5px rgba(0, 0, 0, .125);\n}\n.btn-group.open .dropdown-toggle.btn-link {\n  -webkit-box-shadow: none;\n          box-shadow: none;\n}\n.btn .caret {\n  margin-left: 0;\n}\n.btn-lg .caret {\n  border-width: 5px 5px 0;\n  border-bottom-width: 0;\n}\n.dropup .btn-lg .caret {\n  border-width: 0 5px 5px;\n}\n.btn-group-vertical > .btn,\n.btn-group-vertical > .btn-group,\n.btn-group-vertical > .btn-group > .btn {\n  display: block;\n  float: none;\n  width: 100%;\n  max-width: 100%;\n}\n.btn-group-vertical > .btn-group > .btn {\n  float: none;\n}\n.btn-group-vertical > .btn + .btn,\n.btn-group-vertical > .btn + .btn-group,\n.btn-group-vertical > .btn-group + .btn,\n.btn-group-vertical > .btn-group + .btn-group {\n  margin-top: -1px;\n  margin-left: 0;\n}\n.btn-group-vertical > .btn:not(:first-child):not(:last-child) {\n  border-radius: 0;\n}\n.btn-group-vertical > .btn:first-child:not(:last-child) {\n  border-top-left-radius: 4px;\n  border-top-right-radius: 4px;\n  border-bottom-right-radius: 0;\n  border-bottom-left-radius: 0;\n}\n.btn-group-vertical > .btn:last-child:not(:first-child) {\n  border-top-left-radius: 0;\n  border-top-right-radius: 0;\n  border-bottom-right-radius: 4px;\n  border-bottom-left-radius: 4px;\n}\n.btn-group-vertical > .btn-group:not(:first-child):not(:last-child) > .btn {\n  border-radius: 0;\n}\n.btn-group-vertical > .btn-group:first-child:not(:last-child) > .btn:last-child,\n.btn-group-vertical > .btn-group:first-child:not(:last-child) > .dropdown-toggle {\n  border-bottom-right-radius: 0;\n  border-bottom-left-radius: 0;\n}\n.btn-group-vertical > .btn-group:last-child:not(:first-child) > .btn:first-child {\n  border-top-left-radius: 0;\n  border-top-right-radius: 0;\n}\n.btn-group-justified {\n  display: table;\n  width: 100%;\n  table-layout: fixed;\n  border-collapse: separate;\n}\n.btn-group-justified > .btn,\n.btn-group-justified > .btn-group {\n  display: table-cell;\n  float: none;\n  width: 1%;\n}\n.btn-group-justified > .btn-group .btn {\n  width: 100%;\n}\n.btn-group-justified > .btn-group .dropdown-menu {\n  left: auto;\n}\n[data-toggle=\"buttons\"] > .btn input[type=\"radio\"],\n[data-toggle=\"buttons\"] > .btn-group > .btn input[type=\"radio\"],\n[data-toggle=\"buttons\"] > .btn input[type=\"checkbox\"],\n[data-toggle=\"buttons\"] > .btn-group > .btn input[type=\"checkbox\"] {\n  position: absolute;\n  clip: rect(0, 0, 0, 0);\n  pointer-events: none;\n}\n.input-group {\n  position: relative;\n  display: table;\n  border-collapse: separate;\n}\n.input-group[class*=\"col-\"] {\n  float: none;\n  padding-right: 0;\n  padding-left: 0;\n}\n.input-group .form-control {\n  position: relative;\n  z-index: 2;\n  float: left;\n  width: 100%;\n  margin-bottom: 0;\n}\n.input-group .form-control:focus {\n  z-index: 3;\n}\n.input-group-lg > .form-control,\n.input-group-lg > .input-group-addon,\n.input-group-lg > .input-group-btn > .btn {\n  height: 46px;\n  padding: 10px 16px;\n  font-size: 18px;\n  line-height: 1.3333333;\n  border-radius: 6px;\n}\nselect.input-group-lg > .form-control,\nselect.input-group-lg > .input-group-addon,\nselect.input-group-lg > .input-group-btn > .btn {\n  height: 46px;\n  line-height: 46px;\n}\ntextarea.input-group-lg > .form-control,\ntextarea.input-group-lg > .input-group-addon,\ntextarea.input-group-lg > .input-group-btn > .btn,\nselect[multiple].input-group-lg > .form-control,\nselect[multiple].input-group-lg > .input-group-addon,\nselect[multiple].input-group-lg > .input-group-btn > .btn {\n  height: auto;\n}\n.input-group-sm > .form-control,\n.input-group-sm > .input-group-addon,\n.input-group-sm > .input-group-btn > .btn {\n  height: 30px;\n  padding: 5px 10px;\n  font-size: 12px;\n  line-height: 1.5;\n  border-radius: 3px;\n}\nselect.input-group-sm > .form-control,\nselect.input-group-sm > .input-group-addon,\nselect.input-group-sm > .input-group-btn > .btn {\n  height: 30px;\n  line-height: 30px;\n}\ntextarea.input-group-sm > .form-control,\ntextarea.input-group-sm > .input-group-addon,\ntextarea.input-group-sm > .input-group-btn > .btn,\nselect[multiple].input-group-sm > .form-control,\nselect[multiple].input-group-sm > .input-group-addon,\nselect[multiple].input-group-sm > .input-group-btn > .btn {\n  height: auto;\n}\n.input-group-addon,\n.input-group-btn,\n.input-group .form-control {\n  display: table-cell;\n}\n.input-group-addon:not(:first-child):not(:last-child),\n.input-group-btn:not(:first-child):not(:last-child),\n.input-group .form-control:not(:first-child):not(:last-child) {\n  border-radius: 0;\n}\n.input-group-addon,\n.input-group-btn {\n  width: 1%;\n  white-space: nowrap;\n  vertical-align: middle;\n}\n.input-group-addon {\n  padding: 6px 12px;\n  font-size: 14px;\n  font-weight: normal;\n  line-height: 1;\n  color: #555;\n  text-align: center;\n  background-color: #eee;\n  border: 1px solid #ccc;\n  border-radius: 4px;\n}\n.input-group-addon.input-sm {\n  padding: 5px 10px;\n  font-size: 12px;\n  border-radius: 3px;\n}\n.input-group-addon.input-lg {\n  padding: 10px 16px;\n  font-size: 18px;\n  border-radius: 6px;\n}\n.input-group-addon input[type=\"radio\"],\n.input-group-addon input[type=\"checkbox\"] {\n  margin-top: 0;\n}\n.input-group .form-control:first-child,\n.input-group-addon:first-child,\n.input-group-btn:first-child > .btn,\n.input-group-btn:first-child > .btn-group > .btn,\n.input-group-btn:first-child > .dropdown-toggle,\n.input-group-btn:last-child > .btn:not(:last-child):not(.dropdown-toggle),\n.input-group-btn:last-child > .btn-group:not(:last-child) > .btn {\n  border-top-right-radius: 0;\n  border-bottom-right-radius: 0;\n}\n.input-group-addon:first-child {\n  border-right: 0;\n}\n.input-group .form-control:last-child,\n.input-group-addon:last-child,\n.input-group-btn:last-child > .btn,\n.input-group-btn:last-child > .btn-group > .btn,\n.input-group-btn:last-child > .dropdown-toggle,\n.input-group-btn:first-child > .btn:not(:first-child),\n.input-group-btn:first-child > .btn-group:not(:first-child) > .btn {\n  border-top-left-radius: 0;\n  border-bottom-left-radius: 0;\n}\n.input-group-addon:last-child {\n  border-left: 0;\n}\n.input-group-btn {\n  position: relative;\n  font-size: 0;\n  white-space: nowrap;\n}\n.input-group-btn > .btn {\n  position: relative;\n}\n.input-group-btn > .btn + .btn {\n  margin-left: -1px;\n}\n.input-group-btn > .btn:hover,\n.input-group-btn > .btn:focus,\n.input-group-btn > .btn:active {\n  z-index: 2;\n}\n.input-group-btn:first-child > .btn,\n.input-group-btn:first-child > .btn-group {\n  margin-right: -1px;\n}\n.input-group-btn:last-child > .btn,\n.input-group-btn:last-child > .btn-group {\n  z-index: 2;\n  margin-left: -1px;\n}\n.nav {\n  padding-left: 0;\n  margin-bottom: 0;\n  list-style: none;\n}\n.nav > li {\n  position: relative;\n  display: block;\n}\n.nav > li > a {\n  position: relative;\n  display: block;\n  padding: 10px 15px;\n}\n.nav > li > a:hover,\n.nav > li > a:focus {\n  text-decoration: none;\n  background-color: #eee;\n}\n.nav > li.disabled > a {\n  color: #777;\n}\n.nav > li.disabled > a:hover,\n.nav > li.disabled > a:focus {\n  color: #777;\n  text-decoration: none;\n  cursor: not-allowed;\n  background-color: transparent;\n}\n.nav .open > a,\n.nav .open > a:hover,\n.nav .open > a:focus {\n  background-color: #eee;\n  border-color: #337ab7;\n}\n.nav .nav-divider {\n  height: 1px;\n  margin: 9px 0;\n  overflow: hidden;\n  background-color: #e5e5e5;\n}\n.nav > li > a > img {\n  max-width: none;\n}\n.nav-tabs {\n  border-bottom: 1px solid #ddd;\n}\n.nav-tabs > li {\n  float: left;\n  margin-bottom: -1px;\n}\n.nav-tabs > li > a {\n  margin-right: 2px;\n  line-height: 1.42857143;\n  border: 1px solid transparent;\n  border-radius: 4px 4px 0 0;\n}\n.nav-tabs > li > a:hover {\n  border-color: #eee #eee #ddd;\n}\n.nav-tabs > li.active > a,\n.nav-tabs > li.active > a:hover,\n.nav-tabs > li.active > a:focus {\n  color: #555;\n  cursor: default;\n  background-color: #fff;\n  border: 1px solid #ddd;\n  border-bottom-color: transparent;\n}\n.nav-tabs.nav-justified {\n  width: 100%;\n  border-bottom: 0;\n}\n.nav-tabs.nav-justified > li {\n  float: none;\n}\n.nav-tabs.nav-justified > li > a {\n  margin-bottom: 5px;\n  text-align: center;\n}\n.nav-tabs.nav-justified > .dropdown .dropdown-menu {\n  top: auto;\n  left: auto;\n}\n@media (min-width: 768px) {\n  .nav-tabs.nav-justified > li {\n    display: table-cell;\n    width: 1%;\n  }\n  .nav-tabs.nav-justified > li > a {\n    margin-bottom: 0;\n  }\n}\n.nav-tabs.nav-justified > li > a {\n  margin-right: 0;\n  border-radius: 4px;\n}\n.nav-tabs.nav-justified > .active > a,\n.nav-tabs.nav-justified > .active > a:hover,\n.nav-tabs.nav-justified > .active > a:focus {\n  border: 1px solid #ddd;\n}\n@media (min-width: 768px) {\n  .nav-tabs.nav-justified > li > a {\n    border-bottom: 1px solid #ddd;\n    border-radius: 4px 4px 0 0;\n  }\n  .nav-tabs.nav-justified > .active > a,\n  .nav-tabs.nav-justified > .active > a:hover,\n  .nav-tabs.nav-justified > .active > a:focus {\n    border-bottom-color: #fff;\n  }\n}\n.nav-pills > li {\n  float: left;\n}\n.nav-pills > li > a {\n  border-radius: 4px;\n}\n.nav-pills > li + li {\n  margin-left: 2px;\n}\n.nav-pills > li.active > a,\n.nav-pills > li.active > a:hover,\n.nav-pills > li.active > a:focus {\n  color: #fff;\n  background-color: #337ab7;\n}\n.nav-stacked > li {\n  float: none;\n}\n.nav-stacked > li + li {\n  margin-top: 2px;\n  margin-left: 0;\n}\n.nav-justified {\n  width: 100%;\n}\n.nav-justified > li {\n  float: none;\n}\n.nav-justified > li > a {\n  margin-bottom: 5px;\n  text-align: center;\n}\n.nav-justified > .dropdown .dropdown-menu {\n  top: auto;\n  left: auto;\n}\n@media (min-width: 768px) {\n  .nav-justified > li {\n    display: table-cell;\n    width: 1%;\n  }\n  .nav-justified > li > a {\n    margin-bottom: 0;\n  }\n}\n.nav-tabs-justified {\n  border-bottom: 0;\n}\n.nav-tabs-justified > li > a {\n  margin-right: 0;\n  border-radius: 4px;\n}\n.nav-tabs-justified > .active > a,\n.nav-tabs-justified > .active > a:hover,\n.nav-tabs-justified > .active > a:focus {\n  border: 1px solid #ddd;\n}\n@media (min-width: 768px) {\n  .nav-tabs-justified > li > a {\n    border-bottom: 1px solid #ddd;\n    border-radius: 4px 4px 0 0;\n  }\n  .nav-tabs-justified > .active > a,\n  .nav-tabs-justified > .active > a:hover,\n  .nav-tabs-justified > .active > a:focus {\n    border-bottom-color: #fff;\n  }\n}\n.tab-content > .tab-pane {\n  display: none;\n}\n.tab-content > .active {\n  display: block;\n}\n.nav-tabs .dropdown-menu {\n  margin-top: -1px;\n  border-top-left-radius: 0;\n  border-top-right-radius: 0;\n}\n.navbar {\n  position: relative;\n  min-height: 50px;\n  margin-bottom: 20px;\n  border: 1px solid transparent;\n}\n@media (min-width: 768px) {\n  .navbar {\n    border-radius: 4px;\n  }\n}\n@media (min-width: 768px) {\n  .navbar-header {\n    float: left;\n  }\n}\n.navbar-collapse {\n  padding-right: 15px;\n  padding-left: 15px;\n  overflow-x: visible;\n  -webkit-overflow-scrolling: touch;\n  border-top: 1px solid transparent;\n  -webkit-box-shadow: inset 0 1px 0 rgba(255, 255, 255, .1);\n          box-shadow: inset 0 1px 0 rgba(255, 255, 255, .1);\n}\n.navbar-collapse.in {\n  overflow-y: auto;\n}\n@media (min-width: 768px) {\n  .navbar-collapse {\n    width: auto;\n    border-top: 0;\n    -webkit-box-shadow: none;\n            box-shadow: none;\n  }\n  .navbar-collapse.collapse {\n    display: block !important;\n    height: auto !important;\n    padding-bottom: 0;\n    overflow: visible !important;\n  }\n  .navbar-collapse.in {\n    overflow-y: visible;\n  }\n  .navbar-fixed-top .navbar-collapse,\n  .navbar-static-top .navbar-collapse,\n  .navbar-fixed-bottom .navbar-collapse {\n    padding-right: 0;\n    padding-left: 0;\n  }\n}\n.navbar-fixed-top .navbar-collapse,\n.navbar-fixed-bottom .navbar-collapse {\n  max-height: 340px;\n}\n@media (max-device-width: 480px) and (orientation: landscape) {\n  .navbar-fixed-top .navbar-collapse,\n  .navbar-fixed-bottom .navbar-collapse {\n    max-height: 200px;\n  }\n}\n.container > .navbar-header,\n.container-fluid > .navbar-header,\n.container > .navbar-collapse,\n.container-fluid > .navbar-collapse {\n  margin-right: -15px;\n  margin-left: -15px;\n}\n@media (min-width: 768px) {\n  .container > .navbar-header,\n  .container-fluid > .navbar-header,\n  .container > .navbar-collapse,\n  .container-fluid > .navbar-collapse {\n    margin-right: 0;\n    margin-left: 0;\n  }\n}\n.navbar-static-top {\n  z-index: 1000;\n  border-width: 0 0 1px;\n}\n@media (min-width: 768px) {\n  .navbar-static-top {\n    border-radius: 0;\n  }\n}\n.navbar-fixed-top,\n.navbar-fixed-bottom {\n  position: fixed;\n  right: 0;\n  left: 0;\n  z-index: 1030;\n}\n@media (min-width: 768px) {\n  .navbar-fixed-top,\n  .navbar-fixed-bottom {\n    border-radius: 0;\n  }\n}\n.navbar-fixed-top {\n  top: 0;\n  border-width: 0 0 1px;\n}\n.navbar-fixed-bottom {\n  bottom: 0;\n  margin-bottom: 0;\n  border-width: 1px 0 0;\n}\n.navbar-brand {\n  float: left;\n  height: 50px;\n  padding: 15px 15px;\n  font-size: 18px;\n  line-height: 20px;\n}\n.navbar-brand:hover,\n.navbar-brand:focus {\n  text-decoration: none;\n}\n.navbar-brand > img {\n  display: block;\n}\n@media (min-width: 768px) {\n  .navbar > .container .navbar-brand,\n  .navbar > .container-fluid .navbar-brand {\n    margin-left: -15px;\n  }\n}\n.navbar-toggle {\n  position: relative;\n  float: right;\n  padding: 9px 10px;\n  margin-top: 8px;\n  margin-right: 15px;\n  margin-bottom: 8px;\n  background-color: transparent;\n  background-image: none;\n  border: 1px solid transparent;\n  border-radius: 4px;\n}\n.navbar-toggle:focus {\n  outline: 0;\n}\n.navbar-toggle .icon-bar {\n  display: block;\n  width: 22px;\n  height: 2px;\n  border-radius: 1px;\n}\n.navbar-toggle .icon-bar + .icon-bar {\n  margin-top: 4px;\n}\n@media (min-width: 768px) {\n  .navbar-toggle {\n    display: none;\n  }\n}\n.navbar-nav {\n  margin: 7.5px -15px;\n}\n.navbar-nav > li > a {\n  padding-top: 10px;\n  padding-bottom: 10px;\n  line-height: 20px;\n}\n@media (max-width: 767px) {\n  .navbar-nav .open .dropdown-menu {\n    position: static;\n    float: none;\n    width: auto;\n    margin-top: 0;\n    background-color: transparent;\n    border: 0;\n    -webkit-box-shadow: none;\n            box-shadow: none;\n  }\n  .navbar-nav .open .dropdown-menu > li > a,\n  .navbar-nav .open .dropdown-menu .dropdown-header {\n    padding: 5px 15px 5px 25px;\n  }\n  .navbar-nav .open .dropdown-menu > li > a {\n    line-height: 20px;\n  }\n  .navbar-nav .open .dropdown-menu > li > a:hover,\n  .navbar-nav .open .dropdown-menu > li > a:focus {\n    background-image: none;\n  }\n}\n@media (min-width: 768px) {\n  .navbar-nav {\n    float: left;\n    margin: 0;\n  }\n  .navbar-nav > li {\n    float: left;\n  }\n  .navbar-nav > li > a {\n    padding-top: 15px;\n    padding-bottom: 15px;\n  }\n}\n.navbar-form {\n  padding: 10px 15px;\n  margin-top: 8px;\n  margin-right: -15px;\n  margin-bottom: 8px;\n  margin-left: -15px;\n  border-top: 1px solid transparent;\n  border-bottom: 1px solid transparent;\n  -webkit-box-shadow: inset 0 1px 0 rgba(255, 255, 255, .1), 0 1px 0 rgba(255, 255, 255, .1);\n          box-shadow: inset 0 1px 0 rgba(255, 255, 255, .1), 0 1px 0 rgba(255, 255, 255, .1);\n}\n@media (min-width: 768px) {\n  .navbar-form .form-group {\n    display: inline-block;\n    margin-bottom: 0;\n    vertical-align: middle;\n  }\n  .navbar-form .form-control {\n    display: inline-block;\n    width: auto;\n    vertical-align: middle;\n  }\n  .navbar-form .form-control-static {\n    display: inline-block;\n  }\n  .navbar-form .input-group {\n    display: inline-table;\n    vertical-align: middle;\n  }\n  .navbar-form .input-group .input-group-addon,\n  .navbar-form .input-group .input-group-btn,\n  .navbar-form .input-group .form-control {\n    width: auto;\n  }\n  .navbar-form .input-group > .form-control {\n    width: 100%;\n  }\n  .navbar-form .control-label {\n    margin-bottom: 0;\n    vertical-align: middle;\n  }\n  .navbar-form .radio,\n  .navbar-form .checkbox {\n    display: inline-block;\n    margin-top: 0;\n    margin-bottom: 0;\n    vertical-align: middle;\n  }\n  .navbar-form .radio label,\n  .navbar-form .checkbox label {\n    padding-left: 0;\n  }\n  .navbar-form .radio input[type=\"radio\"],\n  .navbar-form .checkbox input[type=\"checkbox\"] {\n    position: relative;\n    margin-left: 0;\n  }\n  .navbar-form .has-feedback .form-control-feedback {\n    top: 0;\n  }\n}\n@media (max-width: 767px) {\n  .navbar-form .form-group {\n    margin-bottom: 5px;\n  }\n  .navbar-form .form-group:last-child {\n    margin-bottom: 0;\n  }\n}\n@media (min-width: 768px) {\n  .navbar-form {\n    width: auto;\n    padding-top: 0;\n    padding-bottom: 0;\n    margin-right: 0;\n    margin-left: 0;\n    border: 0;\n    -webkit-box-shadow: none;\n            box-shadow: none;\n  }\n}\n.navbar-nav > li > .dropdown-menu {\n  margin-top: 0;\n  border-top-left-radius: 0;\n  border-top-right-radius: 0;\n}\n.navbar-fixed-bottom .navbar-nav > li > .dropdown-menu {\n  margin-bottom: 0;\n  border-top-left-radius: 4px;\n  border-top-right-radius: 4px;\n  border-bottom-right-radius: 0;\n  border-bottom-left-radius: 0;\n}\n.navbar-btn {\n  margin-top: 8px;\n  margin-bottom: 8px;\n}\n.navbar-btn.btn-sm {\n  margin-top: 10px;\n  margin-bottom: 10px;\n}\n.navbar-btn.btn-xs {\n  margin-top: 14px;\n  margin-bottom: 14px;\n}\n.navbar-text {\n  margin-top: 15px;\n  margin-bottom: 15px;\n}\n@media (min-width: 768px) {\n  .navbar-text {\n    float: left;\n    margin-right: 15px;\n    margin-left: 15px;\n  }\n}\n@media (min-width: 768px) {\n  .navbar-left {\n    float: left !important;\n  }\n  .navbar-right {\n    float: right !important;\n    margin-right: -15px;\n  }\n  .navbar-right ~ .navbar-right {\n    margin-right: 0;\n  }\n}\n.navbar-default {\n  background-color: #f8f8f8;\n  border-color: #e7e7e7;\n}\n.navbar-default .navbar-brand {\n  color: #777;\n}\n.navbar-default .navbar-brand:hover,\n.navbar-default .navbar-brand:focus {\n  color: #5e5e5e;\n  background-color: transparent;\n}\n.navbar-default .navbar-text {\n  color: #777;\n}\n.navbar-default .navbar-nav > li > a {\n  color: #777;\n}\n.navbar-default .navbar-nav > li > a:hover,\n.navbar-default .navbar-nav > li > a:focus {\n  color: #333;\n  background-color: transparent;\n}\n.navbar-default .navbar-nav > .active > a,\n.navbar-default .navbar-nav > .active > a:hover,\n.navbar-default .navbar-nav > .active > a:focus {\n  color: #555;\n  background-color: #e7e7e7;\n}\n.navbar-default .navbar-nav > .disabled > a,\n.navbar-default .navbar-nav > .disabled > a:hover,\n.navbar-default .navbar-nav > .disabled > a:focus {\n  color: #ccc;\n  background-color: transparent;\n}\n.navbar-default .navbar-toggle {\n  border-color: #ddd;\n}\n.navbar-default .navbar-toggle:hover,\n.navbar-default .navbar-toggle:focus {\n  background-color: #ddd;\n}\n.navbar-default .navbar-toggle .icon-bar {\n  background-color: #888;\n}\n.navbar-default .navbar-collapse,\n.navbar-default .navbar-form {\n  border-color: #e7e7e7;\n}\n.navbar-default .navbar-nav > .open > a,\n.navbar-default .navbar-nav > .open > a:hover,\n.navbar-default .navbar-nav > .open > a:focus {\n  color: #555;\n  background-color: #e7e7e7;\n}\n@media (max-width: 767px) {\n  .navbar-default .navbar-nav .open .dropdown-menu > li > a {\n    color: #777;\n  }\n  .navbar-default .navbar-nav .open .dropdown-menu > li > a:hover,\n  .navbar-default .navbar-nav .open .dropdown-menu > li > a:focus {\n    color: #333;\n    background-color: transparent;\n  }\n  .navbar-default .navbar-nav .open .dropdown-menu > .active > a,\n  .navbar-default .navbar-nav .open .dropdown-menu > .active > a:hover,\n  .navbar-default .navbar-nav .open .dropdown-menu > .active > a:focus {\n    color: #555;\n    background-color: #e7e7e7;\n  }\n  .navbar-default .navbar-nav .open .dropdown-menu > .disabled > a,\n  .navbar-default .navbar-nav .open .dropdown-menu > .disabled > a:hover,\n  .navbar-default .navbar-nav .open .dropdown-menu > .disabled > a:focus {\n    color: #ccc;\n    background-color: transparent;\n  }\n}\n.navbar-default .navbar-link {\n  color: #777;\n}\n.navbar-default .navbar-link:hover {\n  color: #333;\n}\n.navbar-default .btn-link {\n  color: #777;\n}\n.navbar-default .btn-link:hover,\n.navbar-default .btn-link:focus {\n  color: #333;\n}\n.navbar-default .btn-link[disabled]:hover,\nfieldset[disabled] .navbar-default .btn-link:hover,\n.navbar-default .btn-link[disabled]:focus,\nfieldset[disabled] .navbar-default .btn-link:focus {\n  color: #ccc;\n}\n.navbar-inverse {\n  background-color: #222;\n  border-color: #080808;\n}\n.navbar-inverse .navbar-brand {\n  color: #9d9d9d;\n}\n.navbar-inverse .navbar-brand:hover,\n.navbar-inverse .navbar-brand:focus {\n  color: #fff;\n  background-color: transparent;\n}\n.navbar-inverse .navbar-text {\n  color: #9d9d9d;\n}\n.navbar-inverse .navbar-nav > li > a {\n  color: #9d9d9d;\n}\n.navbar-inverse .navbar-nav > li > a:hover,\n.navbar-inverse .navbar-nav > li > a:focus {\n  color: #fff;\n  background-color: transparent;\n}\n.navbar-inverse .navbar-nav > .active > a,\n.navbar-inverse .navbar-nav > .active > a:hover,\n.navbar-inverse .navbar-nav > .active > a:focus {\n  color: #fff;\n  background-color: #080808;\n}\n.navbar-inverse .navbar-nav > .disabled > a,\n.navbar-inverse .navbar-nav > .disabled > a:hover,\n.navbar-inverse .navbar-nav > .disabled > a:focus {\n  color: #444;\n  background-color: transparent;\n}\n.navbar-inverse .navbar-toggle {\n  border-color: #333;\n}\n.navbar-inverse .navbar-toggle:hover,\n.navbar-inverse .navbar-toggle:focus {\n  background-color: #333;\n}\n.navbar-inverse .navbar-toggle .icon-bar {\n  background-color: #fff;\n}\n.navbar-inverse .navbar-collapse,\n.navbar-inverse .navbar-form {\n  border-color: #101010;\n}\n.navbar-inverse .navbar-nav > .open > a,\n.navbar-inverse .navbar-nav > .open > a:hover,\n.navbar-inverse .navbar-nav > .open > a:focus {\n  color: #fff;\n  background-color: #080808;\n}\n@media (max-width: 767px) {\n  .navbar-inverse .navbar-nav .open .dropdown-menu > .dropdown-header {\n    border-color: #080808;\n  }\n  .navbar-inverse .navbar-nav .open .dropdown-menu .divider {\n    background-color: #080808;\n  }\n  .navbar-inverse .navbar-nav .open .dropdown-menu > li > a {\n    color: #9d9d9d;\n  }\n  .navbar-inverse .navbar-nav .open .dropdown-menu > li > a:hover,\n  .navbar-inverse .navbar-nav .open .dropdown-menu > li > a:focus {\n    color: #fff;\n    background-color: transparent;\n  }\n  .navbar-inverse .navbar-nav .open .dropdown-menu > .active > a,\n  .navbar-inverse .navbar-nav .open .dropdown-menu > .active > a:hover,\n  .navbar-inverse .navbar-nav .open .dropdown-menu > .active > a:focus {\n    color: #fff;\n    background-color: #080808;\n  }\n  .navbar-inverse .navbar-nav .open .dropdown-menu > .disabled > a,\n  .navbar-inverse .navbar-nav .open .dropdown-menu > .disabled > a:hover,\n  .navbar-inverse .navbar-nav .open .dropdown-menu > .disabled > a:focus {\n    color: #444;\n    background-color: transparent;\n  }\n}\n.navbar-inverse .navbar-link {\n  color: #9d9d9d;\n}\n.navbar-inverse .navbar-link:hover {\n  color: #fff;\n}\n.navbar-inverse .btn-link {\n  color: #9d9d9d;\n}\n.navbar-inverse .btn-link:hover,\n.navbar-inverse .btn-link:focus {\n  color: #fff;\n}\n.navbar-inverse .btn-link[disabled]:hover,\nfieldset[disabled] .navbar-inverse .btn-link:hover,\n.navbar-inverse .btn-link[disabled]:focus,\nfieldset[disabled] .navbar-inverse .btn-link:focus {\n  color: #444;\n}\n.breadcrumb {\n  padding: 8px 15px;\n  margin-bottom: 20px;\n  list-style: none;\n  background-color: #f5f5f5;\n  border-radius: 4px;\n}\n.breadcrumb > li {\n  display: inline-block;\n}\n.breadcrumb > li + li:before {\n  padding: 0 5px;\n  color: #ccc;\n  content: \"/\\00a0\";\n}\n.breadcrumb > .active {\n  color: #777;\n}\n.pagination {\n  display: inline-block;\n  padding-left: 0;\n  margin: 20px 0;\n  border-radius: 4px;\n}\n.pagination > li {\n  display: inline;\n}\n.pagination > li > a,\n.pagination > li > span {\n  position: relative;\n  float: left;\n  padding: 6px 12px;\n  margin-left: -1px;\n  line-height: 1.42857143;\n  color: #337ab7;\n  text-decoration: none;\n  background-color: #fff;\n  border: 1px solid #ddd;\n}\n.pagination > li:first-child > a,\n.pagination > li:first-child > span {\n  margin-left: 0;\n  border-top-left-radius: 4px;\n  border-bottom-left-radius: 4px;\n}\n.pagination > li:last-child > a,\n.pagination > li:last-child > span {\n  border-top-right-radius: 4px;\n  border-bottom-right-radius: 4px;\n}\n.pagination > li > a:hover,\n.pagination > li > span:hover,\n.pagination > li > a:focus,\n.pagination > li > span:focus {\n  z-index: 2;\n  color: #23527c;\n  background-color: #eee;\n  border-color: #ddd;\n}\n.pagination > .active > a,\n.pagination > .active > span,\n.pagination > .active > a:hover,\n.pagination > .active > span:hover,\n.pagination > .active > a:focus,\n.pagination > .active > span:focus {\n  z-index: 3;\n  color: #fff;\n  cursor: default;\n  background-color: #337ab7;\n  border-color: #337ab7;\n}\n.pagination > .disabled > span,\n.pagination > .disabled > span:hover,\n.pagination > .disabled > span:focus,\n.pagination > .disabled > a,\n.pagination > .disabled > a:hover,\n.pagination > .disabled > a:focus {\n  color: #777;\n  cursor: not-allowed;\n  background-color: #fff;\n  border-color: #ddd;\n}\n.pagination-lg > li > a,\n.pagination-lg > li > span {\n  padding: 10px 16px;\n  font-size: 18px;\n  line-height: 1.3333333;\n}\n.pagination-lg > li:first-child > a,\n.pagination-lg > li:first-child > span {\n  border-top-left-radius: 6px;\n  border-bottom-left-radius: 6px;\n}\n.pagination-lg > li:last-child > a,\n.pagination-lg > li:last-child > span {\n  border-top-right-radius: 6px;\n  border-bottom-right-radius: 6px;\n}\n.pagination-sm > li > a,\n.pagination-sm > li > span {\n  padding: 5px 10px;\n  font-size: 12px;\n  line-height: 1.5;\n}\n.pagination-sm > li:first-child > a,\n.pagination-sm > li:first-child > span {\n  border-top-left-radius: 3px;\n  border-bottom-left-radius: 3px;\n}\n.pagination-sm > li:last-child > a,\n.pagination-sm > li:last-child > span {\n  border-top-right-radius: 3px;\n  border-bottom-right-radius: 3px;\n}\n.pager {\n  padding-left: 0;\n  margin: 20px 0;\n  text-align: center;\n  list-style: none;\n}\n.pager li {\n  display: inline;\n}\n.pager li > a,\n.pager li > span {\n  display: inline-block;\n  padding: 5px 14px;\n  background-color: #fff;\n  border: 1px solid #ddd;\n  border-radius: 15px;\n}\n.pager li > a:hover,\n.pager li > a:focus {\n  text-decoration: none;\n  background-color: #eee;\n}\n.pager .next > a,\n.pager .next > span {\n  float: right;\n}\n.pager .previous > a,\n.pager .previous > span {\n  float: left;\n}\n.pager .disabled > a,\n.pager .disabled > a:hover,\n.pager .disabled > a:focus,\n.pager .disabled > span {\n  color: #777;\n  cursor: not-allowed;\n  background-color: #fff;\n}\n.label {\n  display: inline;\n  padding: .2em .6em .3em;\n  font-size: 75%;\n  font-weight: bold;\n  line-height: 1;\n  color: #fff;\n  text-align: center;\n  white-space: nowrap;\n  vertical-align: baseline;\n  border-radius: .25em;\n}\na.label:hover,\na.label:focus {\n  color: #fff;\n  text-decoration: none;\n  cursor: pointer;\n}\n.label:empty {\n  display: none;\n}\n.btn .label {\n  position: relative;\n  top: -1px;\n}\n.label-default {\n  background-color: #777;\n}\n.label-default[href]:hover,\n.label-default[href]:focus {\n  background-color: #5e5e5e;\n}\n.label-primary {\n  background-color: #337ab7;\n}\n.label-primary[href]:hover,\n.label-primary[href]:focus {\n  background-color: #286090;\n}\n.label-success {\n  background-color: #5cb85c;\n}\n.label-success[href]:hover,\n.label-success[href]:focus {\n  background-color: #449d44;\n}\n.label-info {\n  background-color: #5bc0de;\n}\n.label-info[href]:hover,\n.label-info[href]:focus {\n  background-color: #31b0d5;\n}\n.label-warning {\n  background-color: #f0ad4e;\n}\n.label-warning[href]:hover,\n.label-warning[href]:focus {\n  background-color: #ec971f;\n}\n.label-danger {\n  background-color: #d9534f;\n}\n.label-danger[href]:hover,\n.label-danger[href]:focus {\n  background-color: #c9302c;\n}\n.badge {\n  display: inline-block;\n  min-width: 10px;\n  padding: 3px 7px;\n  font-size: 12px;\n  font-weight: bold;\n  line-height: 1;\n  color: #fff;\n  text-align: center;\n  white-space: nowrap;\n  vertical-align: middle;\n  background-color: #777;\n  border-radius: 10px;\n}\n.badge:empty {\n  display: none;\n}\n.btn .badge {\n  position: relative;\n  top: -1px;\n}\n.btn-xs .badge,\n.btn-group-xs > .btn .badge {\n  top: 0;\n  padding: 1px 5px;\n}\na.badge:hover,\na.badge:focus {\n  color: #fff;\n  text-decoration: none;\n  cursor: pointer;\n}\n.list-group-item.active > .badge,\n.nav-pills > .active > a > .badge {\n  color: #337ab7;\n  background-color: #fff;\n}\n.list-group-item > .badge {\n  float: right;\n}\n.list-group-item > .badge + .badge {\n  margin-right: 5px;\n}\n.nav-pills > li > a > .badge {\n  margin-left: 3px;\n}\n.jumbotron {\n  padding-top: 30px;\n  padding-bottom: 30px;\n  margin-bottom: 30px;\n  color: inherit;\n  background-color: #eee;\n}\n.jumbotron h1,\n.jumbotron .h1 {\n  color: inherit;\n}\n.jumbotron p {\n  margin-bottom: 15px;\n  font-size: 21px;\n  font-weight: 200;\n}\n.jumbotron > hr {\n  border-top-color: #d5d5d5;\n}\n.container .jumbotron,\n.container-fluid .jumbotron {\n  padding-right: 15px;\n  padding-left: 15px;\n  border-radius: 6px;\n}\n.jumbotron .container {\n  max-width: 100%;\n}\n@media screen and (min-width: 768px) {\n  .jumbotron {\n    padding-top: 48px;\n    padding-bottom: 48px;\n  }\n  .container .jumbotron,\n  .container-fluid .jumbotron {\n    padding-right: 60px;\n    padding-left: 60px;\n  }\n  .jumbotron h1,\n  .jumbotron .h1 {\n    font-size: 63px;\n  }\n}\n.thumbnail {\n  display: block;\n  padding: 4px;\n  margin-bottom: 20px;\n  line-height: 1.42857143;\n  background-color: #fff;\n  border: 1px solid #ddd;\n  border-radius: 4px;\n  -webkit-transition: border .2s ease-in-out;\n       -o-transition: border .2s ease-in-out;\n          transition: border .2s ease-in-out;\n}\n.thumbnail > img,\n.thumbnail a > img {\n  margin-right: auto;\n  margin-left: auto;\n}\na.thumbnail:hover,\na.thumbnail:focus,\na.thumbnail.active {\n  border-color: #337ab7;\n}\n.thumbnail .caption {\n  padding: 9px;\n  color: #333;\n}\n.alert {\n  padding: 15px;\n  margin-bottom: 20px;\n  border: 1px solid transparent;\n  border-radius: 4px;\n}\n.alert h4 {\n  margin-top: 0;\n  color: inherit;\n}\n.alert .alert-link {\n  font-weight: bold;\n}\n.alert > p,\n.alert > ul {\n  margin-bottom: 0;\n}\n.alert > p + p {\n  margin-top: 5px;\n}\n.alert-dismissable,\n.alert-dismissible {\n  padding-right: 35px;\n}\n.alert-dismissable .close,\n.alert-dismissible .close {\n  position: relative;\n  top: -2px;\n  right: -21px;\n  color: inherit;\n}\n.alert-success {\n  color: #3c763d;\n  background-color: #dff0d8;\n  border-color: #d6e9c6;\n}\n.alert-success hr {\n  border-top-color: #c9e2b3;\n}\n.alert-success .alert-link {\n  color: #2b542c;\n}\n.alert-info {\n  color: #31708f;\n  background-color: #d9edf7;\n  border-color: #bce8f1;\n}\n.alert-info hr {\n  border-top-color: #a6e1ec;\n}\n.alert-info .alert-link {\n  color: #245269;\n}\n.alert-warning {\n  color: #8a6d3b;\n  background-color: #fcf8e3;\n  border-color: #faebcc;\n}\n.alert-warning hr {\n  border-top-color: #f7e1b5;\n}\n.alert-warning .alert-link {\n  color: #66512c;\n}\n.alert-danger {\n  color: #a94442;\n  background-color: #f2dede;\n  border-color: #ebccd1;\n}\n.alert-danger hr {\n  border-top-color: #e4b9c0;\n}\n.alert-danger .alert-link {\n  color: #843534;\n}\n@-webkit-keyframes progress-bar-stripes {\n  from {\n    background-position: 40px 0;\n  }\n  to {\n    background-position: 0 0;\n  }\n}\n@-o-keyframes progress-bar-stripes {\n  from {\n    background-position: 40px 0;\n  }\n  to {\n    background-position: 0 0;\n  }\n}\n@keyframes progress-bar-stripes {\n  from {\n    background-position: 40px 0;\n  }\n  to {\n    background-position: 0 0;\n  }\n}\n.progress {\n  height: 20px;\n  margin-bottom: 20px;\n  overflow: hidden;\n  background-color: #f5f5f5;\n  border-radius: 4px;\n  -webkit-box-shadow: inset 0 1px 2px rgba(0, 0, 0, .1);\n          box-shadow: inset 0 1px 2px rgba(0, 0, 0, .1);\n}\n.progress-bar {\n  float: left;\n  width: 0;\n  height: 100%;\n  font-size: 12px;\n  line-height: 20px;\n  color: #fff;\n  text-align: center;\n  background-color: #337ab7;\n  -webkit-box-shadow: inset 0 -1px 0 rgba(0, 0, 0, .15);\n          box-shadow: inset 0 -1px 0 rgba(0, 0, 0, .15);\n  -webkit-transition: width .6s ease;\n       -o-transition: width .6s ease;\n          transition: width .6s ease;\n}\n.progress-striped .progress-bar,\n.progress-bar-striped {\n  background-image: -webkit-linear-gradient(45deg, rgba(255, 255, 255, .15) 25%, transparent 25%, transparent 50%, rgba(255, 255, 255, .15) 50%, rgba(255, 255, 255, .15) 75%, transparent 75%, transparent);\n  background-image:      -o-linear-gradient(45deg, rgba(255, 255, 255, .15) 25%, transparent 25%, transparent 50%, rgba(255, 255, 255, .15) 50%, rgba(255, 255, 255, .15) 75%, transparent 75%, transparent);\n  background-image:         linear-gradient(45deg, rgba(255, 255, 255, .15) 25%, transparent 25%, transparent 50%, rgba(255, 255, 255, .15) 50%, rgba(255, 255, 255, .15) 75%, transparent 75%, transparent);\n  -webkit-background-size: 40px 40px;\n          background-size: 40px 40px;\n}\n.progress.active .progress-bar,\n.progress-bar.active {\n  -webkit-animation: progress-bar-stripes 2s linear infinite;\n       -o-animation: progress-bar-stripes 2s linear infinite;\n          animation: progress-bar-stripes 2s linear infinite;\n}\n.progress-bar-success {\n  background-color: #5cb85c;\n}\n.progress-striped .progress-bar-success {\n  background-image: -webkit-linear-gradient(45deg, rgba(255, 255, 255, .15) 25%, transparent 25%, transparent 50%, rgba(255, 255, 255, .15) 50%, rgba(255, 255, 255, .15) 75%, transparent 75%, transparent);\n  background-image:      -o-linear-gradient(45deg, rgba(255, 255, 255, .15) 25%, transparent 25%, transparent 50%, rgba(255, 255, 255, .15) 50%, rgba(255, 255, 255, .15) 75%, transparent 75%, transparent);\n  background-image:         linear-gradient(45deg, rgba(255, 255, 255, .15) 25%, transparent 25%, transparent 50%, rgba(255, 255, 255, .15) 50%, rgba(255, 255, 255, .15) 75%, transparent 75%, transparent);\n}\n.progress-bar-info {\n  background-color: #5bc0de;\n}\n.progress-striped .progress-bar-info {\n  background-image: -webkit-linear-gradient(45deg, rgba(255, 255, 255, .15) 25%, transparent 25%, transparent 50%, rgba(255, 255, 255, .15) 50%, rgba(255, 255, 255, .15) 75%, transparent 75%, transparent);\n  background-image:      -o-linear-gradient(45deg, rgba(255, 255, 255, .15) 25%, transparent 25%, transparent 50%, rgba(255, 255, 255, .15) 50%, rgba(255, 255, 255, .15) 75%, transparent 75%, transparent);\n  background-image:         linear-gradient(45deg, rgba(255, 255, 255, .15) 25%, transparent 25%, transparent 50%, rgba(255, 255, 255, .15) 50%, rgba(255, 255, 255, .15) 75%, transparent 75%, transparent);\n}\n.progress-bar-warning {\n  background-color: #f0ad4e;\n}\n.progress-striped .progress-bar-warning {\n  background-image: -webkit-linear-gradient(45deg, rgba(255, 255, 255, .15) 25%, transparent 25%, transparent 50%, rgba(255, 255, 255, .15) 50%, rgba(255, 255, 255, .15) 75%, transparent 75%, transparent);\n  background-image:      -o-linear-gradient(45deg, rgba(255, 255, 255, .15) 25%, transparent 25%, transparent 50%, rgba(255, 255, 255, .15) 50%, rgba(255, 255, 255, .15) 75%, transparent 75%, transparent);\n  background-image:         linear-gradient(45deg, rgba(255, 255, 255, .15) 25%, transparent 25%, transparent 50%, rgba(255, 255, 255, .15) 50%, rgba(255, 255, 255, .15) 75%, transparent 75%, transparent);\n}\n.progress-bar-danger {\n  background-color: #d9534f;\n}\n.progress-striped .progress-bar-danger {\n  background-image: -webkit-linear-gradient(45deg, rgba(255, 255, 255, .15) 25%, transparent 25%, transparent 50%, rgba(255, 255, 255, .15) 50%, rgba(255, 255, 255, .15) 75%, transparent 75%, transparent);\n  background-image:      -o-linear-gradient(45deg, rgba(255, 255, 255, .15) 25%, transparent 25%, transparent 50%, rgba(255, 255, 255, .15) 50%, rgba(255, 255, 255, .15) 75%, transparent 75%, transparent);\n  background-image:         linear-gradient(45deg, rgba(255, 255, 255, .15) 25%, transparent 25%, transparent 50%, rgba(255, 255, 255, .15) 50%, rgba(255, 255, 255, .15) 75%, transparent 75%, transparent);\n}\n.media {\n  margin-top: 15px;\n}\n.media:first-child {\n  margin-top: 0;\n}\n.media,\n.media-body {\n  overflow: hidden;\n  zoom: 1;\n}\n.media-body {\n  width: 10000px;\n}\n.media-object {\n  display: block;\n}\n.media-object.img-thumbnail {\n  max-width: none;\n}\n.media-right,\n.media > .pull-right {\n  padding-left: 10px;\n}\n.media-left,\n.media > .pull-left {\n  padding-right: 10px;\n}\n.media-left,\n.media-right,\n.media-body {\n  display: table-cell;\n  vertical-align: top;\n}\n.media-middle {\n  vertical-align: middle;\n}\n.media-bottom {\n  vertical-align: bottom;\n}\n.media-heading {\n  margin-top: 0;\n  margin-bottom: 5px;\n}\n.media-list {\n  padding-left: 0;\n  list-style: none;\n}\n.list-group {\n  padding-left: 0;\n  margin-bottom: 20px;\n}\n.list-group-item {\n  position: relative;\n  display: block;\n  padding: 10px 15px;\n  margin-bottom: -1px;\n  background-color: #fff;\n  border: 1px solid #ddd;\n}\n.list-group-item:first-child {\n  border-top-left-radius: 4px;\n  border-top-right-radius: 4px;\n}\n.list-group-item:last-child {\n  margin-bottom: 0;\n  border-bottom-right-radius: 4px;\n  border-bottom-left-radius: 4px;\n}\na.list-group-item,\nbutton.list-group-item {\n  color: #555;\n}\na.list-group-item .list-group-item-heading,\nbutton.list-group-item .list-group-item-heading {\n  color: #333;\n}\na.list-group-item:hover,\nbutton.list-group-item:hover,\na.list-group-item:focus,\nbutton.list-group-item:focus {\n  color: #555;\n  text-decoration: none;\n  background-color: #f5f5f5;\n}\nbutton.list-group-item {\n  width: 100%;\n  text-align: left;\n}\n.list-group-item.disabled,\n.list-group-item.disabled:hover,\n.list-group-item.disabled:focus {\n  color: #777;\n  cursor: not-allowed;\n  background-color: #eee;\n}\n.list-group-item.disabled .list-group-item-heading,\n.list-group-item.disabled:hover .list-group-item-heading,\n.list-group-item.disabled:focus .list-group-item-heading {\n  color: inherit;\n}\n.list-group-item.disabled .list-group-item-text,\n.list-group-item.disabled:hover .list-group-item-text,\n.list-group-item.disabled:focus .list-group-item-text {\n  color: #777;\n}\n.list-group-item.active,\n.list-group-item.active:hover,\n.list-group-item.active:focus {\n  z-index: 2;\n  color: #fff;\n  background-color: #337ab7;\n  border-color: #337ab7;\n}\n.list-group-item.active .list-group-item-heading,\n.list-group-item.active:hover .list-group-item-heading,\n.list-group-item.active:focus .list-group-item-heading,\n.list-group-item.active .list-group-item-heading > small,\n.list-group-item.active:hover .list-group-item-heading > small,\n.list-group-item.active:focus .list-group-item-heading > small,\n.list-group-item.active .list-group-item-heading > .small,\n.list-group-item.active:hover .list-group-item-heading > .small,\n.list-group-item.active:focus .list-group-item-heading > .small {\n  color: inherit;\n}\n.list-group-item.active .list-group-item-text,\n.list-group-item.active:hover .list-group-item-text,\n.list-group-item.active:focus .list-group-item-text {\n  color: #c7ddef;\n}\n.list-group-item-success {\n  color: #3c763d;\n  background-color: #dff0d8;\n}\na.list-group-item-success,\nbutton.list-group-item-success {\n  color: #3c763d;\n}\na.list-group-item-success .list-group-item-heading,\nbutton.list-group-item-success .list-group-item-heading {\n  color: inherit;\n}\na.list-group-item-success:hover,\nbutton.list-group-item-success:hover,\na.list-group-item-success:focus,\nbutton.list-group-item-success:focus {\n  color: #3c763d;\n  background-color: #d0e9c6;\n}\na.list-group-item-success.active,\nbutton.list-group-item-success.active,\na.list-group-item-success.active:hover,\nbutton.list-group-item-success.active:hover,\na.list-group-item-success.active:focus,\nbutton.list-group-item-success.active:focus {\n  color: #fff;\n  background-color: #3c763d;\n  border-color: #3c763d;\n}\n.list-group-item-info {\n  color: #31708f;\n  background-color: #d9edf7;\n}\na.list-group-item-info,\nbutton.list-group-item-info {\n  color: #31708f;\n}\na.list-group-item-info .list-group-item-heading,\nbutton.list-group-item-info .list-group-item-heading {\n  color: inherit;\n}\na.list-group-item-info:hover,\nbutton.list-group-item-info:hover,\na.list-group-item-info:focus,\nbutton.list-group-item-info:focus {\n  color: #31708f;\n  background-color: #c4e3f3;\n}\na.list-group-item-info.active,\nbutton.list-group-item-info.active,\na.list-group-item-info.active:hover,\nbutton.list-group-item-info.active:hover,\na.list-group-item-info.active:focus,\nbutton.list-group-item-info.active:focus {\n  color: #fff;\n  background-color: #31708f;\n  border-color: #31708f;\n}\n.list-group-item-warning {\n  color: #8a6d3b;\n  background-color: #fcf8e3;\n}\na.list-group-item-warning,\nbutton.list-group-item-warning {\n  color: #8a6d3b;\n}\na.list-group-item-warning .list-group-item-heading,\nbutton.list-group-item-warning .list-group-item-heading {\n  color: inherit;\n}\na.list-group-item-warning:hover,\nbutton.list-group-item-warning:hover,\na.list-group-item-warning:focus,\nbutton.list-group-item-warning:focus {\n  color: #8a6d3b;\n  background-color: #faf2cc;\n}\na.list-group-item-warning.active,\nbutton.list-group-item-warning.active,\na.list-group-item-warning.active:hover,\nbutton.list-group-item-warning.active:hover,\na.list-group-item-warning.active:focus,\nbutton.list-group-item-warning.active:focus {\n  color: #fff;\n  background-color: #8a6d3b;\n  border-color: #8a6d3b;\n}\n.list-group-item-danger {\n  color: #a94442;\n  background-color: #f2dede;\n}\na.list-group-item-danger,\nbutton.list-group-item-danger {\n  color: #a94442;\n}\na.list-group-item-danger .list-group-item-heading,\nbutton.list-group-item-danger .list-group-item-heading {\n  color: inherit;\n}\na.list-group-item-danger:hover,\nbutton.list-group-item-danger:hover,\na.list-group-item-danger:focus,\nbutton.list-group-item-danger:focus {\n  color: #a94442;\n  background-color: #ebcccc;\n}\na.list-group-item-danger.active,\nbutton.list-group-item-danger.active,\na.list-group-item-danger.active:hover,\nbutton.list-group-item-danger.active:hover,\na.list-group-item-danger.active:focus,\nbutton.list-group-item-danger.active:focus {\n  color: #fff;\n  background-color: #a94442;\n  border-color: #a94442;\n}\n.list-group-item-heading {\n  margin-top: 0;\n  margin-bottom: 5px;\n}\n.list-group-item-text {\n  margin-bottom: 0;\n  line-height: 1.3;\n}\n.panel {\n  margin-bottom: 20px;\n  background-color: #fff;\n  border: 1px solid transparent;\n  border-radius: 4px;\n  -webkit-box-shadow: 0 1px 1px rgba(0, 0, 0, .05);\n          box-shadow: 0 1px 1px rgba(0, 0, 0, .05);\n}\n.panel-body {\n  padding: 15px;\n}\n.panel-heading {\n  padding: 10px 15px;\n  border-bottom: 1px solid transparent;\n  border-top-left-radius: 3px;\n  border-top-right-radius: 3px;\n}\n.panel-heading > .dropdown .dropdown-toggle {\n  color: inherit;\n}\n.panel-title {\n  margin-top: 0;\n  margin-bottom: 0;\n  font-size: 16px;\n  color: inherit;\n}\n.panel-title > a,\n.panel-title > small,\n.panel-title > .small,\n.panel-title > small > a,\n.panel-title > .small > a {\n  color: inherit;\n}\n.panel-footer {\n  padding: 10px 15px;\n  background-color: #f5f5f5;\n  border-top: 1px solid #ddd;\n  border-bottom-right-radius: 3px;\n  border-bottom-left-radius: 3px;\n}\n.panel > .list-group,\n.panel > .panel-collapse > .list-group {\n  margin-bottom: 0;\n}\n.panel > .list-group .list-group-item,\n.panel > .panel-collapse > .list-group .list-group-item {\n  border-width: 1px 0;\n  border-radius: 0;\n}\n.panel > .list-group:first-child .list-group-item:first-child,\n.panel > .panel-collapse > .list-group:first-child .list-group-item:first-child {\n  border-top: 0;\n  border-top-left-radius: 3px;\n  border-top-right-radius: 3px;\n}\n.panel > .list-group:last-child .list-group-item:last-child,\n.panel > .panel-collapse > .list-group:last-child .list-group-item:last-child {\n  border-bottom: 0;\n  border-bottom-right-radius: 3px;\n  border-bottom-left-radius: 3px;\n}\n.panel > .panel-heading + .panel-collapse > .list-group .list-group-item:first-child {\n  border-top-left-radius: 0;\n  border-top-right-radius: 0;\n}\n.panel-heading + .list-group .list-group-item:first-child {\n  border-top-width: 0;\n}\n.list-group + .panel-footer {\n  border-top-width: 0;\n}\n.panel > .table,\n.panel > .table-responsive > .table,\n.panel > .panel-collapse > .table {\n  margin-bottom: 0;\n}\n.panel > .table caption,\n.panel > .table-responsive > .table caption,\n.panel > .panel-collapse > .table caption {\n  padding-right: 15px;\n  padding-left: 15px;\n}\n.panel > .table:first-child,\n.panel > .table-responsive:first-child > .table:first-child {\n  border-top-left-radius: 3px;\n  border-top-right-radius: 3px;\n}\n.panel > .table:first-child > thead:first-child > tr:first-child,\n.panel > .table-responsive:first-child > .table:first-child > thead:first-child > tr:first-child,\n.panel > .table:first-child > tbody:first-child > tr:first-child,\n.panel > .table-responsive:first-child > .table:first-child > tbody:first-child > tr:first-child {\n  border-top-left-radius: 3px;\n  border-top-right-radius: 3px;\n}\n.panel > .table:first-child > thead:first-child > tr:first-child td:first-child,\n.panel > .table-responsive:first-child > .table:first-child > thead:first-child > tr:first-child td:first-child,\n.panel > .table:first-child > tbody:first-child > tr:first-child td:first-child,\n.panel > .table-responsive:first-child > .table:first-child > tbody:first-child > tr:first-child td:first-child,\n.panel > .table:first-child > thead:first-child > tr:first-child th:first-child,\n.panel > .table-responsive:first-child > .table:first-child > thead:first-child > tr:first-child th:first-child,\n.panel > .table:first-child > tbody:first-child > tr:first-child th:first-child,\n.panel > .table-responsive:first-child > .table:first-child > tbody:first-child > tr:first-child th:first-child {\n  border-top-left-radius: 3px;\n}\n.panel > .table:first-child > thead:first-child > tr:first-child td:last-child,\n.panel > .table-responsive:first-child > .table:first-child > thead:first-child > tr:first-child td:last-child,\n.panel > .table:first-child > tbody:first-child > tr:first-child td:last-child,\n.panel > .table-responsive:first-child > .table:first-child > tbody:first-child > tr:first-child td:last-child,\n.panel > .table:first-child > thead:first-child > tr:first-child th:last-child,\n.panel > .table-responsive:first-child > .table:first-child > thead:first-child > tr:first-child th:last-child,\n.panel > .table:first-child > tbody:first-child > tr:first-child th:last-child,\n.panel > .table-responsive:first-child > .table:first-child > tbody:first-child > tr:first-child th:last-child {\n  border-top-right-radius: 3px;\n}\n.panel > .table:last-child,\n.panel > .table-responsive:last-child > .table:last-child {\n  border-bottom-right-radius: 3px;\n  border-bottom-left-radius: 3px;\n}\n.panel > .table:last-child > tbody:last-child > tr:last-child,\n.panel > .table-responsive:last-child > .table:last-child > tbody:last-child > tr:last-child,\n.panel > .table:last-child > tfoot:last-child > tr:last-child,\n.panel > .table-responsive:last-child > .table:last-child > tfoot:last-child > tr:last-child {\n  border-bottom-right-radius: 3px;\n  border-bottom-left-radius: 3px;\n}\n.panel > .table:last-child > tbody:last-child > tr:last-child td:first-child,\n.panel > .table-responsive:last-child > .table:last-child > tbody:last-child > tr:last-child td:first-child,\n.panel > .table:last-child > tfoot:last-child > tr:last-child td:first-child,\n.panel > .table-responsive:last-child > .table:last-child > tfoot:last-child > tr:last-child td:first-child,\n.panel > .table:last-child > tbody:last-child > tr:last-child th:first-child,\n.panel > .table-responsive:last-child > .table:last-child > tbody:last-child > tr:last-child th:first-child,\n.panel > .table:last-child > tfoot:last-child > tr:last-child th:first-child,\n.panel > .table-responsive:last-child > .table:last-child > tfoot:last-child > tr:last-child th:first-child {\n  border-bottom-left-radius: 3px;\n}\n.panel > .table:last-child > tbody:last-child > tr:last-child td:last-child,\n.panel > .table-responsive:last-child > .table:last-child > tbody:last-child > tr:last-child td:last-child,\n.panel > .table:last-child > tfoot:last-child > tr:last-child td:last-child,\n.panel > .table-responsive:last-child > .table:last-child > tfoot:last-child > tr:last-child td:last-child,\n.panel > .table:last-child > tbody:last-child > tr:last-child th:last-child,\n.panel > .table-responsive:last-child > .table:last-child > tbody:last-child > tr:last-child th:last-child,\n.panel > .table:last-child > tfoot:last-child > tr:last-child th:last-child,\n.panel > .table-responsive:last-child > .table:last-child > tfoot:last-child > tr:last-child th:last-child {\n  border-bottom-right-radius: 3px;\n}\n.panel > .panel-body + .table,\n.panel > .panel-body + .table-responsive,\n.panel > .table + .panel-body,\n.panel > .table-responsive + .panel-body {\n  border-top: 1px solid #ddd;\n}\n.panel > .table > tbody:first-child > tr:first-child th,\n.panel > .table > tbody:first-child > tr:first-child td {\n  border-top: 0;\n}\n.panel > .table-bordered,\n.panel > .table-responsive > .table-bordered {\n  border: 0;\n}\n.panel > .table-bordered > thead > tr > th:first-child,\n.panel > .table-responsive > .table-bordered > thead > tr > th:first-child,\n.panel > .table-bordered > tbody > tr > th:first-child,\n.panel > .table-responsive > .table-bordered > tbody > tr > th:first-child,\n.panel > .table-bordered > tfoot > tr > th:first-child,\n.panel > .table-responsive > .table-bordered > tfoot > tr > th:first-child,\n.panel > .table-bordered > thead > tr > td:first-child,\n.panel > .table-responsive > .table-bordered > thead > tr > td:first-child,\n.panel > .table-bordered > tbody > tr > td:first-child,\n.panel > .table-responsive > .table-bordered > tbody > tr > td:first-child,\n.panel > .table-bordered > tfoot > tr > td:first-child,\n.panel > .table-responsive > .table-bordered > tfoot > tr > td:first-child {\n  border-left: 0;\n}\n.panel > .table-bordered > thead > tr > th:last-child,\n.panel > .table-responsive > .table-bordered > thead > tr > th:last-child,\n.panel > .table-bordered > tbody > tr > th:last-child,\n.panel > .table-responsive > .table-bordered > tbody > tr > th:last-child,\n.panel > .table-bordered > tfoot > tr > th:last-child,\n.panel > .table-responsive > .table-bordered > tfoot > tr > th:last-child,\n.panel > .table-bordered > thead > tr > td:last-child,\n.panel > .table-responsive > .table-bordered > thead > tr > td:last-child,\n.panel > .table-bordered > tbody > tr > td:last-child,\n.panel > .table-responsive > .table-bordered > tbody > tr > td:last-child,\n.panel > .table-bordered > tfoot > tr > td:last-child,\n.panel > .table-responsive > .table-bordered > tfoot > tr > td:last-child {\n  border-right: 0;\n}\n.panel > .table-bordered > thead > tr:first-child > td,\n.panel > .table-responsive > .table-bordered > thead > tr:first-child > td,\n.panel > .table-bordered > tbody > tr:first-child > td,\n.panel > .table-responsive > .table-bordered > tbody > tr:first-child > td,\n.panel > .table-bordered > thead > tr:first-child > th,\n.panel > .table-responsive > .table-bordered > thead > tr:first-child > th,\n.panel > .table-bordered > tbody > tr:first-child > th,\n.panel > .table-responsive > .table-bordered > tbody > tr:first-child > th {\n  border-bottom: 0;\n}\n.panel > .table-bordered > tbody > tr:last-child > td,\n.panel > .table-responsive > .table-bordered > tbody > tr:last-child > td,\n.panel > .table-bordered > tfoot > tr:last-child > td,\n.panel > .table-responsive > .table-bordered > tfoot > tr:last-child > td,\n.panel > .table-bordered > tbody > tr:last-child > th,\n.panel > .table-responsive > .table-bordered > tbody > tr:last-child > th,\n.panel > .table-bordered > tfoot > tr:last-child > th,\n.panel > .table-responsive > .table-bordered > tfoot > tr:last-child > th {\n  border-bottom: 0;\n}\n.panel > .table-responsive {\n  margin-bottom: 0;\n  border: 0;\n}\n.panel-group {\n  margin-bottom: 20px;\n}\n.panel-group .panel {\n  margin-bottom: 0;\n  border-radius: 4px;\n}\n.panel-group .panel + .panel {\n  margin-top: 5px;\n}\n.panel-group .panel-heading {\n  border-bottom: 0;\n}\n.panel-group .panel-heading + .panel-collapse > .panel-body,\n.panel-group .panel-heading + .panel-collapse > .list-group {\n  border-top: 1px solid #ddd;\n}\n.panel-group .panel-footer {\n  border-top: 0;\n}\n.panel-group .panel-footer + .panel-collapse .panel-body {\n  border-bottom: 1px solid #ddd;\n}\n.panel-default {\n  border-color: #ddd;\n}\n.panel-default > .panel-heading {\n  color: #333;\n  background-color: #f5f5f5;\n  border-color: #ddd;\n}\n.panel-default > .panel-heading + .panel-collapse > .panel-body {\n  border-top-color: #ddd;\n}\n.panel-default > .panel-heading .badge {\n  color: #f5f5f5;\n  background-color: #333;\n}\n.panel-default > .panel-footer + .panel-collapse > .panel-body {\n  border-bottom-color: #ddd;\n}\n.panel-primary {\n  border-color: #337ab7;\n}\n.panel-primary > .panel-heading {\n  color: #fff;\n  background-color: #337ab7;\n  border-color: #337ab7;\n}\n.panel-primary > .panel-heading + .panel-collapse > .panel-body {\n  border-top-color: #337ab7;\n}\n.panel-primary > .panel-heading .badge {\n  color: #337ab7;\n  background-color: #fff;\n}\n.panel-primary > .panel-footer + .panel-collapse > .panel-body {\n  border-bottom-color: #337ab7;\n}\n.panel-success {\n  border-color: #d6e9c6;\n}\n.panel-success > .panel-heading {\n  color: #3c763d;\n  background-color: #dff0d8;\n  border-color: #d6e9c6;\n}\n.panel-success > .panel-heading + .panel-collapse > .panel-body {\n  border-top-color: #d6e9c6;\n}\n.panel-success > .panel-heading .badge {\n  color: #dff0d8;\n  background-color: #3c763d;\n}\n.panel-success > .panel-footer + .panel-collapse > .panel-body {\n  border-bottom-color: #d6e9c6;\n}\n.panel-info {\n  border-color: #bce8f1;\n}\n.panel-info > .panel-heading {\n  color: #31708f;\n  background-color: #d9edf7;\n  border-color: #bce8f1;\n}\n.panel-info > .panel-heading + .panel-collapse > .panel-body {\n  border-top-color: #bce8f1;\n}\n.panel-info > .panel-heading .badge {\n  color: #d9edf7;\n  background-color: #31708f;\n}\n.panel-info > .panel-footer + .panel-collapse > .panel-body {\n  border-bottom-color: #bce8f1;\n}\n.panel-warning {\n  border-color: #faebcc;\n}\n.panel-warning > .panel-heading {\n  color: #8a6d3b;\n  background-color: #fcf8e3;\n  border-color: #faebcc;\n}\n.panel-warning > .panel-heading + .panel-collapse > .panel-body {\n  border-top-color: #faebcc;\n}\n.panel-warning > .panel-heading .badge {\n  color: #fcf8e3;\n  background-color: #8a6d3b;\n}\n.panel-warning > .panel-footer + .panel-collapse > .panel-body {\n  border-bottom-color: #faebcc;\n}\n.panel-danger {\n  border-color: #ebccd1;\n}\n.panel-danger > .panel-heading {\n  color: #a94442;\n  background-color: #f2dede;\n  border-color: #ebccd1;\n}\n.panel-danger > .panel-heading + .panel-collapse > .panel-body {\n  border-top-color: #ebccd1;\n}\n.panel-danger > .panel-heading .badge {\n  color: #f2dede;\n  background-color: #a94442;\n}\n.panel-danger > .panel-footer + .panel-collapse > .panel-body {\n  border-bottom-color: #ebccd1;\n}\n.embed-responsive {\n  position: relative;\n  display: block;\n  height: 0;\n  padding: 0;\n  overflow: hidden;\n}\n.embed-responsive .embed-responsive-item,\n.embed-responsive iframe,\n.embed-responsive embed,\n.embed-responsive object,\n.embed-responsive video {\n  position: absolute;\n  top: 0;\n  bottom: 0;\n  left: 0;\n  width: 100%;\n  height: 100%;\n  border: 0;\n}\n.embed-responsive-16by9 {\n  padding-bottom: 56.25%;\n}\n.embed-responsive-4by3 {\n  padding-bottom: 75%;\n}\n.well {\n  min-height: 20px;\n  padding: 19px;\n  margin-bottom: 20px;\n  background-color: #f5f5f5;\n  border: 1px solid #e3e3e3;\n  border-radius: 4px;\n  -webkit-box-shadow: inset 0 1px 1px rgba(0, 0, 0, .05);\n          box-shadow: inset 0 1px 1px rgba(0, 0, 0, .05);\n}\n.well blockquote {\n  border-color: #ddd;\n  border-color: rgba(0, 0, 0, .15);\n}\n.well-lg {\n  padding: 24px;\n  border-radius: 6px;\n}\n.well-sm {\n  padding: 9px;\n  border-radius: 3px;\n}\n.close {\n  float: right;\n  font-size: 21px;\n  font-weight: bold;\n  line-height: 1;\n  color: #000;\n  text-shadow: 0 1px 0 #fff;\n  filter: alpha(opacity=20);\n  opacity: .2;\n}\n.close:hover,\n.close:focus {\n  color: #000;\n  text-decoration: none;\n  cursor: pointer;\n  filter: alpha(opacity=50);\n  opacity: .5;\n}\nbutton.close {\n  -webkit-appearance: none;\n  padding: 0;\n  cursor: pointer;\n  background: transparent;\n  border: 0;\n}\n.modal-open {\n  overflow: hidden;\n}\n.modal {\n  position: fixed;\n  top: 0;\n  right: 0;\n  bottom: 0;\n  left: 0;\n  z-index: 1050;\n  display: none;\n  overflow: hidden;\n  -webkit-overflow-scrolling: touch;\n  outline: 0;\n}\n.modal.fade .modal-dialog {\n  -webkit-transition: -webkit-transform .3s ease-out;\n       -o-transition:      -o-transform .3s ease-out;\n          transition:         transform .3s ease-out;\n  -webkit-transform: translate(0, -25%);\n      -ms-transform: translate(0, -25%);\n       -o-transform: translate(0, -25%);\n          transform: translate(0, -25%);\n}\n.modal.in .modal-dialog {\n  -webkit-transform: translate(0, 0);\n      -ms-transform: translate(0, 0);\n       -o-transform: translate(0, 0);\n          transform: translate(0, 0);\n}\n.modal-open .modal {\n  overflow-x: hidden;\n  overflow-y: auto;\n}\n.modal-dialog {\n  position: relative;\n  width: auto;\n  margin: 10px;\n}\n.modal-content {\n  position: relative;\n  background-color: #fff;\n  -webkit-background-clip: padding-box;\n          background-clip: padding-box;\n  border: 1px solid #999;\n  border: 1px solid rgba(0, 0, 0, .2);\n  border-radius: 6px;\n  outline: 0;\n  -webkit-box-shadow: 0 3px 9px rgba(0, 0, 0, .5);\n          box-shadow: 0 3px 9px rgba(0, 0, 0, .5);\n}\n.modal-backdrop {\n  position: fixed;\n  top: 0;\n  right: 0;\n  bottom: 0;\n  left: 0;\n  z-index: 1040;\n  background-color: #000;\n}\n.modal-backdrop.fade {\n  filter: alpha(opacity=0);\n  opacity: 0;\n}\n.modal-backdrop.in {\n  filter: alpha(opacity=50);\n  opacity: .5;\n}\n.modal-header {\n  padding: 15px;\n  border-bottom: 1px solid #e5e5e5;\n}\n.modal-header .close {\n  margin-top: -2px;\n}\n.modal-title {\n  margin: 0;\n  line-height: 1.42857143;\n}\n.modal-body {\n  position: relative;\n  padding: 15px;\n}\n.modal-footer {\n  padding: 15px;\n  text-align: right;\n  border-top: 1px solid #e5e5e5;\n}\n.modal-footer .btn + .btn {\n  margin-bottom: 0;\n  margin-left: 5px;\n}\n.modal-footer .btn-group .btn + .btn {\n  margin-left: -1px;\n}\n.modal-footer .btn-block + .btn-block {\n  margin-left: 0;\n}\n.modal-scrollbar-measure {\n  position: absolute;\n  top: -9999px;\n  width: 50px;\n  height: 50px;\n  overflow: scroll;\n}\n@media (min-width: 768px) {\n  .modal-dialog {\n    width: 600px;\n    margin: 30px auto;\n  }\n  .modal-content {\n    -webkit-box-shadow: 0 5px 15px rgba(0, 0, 0, .5);\n            box-shadow: 0 5px 15px rgba(0, 0, 0, .5);\n  }\n  .modal-sm {\n    width: 300px;\n  }\n}\n@media (min-width: 992px) {\n  .modal-lg {\n    width: 900px;\n  }\n}\n.tooltip {\n  position: absolute;\n  z-index: 1070;\n  display: block;\n  font-family: \"Helvetica Neue\", Helvetica, Arial, sans-serif;\n  font-size: 12px;\n  font-style: normal;\n  font-weight: normal;\n  line-height: 1.42857143;\n  text-align: left;\n  text-align: start;\n  text-decoration: none;\n  text-shadow: none;\n  text-transform: none;\n  letter-spacing: normal;\n  word-break: normal;\n  word-spacing: normal;\n  word-wrap: normal;\n  white-space: normal;\n  filter: alpha(opacity=0);\n  opacity: 0;\n\n  line-break: auto;\n}\n.tooltip.in {\n  filter: alpha(opacity=90);\n  opacity: .9;\n}\n.tooltip.top {\n  padding: 5px 0;\n  margin-top: -3px;\n}\n.tooltip.right {\n  padding: 0 5px;\n  margin-left: 3px;\n}\n.tooltip.bottom {\n  padding: 5px 0;\n  margin-top: 3px;\n}\n.tooltip.left {\n  padding: 0 5px;\n  margin-left: -3px;\n}\n.tooltip-inner {\n  max-width: 200px;\n  padding: 3px 8px;\n  color: #fff;\n  text-align: center;\n  background-color: #000;\n  border-radius: 4px;\n}\n.tooltip-arrow {\n  position: absolute;\n  width: 0;\n  height: 0;\n  border-color: transparent;\n  border-style: solid;\n}\n.tooltip.top .tooltip-arrow {\n  bottom: 0;\n  left: 50%;\n  margin-left: -5px;\n  border-width: 5px 5px 0;\n  border-top-color: #000;\n}\n.tooltip.top-left .tooltip-arrow {\n  right: 5px;\n  bottom: 0;\n  margin-bottom: -5px;\n  border-width: 5px 5px 0;\n  border-top-color: #000;\n}\n.tooltip.top-right .tooltip-arrow {\n  bottom: 0;\n  left: 5px;\n  margin-bottom: -5px;\n  border-width: 5px 5px 0;\n  border-top-color: #000;\n}\n.tooltip.right .tooltip-arrow {\n  top: 50%;\n  left: 0;\n  margin-top: -5px;\n  border-width: 5px 5px 5px 0;\n  border-right-color: #000;\n}\n.tooltip.left .tooltip-arrow {\n  top: 50%;\n  right: 0;\n  margin-top: -5px;\n  border-width: 5px 0 5px 5px;\n  border-left-color: #000;\n}\n.tooltip.bottom .tooltip-arrow {\n  top: 0;\n  left: 50%;\n  margin-left: -5px;\n  border-width: 0 5px 5px;\n  border-bottom-color: #000;\n}\n.tooltip.bottom-left .tooltip-arrow {\n  top: 0;\n  right: 5px;\n  margin-top: -5px;\n  border-width: 0 5px 5px;\n  border-bottom-color: #000;\n}\n.tooltip.bottom-right .tooltip-arrow {\n  top: 0;\n  left: 5px;\n  margin-top: -5px;\n  border-width: 0 5px 5px;\n  border-bottom-color: #000;\n}\n.popover {\n  position: absolute;\n  top: 0;\n  left: 0;\n  z-index: 1060;\n  display: none;\n  max-width: 276px;\n  padding: 1px;\n  font-family: \"Helvetica Neue\", Helvetica, Arial, sans-serif;\n  font-size: 14px;\n  font-style: normal;\n  font-weight: normal;\n  line-height: 1.42857143;\n  text-align: left;\n  text-align: start;\n  text-decoration: none;\n  text-shadow: none;\n  text-transform: none;\n  letter-spacing: normal;\n  word-break: normal;\n  word-spacing: normal;\n  word-wrap: normal;\n  white-space: normal;\n  background-color: #fff;\n  -webkit-background-clip: padding-box;\n          background-clip: padding-box;\n  border: 1px solid #ccc;\n  border: 1px solid rgba(0, 0, 0, .2);\n  border-radius: 6px;\n  -webkit-box-shadow: 0 5px 10px rgba(0, 0, 0, .2);\n          box-shadow: 0 5px 10px rgba(0, 0, 0, .2);\n\n  line-break: auto;\n}\n.popover.top {\n  margin-top: -10px;\n}\n.popover.right {\n  margin-left: 10px;\n}\n.popover.bottom {\n  margin-top: 10px;\n}\n.popover.left {\n  margin-left: -10px;\n}\n.popover-title {\n  padding: 8px 14px;\n  margin: 0;\n  font-size: 14px;\n  background-color: #f7f7f7;\n  border-bottom: 1px solid #ebebeb;\n  border-radius: 5px 5px 0 0;\n}\n.popover-content {\n  padding: 9px 14px;\n}\n.popover > .arrow,\n.popover > .arrow:after {\n  position: absolute;\n  display: block;\n  width: 0;\n  height: 0;\n  border-color: transparent;\n  border-style: solid;\n}\n.popover > .arrow {\n  border-width: 11px;\n}\n.popover > .arrow:after {\n  content: \"\";\n  border-width: 10px;\n}\n.popover.top > .arrow {\n  bottom: -11px;\n  left: 50%;\n  margin-left: -11px;\n  border-top-color: #999;\n  border-top-color: rgba(0, 0, 0, .25);\n  border-bottom-width: 0;\n}\n.popover.top > .arrow:after {\n  bottom: 1px;\n  margin-left: -10px;\n  content: \" \";\n  border-top-color: #fff;\n  border-bottom-width: 0;\n}\n.popover.right > .arrow {\n  top: 50%;\n  left: -11px;\n  margin-top: -11px;\n  border-right-color: #999;\n  border-right-color: rgba(0, 0, 0, .25);\n  border-left-width: 0;\n}\n.popover.right > .arrow:after {\n  bottom: -10px;\n  left: 1px;\n  content: \" \";\n  border-right-color: #fff;\n  border-left-width: 0;\n}\n.popover.bottom > .arrow {\n  top: -11px;\n  left: 50%;\n  margin-left: -11px;\n  border-top-width: 0;\n  border-bottom-color: #999;\n  border-bottom-color: rgba(0, 0, 0, .25);\n}\n.popover.bottom > .arrow:after {\n  top: 1px;\n  margin-left: -10px;\n  content: \" \";\n  border-top-width: 0;\n  border-bottom-color: #fff;\n}\n.popover.left > .arrow {\n  top: 50%;\n  right: -11px;\n  margin-top: -11px;\n  border-right-width: 0;\n  border-left-color: #999;\n  border-left-color: rgba(0, 0, 0, .25);\n}\n.popover.left > .arrow:after {\n  right: 1px;\n  bottom: -10px;\n  content: \" \";\n  border-right-width: 0;\n  border-left-color: #fff;\n}\n.carousel {\n  position: relative;\n}\n.carousel-inner {\n  position: relative;\n  width: 100%;\n  overflow: hidden;\n}\n.carousel-inner > .item {\n  position: relative;\n  display: none;\n  -webkit-transition: .6s ease-in-out left;\n       -o-transition: .6s ease-in-out left;\n          transition: .6s ease-in-out left;\n}\n.carousel-inner > .item > img,\n.carousel-inner > .item > a > img {\n  line-height: 1;\n}\n@media all and (transform-3d), (-webkit-transform-3d) {\n  .carousel-inner > .item {\n    -webkit-transition: -webkit-transform .6s ease-in-out;\n         -o-transition:      -o-transform .6s ease-in-out;\n            transition:         transform .6s ease-in-out;\n\n    -webkit-backface-visibility: hidden;\n            backface-visibility: hidden;\n    -webkit-perspective: 1000px;\n            perspective: 1000px;\n  }\n  .carousel-inner > .item.next,\n  .carousel-inner > .item.active.right {\n    left: 0;\n    -webkit-transform: translate3d(100%, 0, 0);\n            transform: translate3d(100%, 0, 0);\n  }\n  .carousel-inner > .item.prev,\n  .carousel-inner > .item.active.left {\n    left: 0;\n    -webkit-transform: translate3d(-100%, 0, 0);\n            transform: translate3d(-100%, 0, 0);\n  }\n  .carousel-inner > .item.next.left,\n  .carousel-inner > .item.prev.right,\n  .carousel-inner > .item.active {\n    left: 0;\n    -webkit-transform: translate3d(0, 0, 0);\n            transform: translate3d(0, 0, 0);\n  }\n}\n.carousel-inner > .active,\n.carousel-inner > .next,\n.carousel-inner > .prev {\n  display: block;\n}\n.carousel-inner > .active {\n  left: 0;\n}\n.carousel-inner > .next,\n.carousel-inner > .prev {\n  position: absolute;\n  top: 0;\n  width: 100%;\n}\n.carousel-inner > .next {\n  left: 100%;\n}\n.carousel-inner > .prev {\n  left: -100%;\n}\n.carousel-inner > .next.left,\n.carousel-inner > .prev.right {\n  left: 0;\n}\n.carousel-inner > .active.left {\n  left: -100%;\n}\n.carousel-inner > .active.right {\n  left: 100%;\n}\n.carousel-control {\n  position: absolute;\n  top: 0;\n  bottom: 0;\n  left: 0;\n  width: 15%;\n  font-size: 20px;\n  color: #fff;\n  text-align: center;\n  text-shadow: 0 1px 2px rgba(0, 0, 0, .6);\n  background-color: rgba(0, 0, 0, 0);\n  filter: alpha(opacity=50);\n  opacity: .5;\n}\n.carousel-control.left {\n  background-image: -webkit-linear-gradient(left, rgba(0, 0, 0, .5) 0%, rgba(0, 0, 0, .0001) 100%);\n  background-image:      -o-linear-gradient(left, rgba(0, 0, 0, .5) 0%, rgba(0, 0, 0, .0001) 100%);\n  background-image: -webkit-gradient(linear, left top, right top, from(rgba(0, 0, 0, .5)), to(rgba(0, 0, 0, .0001)));\n  background-image:         linear-gradient(to right, rgba(0, 0, 0, .5) 0%, rgba(0, 0, 0, .0001) 100%);\n  filter: progid:DXImageTransform.Microsoft.gradient(startColorstr='#80000000', endColorstr='#00000000', GradientType=1);\n  background-repeat: repeat-x;\n}\n.carousel-control.right {\n  right: 0;\n  left: auto;\n  background-image: -webkit-linear-gradient(left, rgba(0, 0, 0, .0001) 0%, rgba(0, 0, 0, .5) 100%);\n  background-image:      -o-linear-gradient(left, rgba(0, 0, 0, .0001) 0%, rgba(0, 0, 0, .5) 100%);\n  background-image: -webkit-gradient(linear, left top, right top, from(rgba(0, 0, 0, .0001)), to(rgba(0, 0, 0, .5)));\n  background-image:         linear-gradient(to right, rgba(0, 0, 0, .0001) 0%, rgba(0, 0, 0, .5) 100%);\n  filter: progid:DXImageTransform.Microsoft.gradient(startColorstr='#00000000', endColorstr='#80000000', GradientType=1);\n  background-repeat: repeat-x;\n}\n.carousel-control:hover,\n.carousel-control:focus {\n  color: #fff;\n  text-decoration: none;\n  filter: alpha(opacity=90);\n  outline: 0;\n  opacity: .9;\n}\n.carousel-control .icon-prev,\n.carousel-control .icon-next,\n.carousel-control .glyphicon-chevron-left,\n.carousel-control .glyphicon-chevron-right {\n  position: absolute;\n  top: 50%;\n  z-index: 5;\n  display: inline-block;\n  margin-top: -10px;\n}\n.carousel-control .icon-prev,\n.carousel-control .glyphicon-chevron-left {\n  left: 50%;\n  margin-left: -10px;\n}\n.carousel-control .icon-next,\n.carousel-control .glyphicon-chevron-right {\n  right: 50%;\n  margin-right: -10px;\n}\n.carousel-control .icon-prev,\n.carousel-control .icon-next {\n  width: 20px;\n  height: 20px;\n  font-family: serif;\n  line-height: 1;\n}\n.carousel-control .icon-prev:before {\n  content: '\\2039';\n}\n.carousel-control .icon-next:before {\n  content: '\\203a';\n}\n.carousel-indicators {\n  position: absolute;\n  bottom: 10px;\n  left: 50%;\n  z-index: 15;\n  width: 60%;\n  padding-left: 0;\n  margin-left: -30%;\n  text-align: center;\n  list-style: none;\n}\n.carousel-indicators li {\n  display: inline-block;\n  width: 10px;\n  height: 10px;\n  margin: 1px;\n  text-indent: -999px;\n  cursor: pointer;\n  background-color: #000 \\9;\n  background-color: rgba(0, 0, 0, 0);\n  border: 1px solid #fff;\n  border-radius: 10px;\n}\n.carousel-indicators .active {\n  width: 12px;\n  height: 12px;\n  margin: 0;\n  background-color: #fff;\n}\n.carousel-caption {\n  position: absolute;\n  right: 15%;\n  bottom: 20px;\n  left: 15%;\n  z-index: 10;\n  padding-top: 20px;\n  padding-bottom: 20px;\n  color: #fff;\n  text-align: center;\n  text-shadow: 0 1px 2px rgba(0, 0, 0, .6);\n}\n.carousel-caption .btn {\n  text-shadow: none;\n}\n@media screen and (min-width: 768px) {\n  .carousel-control .glyphicon-chevron-left,\n  .carousel-control .glyphicon-chevron-right,\n  .carousel-control .icon-prev,\n  .carousel-control .icon-next {\n    width: 30px;\n    height: 30px;\n    margin-top: -10px;\n    font-size: 30px;\n  }\n  .carousel-control .glyphicon-chevron-left,\n  .carousel-control .icon-prev {\n    margin-left: -10px;\n  }\n  .carousel-control .glyphicon-chevron-right,\n  .carousel-control .icon-next {\n    margin-right: -10px;\n  }\n  .carousel-caption {\n    right: 20%;\n    left: 20%;\n    padding-bottom: 30px;\n  }\n  .carousel-indicators {\n    bottom: 20px;\n  }\n}\n.clearfix:before,\n.clearfix:after,\n.dl-horizontal dd:before,\n.dl-horizontal dd:after,\n.container:before,\n.container:after,\n.container-fluid:before,\n.container-fluid:after,\n.row:before,\n.row:after,\n.form-horizontal .form-group:before,\n.form-horizontal .form-group:after,\n.btn-toolbar:before,\n.btn-toolbar:after,\n.btn-group-vertical > .btn-group:before,\n.btn-group-vertical > .btn-group:after,\n.nav:before,\n.nav:after,\n.navbar:before,\n.navbar:after,\n.navbar-header:before,\n.navbar-header:after,\n.navbar-collapse:before,\n.navbar-collapse:after,\n.pager:before,\n.pager:after,\n.panel-body:before,\n.panel-body:after,\n.modal-header:before,\n.modal-header:after,\n.modal-footer:before,\n.modal-footer:after {\n  display: table;\n  content: \" \";\n}\n.clearfix:after,\n.dl-horizontal dd:after,\n.container:after,\n.container-fluid:after,\n.row:after,\n.form-horizontal .form-group:after,\n.btn-toolbar:after,\n.btn-group-vertical > .btn-group:after,\n.nav:after,\n.navbar:after,\n.navbar-header:after,\n.navbar-collapse:after,\n.pager:after,\n.panel-body:after,\n.modal-header:after,\n.modal-footer:after {\n  clear: both;\n}\n.center-block {\n  display: block;\n  margin-right: auto;\n  margin-left: auto;\n}\n.pull-right {\n  float: right !important;\n}\n.pull-left {\n  float: left !important;\n}\n.hide {\n  display: none !important;\n}\n.show {\n  display: block !important;\n}\n.invisible {\n  visibility: hidden;\n}\n.text-hide {\n  font: 0/0 a;\n  color: transparent;\n  text-shadow: none;\n  background-color: transparent;\n  border: 0;\n}\n.hidden {\n  display: none !important;\n}\n.affix {\n  position: fixed;\n}\n@-ms-viewport {\n  width: device-width;\n}\n.visible-xs,\n.visible-sm,\n.visible-md,\n.visible-lg {\n  display: none !important;\n}\n.visible-xs-block,\n.visible-xs-inline,\n.visible-xs-inline-block,\n.visible-sm-block,\n.visible-sm-inline,\n.visible-sm-inline-block,\n.visible-md-block,\n.visible-md-inline,\n.visible-md-inline-block,\n.visible-lg-block,\n.visible-lg-inline,\n.visible-lg-inline-block {\n  display: none !important;\n}\n@media (max-width: 767px) {\n  .visible-xs {\n    display: block !important;\n  }\n  table.visible-xs {\n    display: table !important;\n  }\n  tr.visible-xs {\n    display: table-row !important;\n  }\n  th.visible-xs,\n  td.visible-xs {\n    display: table-cell !important;\n  }\n}\n@media (max-width: 767px) {\n  .visible-xs-block {\n    display: block !important;\n  }\n}\n@media (max-width: 767px) {\n  .visible-xs-inline {\n    display: inline !important;\n  }\n}\n@media (max-width: 767px) {\n  .visible-xs-inline-block {\n    display: inline-block !important;\n  }\n}\n@media (min-width: 768px) and (max-width: 991px) {\n  .visible-sm {\n    display: block !important;\n  }\n  table.visible-sm {\n    display: table !important;\n  }\n  tr.visible-sm {\n    display: table-row !important;\n  }\n  th.visible-sm,\n  td.visible-sm {\n    display: table-cell !important;\n  }\n}\n@media (min-width: 768px) and (max-width: 991px) {\n  .visible-sm-block {\n    display: block !important;\n  }\n}\n@media (min-width: 768px) and (max-width: 991px) {\n  .visible-sm-inline {\n    display: inline !important;\n  }\n}\n@media (min-width: 768px) and (max-width: 991px) {\n  .visible-sm-inline-block {\n    display: inline-block !important;\n  }\n}\n@media (min-width: 992px) and (max-width: 1199px) {\n  .visible-md {\n    display: block !important;\n  }\n  table.visible-md {\n    display: table !important;\n  }\n  tr.visible-md {\n    display: table-row !important;\n  }\n  th.visible-md,\n  td.visible-md {\n    display: table-cell !important;\n  }\n}\n@media (min-width: 992px) and (max-width: 1199px) {\n  .visible-md-block {\n    display: block !important;\n  }\n}\n@media (min-width: 992px) and (max-width: 1199px) {\n  .visible-md-inline {\n    display: inline !important;\n  }\n}\n@media (min-width: 992px) and (max-width: 1199px) {\n  .visible-md-inline-block {\n    display: inline-block !important;\n  }\n}\n@media (min-width: 1200px) {\n  .visible-lg {\n    display: block !important;\n  }\n  table.visible-lg {\n    display: table !important;\n  }\n  tr.visible-lg {\n    display: table-row !important;\n  }\n  th.visible-lg,\n  td.visible-lg {\n    display: table-cell !important;\n  }\n}\n@media (min-width: 1200px) {\n  .visible-lg-block {\n    display: block !important;\n  }\n}\n@media (min-width: 1200px) {\n  .visible-lg-inline {\n    display: inline !important;\n  }\n}\n@media (min-width: 1200px) {\n  .visible-lg-inline-block {\n    display: inline-block !important;\n  }\n}\n@media (max-width: 767px) {\n  .hidden-xs {\n    display: none !important;\n  }\n}\n@media (min-width: 768px) and (max-width: 991px) {\n  .hidden-sm {\n    display: none !important;\n  }\n}\n@media (min-width: 992px) and (max-width: 1199px) {\n  .hidden-md {\n    display: none !important;\n  }\n}\n@media (min-width: 1200px) {\n  .hidden-lg {\n    display: none !important;\n  }\n}\n.visible-print {\n  display: none !important;\n}\n@media print {\n  .visible-print {\n    display: block !important;\n  }\n  table.visible-print {\n    display: table !important;\n  }\n  tr.visible-print {\n    display: table-row !important;\n  }\n  th.visible-print,\n  td.visible-print {\n    display: table-cell !important;\n  }\n}\n.visible-print-block {\n  display: none !important;\n}\n@media print {\n  .visible-print-block {\n    display: block !important;\n  }\n}\n.visible-print-inline {\n  display: none !important;\n}\n@media print {\n  .visible-print-inline {\n    display: inline !important;\n  }\n}\n.visible-print-inline-block {\n  display: none !important;\n}\n@media print {\n  .visible-print-inline-block {\n    display: inline-block !important;\n  }\n}\n@media print {\n  .hidden-print {\n    display: none !important;\n  }\n}\n/*# sourceMappingURL=bootstrap.css.map */\n","//\n// Glyphicons for Bootstrap\n//\n// Since icons are fonts, they can be placed anywhere text is placed and are\n// thus automatically sized to match the surrounding child. To use, create an\n// inline element with the appropriate classes, like so:\n//\n// <a href=\"#\"><span class=\"glyphicon glyphicon-star\"></span> Star</a>\n\n// Import the fonts\n@font-face {\n  font-family: 'Glyphicons Halflings';\n  src: url('@{icon-font-path}@{icon-font-name}.eot');\n  src: url('@{icon-font-path}@{icon-font-name}.eot?#iefix') format('embedded-opentype'),\n       url('@{icon-font-path}@{icon-font-name}.woff2') format('woff2'),\n       url('@{icon-font-path}@{icon-font-name}.woff') format('woff'),\n       url('@{icon-font-path}@{icon-font-name}.ttf') format('truetype'),\n       url('@{icon-font-path}@{icon-font-name}.svg#@{icon-font-svg-id}') format('svg');\n}\n\n// Catchall baseclass\n.glyphicon {\n  position: relative;\n  top: 1px;\n  display: inline-block;\n  font-family: 'Glyphicons Halflings';\n  font-style: normal;\n  font-weight: normal;\n  line-height: 1;\n  -webkit-font-smoothing: antialiased;\n  -moz-osx-font-smoothing: grayscale;\n}\n\n// Individual icons\n.glyphicon-asterisk               { &:before { content: \"\\002a\"; } }\n.glyphicon-plus                   { &:before { content: \"\\002b\"; } }\n.glyphicon-euro,\n.glyphicon-eur                    { &:before { content: \"\\20ac\"; } }\n.glyphicon-minus                  { &:before { content: \"\\2212\"; } }\n.glyphicon-cloud                  { &:before { content: \"\\2601\"; } }\n.glyphicon-envelope               { &:before { content: \"\\2709\"; } }\n.glyphicon-pencil                 { &:before { content: \"\\270f\"; } }\n.glyphicon-glass                  { &:before { content: \"\\e001\"; } }\n.glyphicon-music                  { &:before { content: \"\\e002\"; } }\n.glyphicon-search                 { &:before { content: \"\\e003\"; } }\n.glyphicon-heart                  { &:before { content: \"\\e005\"; } }\n.glyphicon-star                   { &:before { content: \"\\e006\"; } }\n.glyphicon-star-empty             { &:before { content: \"\\e007\"; } }\n.glyphicon-user                   { &:before { content: \"\\e008\"; } }\n.glyphicon-film                   { &:before { content: \"\\e009\"; } }\n.glyphicon-th-large               { &:before { content: \"\\e010\"; } }\n.glyphicon-th                     { &:before { content: \"\\e011\"; } }\n.glyphicon-th-list                { &:before { content: \"\\e012\"; } }\n.glyphicon-ok                     { &:before { content: \"\\e013\"; } }\n.glyphicon-remove                 { &:before { content: \"\\e014\"; } }\n.glyphicon-zoom-in                { &:before { content: \"\\e015\"; } }\n.glyphicon-zoom-out               { &:before { content: \"\\e016\"; } }\n.glyphicon-off                    { &:before { content: \"\\e017\"; } }\n.glyphicon-signal                 { &:before { content: \"\\e018\"; } }\n.glyphicon-cog                    { &:before { content: \"\\e019\"; } }\n.glyphicon-trash                  { &:before { content: \"\\e020\"; } }\n.glyphicon-home                   { &:before { content: \"\\e021\"; } }\n.glyphicon-file                   { &:before { content: \"\\e022\"; } }\n.glyphicon-time                   { &:before { content: \"\\e023\"; } }\n.glyphicon-road                   { &:before { content: \"\\e024\"; } }\n.glyphicon-download-alt           { &:before { content: \"\\e025\"; } }\n.glyphicon-download               { &:before { content: \"\\e026\"; } }\n.glyphicon-upload                 { &:before { content: \"\\e027\"; } }\n.glyphicon-inbox                  { &:before { content: \"\\e028\"; } }\n.glyphicon-play-circle            { &:before { content: \"\\e029\"; } }\n.glyphicon-repeat                 { &:before { content: \"\\e030\"; } }\n.glyphicon-refresh                { &:before { content: \"\\e031\"; } }\n.glyphicon-list-alt               { &:before { content: \"\\e032\"; } }\n.glyphicon-lock                   { &:before { content: \"\\e033\"; } }\n.glyphicon-flag                   { &:before { content: \"\\e034\"; } }\n.glyphicon-headphones             { &:before { content: \"\\e035\"; } }\n.glyphicon-volume-off             { &:before { content: \"\\e036\"; } }\n.glyphicon-volume-down            { &:before { content: \"\\e037\"; } }\n.glyphicon-volume-up              { &:before { content: \"\\e038\"; } }\n.glyphicon-qrcode                 { &:before { content: \"\\e039\"; } }\n.glyphicon-barcode                { &:before { content: \"\\e040\"; } }\n.glyphicon-tag                    { &:before { content: \"\\e041\"; } }\n.glyphicon-tags                   { &:before { content: \"\\e042\"; } }\n.glyphicon-book                   { &:before { content: \"\\e043\"; } }\n.glyphicon-bookmark               { &:before { content: \"\\e044\"; } }\n.glyphicon-print                  { &:before { content: \"\\e045\"; } }\n.glyphicon-camera                 { &:before { content: \"\\e046\"; } }\n.glyphicon-font                   { &:before { content: \"\\e047\"; } }\n.glyphicon-bold                   { &:before { content: \"\\e048\"; } }\n.glyphicon-italic                 { &:before { content: \"\\e049\"; } }\n.glyphicon-text-height            { &:before { content: \"\\e050\"; } }\n.glyphicon-text-width             { &:before { content: \"\\e051\"; } }\n.glyphicon-align-left             { &:before { content: \"\\e052\"; } }\n.glyphicon-align-center           { &:before { content: \"\\e053\"; } }\n.glyphicon-align-right            { &:before { content: \"\\e054\"; } }\n.glyphicon-align-justify          { &:before { content: \"\\e055\"; } }\n.glyphicon-list                   { &:before { content: \"\\e056\"; } }\n.glyphicon-indent-left            { &:before { content: \"\\e057\"; } }\n.glyphicon-indent-right           { &:before { content: \"\\e058\"; } }\n.glyphicon-facetime-video         { &:before { content: \"\\e059\"; } }\n.glyphicon-picture                { &:before { content: \"\\e060\"; } }\n.glyphicon-map-marker             { &:before { content: \"\\e062\"; } }\n.glyphicon-adjust                 { &:before { content: \"\\e063\"; } }\n.glyphicon-tint                   { &:before { content: \"\\e064\"; } }\n.glyphicon-edit                   { &:before { content: \"\\e065\"; } }\n.glyphicon-share                  { &:before { content: \"\\e066\"; } }\n.glyphicon-check                  { &:before { content: \"\\e067\"; } }\n.glyphicon-move                   { &:before { content: \"\\e068\"; } }\n.glyphicon-step-backward          { &:before { content: \"\\e069\"; } }\n.glyphicon-fast-backward          { &:before { content: \"\\e070\"; } }\n.glyphicon-backward               { &:before { content: \"\\e071\"; } }\n.glyphicon-play                   { &:before { content: \"\\e072\"; } }\n.glyphicon-pause                  { &:before { content: \"\\e073\"; } }\n.glyphicon-stop                   { &:before { content: \"\\e074\"; } }\n.glyphicon-forward                { &:before { content: \"\\e075\"; } }\n.glyphicon-fast-forward           { &:before { content: \"\\e076\"; } }\n.glyphicon-step-forward           { &:before { content: \"\\e077\"; } }\n.glyphicon-eject                  { &:before { content: \"\\e078\"; } }\n.glyphicon-chevron-left           { &:before { content: \"\\e079\"; } }\n.glyphicon-chevron-right          { &:before { content: \"\\e080\"; } }\n.glyphicon-plus-sign              { &:before { content: \"\\e081\"; } }\n.glyphicon-minus-sign             { &:before { content: \"\\e082\"; } }\n.glyphicon-remove-sign            { &:before { content: \"\\e083\"; } }\n.glyphicon-ok-sign                { &:before { content: \"\\e084\"; } }\n.glyphicon-question-sign          { &:before { content: \"\\e085\"; } }\n.glyphicon-info-sign              { &:before { content: \"\\e086\"; } }\n.glyphicon-screenshot             { &:before { content: \"\\e087\"; } }\n.glyphicon-remove-circle          { &:before { content: \"\\e088\"; } }\n.glyphicon-ok-circle              { &:before { content: \"\\e089\"; } }\n.glyphicon-ban-circle             { &:before { content: \"\\e090\"; } }\n.glyphicon-arrow-left             { &:before { content: \"\\e091\"; } }\n.glyphicon-arrow-right            { &:before { content: \"\\e092\"; } }\n.glyphicon-arrow-up               { &:before { content: \"\\e093\"; } }\n.glyphicon-arrow-down             { &:before { content: \"\\e094\"; } }\n.glyphicon-share-alt              { &:before { content: \"\\e095\"; } }\n.glyphicon-resize-full            { &:before { content: \"\\e096\"; } }\n.glyphicon-resize-small           { &:before { content: \"\\e097\"; } }\n.glyphicon-exclamation-sign       { &:before { content: \"\\e101\"; } }\n.glyphicon-gift                   { &:before { content: \"\\e102\"; } }\n.glyphicon-leaf                   { &:before { content: \"\\e103\"; } }\n.glyphicon-fire                   { &:before { content: \"\\e104\"; } }\n.glyphicon-eye-open               { &:before { content: \"\\e105\"; } }\n.glyphicon-eye-close              { &:before { content: \"\\e106\"; } }\n.glyphicon-warning-sign           { &:before { content: \"\\e107\"; } }\n.glyphicon-plane                  { &:before { content: \"\\e108\"; } }\n.glyphicon-calendar               { &:before { content: \"\\e109\"; } }\n.glyphicon-random                 { &:before { content: \"\\e110\"; } }\n.glyphicon-comment                { &:before { content: \"\\e111\"; } }\n.glyphicon-magnet                 { &:before { content: \"\\e112\"; } }\n.glyphicon-chevron-up             { &:before { content: \"\\e113\"; } }\n.glyphicon-chevron-down           { &:before { content: \"\\e114\"; } }\n.glyphicon-retweet                { &:before { content: \"\\e115\"; } }\n.glyphicon-shopping-cart          { &:before { content: \"\\e116\"; } }\n.glyphicon-folder-close           { &:before { content: \"\\e117\"; } }\n.glyphicon-folder-open            { &:before { content: \"\\e118\"; } }\n.glyphicon-resize-vertical        { &:before { content: \"\\e119\"; } }\n.glyphicon-resize-horizontal      { &:before { content: \"\\e120\"; } }\n.glyphicon-hdd                    { &:before { content: \"\\e121\"; } }\n.glyphicon-bullhorn               { &:before { content: \"\\e122\"; } }\n.glyphicon-bell                   { &:before { content: \"\\e123\"; } }\n.glyphicon-certificate            { &:before { content: \"\\e124\"; } }\n.glyphicon-thumbs-up              { &:before { content: \"\\e125\"; } }\n.glyphicon-thumbs-down            { &:before { content: \"\\e126\"; } }\n.glyphicon-hand-right             { &:before { content: \"\\e127\"; } }\n.glyphicon-hand-left              { &:before { content: \"\\e128\"; } }\n.glyphicon-hand-up                { &:before { content: \"\\e129\"; } }\n.glyphicon-hand-down              { &:before { content: \"\\e130\"; } }\n.glyphicon-circle-arrow-right     { &:before { content: \"\\e131\"; } }\n.glyphicon-circle-arrow-left      { &:before { content: \"\\e132\"; } }\n.glyphicon-circle-arrow-up        { &:before { content: \"\\e133\"; } }\n.glyphicon-circle-arrow-down      { &:before { content: \"\\e134\"; } }\n.glyphicon-globe                  { &:before { content: \"\\e135\"; } }\n.glyphicon-wrench                 { &:before { content: \"\\e136\"; } }\n.glyphicon-tasks                  { &:before { content: \"\\e137\"; } }\n.glyphicon-filter                 { &:before { content: \"\\e138\"; } }\n.glyphicon-briefcase              { &:before { content: \"\\e139\"; } }\n.glyphicon-fullscreen             { &:before { content: \"\\e140\"; } }\n.glyphicon-dashboard              { &:before { content: \"\\e141\"; } }\n.glyphicon-paperclip              { &:before { content: \"\\e142\"; } }\n.glyphicon-heart-empty            { &:before { content: \"\\e143\"; } }\n.glyphicon-link                   { &:before { content: \"\\e144\"; } }\n.glyphicon-phone                  { &:before { content: \"\\e145\"; } }\n.glyphicon-pushpin                { &:before { content: \"\\e146\"; } }\n.glyphicon-usd                    { &:before { content: \"\\e148\"; } }\n.glyphicon-gbp                    { &:before { content: \"\\e149\"; } }\n.glyphicon-sort                   { &:before { content: \"\\e150\"; } }\n.glyphicon-sort-by-alphabet       { &:before { content: \"\\e151\"; } }\n.glyphicon-sort-by-alphabet-alt   { &:before { content: \"\\e152\"; } }\n.glyphicon-sort-by-order          { &:before { content: \"\\e153\"; } }\n.glyphicon-sort-by-order-alt      { &:before { content: \"\\e154\"; } }\n.glyphicon-sort-by-attributes     { &:before { content: \"\\e155\"; } }\n.glyphicon-sort-by-attributes-alt { &:before { content: \"\\e156\"; } }\n.glyphicon-unchecked              { &:before { content: \"\\e157\"; } }\n.glyphicon-expand                 { &:before { content: \"\\e158\"; } }\n.glyphicon-collapse-down          { &:before { content: \"\\e159\"; } }\n.glyphicon-collapse-up            { &:before { content: \"\\e160\"; } }\n.glyphicon-log-in                 { &:before { content: \"\\e161\"; } }\n.glyphicon-flash                  { &:before { content: \"\\e162\"; } }\n.glyphicon-log-out                { &:before { content: \"\\e163\"; } }\n.glyphicon-new-window             { &:before { content: \"\\e164\"; } }\n.glyphicon-record                 { &:before { content: \"\\e165\"; } }\n.glyphicon-save                   { &:before { content: \"\\e166\"; } }\n.glyphicon-open                   { &:before { content: \"\\e167\"; } }\n.glyphicon-saved                  { &:before { content: \"\\e168\"; } }\n.glyphicon-import                 { &:before { content: \"\\e169\"; } }\n.glyphicon-export                 { &:before { content: \"\\e170\"; } }\n.glyphicon-send                   { &:before { content: \"\\e171\"; } }\n.glyphicon-floppy-disk            { &:before { content: \"\\e172\"; } }\n.glyphicon-floppy-saved           { &:before { content: \"\\e173\"; } }\n.glyphicon-floppy-remove          { &:before { content: \"\\e174\"; } }\n.glyphicon-floppy-save            { &:before { content: \"\\e175\"; } }\n.glyphicon-floppy-open            { &:before { content: \"\\e176\"; } }\n.glyphicon-credit-card            { &:before { content: \"\\e177\"; } }\n.glyphicon-transfer               { &:before { content: \"\\e178\"; } }\n.glyphicon-cutlery                { &:before { content: \"\\e179\"; } }\n.glyphicon-header                 { &:before { content: \"\\e180\"; } }\n.glyphicon-compressed             { &:before { content: \"\\e181\"; } }\n.glyphicon-earphone               { &:before { content: \"\\e182\"; } }\n.glyphicon-phone-alt              { &:before { content: \"\\e183\"; } }\n.glyphicon-tower                  { &:before { content: \"\\e184\"; } }\n.glyphicon-stats                  { &:before { content: \"\\e185\"; } }\n.glyphicon-sd-video               { &:before { content: \"\\e186\"; } }\n.glyphicon-hd-video               { &:before { content: \"\\e187\"; } }\n.glyphicon-subtitles              { &:before { content: \"\\e188\"; } }\n.glyphicon-sound-stereo           { &:before { content: \"\\e189\"; } }\n.glyphicon-sound-dolby            { &:before { content: \"\\e190\"; } }\n.glyphicon-sound-5-1              { &:before { content: \"\\e191\"; } }\n.glyphicon-sound-6-1              { &:before { content: \"\\e192\"; } }\n.glyphicon-sound-7-1              { &:before { content: \"\\e193\"; } }\n.glyphicon-copyright-mark         { &:before { content: \"\\e194\"; } }\n.glyphicon-registration-mark      { &:before { content: \"\\e195\"; } }\n.glyphicon-cloud-download         { &:before { content: \"\\e197\"; } }\n.glyphicon-cloud-upload           { &:before { content: \"\\e198\"; } }\n.glyphicon-tree-conifer           { &:before { content: \"\\e199\"; } }\n.glyphicon-tree-deciduous         { &:before { content: \"\\e200\"; } }\n.glyphicon-cd                     { &:before { content: \"\\e201\"; } }\n.glyphicon-save-file              { &:before { content: \"\\e202\"; } }\n.glyphicon-open-file              { &:before { content: \"\\e203\"; } }\n.glyphicon-level-up               { &:before { content: \"\\e204\"; } }\n.glyphicon-copy                   { &:before { content: \"\\e205\"; } }\n.glyphicon-paste                  { &:before { content: \"\\e206\"; } }\n// The following 2 Glyphicons are omitted for the time being because\n// they currently use Unicode codepoints that are outside the\n// Basic Multilingual Plane (BMP). Older buggy versions of WebKit can't handle\n// non-BMP codepoints in CSS string escapes, and thus can't display these two icons.\n// Notably, the bug affects some older versions of the Android Browser.\n// More info: https://github.com/twbs/bootstrap/issues/10106\n// .glyphicon-door                   { &:before { content: \"\\1f6aa\"; } }\n// .glyphicon-key                    { &:before { content: \"\\1f511\"; } }\n.glyphicon-alert                  { &:before { content: \"\\e209\"; } }\n.glyphicon-equalizer              { &:before { content: \"\\e210\"; } }\n.glyphicon-king                   { &:before { content: \"\\e211\"; } }\n.glyphicon-queen                  { &:before { content: \"\\e212\"; } }\n.glyphicon-pawn                   { &:before { content: \"\\e213\"; } }\n.glyphicon-bishop                 { &:before { content: \"\\e214\"; } }\n.glyphicon-knight                 { &:before { content: \"\\e215\"; } }\n.glyphicon-baby-formula           { &:before { content: \"\\e216\"; } }\n.glyphicon-tent                   { &:before { content: \"\\26fa\"; } }\n.glyphicon-blackboard             { &:before { content: \"\\e218\"; } }\n.glyphicon-bed                    { &:before { content: \"\\e219\"; } }\n.glyphicon-apple                  { &:before { content: \"\\f8ff\"; } }\n.glyphicon-erase                  { &:before { content: \"\\e221\"; } }\n.glyphicon-hourglass              { &:before { content: \"\\231b\"; } }\n.glyphicon-lamp                   { &:before { content: \"\\e223\"; } }\n.glyphicon-duplicate              { &:before { content: \"\\e224\"; } }\n.glyphicon-piggy-bank             { &:before { content: \"\\e225\"; } }\n.glyphicon-scissors               { &:before { content: \"\\e226\"; } }\n.glyphicon-bitcoin                { &:before { content: \"\\e227\"; } }\n.glyphicon-btc                    { &:before { content: \"\\e227\"; } }\n.glyphicon-xbt                    { &:before { content: \"\\e227\"; } }\n.glyphicon-yen                    { &:before { content: \"\\00a5\"; } }\n.glyphicon-jpy                    { &:before { content: \"\\00a5\"; } }\n.glyphicon-ruble                  { &:before { content: \"\\20bd\"; } }\n.glyphicon-rub                    { &:before { content: \"\\20bd\"; } }\n.glyphicon-scale                  { &:before { content: \"\\e230\"; } }\n.glyphicon-ice-lolly              { &:before { content: \"\\e231\"; } }\n.glyphicon-ice-lolly-tasted       { &:before { content: \"\\e232\"; } }\n.glyphicon-education              { &:before { content: \"\\e233\"; } }\n.glyphicon-option-horizontal      { &:before { content: \"\\e234\"; } }\n.glyphicon-option-vertical        { &:before { content: \"\\e235\"; } }\n.glyphicon-menu-hamburger         { &:before { content: \"\\e236\"; } }\n.glyphicon-modal-window           { &:before { content: \"\\e237\"; } }\n.glyphicon-oil                    { &:before { content: \"\\e238\"; } }\n.glyphicon-grain                  { &:before { content: \"\\e239\"; } }\n.glyphicon-sunglasses             { &:before { content: \"\\e240\"; } }\n.glyphicon-text-size              { &:before { content: \"\\e241\"; } }\n.glyphicon-text-color             { &:before { content: \"\\e242\"; } }\n.glyphicon-text-background        { &:before { content: \"\\e243\"; } }\n.glyphicon-object-align-top       { &:before { content: \"\\e244\"; } }\n.glyphicon-object-align-bottom    { &:before { content: \"\\e245\"; } }\n.glyphicon-object-align-horizontal{ &:before { content: \"\\e246\"; } }\n.glyphicon-object-align-left      { &:before { content: \"\\e247\"; } }\n.glyphicon-object-align-vertical  { &:before { content: \"\\e248\"; } }\n.glyphicon-object-align-right     { &:before { content: \"\\e249\"; } }\n.glyphicon-triangle-right         { &:before { content: \"\\e250\"; } }\n.glyphicon-triangle-left          { &:before { content: \"\\e251\"; } }\n.glyphicon-triangle-bottom        { &:before { content: \"\\e252\"; } }\n.glyphicon-triangle-top           { &:before { content: \"\\e253\"; } }\n.glyphicon-console                { &:before { content: \"\\e254\"; } }\n.glyphicon-superscript            { &:before { content: \"\\e255\"; } }\n.glyphicon-subscript              { &:before { content: \"\\e256\"; } }\n.glyphicon-menu-left              { &:before { content: \"\\e257\"; } }\n.glyphicon-menu-right             { &:before { content: \"\\e258\"; } }\n.glyphicon-menu-down              { &:before { content: \"\\e259\"; } }\n.glyphicon-menu-up                { &:before { content: \"\\e260\"; } }\n","//\n// Scaffolding\n// --------------------------------------------------\n\n\n// Reset the box-sizing\n//\n// Heads up! This reset may cause conflicts with some third-party widgets.\n// For recommendations on resolving such conflicts, see\n// http://getbootstrap.com/getting-started/#third-box-sizing\n* {\n  .box-sizing(border-box);\n}\n*:before,\n*:after {\n  .box-sizing(border-box);\n}\n\n\n// Body reset\n\nhtml {\n  font-size: 10px;\n  -webkit-tap-highlight-color: rgba(0,0,0,0);\n}\n\nbody {\n  font-family: @font-family-base;\n  font-size: @font-size-base;\n  line-height: @line-height-base;\n  color: @text-color;\n  background-color: @body-bg;\n}\n\n// Reset fonts for relevant elements\ninput,\nbutton,\nselect,\ntextarea {\n  font-family: inherit;\n  font-size: inherit;\n  line-height: inherit;\n}\n\n\n// Links\n\na {\n  color: @link-color;\n  text-decoration: none;\n\n  &:hover,\n  &:focus {\n    color: @link-hover-color;\n    text-decoration: @link-hover-decoration;\n  }\n\n  &:focus {\n    .tab-focus();\n  }\n}\n\n\n// Figures\n//\n// We reset this here because previously Normalize had no `figure` margins. This\n// ensures we don't break anyone's use of the element.\n\nfigure {\n  margin: 0;\n}\n\n\n// Images\n\nimg {\n  vertical-align: middle;\n}\n\n// Responsive images (ensure images don't scale beyond their parents)\n.img-responsive {\n  .img-responsive();\n}\n\n// Rounded corners\n.img-rounded {\n  border-radius: @border-radius-large;\n}\n\n// Image thumbnails\n//\n// Heads up! This is mixin-ed into thumbnails.less for `.thumbnail`.\n.img-thumbnail {\n  padding: @thumbnail-padding;\n  line-height: @line-height-base;\n  background-color: @thumbnail-bg;\n  border: 1px solid @thumbnail-border;\n  border-radius: @thumbnail-border-radius;\n  .transition(all .2s ease-in-out);\n\n  // Keep them at most 100% wide\n  .img-responsive(inline-block);\n}\n\n// Perfect circle\n.img-circle {\n  border-radius: 50%; // set radius in percents\n}\n\n\n// Horizontal rules\n\nhr {\n  margin-top:    @line-height-computed;\n  margin-bottom: @line-height-computed;\n  border: 0;\n  border-top: 1px solid @hr-border;\n}\n\n\n// Only display content to screen readers\n//\n// See: http://a11yproject.com/posts/how-to-hide-content\n\n.sr-only {\n  position: absolute;\n  width: 1px;\n  height: 1px;\n  margin: -1px;\n  padding: 0;\n  overflow: hidden;\n  clip: rect(0,0,0,0);\n  border: 0;\n}\n\n// Use in conjunction with .sr-only to only display content when it's focused.\n// Useful for \"Skip to main content\" links; see http://www.w3.org/TR/2013/NOTE-WCAG20-TECHS-20130905/G1\n// Credit: HTML5 Boilerplate\n\n.sr-only-focusable {\n  &:active,\n  &:focus {\n    position: static;\n    width: auto;\n    height: auto;\n    margin: 0;\n    overflow: visible;\n    clip: auto;\n  }\n}\n\n\n// iOS \"clickable elements\" fix for role=\"button\"\n//\n// Fixes \"clickability\" issue (and more generally, the firing of events such as focus as well)\n// for traditionally non-focusable elements with role=\"button\"\n// see https://developer.mozilla.org/en-US/docs/Web/Events/click#Safari_Mobile\n\n[role=\"button\"] {\n  cursor: pointer;\n}\n","// Vendor Prefixes\n//\n// All vendor mixins are deprecated as of v3.2.0 due to the introduction of\n// Autoprefixer in our Gruntfile. They have been removed in v4.\n\n// - Animations\n// - Backface visibility\n// - Box shadow\n// - Box sizing\n// - Content columns\n// - Hyphens\n// - Placeholder text\n// - Transformations\n// - Transitions\n// - User Select\n\n\n// Animations\n.animation(@animation) {\n  -webkit-animation: @animation;\n       -o-animation: @animation;\n          animation: @animation;\n}\n.animation-name(@name) {\n  -webkit-animation-name: @name;\n          animation-name: @name;\n}\n.animation-duration(@duration) {\n  -webkit-animation-duration: @duration;\n          animation-duration: @duration;\n}\n.animation-timing-function(@timing-function) {\n  -webkit-animation-timing-function: @timing-function;\n          animation-timing-function: @timing-function;\n}\n.animation-delay(@delay) {\n  -webkit-animation-delay: @delay;\n          animation-delay: @delay;\n}\n.animation-iteration-count(@iteration-count) {\n  -webkit-animation-iteration-count: @iteration-count;\n          animation-iteration-count: @iteration-count;\n}\n.animation-direction(@direction) {\n  -webkit-animation-direction: @direction;\n          animation-direction: @direction;\n}\n.animation-fill-mode(@fill-mode) {\n  -webkit-animation-fill-mode: @fill-mode;\n          animation-fill-mode: @fill-mode;\n}\n\n// Backface visibility\n// Prevent browsers from flickering when using CSS 3D transforms.\n// Default value is `visible`, but can be changed to `hidden`\n\n.backface-visibility(@visibility) {\n  -webkit-backface-visibility: @visibility;\n     -moz-backface-visibility: @visibility;\n          backface-visibility: @visibility;\n}\n\n// Drop shadows\n//\n// Note: Deprecated `.box-shadow()` as of v3.1.0 since all of Bootstrap's\n// supported browsers that have box shadow capabilities now support it.\n\n.box-shadow(@shadow) {\n  -webkit-box-shadow: @shadow; // iOS <4.3 & Android <4.1\n          box-shadow: @shadow;\n}\n\n// Box sizing\n.box-sizing(@boxmodel) {\n  -webkit-box-sizing: @boxmodel;\n     -moz-box-sizing: @boxmodel;\n          box-sizing: @boxmodel;\n}\n\n// CSS3 Content Columns\n.content-columns(@column-count; @column-gap: @grid-gutter-width) {\n  -webkit-column-count: @column-count;\n     -moz-column-count: @column-count;\n          column-count: @column-count;\n  -webkit-column-gap: @column-gap;\n     -moz-column-gap: @column-gap;\n          column-gap: @column-gap;\n}\n\n// Optional hyphenation\n.hyphens(@mode: auto) {\n  word-wrap: break-word;\n  -webkit-hyphens: @mode;\n     -moz-hyphens: @mode;\n      -ms-hyphens: @mode; // IE10+\n       -o-hyphens: @mode;\n          hyphens: @mode;\n}\n\n// Placeholder text\n.placeholder(@color: @input-color-placeholder) {\n  // Firefox\n  &::-moz-placeholder {\n    color: @color;\n    opacity: 1; // Override Firefox's unusual default opacity; see https://github.com/twbs/bootstrap/pull/11526\n  }\n  &:-ms-input-placeholder { color: @color; } // Internet Explorer 10+\n  &::-webkit-input-placeholder  { color: @color; } // Safari and Chrome\n}\n\n// Transformations\n.scale(@ratio) {\n  -webkit-transform: scale(@ratio);\n      -ms-transform: scale(@ratio); // IE9 only\n       -o-transform: scale(@ratio);\n          transform: scale(@ratio);\n}\n.scale(@ratioX; @ratioY) {\n  -webkit-transform: scale(@ratioX, @ratioY);\n      -ms-transform: scale(@ratioX, @ratioY); // IE9 only\n       -o-transform: scale(@ratioX, @ratioY);\n          transform: scale(@ratioX, @ratioY);\n}\n.scaleX(@ratio) {\n  -webkit-transform: scaleX(@ratio);\n      -ms-transform: scaleX(@ratio); // IE9 only\n       -o-transform: scaleX(@ratio);\n          transform: scaleX(@ratio);\n}\n.scaleY(@ratio) {\n  -webkit-transform: scaleY(@ratio);\n      -ms-transform: scaleY(@ratio); // IE9 only\n       -o-transform: scaleY(@ratio);\n          transform: scaleY(@ratio);\n}\n.skew(@x; @y) {\n  -webkit-transform: skewX(@x) skewY(@y);\n      -ms-transform: skewX(@x) skewY(@y); // See https://github.com/twbs/bootstrap/issues/4885; IE9+\n       -o-transform: skewX(@x) skewY(@y);\n          transform: skewX(@x) skewY(@y);\n}\n.translate(@x; @y) {\n  -webkit-transform: translate(@x, @y);\n      -ms-transform: translate(@x, @y); // IE9 only\n       -o-transform: translate(@x, @y);\n          transform: translate(@x, @y);\n}\n.translate3d(@x; @y; @z) {\n  -webkit-transform: translate3d(@x, @y, @z);\n          transform: translate3d(@x, @y, @z);\n}\n.rotate(@degrees) {\n  -webkit-transform: rotate(@degrees);\n      -ms-transform: rotate(@degrees); // IE9 only\n       -o-transform: rotate(@degrees);\n          transform: rotate(@degrees);\n}\n.rotateX(@degrees) {\n  -webkit-transform: rotateX(@degrees);\n      -ms-transform: rotateX(@degrees); // IE9 only\n       -o-transform: rotateX(@degrees);\n          transform: rotateX(@degrees);\n}\n.rotateY(@degrees) {\n  -webkit-transform: rotateY(@degrees);\n      -ms-transform: rotateY(@degrees); // IE9 only\n       -o-transform: rotateY(@degrees);\n          transform: rotateY(@degrees);\n}\n.perspective(@perspective) {\n  -webkit-perspective: @perspective;\n     -moz-perspective: @perspective;\n          perspective: @perspective;\n}\n.perspective-origin(@perspective) {\n  -webkit-perspective-origin: @perspective;\n     -moz-perspective-origin: @perspective;\n
[truncated: 142,194 more chars]
