# Supplementary material for: Development of a computer-aided design software for the quantitative evaluation of aesthetic damage
Source: PLoS One. 2019 Dec 18;14(12):e0226322. doi: 10.1371/journal.pone.0226322 (PMC6919621; doi:10.1371/journal.pone.0226322)
Supplement: S1 Code site — 1. (ZIP) [file pone.0226322.s001.zip › [EESC_jr][Projeto]Relatorio_07_21/css/owl.carousel.css]

/* 
 * 	Core Owl Carousel CSS File
 *	v1.3.3
 */

/* clearfix */
.owl-carousel .owl-wrapper:after {
	content: ".";
	display: block;
	clear: both;
	visibility: hidden;
	line-height: 0;
	height: 0;
}
/* display none until init */
.owl-carousel{
	display: none;
	position: relative;
	width: 100%;
	-ms-touch-action: pan-y;
}
.owl-carousel .owl-wrapper{
	display: none;
	position: relative;
	-webkit-transform: translate3d(0px, 0px, 0px);
}
.owl-carousel .owl-wrapper-outer{
	overflow: hidden;
	position: relative;
	width: 100%;
}
.owl-carousel .owl-wrapper-outer.autoHeight{
	-webkit-transition: height 500ms ease-in-out;
	-moz-transition: height 500ms ease-in-out;
	-ms-transition: height 500ms ease-in-out;
	-o-transition: height 500ms ease-in-out;
	transition: height 500ms ease-in-out;
}
	
.owl-carousel .owl-item{
	float: left;
}
.owl-controls .owl-page,
.owl-controls .owl-buttons div{
	cursor: pointer;
}
.owl-controls {
	-webkit-user-select: none;
	-khtml-user-select: none;
	-moz-user-select: none;
	-ms-user-select: none;
	user-select: none;
	-webkit-tap-highlight-color: rgba(0, 0, 0, 0);
}

/* mouse grab icon */
.grabbing { 
    cursor:url(grabbing.png) 8 8, move;
}

/* fix */
.owl-carousel  .owl-wrapper,
.owl-carousel  .owl-item{
	-webkit-backface-visibility: hidden;
	-moz-backface-visibility:    hidden;
	-ms-backface-visibility:     hidden;
  -webkit-transform: translate3d(0,0,0);
  -moz-transform: translate3d(0,0,0);
  -ms-transform: translate3d(0,0,0);
}
