# Supplementary material for: Development of a computer-aided design software for the quantitative evaluation of aesthetic damage
Source: PLoS One. 2019 Dec 18;14(12):e0226322. doi: 10.1371/journal.pone.0226322 (PMC6919621; doi:10.1371/journal.pone.0226322)
Supplement: S1 Code site — 1. (ZIP) [file pone.0226322.s001.zip › [EESC_jr][Projeto]Relatorio_07_21/error_log]

[04-Feb-2017 21:57:08 UTC] PHP Notice:  Undefined index: error in /home/danoesteticadmin/public_html/index.php on line 110
[04-Feb-2017 21:57:08 UTC] PHP Notice:  Undefined index: error in /home/danoesteticadmin/public_html/index.php on line 114
[04-Feb-2017 23:27:55 UTC] PHP Notice:  Undefined index: error in /home/danoesteticadmin/public_html/index.php on line 110
[04-Feb-2017 23:27:55 UTC] PHP Notice:  Undefined index: error in /home/danoesteticadmin/public_html/index.php on line 114
[05-Feb-2017 08:28:55 UTC] PHP Notice:  Undefined index: error in /home/danoesteticadmin/public_html/index.php on line 110
[05-Feb-2017 08:28:55 UTC] PHP Notice:  Undefined index: error in /home/danoesteticadmin/public_html/index.php on line 114
[05-Feb-2017 20:40:03 UTC] PHP Notice:  Undefined index: error in /home/danoesteticadmin/public_html/index.php on line 110
[05-Feb-2017 20:40:03 UTC] PHP Notice:  Undefined index: error in /home/danoesteticadmin/public_html/index.php on line 114
[05-Feb-2017 20:44:24 UTC] PHP Notice:  Undefined variable: conn in /home/danoesteticadmin/public_html/sign_up_submit.php on line 12
[05-Feb-2017 20:44:24 UTC] PHP Fatal error:  Call to a member function query() on null in /home/danoesteticadmin/public_html/sign_up_submit.php on line 12
[05-Feb-2017 20:46:03 UTC] PHP Notice:  Undefined variable: conn in /home/danoesteticadmin/public_html/sign_up_submit.php on line 12
[05-Feb-2017 20:46:03 UTC] PHP Fatal error:  Call to a member function query() on null in /home/danoesteticadmin/public_html/sign_up_submit.php on line 12
[06-Feb-2017 00:01:27 UTC] PHP Notice:  Undefined index: error in /home/danoesteticadmin/public_html/index.php on line 110
[06-Feb-2017 00:01:27 UTC] PHP Notice:  Undefined index: error in /home/danoesteticadmin/public_html/index.php on line 114
[06-Feb-2017 00:01:28 UTC] PHP Notice:  Undefined index: error in /home/danoesteticadmin/public_html/index.php on line 110
[06-Feb-2017 00:01:28 UTC] PHP Notice:  Undefined index: error in /home/danoesteticadmin/public_html/index.php on line 114
[06-Feb-2017 11:52:56 UTC] PHP Notice:  Undefined index: error in /home/danoesteticadmin/public_html/index.php on line 110
[06-Feb-2017 11:52:56 UTC] PHP Notice:  Undefined index: error in /home/danoesteticadmin/public_html/index.php on line 114
[06-Feb-2017 11:58:36 UTC] PHP Notice:  Undefined variable: conn in /home/danoesteticadmin/public_html/sign_up_submit.php on line 12
[06-Feb-2017 11:58:36 UTC] PHP Fatal error:  Call to a member function query() on null in /home/danoesteticadmin/public_html/sign_up_submit.php on line 12
[06-Feb-2017 17:22:45 UTC] PHP Notice:  Undefined index: error in /home/danoesteticadmin/public_html/index.php on line 110
[06-Feb-2017 17:22:45 UTC] PHP Notice:  Undefined index: error in /home/danoesteticadmin/public_html/index.php on line 114
[06-Feb-2017 23:25:59 UTC] PHP Notice:  Undefined index: error in /home/danoesteticadmin/public_html/index.php on line 110
[06-Feb-2017 23:25:59 UTC] PHP Notice:  Undefined index: error in /home/danoesteticadmin/public_html/index.php on line 114
[06-Feb-2017 23:27:24 UTC] PHP Notice:  Undefined variable: conn in /home/danoesteticadmin/public_html/sign_up_submit.php on line 12
[06-Feb-2017 23:27:24 UTC] PHP Fatal error:  Call to a member function query() on null in /home/danoesteticadmin/public_html/sign_up_submit.php on line 12
[06-Feb-2017 23:45:13 UTC] PHP Notice:  Undefined index: error in /home/danoesteticadmin/public_html/index.php on line 110
[06-Feb-2017 23:45:13 UTC] PHP Notice:  Undefined index: error in /home/danoesteticadmin/public_html/index.php on line 114
[06-Feb-2017 23:45:26 UTC] PHP Notice:  Undefined index: error in /home/danoesteticadmin/public_html/index.php on line 110
[06-Feb-2017 23:45:26 UTC] PHP Notice:  Undefined index: error in /home/danoesteticadmin/public_html/index.php on line 114
[06-Feb-2017 23:48:43 UTC] PHP Notice:  Undefined index: error in /home/danoesteticadmin/public_html/index.php on line 110
[06-Feb-2017 23:48:43 UTC] PHP Notice:  Undefined index: error in /home/danoesteticadmin/public_html/index.php on line 114
[06-Feb-2017 23:49:21 UTC] PHP Notice:  Undefined index: error in /home/danoesteticadmin/public_html/index.php on line 110
[06-Feb-2017 23:49:21 UTC] PHP Notice:  Undefined index: error in /home/danoesteticadmin/public_html/index.php on line 114
[06-Feb-2017 23:49:49 UTC] PHP Notice:  Undefined index: error in /home/danoesteticadmin/public_html/index.php on line 110
[06-Feb-2017 23:49:49 UTC] PHP Notice:  Undefined index: error in /home/danoesteticadmin/public_html/index.php on line 114
[06-Feb-2017 23:49:57 UTC] PHP Notice:  Undefined index: error in /home/danoesteticadmin/public_html/index.php on line 110
[06-Feb-2017 23:49:57 UTC] PHP Notice:  Undefined index: error in /home/danoesteticadmin/public_html/index.php on line 114
[06-Feb-2017 23:50:15 UTC] PHP Notice:  Undefined index: error in /home/danoesteticadmin/public_html/index.php on line 110
[06-Feb-2017 23:50:15 UTC] PHP Notice:  Undefined index: error in /home/danoesteticadmin/public_html/index.php on line 114
[07-Feb-2017 00:33:21 UTC] PHP Notice:  Undefined index: error in /home/danoesteticadmin/public_html/index.php on line 110
[07-Feb-2017 00:33:21 UTC] PHP Notice:  Undefined index: error in /home/danoesteticadmin/public_html/index.php on line 114
[07-Feb-2017 00:34:04 UTC] PHP Notice:  Undefined index: error in /home/danoesteticadmin/public_html/index.php on line 110
[07-Feb-2017 00:34:04 UTC] PHP Notice:  Undefined index: error in /home/danoesteticadmin/public_html/index.php on line 114
[07-Feb-2017 00:34:11 UTC] PHP Notice:  Undefined index: error in /home/danoesteticadmin/public_html/index.php on line 110
[07-Feb-2017 00:34:11 UTC] PHP Notice:  Undefined index: error in /home/danoesteticadmin/public_html/index.php on line 114
[07-Feb-2017 00:36:26 UTC] PHP Notice:  Undefined index: error in /home/danoesteticadmin/public_html/index.php on line 110
[07-Feb-2017 00:36:26 UTC] PHP Notice:  Undefined index: error in /home/danoesteticadmin/public_html/index.php on line 114
[07-Feb-2017 00:36:26 UTC] PHP Notice:  Undefined index: error in /home/danoesteticadmin/public_html/index.php on line 110
[07-Feb-2017 00:36:26 UTC] PHP Notice:  Undefined index: error in /home/danoesteticadmin/public_html/index.php on line 114
[07-Feb-2017 00:37:18 UTC] PHP Notice:  Undefined index: error in /home/danoesteticadmin/public_html/index.php on line 110
[07-Feb-2017 00:37:18 UTC] PHP Notice:  Undefined index: error in /home/danoesteticadmin/public_html/index.php on line 114
[07-Feb-2017 04:16:02 UTC] PHP Notice:  Undefined index: error in /home/danoesteticadmin/public_html/index.php on line 110
[07-Feb-2017 04:16:02 UTC] PHP Notice:  Undefined index: error in /home/danoesteticadmin/public_html/index.php on line 114
[07-Feb-2017 09:57:20 UTC] PHP Notice:  Undefined index: error in /home/danoesteticadmin/public_html/index.php on line 110
[07-Feb-2017 09:57:20 UTC] PHP Notice:  Undefined index: error in /home/danoesteticadmin/public_html/index.php on line 114
[07-Feb-2017 16:52:58 UTC] PHP Notice:  Undefined index: error in /home/danoesteticadmin/public_html/index.php on line 110
[07-Feb-2017 16:52:58 UTC] PHP Notice:  Undefined index: error in /home/danoesteticadmin/public_html/index.php on line 114
[07-Feb-2017 22:13:06 UTC] PHP Notice:  Undefined index: error in /home/danoesteticadmin/public_html/index.php on line 110
[07-Feb-2017 22:13:06 UTC] PHP Notice:  Undefined index: error in /home/danoesteticadmin/public_html/index.php on line 114
[08-Feb-2017 15:02:11 UTC] PHP Notice:  Undefined index: error in /home/danoesteticadmin/public_html/index.php on line 110
[08-Feb-2017 15:02:11 UTC] PHP Notice:  Undefined index: error in /home/danoesteticadmin/public_html/index.php on line 114
[08-Feb-2017 15:03:16 UTC] PHP Notice:  Undefined index: error in /home/danoesteticadmin/public_html/index.php on line 110
[08-Feb-2017 15:03:16 UTC] PHP Notice:  Undefined index: error in /home/danoesteticadmin/public_html/index.php on line 114
[08-Feb-2017 22:31:36 UTC] PHP Notice:  Undefined index: error in /home/danoesteticadmin/public_html/index.php on line 110
[08-Feb-2017 22:31:36 UTC] PHP Notice:  Undefined index: error in /home/danoesteticadmin/public_html/index.php on line 114
[08-Feb-2017 22:33:50 UTC] PHP Notice:  Undefined variable: conn in /home/danoesteticadmin/public_html/sign_up_submit.php on line 12
[08-Feb-2017 22:33:50 UTC] PHP Fatal error:  Call to a member function query() on null in /home/danoesteticadmin/public_html/sign_up_submit.php on line 12
[10-Feb-2017 09:48:25 UTC] PHP Notice:  Undefined index: error in /home/danoesteticadmin/public_html/index.php on line 110
[10-Feb-2017 09:48:25 UTC] PHP Notice:  Undefined index: error in /home/danoesteticadmin/public_html/index.php on line 114
[10-Feb-2017 22:26:09 UTC] PHP Notice:  Undefined index: error in /home/danoesteticadmin/public_html/index.php on line 110
[10-Feb-2017 22:26:09 UTC] PHP Notice:  Undefined index: error in /home/danoesteticadmin/public_html/index.php on line 114
[10-Feb-2017 23:45:12 UTC] PHP Notice:  Undefined index: error in /home/danoesteticadmin/public_html/index.php on line 110
[10-Feb-2017 23:45:12 UTC] PHP Notice:  Undefined index: error in /home/danoesteticadmin/public_html/index.php on line 114
[11-Feb-2017 08:06:39 UTC] PHP Notice:  Undefined index: error in /home/danoesteticadmin/public_html/index.php on line 110
[11-Feb-2017 08:06:39 UTC] PHP Notice:  Undefined index: error in /home/danoesteticadmin/public_html/index.php on line 114
[11-Feb-2017 09:22:22 UTC] PHP Notice:  Undefined index: error in /home/danoesteticadmin/public_html/index.php on line 110
[11-Feb-2017 09:22:22 UTC] PHP Notice:  Undefined index: error in /home/danoesteticadmin/public_html/index.php on line 114
[11-Feb-2017 16:20:02 UTC] PHP Notice:  Undefined index: error in /home/danoesteticadmin/public_html/index.php on line 110
[11-Feb-2017 16:20:02 UTC] PHP Notice:  Undefined index: error in /home/danoesteticadmin/public_html/index.php on line 114
[12-Feb-2017 07:54:34 UTC] PHP Notice:  Undefined index: error in /home/danoesteticadmin/public_html/index.php on line 110
[12-Feb-2017 07:54:34 UTC] PHP Notice:  Undefined index: error in /home/danoesteticadmin/public_html/index.php on line 114
[12-Feb-2017 19:33:15 UTC] PHP Notice:  Undefined index: error in /home/danoesteticadmin/public_html/index.php on line 110
[12-Feb-2017 19:33:15 UTC] PHP Notice:  Undefined index: error in /home/danoesteticadmin/public_html/index.php on line 114
[12-Feb-2017 22:37:09 UTC] PHP Notice:  Undefined index: error in /home/danoesteticadmin/public_html/index.php on line 110
[12-Feb-2017 22:37:09 UTC] PHP Notice:  Undefined index: error in /home/danoesteticadmin/public_html/index.php on line 114
[14-Feb-2017 01:49:59 UTC] PHP Notice:  Undefined index: error in /home/danoesteticadmin/public_html/index.php on line 110
[14-Feb-2017 01:49:59 UTC] PHP Notice:  Undefined index: error in /home/danoesteticadmin/public_html/index.php on line 114
[15-Feb-2017 03:41:13 UTC] PHP Notice:  Undefined index: error in /home/danoesteticadmin/public_html/index.php on line 110
[15-Feb-2017 03:41:13 UTC] PHP Notice:  Undefined index: error in /home/danoesteticadmin/public_html/index.php on line 114
[15-Feb-2017 08:56:16 UTC] PHP Notice:  Undefined index: error in /home/danoesteticadmin/public_html/index.php on line 110
[15-Feb-2017 08:56:16 UTC] PHP Notice:  Undefined index: error in /home/danoesteticadmin/public_html/index.php on line 114
[15-Feb-2017 09:53:19 UTC] PHP Notice:  Undefined index: error in /home/danoesteticadmin/public_html/index.php on line 110
[15-Feb-2017 09:53:19 UTC] PHP Notice:  Undefined index: error in /home/danoesteticadmin/public_html/index.php on line 114
[15-Feb-2017 09:53:49 UTC] PHP Notice:  Undefined index: error in /home/danoesteticadmin/public_html/index.php on line 110
[15-Feb-2017 09:53:49 UTC] PHP Notice:  Undefined index: error in /home/danoesteticadmin/public_html/index.php on line 114
[15-Feb-2017 09:54:19 UTC] PHP Notice:  Undefined index: error in /home/danoesteticadmin/public_html/index.php on line 110
[15-Feb-2017 09:54:19 UTC] PHP Notice:  Undefined index: error in /home/danoesteticadmin/public_html/index.php on line 114
[15-Feb-2017 14:10:15 UTC] PHP Notice:  Undefined index: error in /home/danoesteticadmin/public_html/index.php on line 110
[15-Feb-2017 14:10:15 UTC] PHP Notice:  Undefined index: error in /home/danoesteticadmin/public_html/index.php on line 114
[15-Feb-2017 15:40:02 UTC] PHP Notice:  Undefined index: error in /home/danoesteticadmin/public_html/index.php on line 110
[15-Feb-2017 15:40:02 UTC] PHP Notice:  Undefined index: error in /home/danoesteticadmin/public_html/index.php on line 114
[15-Feb-2017 16:19:31 UTC] PHP Notice:  Undefined index: error in /home/danoesteticadmin/public_html/index.php on line 110
[15-Feb-2017 16:19:31 UTC] PHP Notice:  Undefined index: error in /home/danoesteticadmin/public_html/index.php on line 114
[15-Feb-2017 20:45:55 UTC] PHP Notice:  Undefined index: error in /home/danoesteticadmin/public_html/index.php on line 110
[15-Feb-2017 20:45:55 UTC] PHP Notice:  Undefined index: error in /home/danoesteticadmin/public_html/index.php on line 114
[15-Feb-2017 20:46:05 UTC] PHP Notice:  Undefined index: error in /home/danoesteticadmin/public_html/index.php on line 110
[15-Feb-2017 20:46:05 UTC] PHP Notice:  Undefined index: error in /home/danoesteticadmin/public_html/index.php on line 114
[16-Feb-2017 03:26:19 UTC] PHP Notice:  Undefined index: error in /home/danoesteticadmin/public_html/index.php on line 110
[16-Feb-2017 03:26:19 UTC] PHP Notice:  Undefined index: error in /home/danoesteticadmin/public_html/index.php on line 114
[16-Feb-2017 03:28:32 UTC] PHP Notice:  Undefined index: error in /home/danoesteticadmin/public_html/index.php on line 110
[16-Feb-2017 03:28:32 UTC] PHP Notice:  Undefined index: error in /home/danoesteticadmin/public_html/index.php on line 114
[16-Feb-2017 03:29:24 UTC] PHP Notice:  Undefined index: error in /home/danoesteticadmin/public_html/index.php on line 110
[16-Feb-2017 03:29:24 UTC] PHP Notice:  Undefined index: error in /home/danoesteticadmin/public_html/index.php on line 114
[16-Feb-2017 05:41:14 UTC] PHP Notice:  Undefined index: error in /home/danoesteticadmin/public_html/index.php on line 110
[16-Feb-2017 05:41:14 UTC] PHP Notice:  Undefined index: error in /home/danoesteticadmin/public_html/index.php on line 114
[16-Feb-2017 09:32:37 UTC] PHP Notice:  Undefined index: error in /home/danoesteticadmin/public_html/index.php on line 110
[16-Feb-2017 09:32:37 UTC] PHP Notice:  Undefined index: error in /home/danoesteticadmin/public_html/index.php on line 114
[16-Feb-2017 12:01:08 UTC] PHP Notice:  Undefined index: error in /home/danoesteticadmin/public_html/index.php on line 110
[16-Feb-2017 12:01:08 UTC] PHP Notice:  Undefined index: error in /home/danoesteticadmin/public_html/index.php on line 114
[16-Feb-2017 16:20:05 UTC] PHP Notice:  Undefined index: error in /home/danoesteticadmin/public_html/index.php on line 110
[16-Feb-2017 16:20:05 UTC] PHP Notice:  Undefined index: error in /home/danoesteticadmin/public_html/index.php on line 114
[16-Feb-2017 17:34:44 UTC] PHP Notice:  Undefined index: error in /home/danoesteticadmin/public_html/index.php on line 110
[16-Feb-2017 17:34:44 UTC] PHP Notice:  Undefined index: error in /home/danoesteticadmin/public_html/index.php on line 114
[18-Feb-2017 19:27:46 UTC] PHP Notice:  Undefined index: error in /home/danoesteticadmin/public_html/index.php on line 110
[18-Feb-2017 19:27:46 UTC] PHP Notice:  Undefined index: error in /home/danoesteticadmin/public_html/index.php on line 114
[18-Feb-2017 19:27:47 UTC] PHP Notice:  Undefined index: error in /home/danoesteticadmin/public_html/index.php on line 110
[18-Feb-2017 19:27:47 UTC] PHP Notice:  Undefined index: error in /home/danoesteticadmin/public_html/index.php on line 114
[19-Feb-2017 09:38:46 UTC] PHP Notice:  Undefined index: error in /home/danoesteticadmin/public_html/index.php on line 110
[19-Feb-2017 09:38:46 UTC] PHP Notice:  Undefined index: error in /home/danoesteticadmin/public_html/index.php on line 114
[19-Feb-2017 16:41:10 UTC] PHP Notice:  Undefined index: error in /home/danoesteticadmin/public_html/index.php on line 110
[19-Feb-2017 16:41:10 UTC] PHP Notice:  Undefined index: error in /home/danoesteticadmin/public_html/index.php on line 114
[19-Feb-2017 18:15:44 UTC] PHP Notice:  Undefined index: error in /home/danoesteticadmin/public_html/index.php on line 110
[19-Feb-2017 18:15:44 UTC] PHP Notice:  Undefined index: error in /home/danoesteticadmin/public_html/index.php on line 114
[20-Feb-2017 07:32:42 UTC] PHP Notice:  Undefined index: error in /home/danoesteticadmin/public_html/index.php on line 110
[20-Feb-2017 07:32:42 UTC] PHP Notice:  Undefined index: error in /home/danoesteticadmin/public_html/index.php on line 114
[20-Feb-2017 20:20:25 UTC] PHP Notice:  Undefined index: error in /home/danoesteticadmin/public_html/index.php on line 110
[20-Feb-2017 20:20:25 UTC] PHP Notice:  Undefined index: error in /home/danoesteticadmin/public_html/index.php on line 114
[20-Feb-2017 21:49:35 UTC] PHP Notice:  Undefined index: error in /home/danoesteticadmin/public_html/index.php on line 110
[20-Feb-2017 21:49:35 UTC] PHP Notice:  Undefined index: error in /home/danoesteticadmin/public_html/index.php on line 114
[20-Feb-2017 22:24:10 UTC] PHP Notice:  Undefined index: error in /home/danoesteticadmin/public_html/index.php on line 110
[20-Feb-2017 22:24:10 UTC] PHP Notice:  Undefined index: error in /home/danoesteticadmin/public_html/index.php on line 114
[20-Feb-2017 22:24:17 UTC] PHP Notice:  Undefined index: error in /home/danoesteticadmin/public_html/index.php on line 110
[20-Feb-2017 22:24:17 UTC] PHP Notice:  Undefined index: error in /home/danoesteticadmin/public_html/index.php on line 114
[21-Feb-2017 13:34:13 UTC] PHP Notice:  Undefined index: error in /home/danoesteticadmin/public_html/index.php on line 110
[21-Feb-2017 13:34:13 UTC] PHP Notice:  Undefined index: error in /home/danoesteticadmin/public_html/index.php on line 114
[21-Feb-2017 14:50:42 UTC] PHP Notice:  Undefined index: error in /home/danoesteticadmin/public_html/index.php on line 110
[21-Feb-2017 14:50:42 UTC] PHP Notice:  Undefined index: error in /home/danoesteticadmin/public_html/index.php on line 114
[21-Feb-2017 15:16:27 UTC] PHP Notice:  Undefined index: error in /home/danoesteticadmin/public_html/index.php on line 110
[21-Feb-2017 15:16:27 UTC] PHP Notice:  Undefined index: error in /home/danoesteticadmin/public_html/index.php on line 114
[21-Feb-2017 16:24:58 UTC] PHP Notice:  Undefined index: error in /home/danoesteticadmin/public_html/index.php on line 110
[21-Feb-2017 16:24:58 UTC] PHP Notice:  Undefined index: error in /home/danoesteticadmin/public_html/index.php on line 114
[21-Feb-2017 16:26:53 UTC] PHP Notice:  Undefined index: error in /home/danoesteticadmin/public_html/index.php on line 110
[21-Feb-2017 16:26:53 UTC] PHP Notice:  Undefined index: error in /home/danoesteticadmin/public_html/index.php on line 114
[21-Feb-2017 17:02:54 UTC] PHP Notice:  Undefined index: error in /home/danoesteticadmin/public_html/index.php on line 110
[21-Feb-2017 17:02:54 UTC] PHP Notice:  Undefined index: error in /home/danoesteticadmin/public_html/index.php on line 114
[21-Feb-2017 17:02:56 UTC] PHP Notice:  Undefined index: error in /home/danoesteticadmin/public_html/index.php on line 110
[21-Feb-2017 17:02:56 UTC] PHP Notice:  Undefined index: error in /home/danoesteticadmin/public_html/index.php on line 114
[21-Feb-2017 17:20:49 UTC] PHP Notice:  Undefined index: error in /home/danoesteticadmin/public_html/index.php on line 110
[21-Feb-2017 17:20:49 UTC] PHP Notice:  Undefined index: error in /home/danoesteticadmin/public_html/index.php on line 114
[21-Feb-2017 17:27:14 UTC] PHP Notice:  Undefined index: error in /home/danoesteticadmin/public_html/index.php on line 110
[21-Feb-2017 17:27:14 UTC] PHP Notice:  Undefined index: error in /home/danoesteticadmin/public_html/index.php on line 114
[21-Feb-2017 17:27:26 UTC] PHP Notice:  Undefined index: error in /home/danoesteticadmin/public_html/index.php on line 110
[21-Feb-2017 17:27:26 UTC] PHP Notice:  Undefined index: error in /home/danoesteticadmin/public_html/index.php on line 114
[21-Feb-2017 17:27:32 UTC] PHP Notice:  Undefined index: error in /home/danoesteticadmin/public_html/index.php on line 110
[21-Feb-2017 17:27:32 UTC] PHP Notice:  Undefined index: error in /home/danoesteticadmin/public_html/index.php on line 114
[21-Feb-2017 18:03:09 UTC] PHP Notice:  Undefined index: error in /home/danoesteticadmin/public_html/index.php on line 110
[21-Feb-2017 18:03:09 UTC] PHP Notice:  Undefined index: error in /home/danoesteticadmin/public_html/index.php on line 114
[21-Feb-2017 18:03:10 UTC] PHP Notice:  Undefined index: error in /home/danoesteticadmin/public_html/index.php on line 110
[21-Feb-2017 18:03:10 UTC] PHP Notice:  Undefined index: error in /home/danoesteticadmin/public_html/index.php on line 114
[21-Feb-2017 18:11:41 UTC] PHP Notice:  Undefined index: error in /home/danoesteticadmin/public_html/index.php on line 110
[21-Feb-2017 18:11:43 UTC] PHP Notice:  Undefined index: error in /home/danoesteticadmin/public_html/index.php on line 114
[21-Feb-2017 18:28:53 UTC] PHP Notice:  Undefined index: error in /home/danoesteticadmin/public_html/index.php on line 110
[21-Feb-2017 18:28:53 UTC] PHP Notice:  Undefined index: error in /home/danoesteticadmin/public_html/index.php on line 114
[21-Feb-2017 18:32:11 UTC] PHP Notice:  Undefined index: error in /home/danoesteticadmin/public_html/index.php on line 110
[21-Feb-2017 18:32:11 UTC] PHP Notice:  Undefined index: error in /home/danoesteticadmin/public_html/index.php on line 114
[21-Feb-2017 18:38:57 UTC] PHP Notice:  Undefined index: error in /home/danoesteticadmin/public_html/index.php on line 110
[21-Feb-2017 18:38:57 UTC] PHP Notice:  Undefined index: error in /home/danoesteticadmin/public_html/index.php on line 114
[21-Feb-2017 19:43:00 UTC] PHP Notice:  Undefined index: error in /home/danoesteticadmin/public_html/index.php on line 110
[21-Feb-2017 19:43:00 UTC] PHP Notice:  Undefined index: error in /home/danoesteticadmin/public_html/index.php on line 114
[21-Feb-2017 19:43:29 UTC] PHP Notice:  Undefined index: error in /home/danoesteticadmin/public_html/index.php on line 110
[21-Feb-2017 19:43:29 UTC] PHP Notice:  Undefined index: error in /home/danoesteticadmin/public_html/index.php on line 114
[21-Feb-2017 19:54:09 UTC] PHP Notice:  Undefined index: error in /home/danoesteticadmin/public_html/index.php on line 110
[21-Feb-2017 19:54:09 UTC] PHP Notice:  Undefined index: error in /home/danoesteticadmin/public_html/index.php on line 114
[21-Feb-2017 22:48:42 UTC] PHP Notice:  Undefined index: error in /home/danoesteticadmin/public_html/index.php on line 110
[21-Feb-2017 22:48:42 UTC] PHP Notice:  Undefined index: error in /home/danoesteticadmin/public_html/index.php on line 114
[21-Feb-2017 23:49:22 UTC] PHP Notice:  Undefined index: error in /home/danoesteticadmin/public_html/index.php on line 110
[21-Feb-2017 23:49:22 UTC] PHP Notice:  Undefined index: error in /home/danoesteticadmin/public_html/index.php on line 114
[22-Feb-2017 00:02:45 UTC] PHP Notice:  Undefined index: error in /home/danoesteticadmin/public_html/index.php on line 110
[22-Feb-2017 00:02:45 UTC] PHP Notice:  Undefined index: error in /home/danoesteticadmin/public_html/index.php on line 114
[22-Feb-2017 00:36:41 UTC] PHP Notice:  Undefined index: error in /home/danoesteticadmin/public_html/index.php on line 110
[22-Feb-2017 00:36:41 UTC] PHP Notice:  Undefined index: error in /home/danoesteticadmin/public_html/index.php on line 114
[22-Feb-2017 00:37:15 UTC] PHP Notice:  Undefined index: error in /home/danoesteticadmin/public_html/index.php on line 110
[22-Feb-2017 00:37:15 UTC] PHP Notice:  Undefined index: error in /home/danoesteticadmin/public_html/index.php on line 114
[22-Feb-2017 00:50:46 UTC] PHP Notice:  Undefined index: error in /home/danoesteticadmin/public_html/index.php on line 110
[22-Feb-2017 00:50:46 UTC] PHP Notice:  Undefined index: error in /home/danoesteticadmin/public_html/index.php on line 114
[22-Feb-2017 00:54:44 UTC] PHP Notice:  Undefined index: error in /home/danoesteticadmin/public_html/index.php on line 110
[22-Feb-2017 00:54:44 UTC] PHP Notice:  Undefined index: error in /home/danoesteticadmin/public_html/index.php on line 114
[22-Feb-2017 01:54:31 UTC] PHP Notice:  Undefined index: error in /home/danoesteticadmin/public_html/index.php on line 110
[22-Feb-2017 01:54:31 UTC] PHP Notice:  Undefined index: error in /home/danoesteticadmin/public_html/index.php on line 114
[22-Feb-2017 14:47:45 UTC] PHP Notice:  Undefined index: error in /home/danoesteticadmin/public_html/index.php on line 110
[22-Feb-2017 14:47:45 UTC] PHP Notice:  Undefined index: error in /home/danoesteticadmin/public_html/index.php on line 114
[22-Feb-2017 16:36:26 UTC] PHP Notice:  Undefined index: error in /home/danoesteticadmin/public_html/index.php on line 110
[22-Feb-2017 16:36:26 UTC] PHP Notice:  Undefined index: error in /home/danoesteticadmin/public_html/index.php on line 114
[22-Feb-2017 16:41:59 UTC] PHP Notice:  Undefined index: error in /home/danoesteticadmin/public_html/index.php on line 110
[22-Feb-2017 16:41:59 UTC] PHP Notice:  Undefined index: error in /home/danoesteticadmin/public_html/index.php on line 114
[23-Feb-2017 02:49:10 UTC] PHP Notice:  Undefined index: error in /home/danoesteticadmin/public_html/index.php on line 110
[23-Feb-2017 02:49:10 UTC] PHP Notice:  Undefined index: error in /home/danoesteticadmin/public_html/index.php on line 114
[23-Feb-2017 09:08:12 UTC] PHP Notice:  Undefined index: error in /home/danoesteticadmin/public_html/index.php on line 110
[23-Feb-2017 09:08:12 UTC] PHP Notice:  Undefined index: error in /home/danoesteticadmin/public_html/index.php on line 114
[23-Feb-2017 11:31:48 UTC] PHP Notice:  Undefined index: error in /home/danoesteticadmin/public_html/index.php on line 110
[23-Feb-2017 11:31:48 UTC] PHP Notice:  Undefined index: error in /home/danoesteticadmin/public_html/index.php on line 114
[23-Feb-2017 14:18:27 UTC] PHP Notice:  Undefined index: error in /home/danoesteticadmin/public_html/index.php on line 110
[23-Feb-2017 14:18:27 UTC] PHP Notice:  Undefined index: error in /home/danoesteticadmin/public_html/index.php on line 114
[23-Feb-2017 14:19:11 UTC] PHP Notice:  Undefined index: error in /home/danoesteticadmin/public_html/index.php on line 110
[23-Feb-2017 14:19:11 UTC] PHP Notice:  Undefined index: error in /home/danoesteticadmin/public_html/index.php on line 114
[23-Feb-2017 18:08:21 UTC] PHP Notice:  Undefined index: error in /home/danoesteticadmin/public_html/index.php on line 110
[23-Feb-2017 18:08:21 UTC] PHP Notice:  Undefined index: error in /home/danoesteticadmin/public_html/index.php on line 114
[23-Feb-2017 18:40:57 UTC] PHP Notice:  Undefined index: error in /home/danoesteticadmin/public_html/index.php on line 110
[23-Feb-2017 18:40:57 UTC] PHP Notice:  Undefined index: error in /home/danoesteticadmin/public_html/index.php on line 114
[23-Feb-2017 22:07:19 UTC] PHP Notice:  Undefined index: error in /home/danoesteticadmin/public_html/index.php on line 110
[23-Feb-2017 22:07:19 UTC] PHP Notice:  Undefined index: error in /home/danoesteticadmin/public_html/index.php on line 114
[23-Feb-2017 22:31:20 UTC] PHP Notice:  Undefined index: error in /home/danoesteticadmin/public_html/index.php on line 110
[23-Feb-2017 22:31:20 UTC] PHP Notice:  Undefined index: error in /home/danoesteticadmin/public_html/index.php on line 114
[24-Feb-2017 21:09:14 UTC] PHP Notice:  Undefined index: error in /home/danoesteticadmin/public_html/index.php on line 110
[24-Feb-2017 21:09:14 UTC] PHP Notice:  Undefined index: error in /home/danoesteticadmin/public_html/index.php on line 114
[25-Feb-2017 06:55:06 UTC] PHP Notice:  Undefined index: error in /home/danoesteticadmin/public_html/index.php on line 110
[25-Feb-2017 06:55:06 UTC] PHP Notice:  Undefined index: error in /home/danoesteticadmin/public_html/index.php on line 114
[25-Feb-2017 15:27:52 UTC] PHP Notice:  Undefined index: error in /home/danoesteticadmin/public_html/index.php on line 110
[25-Feb-2017 15:27:52 UTC] PHP Notice:  Undefined index: error in /home/danoesteticadmin/public_html/index.php on line 114
[26-Feb-2017 14:24:04 UTC] PHP Notice:  Undefined index: error in /home/danoesteticadmin/public_html/index.php on line 110
[26-Feb-2017 14:24:04 UTC] PHP Notice:  Undefined index: error in /home/danoesteticadmin/public_html/index.php on line 114
[27-Feb-2017 01:23:11 UTC] PHP Notice:  Undefined index: error in /home/danoesteticadmin/public_html/index.php on line 110
[27-Feb-2017 01:23:11 UTC] PHP Notice:  Undefined index: error in /home/danoesteticadmin/public_html/index.php on line 114
[27-Feb-2017 20:46:31 UTC] PHP Notice:  Undefined index: error in /home/danoesteticadmin/public_html/index.php on line 110
[27-Feb-2017 20:46:32 UTC] PHP Notice:  Undefined index: error in /home/danoesteticadmin/public_html/index.php on line 114
[28-Feb-2017 00:49:37 UTC] PHP Notice:  Undefined index: error in /home/danoesteticadmin/public_html/index.php on line 110
[28-Feb-2017 00:49:37 UTC] PHP Notice:  Undefined index: error in /home/danoesteticadmin/public_html/index.php on line 114
[28-Feb-2017 19:21:45 UTC] PHP Notice:  Undefined index: error in /home/danoesteticadmin/public_html/index.php on line 110
[28-Feb-2017 19:21:45 UTC] PHP Notice:  Undefined index: error in /home/danoesteticadmin/public_html/index.php on line 114
[28-Feb-2017 21:11:26 UTC] PHP Notice:  Undefined index: error in /home/danoesteticadmin/public_html/index.php on line 110
[28-Feb-2017 21:11:26 UTC] PHP Notice:  Undefined index: error in /home/danoesteticadmin/public_html/index.php on line 114
[01-Mar-2017 02:59:22 UTC] PHP Notice:  Undefined index: error in /home/danoesteticadmin/public_html/index.php on line 110
[01-Mar-2017 02:59:22 UTC] PHP Notice:  Undefined index: error in /home/danoesteticadmin/public_html/index.php on line 114
[01-Mar-2017 02:59:23 UTC] PHP Notice:  Undefined index: error in /home/danoesteticadmin/public_html/index.php on line 110
[01-Mar-2017 02:59:23 UTC] PHP Notice:  Undefined index: error in /home/danoesteticadmin/public_html/index.php on line 114
[01-Mar-2017 11:04:26 UTC] PHP Notice:  Undefined index: error in /home/danoesteticadmin/public_html/index.php on line 110
[01-Mar-2017 11:04:26 UTC] PHP Notice:  Undefined index: error in /home/danoesteticadmin/public_html/index.php on line 114
[01-Mar-2017 17:53:43 UTC] PHP Notice:  Undefined index: error in /home/danoesteticadmin/public_html/index.php on line 110
[01-Mar-2017 17:53:43 UTC] PHP Notice:  Undefined index: error in /home/danoesteticadmin/public_html/index.php on line 114
[01-Mar-2017 22:57:12 UTC] PHP Notice:  Undefined index: error in /home/danoesteticadmin/public_html/index.php on line 110
[01-Mar-2017 22:57:12 UTC] PHP Notice:  Undefined index: error in /home/danoesteticadmin/public_html/index.php on line 114
[01-Mar-2017 23:00:18 UTC] PHP Notice:  Undefined index: error in /home/danoesteticadmin/public_html/index.php on line 110
[01-Mar-2017 23:00:18 UTC] PHP Notice:  Undefined index: error in /home/danoesteticadmin/public_html/index.php on line 114
[01-Mar-2017 23:37:33 UTC] PHP Notice:  Undefined index: error in /home/danoesteticadmin/public_html/index.php on line 110
[01-Mar-2017 23:37:33 UTC] PHP Notice:  Undefined index: error in /home/danoesteticadmin/public_html/index.php on line 114
[01-Mar-2017 23:39:02 UTC] PHP Notice:  Undefined index: error in /home/danoesteticadmin/public_html/index.php on line 110
[01-Mar-2017 23:39:02 UTC] PHP Notice:  Undefined index: error in /home/danoesteticadmin/public_html/index.php on line 114
[02-Mar-2017 20:47:50 UTC] PHP Notice:  Undefined index: error in /home/danoesteticadmin/public_html/index.php on line 110
[02-Mar-2017 20:47:50 UTC] PHP Notice:  Undefined index: error in /home/danoesteticadmin/public_html/index.php on line 114
[03-Mar-2017 12:23:55 UTC] PHP Notice:  Undefined index: error in /home/danoesteticadmin/public_html/index.php on line 110
[03-Mar-2017 12:23:55 UTC] PHP Notice:  Undefined index: error in /home/danoesteticadmin/public_html/index.php on line 114
[04-Mar-2017 02:55:10 UTC] PHP Notice:  Undefined index: error in /home/danoesteticadmin/public_html/index.php on line 110
[04-Mar-2017 02:55:10 UTC] PHP Notice:  Undefined index: error in /home/danoesteticadmin/public_html/index.php on line 114
[04-Mar-2017 11:48:46 UTC] PHP Notice:  Undefined index: error in /home/danoesteticadmin/public_html/index.php on line 110
[04-Mar-2017 11:48:46 UTC] PHP Notice:  Undefined index: error in /home/danoesteticadmin/public_html/index.php on line 114
[04-Mar-2017 11:48:47 UTC] PHP Notice:  Undefined index: error in /home/danoesteticadmin/public_html/index.php on line 110
[04-Mar-2017 11:48:47 UTC] PHP Notice:  Undefined index: error in /home/danoesteticadmin/public_html/index.php on line 114
[04-Mar-2017 17:09:48 UTC] PHP Notice:  Undefined index: error in /home/danoesteticadmin/public_html/index.php on line 110
[04-Mar-2017 17:09:48 UTC] PHP Notice:  Undefined index: error in /home/danoesteticadmin/public_html/index.php on line 114
[05-Mar-2017 05:35:53 UTC] PHP Notice:  Undefined index: error in /home/danoesteticadmin/public_html/index.php on line 110
[05-Mar-2017 05:35:53 UTC] PHP Notice:  Undefined index: error in /home/danoesteticadmin/public_html/index.php on line 114
[05-Mar-2017 14:17:05 UTC] PHP Notice:  Undefined index: error in /home/danoesteticadmin/public_html/index.php on line 110
[05-Mar-2017 14:17:05 UTC] PHP Notice:  Undefined index: error in /home/danoesteticadmin/public_html/index.php on line 114
[05-Mar-2017 16:23:52 UTC] PHP Notice:  Undefined index: error in /home/danoesteticadmin/public_html/index.php on line 110
[05-Mar-2017 16:23:52 UTC] PHP Notice:  Undefined index: error in /home/danoesteticadmin/public_html/index.php on line 114
[05-Mar-2017 17:47:17 UTC] PHP Notice:  Undefined index: error in /home/danoesteticadmin/public_html/index.php on line 110
[05-Mar-2017 17:47:17 UTC] PHP Notice:  Undefined index: error in /home/danoesteticadmin/public_html/index.php on line 114
[06-Mar-2017 18:29:33 UTC] PHP Notice:  Undefined index: error in /home/danoesteticadmin/public_html/index.php on line 110
[06-Mar-2017 18:29:33 UTC] PHP Notice:  Undefined index: error in /home/danoesteticadmin/public_html/index.php on line 114
[06-Mar-2017 19:13:01 UTC] PHP Notice:  Undefined index: error in /home/danoesteticadmin/public_html/index.php on line 110
[06-Mar-2017 19:13:01 UTC] PHP Notice:  Undefined index: error in /home/danoesteticadmin/public_html/index.php on line 114
[06-Mar-2017 22:24:47 UTC] PHP Notice:  Undefined index: error in /home/danoesteticadmin/public_html/index.php on line 110
[06-Mar-2017 22:24:47 UTC] PHP Notice:  Undefined index: error in /home/danoesteticadmin/public_html/index.php on line 114
[07-Mar-2017 18:42:31 UTC] PHP Notice:  Undefined index: error in /home/danoesteticadmin/public_html/index.php on line 110
[07-Mar-2017 18:42:31 UTC] PHP Notice:  Undefined index: error in /home/danoesteticadmin/public_html/index.php on line 114
[07-Mar-2017 18:42:32 UTC] PHP Notice:  Undefined index: error in /home/danoesteticadmin/public_html/index.php on line 110
[07-Mar-2017 18:42:32 UTC] PHP Notice:  Undefined index: error in /home/danoesteticadmin/public_html/index.php on line 114
[07-Mar-2017 20:49:37 UTC] PHP Notice:  Undefined index: error in /home/danoesteticadmin/public_html/index.php on line 110
[07-Mar-2017 20:49:37 UTC] PHP Notice:  Undefined index: error in /home/danoesteticadmin/public_html/index.php on line 114
[07-Mar-2017 20:49:39 UTC] PHP Notice:  Undefined index: sign_up_name in /home/danoesteticadmin/public_html/sign_up_submit.php on line 4
[07-Mar-2017 20:49:39 UTC] PHP Notice:  Undefined index: sign_up_title in /home/danoesteticadmin/public_html/sign_up_submit.php on line 5
[07-Mar-2017 20:49:39 UTC] PHP Notice:  Undefined index: sign_up_occupation in /home/danoesteticadmin/public_html/sign_up_submit.php on line 6
[07-Mar-2017 20:49:39 UTC] PHP Notice:  Undefined index: sign_up_email in /home/danoesteticadmin/public_html/sign_up_submit.php on line 7
[07-Mar-2017 20:49:39 UTC] PHP Notice:  Undefined index: sign_up_password in /home/danoesteticadmin/public_html/sign_up_submit.php on line 8
[07-Mar-2017 20:49:39 UTC] PHP Notice:  Undefined index: sign_up_password_conf in /home/danoesteticadmin/public_html/sign_up_submit.php on line 9
[07-Mar-2017 20:49:40 UTC] PHP Notice:  Undefined index: Email in /home/danoesteticadmin/public_html/contactengine.php on line 3
[07-Mar-2017 20:49:40 UTC] PHP Notice:  Undefined index: Name in /home/danoesteticadmin/public_html/contactengine.php on line 6
[07-Mar-2017 20:49:40 UTC] PHP Notice:  Undefined index: Email in /home/danoesteticadmin/public_html/contactengine.php on line 7
[07-Mar-2017 20:49:40 UTC] PHP Notice:  Undefined index: Message in /home/danoesteticadmin/public_html/contactengine.php on line 8
[08-Mar-2017 14:21:29 UTC] PHP Notice:  Undefined index: error in /home/danoesteticadmin/public_html/index.php on line 110
[08-Mar-2017 14:21:29 UTC] PHP Notice:  Undefined index: error in /home/danoesteticadmin/public_html/index.php on line 114
[08-Mar-2017 14:45:15 UTC] PHP Notice:  Undefined index: error in /home/danoesteticadmin/public_html/index.php on line 110
[08-Mar-2017 14:45:15 UTC] PHP Notice:  Undefined index: error in /home/danoesteticadmin/public_html/index.php on line 114
[09-Mar-2017 00:44:41 UTC] PHP Notice:  Undefined index: error in /home/danoesteticadmin/public_html/index.php on line 110
[09-Mar-2017 00:44:41 UTC] PHP Notice:  Undefined index: error in /home/danoesteticadmin/public_html/index.php on line 114
[10-Mar-2017 07:52:13 UTC] PHP Notice:  Undefined index: error in /home/danoesteticadmin/public_html/index.php on line 110
[10-Mar-2017 07:52:13 UTC] PHP Notice:  Undefined index: error in /home/danoesteticadmin/public_html/index.php on line 114
[10-Mar-2017 07:52:13 UTC] PHP Notice:  Undefined index: error in /home/danoesteticadmin/public_html/index.php on line 110
[10-Mar-2017 07:52:13 UTC] PHP Notice:  Undefined index: error in /home/danoesteticadmin/public_html/index.php on line 114
[11-Mar-2017 00:31:07 UTC] PHP Notice:  Undefined index: error in /home/danoesteticadmin/public_html/index.php on line 110
[11-Mar-2017 00:31:07 UTC] PHP Notice:  Undefined index: error in /home/danoesteticadmin/public_html/index.php on line 114
[11-Mar-2017 11:29:56 UTC] PHP Notice:  Undefined index: error in /home/danoesteticadmin/public_html/index.php on line 110
[11-Mar-2017 11:29:56 UTC] PHP Notice:  Undefined index: error in /home/danoesteticadmin/public_html/index.php on line 114
[13-Mar-2017 14:23:07 UTC] PHP Notice:  Undefined index: error in /home/danoesteticadmin/public_html/index.php on line 110
[13-Mar-2017 14:23:07 UTC] PHP Notice:  Undefined index: error in /home/danoesteticadmin/public_html/index.php on line 114
[13-Mar-2017 15:12:48 UTC] PHP Notice:  Undefined index: error in /home/danoesteticadmin/public_html/index.php on line 110
[13-Mar-2017 15:12:48 UTC] PHP Notice:  Undefined index: error in /home/danoesteticadmin/public_html/index.php on line 114
[14-Mar-2017 10:09:37 UTC] PHP Notice:  Undefined index: error in /home/danoesteticadmin/public_html/index.php on line 110
[14-Mar-2017 10:09:37 UTC] PHP Notice:  Undefined index: error in /home/danoesteticadmin/public_html/index.php on line 114
[14-Mar-2017 11:06:54 UTC] PHP Notice:  Undefined index: error in /home/danoesteticadmin/public_html/index.php on line 110
[14-Mar-2017 11:06:54 UTC] PHP Notice:  Undefined index: error in /home/danoesteticadmin/public_html/index.php on line 114
[14-Mar-2017 12:47:52 UTC] PHP Notice:  Undefined index: error in /home/danoesteticadmin/public_html/index.php on line 110
[14-Mar-2017 12:47:52 UTC] PHP Notice:  Undefined index: error in /home/danoesteticadmin/public_html/index.php on line 114
[14-Mar-2017 13:34:05 UTC] PHP Notice:  Undefined index: error in /home/danoesteticadmin/public_html/index.php on line 110
[14-Mar-2017 13:34:05 UTC] PHP Notice:  Undefined index: error in /home/danoesteticadmin/public_html/index.php on line 114
[14-Mar-2017 14:24:35 UTC] PHP Notice:  Undefined index: error in /home/danoesteticadmin/public_html/index.php on line 110
[14-Mar-2017 14:24:35 UTC] PHP Notice:  Undefined index: error in /home/danoesteticadmin/public_html/index.php on line 114
[14-Mar-2017 17:24:06 UTC] PHP Notice:  Undefined index: error in /home/danoesteticadmin/public_html/index.php on line 110
[14-Mar-2017 17:24:06 UTC] PHP Notice:  Undefined index: error in /home/danoesteticadmin/public_html/index.php on line 114
[14-Mar-2017 17:24:33 UTC] PHP Notice:  Undefined index: error in /home/danoesteticadmin/public_html/index.php on line 110
[14-Mar-2017 17:24:33 UTC] PHP Notice:  Undefined index: error in /home/danoesteticadmin/public_html/index.php on line 114
[14-Mar-2017 19:04:28 UTC] PHP Notice:  Undefined index: error in /home/danoesteticadmin/public_html/index.php on line 110
[14-Mar-2017 19:04:28 UTC] PHP Notice:  Undefined index: error in /home/danoesteticadmin/public_html/index.php on line 114
[14-Mar-2017 19:08:19 UTC] PHP Notice:  Undefined index: error in /home/danoesteticadmin/public_html/index.php on line 110
[14-Mar-2017 19:08:19 UTC] PHP Notice:  Undefined index: error in /home/danoesteticadmin/public_html/index.php on line 114
[14-Mar-2017 19:25:09 UTC] PHP Notice:  Undefined index: error in /home/danoesteticadmin/public_html/index.php on line 110
[14-Mar-2017 19:25:09 UTC] PHP Notice:  Undefined index: error in /home/danoesteticadmin/public_html/index.php on line 114
[14-Mar-2017 19:26:34 UTC] PHP Notice:  Undefined index: error in /home/danoesteticadmin/public_html/index.php on line 110
[14-Mar-2017 19:26:34 UTC] PHP Notice:  Undefined index: error in /home/danoesteticadmin/public_html/index.php on line 114
[14-Mar-2017 21:32:41 UTC] PHP Notice:  Undefined index: error in /home/danoesteticadmin/public_html/index.php on line 110
[14-Mar-2017 21:32:41 UTC] PHP Notice:  Undefined index: error in /home/danoesteticadmin/public_html/index.php on line 114
[14-Mar-2017 21:32:41 UTC] PHP Notice:  Undefined index: error in /home/danoesteticadmin/public_html/index.php on line 110
[14-Mar-2017 21:32:41 UTC] PHP Notice:  Undefined index: error in /home/danoesteticadmin/public_html/index.php on line 114
[15-Mar-2017 08:20:32 UTC] PHP Notice:  Undefined index: error in /home/danoesteticadmin/public_html/index.php on line 110
[15-Mar-2017 08:20:32 UTC] PHP Notice:  Undefined index: error in /home/danoesteticadmin/public_html/index.php on line 114
[15-Mar-2017 14:24:09 UTC] PHP Notice:  Undefined index: error in /home/danoesteticadmin/public_html/index.php on line 110
[15-Mar-2017 14:24:09 UTC] PHP Notice:  Undefined index: error in /home/danoesteticadmin/public_html/index.php on line 114
[15-Mar-2017 16:34:40 UTC] PHP Notice:  Undefined index: error in /home/danoesteticadmin/public_html/index.php on line 110
[15-Mar-2017 16:34:40 UTC] PHP Notice:  Undefined index: error in /home/danoesteticadmin/public_html/index.php on line 114
[16-Mar-2017 10:37:54 UTC] PHP Notice:  Undefined index: error in /home/danoesteticadmin/public_html/index.php on line 110
[16-Mar-2017 10:37:54 UTC] PHP Notice:  Undefined index: error in /home/danoesteticadmin/public_html/index.php on line 114
[16-Mar-2017 15:33:43 UTC] PHP Notice:  Undefined index: error in /home/danoesteticadmin/public_html/index.php on line 110
[16-Mar-2017 15:33:43 UTC] PHP Notice:  Undefined index: error in /home/danoesteticadmin/public_html/index.php on line 114
[16-Mar-2017 16:11:18 UTC] PHP Notice:  Undefined index: error in /home/danoesteticadmin/public_html/index.php on line 110
[16-Mar-2017 16:11:18 UTC] PHP Notice:  Undefined index: error in /home/danoesteticadmin/public_html/index.php on line 114
[16-Mar-2017 16:41:26 UTC] PHP Notice:  Undefined index: error in /home/danoesteticadmin/public_html/index.php on line 110
[16-Mar-2017 16:41:26 UTC] PHP Notice:  Undefined index: error in /home/danoesteticadmin/public_html/index.php on line 114
[16-Mar-2017 17:44:50 UTC] PHP Notice:  Undefined index: error in /home/danoesteticadmin/public_html/index.php on line 110
[16-Mar-2017 17:44:50 UTC] PHP Notice:  Undefined index: error in /home/danoesteticadmin/public_html/index.php on line 114
[16-Mar-2017 18:38:13 UTC] PHP Notice:  Undefined index: error in /home/danoesteticadmin/public_html/index.php on line 110
[16-Mar-2017 18:38:13 UTC] PHP Notice:  Undefined index: error in /home/danoesteticadmin/public_html/index.php on line 114
[16-Mar-2017 19:42:44 UTC] PHP Notice:  Undefined index: error in /home/danoesteticadmin/public_html/index.php on line 110
[16-Mar-2017 19:42:44 UTC] PHP Notice:  Undefined index: error in /home/danoesteticadmin/public_html/index.php on line 114
[17-Mar-2017 02:23:51 UTC] PHP Notice:  Undefined index: error in /home/danoesteticadmin/public_html/index.php on line 110
[17-Mar-2017 02:23:51 UTC] PHP Notice:  Undefined index: error in /home/danoesteticadmin/public_html/index.php on line 114
[17-Mar-2017 08:57:14 UTC] PHP Notice:  Undefined index: error in /home/danoesteticadmin/public_html/index.php on line 110
[17-Mar-2017 08:57:14 UTC] PHP Notice:  Undefined index: error in /home/danoesteticadmin/public_html/index.php on line 114
[17-Mar-2017 08:57:17 UTC] PHP Notice:  Undefined index: Message in /home/danoesteticadmin/public_html/contactengine.php on line 8
[17-Mar-2017 09:32:59 UTC] PHP Notice:  Undefined index: error in /home/danoesteticadmin/public_html/index.php on line 110
[17-Mar-2017 09:32:59 UTC] PHP Notice:  Undefined index: error in /home/danoesteticadmin/public_html/index.php on line 114
[17-Mar-2017 11:57:17 UTC] PHP Notice:  Undefined index: error in /home/danoesteticadmin/public_html/index.php on line 110
[17-Mar-2017 11:57:17 UTC] PHP Notice:  Undefined index: error in /home/danoesteticadmin/public_html/index.php on line 114
[18-Mar-2017 14:14:49 UTC] PHP Notice:  Undefined index: error in /home/danoesteticadmin/public_html/index.php on line 110
[18-Mar-2017 14:14:49 UTC] PHP Notice:  Undefined index: error in /home/danoesteticadmin/public_html/index.php on line 114
[19-Mar-2017 17:15:23 UTC] PHP Notice:  Undefined index: error in /home/danoesteticadmin/public_html/index.php on line 110
[19-Mar-2017 17:15:23 UTC] PHP Notice:  Undefined index: error in /home/danoesteticadmin/public_html/index.php on line 114
[20-Mar-2017 16:03:19 UTC] PHP Notice:  Undefined index: error in /home/danoesteticadmin/public_html/index.php on line 110
[20-Mar-2017 16:03:20 UTC] PHP Notice:  Undefined index: error in /home/danoesteticadmin/public_html/index.php on line 114
[20-Mar-2017 19:52:25 UTC] PHP Notice:  Undefined index: error in /home/danoesteticadmin/public_html/index.php on line 110
[20-Mar-2017 19:52:25 UTC] PHP Notice:  Undefined index: error in /home/danoesteticadmin/public_html/index.php on line 114
[20-Mar-2017 22:14:51 UTC] PHP Notice:  Undefined index: error in /home/danoesteticadmin/public_html/index.php on line 110
[20-Mar-2017 22:14:51 UTC] PHP Notice:  Undefined index: error in /home/danoesteticadmin/public_html/index.php on line 114
[22-Mar-2017 03:52:27 UTC] PHP Notice:  Undefined index: error in /home/danoesteticadmin/public_html/index.php on line 110
[22-Mar-2017 03:52:28 UTC] PHP Notice:  Undefined index: error in /home/danoesteticadmin/public_html/index.php on line 114
[22-Mar-2017 10:38:25 UTC] PHP Notice:  Undefined index: error in /home/danoesteticadmin/public_html/index.php on line 110
[22-Mar-2017 10:38:25 UTC] PHP Notice:  Undefined index: error in /home/danoesteticadmin/public_html/index.php on line 114
[23-Mar-2017 01:11:03 UTC] PHP Notice:  Undefined index: error in /home/danoesteticadmin/public_html/index.php on line 110
[23-Mar-2017 01:11:03 UTC] PHP Notice:  Undefined index: error in /home/danoesteticadmin/public_html/index.php on line 114
[23-Mar-2017 02:23:13 UTC] PHP Notice:  Undefined index: error in /home/danoesteticadmin/public_html/index.php on line 110
[23-Mar-2017 02:23:13 UTC] PHP Notice:  Undefined index: error in /home/danoesteticadmin/public_html/index.php on line 114
[23-Mar-2017 20:34:40 UTC] PHP Notice:  Undefined index: error in /home/danoesteticadmin/public_html/index.php on line 110
[23-Mar-2017 20:34:40 UTC] PHP Notice:  Undefined index: error in /home/danoesteticadmin/public_html/index.php on line 114
[24-Mar-2017 02:21:15 UTC] PHP Notice:  Undefined index: error in /home/danoesteticadmin/public_html/index.php on line 110
[24-Mar-2017 02:21:15 UTC] PHP Notice:  Undefined index: error in /home/danoesteticadmin/public_html/index.php on line 114
[24-Mar-2017 10:16:21 UTC] PHP Notice:  Undefined index: error in /home/danoesteticadmin/public_html/index.php on line 110
[24-Mar-2017 10:16:21 UTC] PHP Notice:  Undefined index: error in /home/danoesteticadmin/public_html/index.php on line 114
[24-Mar-2017 16:26:59 UTC] PHP Notice:  Undefined index: error in /home/danoesteticadmin/public_html/index.php on line 110
[24-Mar-2017 16:27:07 UTC] PHP Notice:  Undefined index: error in /home/danoesteticadmin/public_html/index.php on line 114
[24-Mar-2017 20:37:13 UTC] PHP Notice:  Undefined index: error in /home/danoesteticadmin/public_html/index.php on line 110
[24-Mar-2017 20:37:13 UTC] PHP Notice:  Undefined index: error in /home/danoesteticadmin/public_html/index.php on line 114
[24-Mar-2017 21:42:07 UTC] PHP Notice:  Undefined index: error in /home/danoesteticadmin/public_html/index.php on line 110
[24-Mar-2017 21:42:07 UTC] PHP Notice:  Undefined index: error in /home/danoesteticadmin/public_html/index.php on line 114
[25-Mar-2017 15:12:54 UTC] PHP Notice:  Undefined index: error in /home/danoesteticadmin/public_html/index.php on line 110
[25-Mar-2017 15:12:54 UTC] PHP Notice:  Undefined index: error in /home/danoesteticadmin/public_html/index.php on line 114
[25-Mar-2017 23:37:54 UTC] PHP Notice:  Undefined index: error in /home/danoesteticadmin/public_html/index.php on line 110
[25-Mar-2017 23:37:54 UTC] PHP Notice:  Undefined index: error in /home/danoesteticadmin/public_html/index.php on line 114
[26-Mar-2017 11:23:28 UTC] PHP Notice:  Undefined index: error in /home/danoesteticadmin/public_html/index.php on line 110
[26-Mar-2017 11:23:28 UTC] PHP Notice:  Undefined index: error in /home/danoesteticadmin/public_html/index.php on line 114
[26-Mar-2017 13:45:25 UTC] PHP Notice:  Undefined index: error in /home/danoesteticadmin/public_html/index.php on line 110
[26-Mar-2017 13:45:25 UTC] PHP Notice:  Undefined index: error in /home/danoesteticadmin/public_html/index.php on line 114
[26-Mar-2017 17:18:08 UTC] PHP Notice:  Undefined index: error in /home/danoesteticadmin/public_html/index.php on line 110
[26-Mar-2017 17:18:08 UTC] PHP Notice:  Undefined index: error in /home/danoesteticadmin/public_html/index.php on line 114
[27-Mar-2017 01:13:00 UTC] PHP Notice:  Undefined index: error in /home/danoesteticadmin/public_html/index.php on line 110
[27-Mar-2017 01:13:01 UTC] PHP Notice:  Undefined index: error in /home/danoesteticadmin/public_html/index.php on line 114
[27-Mar-2017 05:30:25 UTC] PHP Notice:  Undefined index: error in /home/danoesteticadmin/public_html/index.php on line 110
[27-Mar-2017 05:30:25 UTC] PHP Notice:  Undefined index: error in /home/danoesteticadmin/public_html/index.php on line 114
[27-Mar-2017 05:30:25 UTC] PHP Notice:  Undefined index: error in /home/danoesteticadmin/public_html/index.php on line 110
[27-Mar-2017 05:30:25 UTC] PHP Notice:  Undefined index: error in /home/danoesteticadmin/public_html/index.php on line 114
[27-Mar-2017 15:51:29 UTC] PHP Notice:  Undefined index: error in /home/danoesteticadmin/public_html/index.php on line 110
[27-Mar-2017 15:51:29 UTC] PHP Notice:  Undefined index: error in /home/danoesteticadmin/public_html/index.php on line 114
[28-Mar-2017 04:57:21 UTC] PHP Notice:  Undefined index: error in /home/danoesteticadmin/public_html/index.php on line 110
[28-Mar-2017 04:57:21 UTC] PHP Notice:  Undefined index: error in /home/danoesteticadmin/public_html/index.php on line 114
[28-Mar-2017 13:14:16 UTC] PHP Notice:  Undefined index: error in /home/danoesteticadmin/public_html/index.php on line 110
[28-Mar-2017 13:14:16 UTC] PHP Notice:  Undefined index: error in /home/danoesteticadmin/public_html/index.php on line 114
[28-Mar-2017 14:17:46 UTC] PHP Notice:  Undefined index: error in /home/danoesteticadmin/public_html/index.php on line 110
[28-Mar-2017 14:17:46 UTC] PHP Notice:  Undefined index: error in /home/danoesteticadmin/public_html/index.php on line 114
[28-Mar-2017 14:24:18 UTC] PHP Notice:  Undefined index: error in /home/danoesteticadmin/public_html/index.php on line 110
[28-Mar-2017 14:24:18 UTC] PHP Notice:  Undefined index: error in /home/danoesteticadmin/public_html/index.php on line 114
[28-Mar-2017 14:24:38 UTC] PHP Notice:  Undefined index: error in /home/danoesteticadmin/public_html/index.php on line 110
[28-Mar-2017 14:24:38 UTC] PHP Notice:  Undefined index: error in /home/danoesteticadmin/public_html/index.php on line 114
[28-Mar-2017 14:52:02 UTC] PHP Notice:  Undefined index: error in /home/danoesteticadmin/public_html/index.php on line 110
[28-Mar-2017 14:52:02 UTC] PHP Notice:  Undefined index: error in /home/danoesteticadmin/public_html/index.php on line 114
[28-Mar-2017 15:01:20 UTC] PHP Notice:  Undefined index: error in /home/danoesteticadmin/public_html/index.php on line 110
[28-Mar-2017 15:01:20 UTC] PHP Notice:  Undefined index: error in /home/danoesteticadmin/public_html/index.php on line 114
[28-Mar-2017 16:24:09 UTC] PHP Notice:  Undefined index: error in /home/danoesteticadmin/public_html/index.php on line 110
[28-Mar-2017 16:24:09 UTC] PHP Notice:  Undefined index: error in /home/danoesteticadmin/public_html/index.php on line 114
[28-Mar-2017 22:28:39 UTC] PHP Notice:  Undefined index: error in /home/danoesteticadmin/public_html/index.php on line 110
[28-Mar-2017 22:28:39 UTC] PHP Notice:  Undefined index: error in /home/danoesteticadmin/public_html/index.php on line 114
[29-Mar-2017 00:38:39 UTC] PHP Notice:  Undefined index: error in /home/danoesteticadmin/public_html/index.php on line 110
[29-Mar-2017 00:38:39 UTC] PHP Notice:  Undefined index: error in /home/danoesteticadmin/public_html/index.php on line 114
[29-Mar-2017 03:02:21 UTC] PHP Notice:  Undefined index: error in /home/danoesteticadmin/public_html/index.php on line 110
[29-Mar-2017 03:02:21 UTC] PHP Notice:  Undefined index: error in /home/danoesteticadmin/public_html/index.php on line 114
[29-Mar-2017 05:24:16 UTC] PHP Notice:  Undefined index: error in /home/danoesteticadmin/public_html/index.php on line 110
[29-Mar-2017 05:24:16 UTC] PHP Notice:  Undefined index: error in /home/danoesteticadmin/public_html/index.php on line 114
[30-Mar-2017 08:28:52 UTC] PHP Notice:  Undefined index: error in /home/danoesteticadmin/public_html/index.php on line 110
[30-Mar-2017 08:28:52 UTC] PHP Notice:  Undefined index: error in /home/danoesteticadmin/public_html/index.php on line 114
[30-Mar-2017 17:08:16 UTC] PHP Notice:  Undefined index: error in /home/danoesteticadmin/public_html/index.php on line 110
[30-Mar-2017 17:08:16 UTC] PHP Notice:  Undefined index: error in /home/danoesteticadmin/public_html/index.php on line 114
[30-Mar-2017 17:17:39 UTC] PHP Notice:  Undefined index: error in /home/danoesteticadmin/public_html/index.php on line 110
[30-Mar-2017 17:17:39 UTC] PHP Notice:  Undefined index: error in /home/danoesteticadmin/public_html/index.php on line 114
[30-Mar-2017 17:29:31 UTC] PHP Notice:  Undefined index: error in /home/danoesteticadmin/public_html/index.php on line 110
[30-Mar-2017 17:29:31 UTC] PHP Notice:  Undefined index: error in /home/danoesteticadmin/public_html/index.php on line 114
[30-Mar-2017 20:55:38 UTC] PHP Notice:  Undefined index: error in /home/danoesteticadmin/public_html/index.php on line 110
[30-Mar-2017 20:55:38 UTC] PHP Notice:  Undefined index: error in /home/danoesteticadmin/public_html/index.php on line 114
[31-Mar-2017 04:23:37 UTC] PHP Notice:  Undefined index: error in /home/danoesteticadmin/public_html/index.php on line 110
[31-Mar-2017 04:23:37 UTC] PHP Notice:  Undefined index: error in /home/danoesteticadmin/public_html/index.php on line 114
[31-Mar-2017 05:14:57 UTC] PHP Notice:  Undefined index: error in /home/danoesteticadmin/public_html/index.php on line 110
[31-Mar-2017 05:14:57 UTC] PHP Notice:  Undefined index: error in /home/danoesteticadmin/public_html/index.php on line 114
[31-Mar-2017 09:59:01 UTC] PHP Notice:  Undefined index: error in /home/danoesteticadmin/public_html/index.php on line 110
[31-Mar-2017 09:59:01 UTC] PHP Notice:  Undefined index: error in /home/danoesteticadmin/public_html/index.php on line 114
[31-Mar-2017 11:05:38 UTC] PHP Notice:  Undefined index: error in /home/danoesteticadmin/public_html/index.php on line 110
[31-Mar-2017 11:05:38 UTC] PHP Notice:  Undefined index: error in /home/danoesteticadmin/public_html/index.php on line 114
[31-Mar-2017 12:02:30 UTC] PHP Notice:  Undefined index: error in /home/danoesteticadmin/public_html/index.php on line 110
[31-Mar-2017 12:02:30 UTC] PHP Notice:  Undefined index: error in /home/danoesteticadmin/public_html/index.php on line 114
[31-Mar-2017 15:50:11 UTC] PHP Notice:  Undefined index: error in /home/danoesteticadmin/public_html/index.php on line 110
[31-Mar-2017 15:50:11 UTC] PHP Notice:  Undefined index: error in /home/danoesteticadmin/public_html/index.php on line 114
[01-Apr-2017 02:03:24 UTC] PHP Notice:  Undefined index: error in /home/danoesteticadmin/public_html/index.php on line 110
[01-Apr-2017 02:03:24 UTC] PHP Notice:  Undefined index: error in /home/danoesteticadmin/public_html/index.php on line 114
[01-Apr-2017 02:03:25 UTC] PHP Notice:  Undefined index: error in /home/danoesteticadmin/public_html/index.php on line 110
[01-Apr-2017 02:03:25 UTC] PHP Notice:  Undefined index: error in /home/danoesteticadmin/public_html/index.php on line 114
[01-Apr-2017 06:53:16 UTC] PHP Notice:  Undefined index: error in /home/danoesteticadmin/public_html/index.php on line 110
[01-Apr-2017 06:53:16 UTC] PHP Notice:  Undefined index: error in /home/danoesteticadmin/public_html/index.php on line 114
[01-Apr-2017 22:02:06 UTC] PHP Notice:  Undefined index: error in /home/danoesteticadmin/public_html/index.php on line 110
[01-Apr-2017 22:02:06 UTC] PHP Notice:  Undefined index: error in /home/danoesteticadmin/public_html/index.php on line 114
[03-Apr-2017 03:23:06 UTC] PHP Notice:  Undefined index: error in /home/danoesteticadmin/public_html/index.php on line 110
[03-Apr-2017 03:23:06 UTC] PHP Notice:  Undefined index: error in /home/danoesteticadmin/public_html/index.php on line 114
[03-Apr-2017 05:18:09 UTC] PHP Notice:  Undefined index: error in /home/danoesteticadmin/public_html/index.php on line 110
[03-Apr-2017 05:18:09 UTC] PHP Notice:  Undefined index: error in /home/danoesteticadmin/public_html/index.php on line 114
[03-Apr-2017 22:02:11 UTC] PHP Notice:  Undefined index: error in /home/danoesteticadmin/public_html/index.php on line 110
[03-Apr-2017 22:02:11 UTC] PHP Notice:  Undefined index: error in /home/danoesteticadmin/public_html/index.php on line 114
[03-Apr-2017 23:04:21 UTC] PHP Notice:  Undefined index: error in /home/danoesteticadmin/public_html/index.php on line 110
[03-Apr-2017 23:04:21 UTC] PHP Notice:  Undefined index: error in /home/danoesteticadmin/public_html/index.php on line 114
[04-Apr-2017 00:34:49 UTC] PHP Notice:  Undefined index: error in /home/danoesteticadmin/public_html/index.php on line 110
[04-Apr-2017 00:34:49 UTC] PHP Notice:  Undefined index: error in /home/danoesteticadmin/public_html/index.php on line 114
[04-Apr-2017 05:36:56 UTC] PHP Notice:  Undefined index: error in /home/danoesteticadmin/public_html/index.php on line 110
[04-Apr-2017 05:36:56 UTC] PHP Notice:  Undefined index: error in /home/danoesteticadmin/public_html/index.php on line 114
[04-Apr-2017 09:36:07 UTC] PHP Notice:  Undefined index: error in /home/danoesteticadmin/public_html/index.php on line 110
[04-Apr-2017 09:36:07 UTC] PHP Notice:  Undefined index: error in /home/danoesteticadmin/public_html/index.php on line 114
[04-Apr-2017 13:59:27 UTC] PHP Notice:  Undefined index: error in /home/danoesteticadmin/public_html/index.php on line 110
[04-Apr-2017 13:59:27 UTC] PHP Notice:  Undefined index: error in /home/danoesteticadmin/public_html/index.php on line 114
[04-Apr-2017 22:23:29 UTC] PHP Notice:  Undefined index: error in /home/danoesteticadmin/public_html/index.php on line 110
[04-Apr-2017 22:23:29 UTC] PHP Notice:  Undefined index: error in /home/danoesteticadmin/public_html/index.php on line 114
[05-Apr-2017 04:37:14 UTC] PHP Notice:  Undefined index: error in /home/danoesteticadmin/public_html/index.php on line 110
[05-Apr-2017 04:37:14 UTC] PHP Notice:  Undefined index: error in /home/danoesteticadmin/public_html/index.php on line 114
[05-Apr-2017 11:37:50 UTC] PHP Notice:  Undefined index: error in /home/danoesteticadmin/public_html/index.php on line 110
[05-Apr-2017 11:37:50 UTC] PHP Notice:  Undefined index: error in /home/danoesteticadmin/public_html/index.php on line 114
[05-Apr-2017 23:15:53 UTC] PHP Notice:  Undefined index: error in /home/danoesteticadmin/public_html/index.php on line 110
[05-Apr-2017 23:15:53 UTC] PHP Notice:  Undefined index: error in /home/danoesteticadmin/public_html/index.php on line 114
[05-Apr-2017 23:37:13 UTC] PHP Notice:  Undefined index: error in /home/danoesteticadmin/public_html/index.php on line 110
[05-Apr-2017 23:37:13 UTC] PHP Notice:  Undefined index: error in /home/danoesteticadmin/public_html/index.php on line 114
[05-Apr-2017 23:58:28 UTC] PHP Notice:  Undefined index: error in /home/danoesteticadmin/public_html/index.php on line 110
[05-Apr-2017 23:58:28 UTC] PHP Notice:  Undefined index: error in /home/danoesteticadmin/public_html/index.php on line 114
[06-Apr-2017 00:44:45 UTC] PHP Notice:  Undefined index: error in /home/danoesteticadmin/public_html/index.php on line 110
[06-Apr-2017 00:44:45 UTC] PHP Notice:  Undefined index: error in /home/danoesteticadmin/public_html/index.php on line 114
[06-Apr-2017 10:40:39 UTC] PHP Notice:  Undefined index: error in /home/danoesteticadmin/public_html/index.php on line 110
[06-Apr-2017 10:40:39 UTC] PHP Notice:  Undefined index: error in /home/danoesteticadmin/public_html/index.php on line 114
[06-Apr-2017 13:55:22 UTC] PHP Notice:  Undefined index: error in /home/danoesteticadmin/public_html/index.php on line 110
[06-Apr-2017 13:55:22 UTC] PHP Notice:  Undefined index: error in /home/danoesteticadmin/public_html/index.php on line 114
[06-Apr-2017 17:06:59 UTC] PHP Notice:  Undefined index: error in /home/danoesteticadmin/public_html/index.php on line 110
[06-Apr-2017 17:06:59 UTC] PHP Notice:  Undefined index: error in /home/danoesteticadmin/public_html/index.php on line 114
[06-Apr-2017 17:09:06 UTC] PHP Notice:  Undefined index: error in /home/danoesteticadmin/public_html/index.php on line 110
[06-Apr-2017 17:09:06 UTC] PHP Notice:  Undefined index: error in /home/danoesteticadmin/public_html/index.php on line 114
[06-Apr-2017 17:30:04 UTC] PHP Notice:  Undefined index: error in /home/danoesteticadmin/public_html/index.php on line 110
[06-Apr-2017 17:30:04 UTC] PHP Notice:  Undefined index: error in /home/danoesteticadmin/public_html/index.php on line 114
[06-Apr-2017 17:38:50 UTC] PHP Notice:  Undefined index: error in /home/danoesteticadmin/public_html/index.php on line 110
[06-Apr-2017 17:38:50 UTC] PHP Notice:  Undefined index: error in /home/danoesteticadmin/public_html/index.php on line 114
[06-Apr-2017 18:08:28 UTC] PHP Notice:  Undefined index: error in /home/danoesteticadmin/public_html/index.php on line 110
[06-Apr-2017 18:08:28 UTC] PHP Notice:  Undefined index: error in /home/danoesteticadmin/public_html/index.php on line 114
[06-Apr-2017 18:08:31 UTC] PHP Notice:  Undefined index: error in /home/danoesteticadmin/public_html/index.php on line 110
[06-Apr-2017 18:08:31 UTC] PHP Notice:  Undefined index: error in /home/danoesteticadmin/public_html/index.php on line 114
[06-Apr-2017 18:19:37 UTC] PHP Notice:  Undefined index: error in /home/danoesteticadmin/public_html/index.php on line 110
[06-Apr-2017 18:19:37 UTC] PHP Notice:  Undefined index: error in /home/danoesteticadmin/public_html/index.php on line 114
[06-Apr-2017 23:10:52 UTC] PHP Notice:  Undefined index: error in /home/danoesteticadmin/public_html/index.php on line 110
[06-Apr-2017 23:10:52 UTC] PHP Notice:  Undefined index: error in /home/danoesteticadmin/public_html/index.php on line 114
[07-Apr-2017 12:08:14 UTC] PHP Notice:  Undefined index: error in /home/danoesteticadmin/public_html/index.php on line 110
[07-Apr-2017 12:08:14 UTC] PHP Notice:  Undefined index: error in /home/danoesteticadmin/public_html/index.php on line 114
[07-Apr-2017 14:51:23 UTC] PHP Notice:  Undefined index: error in /home/danoesteticadmin/public_html/index.php on line 110
[07-Apr-2017 14:51:23 UTC] PHP Notice:  Undefined index: error in /home/danoesteticadmin/public_html/index.php on line 114
[07-Apr-2017 18:39:24 UTC] PHP Notice:  Undefined index: error in /home/danoesteticadmin/public_html/index.php on line 110
[07-Apr-2017 18:39:24 UTC] PHP Notice:  Undefined index: error in /home/danoesteticadmin/public_html/index.php on line 114
[09-Apr-2017 00:21:39 UTC] PHP Notice:  Undefined index: error in /home/danoesteticadmin/public_html/index.php on line 110
[09-Apr-2017 00:21:39 UTC] PHP Notice:  Undefined index: error in /home/danoesteticadmin/public_html/index.php on line 114
[09-Apr-2017 23:06:25 UTC] PHP Notice:  Undefined index: error in /home/danoesteticadmin/public_html/index.php on line 110
[09-Apr-2017 23:06:25 UTC] PHP Notice:  Undefined index: error in /home/danoesteticadmin/public_html/index.php on line 114
[10-Apr-2017 03:33:25 UTC] PHP Notice:  Undefined index: error in /home/danoesteticadmin/public_html/index.php on line 110
[10-Apr-2017 03:33:25 UTC] PHP Notice:  Undefined index: error in /home/danoesteticadmin/public_html/index.php on line 114
[10-Apr-2017 16:59:15 UTC] PHP Notice:  Undefined index: error in /home/danoesteticadmin/public_html/index.php on line 110
[10-Apr-2017 16:59:15 UTC] PHP Notice:  Undefined index: error in /home/danoesteticadmin/public_html/index.php on line 114
[10-Apr-2017 23:31:50 UTC] PHP Notice:  Undefined index: error in /home/danoesteticadmin/public_html/index.php on line 110
[10-Apr-2017 23:31:50 UTC] PHP Notice:  Undefined index: error in /home/danoesteticadmin/public_html/index.php on line 114
[11-Apr-2017 05:31:27 UTC] PHP Notice:  Undefined index: error in /home/danoesteticadmin/public_html/index.php on line 110
[11-Apr-2017 05:31:27 UTC] PHP Notice:  Undefined index: error in /home/danoesteticadmin/public_html/index.php on line 114
[11-Apr-2017 12:45:59 UTC] PHP Notice:  Undefined index: error in /home/danoesteticadmin/public_html/index.php on line 110
[11-Apr-2017 12:45:59 UTC] PHP Notice:  Undefined index: error in /home/danoesteticadmin/public_html/index.php on line 114
[11-Apr-2017 12:46:25 UTC] PHP Notice:  Undefined index: error in /home/danoesteticadmin/public_html/index.php on line 110
[11-Apr-2017 12:46:25 UTC] PHP Notice:  Undefined index: error in /home/danoesteticadmin/public_html/index.php on line 114
[11-Apr-2017 12:54:42 UTC] PHP Notice:  Undefined index: error in /home/danoesteticadmin/public_html/index.php on line 110
[11-Apr-2017 12:54:42 UTC] PHP Notice:  Undefined index: error in /home/danoesteticadmin/public_html/index.php on line 114
[11-Apr-2017 14:40:34 UTC] PHP Notice:  Undefined index: error in /home/danoesteticadmin/public_html/index.php on line 110
[11-Apr-2017 14:40:34 UTC] PHP Notice:  Undefined index: error in /home/danoesteticadmin/public_html/index.php on line 114
[11-Apr-2017 14:40:34 UTC] PHP Notice:  Undefined index: error in /home/danoesteticadmin/public_html/index.php on line 110
[11-Apr-2017 14:40:34 UTC] PHP Notice:  Undefined index: error in /home/danoesteticadmin/public_html/index.php on line 114
[11-Apr-2017 14:45:03 UTC] PHP Notice:  Undefined index: error in /home/danoesteticadmin/public_html/index.php on line 110
[11-Apr-2017 14:45:03 UTC] PHP Notice:  Undefined index: error in /home/danoesteticadmin/public_html/index.php on line 114
[11-Apr-2017 14:45:27 UTC] PHP Notice:  Undefined index: error in /home/danoesteticadmin/public_html/index.php on line 110
[11-Apr-2017 14:45:27 UTC] PHP Notice:  Undefined index: error in /home/danoesteticadmin/public_html/index.php on line 114
[11-Apr-2017 16:29:31 UTC] PHP Notice:  Undefined index: error in /home/danoesteticadmin/public_html/index.php on line 110
[11-Apr-2017 16:29:31 UTC] PHP Notice:  Undefined index: error in /home/danoesteticadmin/public_html/index.php on line 114
[11-Apr-2017 16:43:46 UTC] PHP Notice:  Undefined index: error in /home/danoesteticadmin/public_html/index.php on line 110
[11-Apr-2017 16:43:46 UTC] PHP Notice:  Undefined index: error in /home/danoesteticadmin/public_html/index.php on line 114
[11-Apr-2017 17:30:48 UTC] PHP Notice:  Undefined index: error in /home/danoesteticadmin/public_html/index.php on line 110
[11-Apr-2017 17:30:48 UTC] PHP Notice:  Undefined index: error in /home/danoesteticadmin/public_html/index.php on line 114
[11-Apr-2017 17:32:38 UTC] PHP Notice:  Undefined index: error in /home/danoesteticadmin/public_html/index.php on line 110
[11-Apr-2017 17:32:38 UTC] PHP Notice:  Undefined index: error in /home/danoesteticadmin/public_html/index.php on line 114
[11-Apr-2017 17:33:03 UTC] PHP Notice:  Undefined index: error in /home/danoesteticadmin/public_html/index.php on line 110
[11-Apr-2017 17:33:03 UTC] PHP Notice:  Undefined index: error in /home/danoesteticadmin/public_html/index.php on line 114
[11-Apr-2017 17:33:11 UTC] PHP Notice:  Undefined index: error in /home/danoesteticadmin/public_html/index.php on line 110
[11-Apr-2017 17:33:11 UTC] PHP Notice:  Undefined index: error in /home/danoesteticadmin/public_html/index.php on line 114
[11-Apr-2017 17:33:18 UTC] PHP Notice:  Undefined index: error in /home/danoesteticadmin/public_html/index.php on line 110
[11-Apr-2017 17:33:18 UTC] PHP Notice:  Undefined index: error in /home/danoesteticadmin/public_html/index.php on line 114
[11-Apr-2017 17:43:37 UTC] PHP Notice:  Undefined index: error in /home/danoesteticadmin/public_html/index.php on line 110
[11-Apr-2017 17:43:37 UTC] PHP Notice:  Undefined index: error in /home/danoesteticadmin/public_html/index.php on line 114
[11-Apr-2017 17:52:49 UTC] PHP Notice:  Undefined index: error in /home/danoesteticadmin/public_html/index.php on line 110
[11-Apr-2017 17:52:49 UTC] PHP Notice:  Undefined index: error in /home/danoesteticadmin/public_html/index.php on line 114
[11-Apr-2017 17:59:17 UTC] PHP Notice:  Undefined index: error in /home/danoesteticadmin/public_html/index.php on line 110
[11-Apr-2017 17:59:17 UTC] PHP Notice:  Undefined index: error in /home/danoesteticadmin/public_html/index.php on line 114
[11-Apr-2017 18:01:30 UTC] PHP Notice:  Undefined index: error in /home/danoesteticadmin/public_html/index.php on line 110
[11-Apr-2017 18:01:30 UTC] PHP Notice:  Undefined index: error in /home/danoesteticadmin/public_html/index.php on line 114
[12-Apr-2017 17:57:01 UTC] PHP Notice:  Undefined index: error in /home/danoesteticadmin/public_html/index.php on line 110
[12-Apr-2017 17:57:01 UTC] PHP Notice:  Undefined index: error in /home/danoesteticadmin/public_html/index.php on line 114
[13-Apr-2017 05:43:13 UTC] PHP Notice:  Undefined index: error in /home/danoesteticadmin/public_html/index.php on line 110
[13-Apr-2017 05:43:13 UTC] PHP Notice:  Undefined index: error in /home/danoesteticadmin/public_html/index.php on line 114
[13-Apr-2017 23:47:01 UTC] PHP Notice:  Undefined index: error in /home/danoesteticadmin/public_html/index.php on line 110
[13-Apr-2017 23:47:01 UTC] PHP Notice:  Undefined index: error in /home/danoesteticadmin/public_html/index.php on line 114
[14-Apr-2017 02:01:43 UTC] PHP Notice:  Undefined index: error in /home/danoesteticadmin/public_html/index.php on line 110
[14-Apr-2017 02:01:43 UTC] PHP Notice:  Undefined index: error in /home/danoesteticadmin/public_html/index.php on line 114
[14-Apr-2017 04:49:43 UTC] PHP Notice:  Undefined index: error in /home/danoesteticadmin/public_html/index.php on line 110
[14-Apr-2017 04:49:43 UTC] PHP Notice:  Undefined index: error in /home/danoesteticadmin/public_html/index.php on line 114
[14-Apr-2017 21:02:07 UTC] PHP Notice:  Undefined index: error in /home/danoesteticadmin/public_html/index.php on line 110
[14-Apr-2017 21:02:07 UTC] PHP Notice:  Undefined index: error in /home/danoesteticadmin/public_html/index.php on line 114
[15-Apr-2017 06:29:33 UTC] PHP Notice:  Undefined index: error in /home/danoesteticadmin/public_html/index.php on line 110
[15-Apr-2017 06:29:33 UTC] PHP Notice:  Undefined index: error in /home/danoesteticadmin/public_html/index.php on line 114
[15-Apr-2017 06:41:12 UTC] PHP Notice:  Undefined index: error in /home/danoesteticadmin/public_html/index.php on line 110
[15-Apr-2017 06:41:12 UTC] PHP Notice:  Undefined index: error in /home/danoesteticadmin/public_html/index.php on line 114
[15-Apr-2017 11:05:44 UTC] PHP Notice:  Undefined index: error in /home/danoesteticadmin/public_html/index.php on line 110
[15-Apr-2017 11:05:44 UTC] PHP Notice:  Undefined index: error in /home/danoesteticadmin/public_html/index.php on line 114
[15-Apr-2017 17:01:31 UTC] PHP Notice:  Undefined index: error in /home/danoesteticadmin/public_html/index.php on line 110
[15-Apr-2017 17:01:31 UTC] PHP Notice:  Undefined index: error in /home/danoesteticadmin/public_html/index.php on line 114
[15-Apr-2017 19:51:55 UTC] PHP Notice:  Undefined index: error in /home/danoesteticadmin/public_html/index.php on line 110
[15-Apr-2017 19:51:55 UTC] PHP Notice:  Undefined index: error in /home/danoesteticadmin/public_html/index.php on line 114
[16-Apr-2017 09:29:45 UTC] PHP Notice:  Undefined index: error in /home/danoesteticadmin/public_html/index.php on line 110
[16-Apr-2017 09:29:45 UTC] PHP Notice:  Undefined index: error in /home/danoesteticadmin/public_html/index.php on line 114
[17-Apr-2017 13:39:33 UTC] PHP Notice:  Undefined index: error in /home/danoesteticadmin/public_html/index.php on line 110
[17-Apr-2017 13:39:33 UTC] PHP Notice:  Undefined index: error in /home/danoesteticadmin/public_html/index.php on line 114
[17-Apr-2017 22:24:24 UTC] PHP Notice:  Undefined index: error in /home/danoesteticadmin/public_html/index.php on line 110
[17-Apr-2017 22:24:24 UTC] PHP Notice:  Undefined index: error in /home/danoesteticadmin/public_html/index.php on line 114
[18-Apr-2017 01:13:44 UTC] PHP Notice:  Undefined index: error in /home/danoesteticadmin/public_html/index.php on line 110
[18-Apr-2017 01:13:44 UTC] PHP Notice:  Undefined index: error in /home/danoesteticadmin/public_html/index.php on line 114
[18-Apr-2017 01:13:44 UTC] PHP Notice:  Undefined index: error in /home/danoesteticadmin/public_html/index.php on line 110
[18-Apr-2017 01:13:44 UTC] PHP Notice:  Undefined index: error in /home/danoesteticadmin/public_html/index.php on line 114
[18-Apr-2017 14:25:07 UTC] PHP Notice:  Undefined index: error in /home/danoesteticadmin/public_html/index.php on line 110
[18-Apr-2017 14:25:07 UTC] PHP Notice:  Undefined index: error in /home/danoesteticadmin/public_html/index.php on line 114
[18-Apr-2017 14:25:07 UTC] PHP Notice:  Undefined index: error in /home/danoesteticadmin/public_html/index.php on line 110
[18-Apr-2017 14:25:07 UTC] PHP Notice:  Undefined index: error in /home/danoesteticadmin/public_html/index.php on line 114
[18-Apr-2017 14:25:13 UTC] PHP Notice:  Undefined index: error in /home/danoesteticadmin/public_html/index.php on line 110
[18-Apr-2017 14:25:13 UTC] PHP Notice:  Undefined index: error in /home/danoesteticadmin/public_html/index.php on line 114
[18-Apr-2017 14:35:13 UTC] PHP Notice:  Undefined index: error in /home/danoesteticadmin/public_html/index.php on line 110
[18-Apr-2017 14:35:13 UTC] PHP Notice:  Undefined index: error in /home/danoesteticadmin/public_html/index.php on line 114
[18-Apr-2017 21:48:45 UTC] PHP Notice:  Undefined index: error in /home/danoesteticadmin/public_html/index.php on line 110
[18-Apr-2017 21:48:45 UTC] PHP Notice:  Undefined index: error in /home/danoesteticadmin/public_html/index.php on line 114
[19-Apr-2017 04:07:44 UTC] PHP Notice:  Undefined index: error in /home/danoesteticadmin/public_html/index.php on line 110
[19-Apr-2017 04:07:44 UTC] PHP Notice:  Undefined index: error in /home/danoesteticadmin/public_html/index.php on line 114
[19-Apr-2017 23:28:03 UTC] PHP Notice:  Undefined index: error in /home/danoesteticadmin/public_html/index.php on line 110
[19-Apr-2017 23:28:03 UTC] PHP Notice:  Undefined index: error in /home/danoesteticadmin/public_html/index.php on line 114
[20-Apr-2017 03:10:10 UTC] PHP Notice:  Undefined index: error in /home/danoesteticadmin/public_html/index.php on line 110
[20-Apr-2017 03:10:10 UTC] PHP Notice:  Undefined index: error in /home/danoesteticadmin/public_html/index.php on line 114
[20-Apr-2017 20:52:55 UTC] PHP Notice:  Undefined index: error in /home/danoesteticadmin/public_html/index.php on line 110
[20-Apr-2017 20:52:55 UTC] PHP Notice:  Undefined index: error in /home/danoesteticadmin/public_html/index.php on line 114
[21-Apr-2017 05:03:10 UTC] PHP Notice:  Undefined index: error in /home/danoesteticadmin/public_html/index.php on line 110
[21-Apr-2017 05:03:10 UTC] PHP Notice:  Undefined index: error in /home/danoesteticadmin/public_html/index.php on line 114
[21-Apr-2017 05:03:11 UTC] PHP Notice:  Undefined index: error in /home/danoesteticadmin/public_html/index.php on line 110
[21-Apr-2017 05:03:11 UTC] PHP Notice:  Undefined index: error in /home/danoesteticadmin/public_html/index.php on line 114
[21-Apr-2017 06:28:39 UTC] PHP Notice:  Undefined index: error in /home/danoesteticadmin/public_html/index.php on line 110
[21-Apr-2017 06:28:39 UTC] PHP Notice:  Undefined index: error in /home/danoesteticadmin/public_html/index.php on line 114
[21-Apr-2017 14:32:18 UTC] PHP Notice:  Undefined index: error in /home/danoesteticadmin/public_html/index.php on line 110
[21-Apr-2017 14:32:18 UTC] PHP Notice:  Undefined index: error in /home/danoesteticadmin/public_html/index.php on line 114
[21-Apr-2017 23:03:53 UTC] PHP Notice:  Undefined index: error in /home/danoesteticadmin/public_html/index.php on line 110
[21-Apr-2017 23:03:53 UTC] PHP Notice:  Undefined index: error in /home/danoesteticadmin/public_html/index.php on line 114
[22-Apr-2017 00:14:38 UTC] PHP Notice:  Undefined index: error in /home/danoesteticadmin/public_html/index.php on line 110
[22-Apr-2017 00:14:38 UTC] PHP Notice:  Undefined index: error in /home/danoesteticadmin/public_html/index.php on line 114
[22-Apr-2017 03:29:18 UTC] PHP Notice:  Undefined index: error in /home/danoesteticadmin/public_html/index.php on line 110
[22-Apr-2017 03:29:18 UTC] PHP Notice:  Undefined index: error in /home/danoesteticadmin/public_html/index.php on line 114
[22-Apr-2017 21:12:24 UTC] PHP Notice:  Undefined index: error in /home/danoesteticadmin/public_html/index.php on line 110
[22-Apr-2017 21:12:24 UTC] PHP Notice:  Undefined index: error in /home/danoesteticadmin/public_html/index.php on line 114
[23-Apr-2017 03:38:55 UTC] PHP Notice:  Undefined index: error in /home/danoesteticadmin/public_html/index.php on line 110
[23-Apr-2017 03:38:55 UTC] PHP Notice:  Undefined index: error in /home/danoesteticadmin/public_html/index.php on line 114
[23-Apr-2017 21:43:02 UTC] PHP Notice:  Undefined index: error in /home/danoesteticadmin/public_html/index.php on line 110
[23-Apr-2017 21:43:03 UTC] PHP Notice:  Undefined index: error in /home/danoesteticadmin/public_html/index.php on line 114
[23-Apr-2017 23:45:15 UTC] PHP Notice:  Undefined index: error in /home/danoesteticadmin/public_html/index.php on line 110
[23-Apr-2017 23:45:15 UTC] PHP Notice:  Undefined index: error in /home/danoesteticadmin/public_html/index.php on line 114
[24-Apr-2017 00:49:06 UTC] PHP Notice:  Undefined index: error in /home/danoesteticadmin/public_html/index.php on line 110
[24-Apr-2017 00:49:06 UTC] PHP Notice:  Undefined index: error in /home/danoesteticadmin/public_html/index.php on line 114
[24-Apr-2017 02:03:39 UTC] PHP Notice:  Undefined index: error in /home/danoesteticadmin/public_html/index.php on line 110
[24-Apr-2017 02:03:39 UTC] PHP Notice:  Undefined index: error in /home/danoesteticadmin/public_html/index.php on line 114
[24-Apr-2017 10:53:56 UTC] PHP Notice:  Undefined index: error in /home/danoesteticadmin/public_html/index.php on line 110
[24-Apr-2017 10:53:56 UTC] PHP Notice:  Undefined index: error in /home/danoesteticadmin/public_html/index.php on line 114
[24-Apr-2017 12:59:51 UTC] PHP Notice:  Undefined index: error in /home/danoesteticadmin/public_html/index.php on line 110
[24-Apr-2017 12:59:51 UTC] PHP Notice:  Undefined index: error in /home/danoesteticadmin/public_html/index.php on line 114
[25-Apr-2017 02:30:22 UTC] PHP Notice:  Undefined index: error in /home/danoesteticadmin/public_html/index.php on line 110
[25-Apr-2017 02:30:22 UTC] PHP Notice:  Undefined index: error in /home/danoesteticadmin/public_html/index.php on line 114
[25-Apr-2017 02:30:25 UTC] PHP Notice:  Undefined index: error in /home/danoesteticadmin/public_html/index.php on line 110
[25-Apr-2017 02:30:25 UTC] PHP Notice:  Undefined index: error in /home/danoesteticadmin/public_html/index.php on line 114
[25-Apr-2017 02:30:49 UTC] PHP Notice:  Undefined index: error in /home/danoesteticadmin/public_html/index.php on line 110
[25-Apr-2017 02:30:49 UTC] PHP Notice:  Undefined index: error in /home/danoesteticadmin/public_html/index.php on line 114
[25-Apr-2017 05:36:00 UTC] PHP Notice:  Undefined index: error in /home/danoesteticadmin/public_html/index.php on line 110
[25-Apr-2017 05:36:00 UTC] PHP Notice:  Undefined index: error in /home/danoesteticadmin/public_html/index.php on line 114
[25-Apr-2017 05:36:02 UTC] PHP Notice:  Undefined index: error in /home/danoesteticadmin/public_html/index.php on line 110
[25-Apr-2017 05:36:02 UTC] PHP Notice:  Undefined index: error in /home/danoesteticadmin/public_html/index.php on line 114
[25-Apr-2017 12:16:03 UTC] PHP Notice:  Undefined index: error in /home/danoesteticadmin/public_html/index.php on line 110
[25-Apr-2017 12:16:03 UTC] PHP Notice:  Undefined index: error in /home/danoesteticadmin/public_html/index.php on line 114
[25-Apr-2017 13:50:02 UTC] PHP Notice:  Undefined index: error in /home/danoesteticadmin/public_html/index.php on line 110
[25-Apr-2017 13:50:02 UTC] PHP Notice:  Undefined index: error in /home/danoesteticadmin/public_html/index.php on line 114
[25-Apr-2017 13:50:02 UTC] PHP Notice:  Undefined index: error in /home/danoesteticadmin/public_html/index.php on line 110
[25-Apr-2017 13:50:02 UTC] PHP Notice:  Undefined index: error in /home/danoesteticadmin/public_html/index.php on line 114
[25-Apr-2017 14:29:10 UTC] PHP Notice:  Undefined index: error in /home/danoesteticadmin/public_html/index.php on line 110
[25-Apr-2017 14:29:10 UTC] PHP Notice:  Undefined index: error in /home/danoesteticadmin/public_html/index.php on line 114
[25-Apr-2017 14:29:42 UTC] PHP Notice:  Undefined index: error in /home/danoesteticadmin/public_html/index.php on line 110
[25-Apr-2017 14:29:42 UTC] PHP Notice:  Undefined index: error in /home/danoesteticadmin/public_html/index.php on line 114
[25-Apr-2017 14:30:16 UTC] PHP Notice:  Undefined index: error in /home/danoesteticadmin/public_html/index.php on line 110
[25-Apr-2017 14:30:16 UTC] PHP Notice:  Undefined index: error in /home/danoesteticadmin/public_html/index.php on line 114
[25-Apr-2017 14:30:29 UTC] PHP Notice:  Undefined index: error in /home/danoesteticadmin/public_html/index.php on line 110
[25-Apr-2017 14:30:29 UTC] PHP Notice:  Undefined index: error in /home/danoesteticadmin/public_html/index.php on line 114
[25-Apr-2017 14:32:36 UTC] PHP Notice:  Undefined index: error in /home/danoesteticadmin/public_html/index.php on line 110
[25-Apr-2017 14:32:36 UTC] PHP Notice:  Undefined index: error in /home/danoesteticadmin/public_html/index.php on line 114
[25-Apr-2017 14:39:18 UTC] PHP Notice:  Undefined index: error in /home/danoesteticadmin/public_html/index.php on line 110
[25-Apr-2017 14:39:18 UTC] PHP Notice:  Undefined index: error in /home/danoesteticadmin/public_html/index.php on line 114
[25-Apr-2017 14:39:28 UTC] PHP Notice:  Undefined index: error in /home/danoesteticadmin/public_html/index.php on line 110
[25-Apr-2017 14:39:28 UTC] PHP Notice:  Undefined index: error in /home/danoesteticadmin/public_html/index.php on line 114
[25-Apr-2017 14:45:39 UTC] PHP Notice:  Undefined index: error in /home/danoesteticadmin/public_html/index.php on line 110
[25-Apr-2017 14:45:39 UTC] PHP Notice:  Undefined index: error in /home/danoesteticadmin/public_html/index.php on line 114
[25-Apr-2017 14:49:59 UTC] PHP Notice:  Undefined index: error in /home/danoesteticadmin/public_html/index.php on line 110
[25-Apr-2017 14:49:59 UTC] PHP Notice:  Undefined index: error in /home/danoesteticadmin/public_html/index.php on line 114
[25-Apr-2017 14:51:16 UTC] PHP Notice:  Undefined index: error in /home/danoesteticadmin/public_html/index.php on line 110
[25-Apr-2017 14:51:16 UTC] PHP Notice:  Undefined index: error in /home/danoesteticadmin/public_html/index.php on line 114
[25-Apr-2017 14:58:40 UTC] PHP Notice:  Undefined index: error in /home/danoesteticadmin/public_html/index.php on line 136
[25-Apr-2017 14:58:40 UTC] PHP Notice:  Undefined index: error in /home/danoesteticadmin/public_html/index.php on line 140
[25-Apr-2017 14:58:43 UTC] PHP Notice:  Undefined index: error in /home/danoesteticadmin/public_html/index.php on line 136
[25-Apr-2017 14:58:43 UTC] PHP Notice:  Undefined index: error in /home/danoesteticadmin/public_html/index.php on line 140
[25-Apr-2017 14:59:31 UTC] PHP Notice:  Undefined index: error in /home/danoesteticadmin/public_html/index.php on line 135
[25-Apr-2017 14:59:31 UTC] PHP Notice:  Undefined index: error in /home/danoesteticadmin/public_html/index.php on line 139
[25-Apr-2017 15:00:13 UTC] PHP Notice:  Undefined index: error in /home/danoesteticadmin/public_html/index.php on line 135
[25-Apr-2017 15:00:13 UTC] PHP Notice:  Undefined index: error in /home/danoesteticadmin/public_html/index.php on line 139
[25-Apr-2017 15:01:01 UTC] PHP Notice:  Undefined index: error in /home/danoesteticadmin/public_html/index.php on line 135
[25-Apr-2017 15:01:01 UTC] PHP Notice:  Undefined index: error in /home/danoesteticadmin/public_html/index.php on line 139
[25-Apr-2017 15:01:08 UTC] PHP Notice:  Undefined index: error in /home/danoesteticadmin/public_html/index.php on line 135
[25-Apr-2017 15:01:08 UTC] PHP Notice:  Undefined index: error in /home/danoesteticadmin/public_html/index.php on line 139
[25-Apr-2017 15:01:12 UTC] PHP Notice:  Undefined index: error in /home/danoesteticadmin/public_html/index.php on line 135
[25-Apr-2017 15:01:12 UTC] PHP Notice:  Undefined index: error in /home/danoesteticadmin/public_html/index.php on line 139
[25-Apr-2017 15:07:28 UTC] PHP Notice:  Undefined index: error in /home/danoesteticadmin/public_html/index.php on line 135
[25-Apr-2017 15:07:28 UTC] PHP Notice:  Undefined index: error in /home/danoesteticadmin/public_html/index.php on line 139
[25-Apr-2017 15:07:32 UTC] PHP Notice:  Undefined index: error in /home/danoesteticadmin/public_html/index.php on line 135
[25-Apr-2017 15:07:32 UTC] PHP Notice:  Undefined index: error in /home/danoesteticadmin/public_html/index.php on line 139
[25-Apr-2017 15:10:00 UTC] PHP Notice:  Undefined index: error in /home/danoesteticadmin/public_html/index.php on line 135
[25-Apr-2017 15:10:00 UTC] PHP Notice:  Undefined index: error in /home/danoesteticadmin/public_html/index.php on line 139
[25-Apr-2017 15:10:41 UTC] PHP Notice:  Undefined index: error in /home/danoesteticadmin/public_html/index.php on line 135
[25-Apr-2017 15:10:41 UTC] PHP Notice:  Undefined index: error in /home/danoesteticadmin/public_html/index.php on line 139
[25-Apr-2017 15:10:58 UTC] PHP Notice:  Undefined index: error in /home/danoesteticadmin/public_html/index.php on line 135
[25-Apr-2017 15:10:58 UTC] PHP Notice:  Undefined index: error in /home/danoesteticadmin/public_html/index.php on line 139
[25-Apr-2017 15:11:02 UTC] PHP Notice:  Undefined index: error in /home/danoesteticadmin/public_html/index.php on line 127
[25-Apr-2017 15:11:02 UTC] PHP Notice:  Undefined index: error in /home/danoesteticadmin/public_html/index.php on line 131
[25-Apr-2017 15:13:32 UTC] PHP Notice:  Undefined index: error in /home/danoesteticadmin/public_html/index.php on line 127
[25-Apr-2017 15:13:32 UTC] PHP Notice:  Undefined index: error in /home/danoesteticadmin/public_html/index.php on line 131
[25-Apr-2017 15:13:48 UTC] PHP Notice:  Undefined index: error in /home/danoesteticadmin/public_html/index.php on line 127
[25-Apr-2017 15:13:48 UTC] PHP Notice:  Undefined index: error in /home/danoesteticadmin/public_html/index.php on line 131
[25-Apr-2017 15:13:52 UTC] PHP Notice:  Undefined index: error in /home/danoesteticadmin/public_html/index.php on line 130
[25-Apr-2017 15:13:52 UTC] PHP Notice:  Undefined index: error in /home/danoesteticadmin/public_html/index.php on line 134
[25-Apr-2017 15:15:45 UTC] PHP Notice:  Undefined index: error in /home/danoesteticadmin/public_html/index.php on line 108
[25-Apr-2017 15:15:45 UTC] PHP Notice:  Undefined index: error in /home/danoesteticadmin/public_html/index.php on line 112
[25-Apr-2017 15:20:04 UTC] PHP Notice:  Undefined index: error in /home/danoesteticadmin/public_html/index.php on line 129
[25-Apr-2017 15:20:04 UTC] PHP Notice:  Undefined index: error in /home/danoesteticadmin/public_html/index.php on line 133
[25-Apr-2017 15:20:32 UTC] PHP Notice:  Undefined index: error in /home/danoesteticadmin/public_html/index.php on line 107
[25-Apr-2017 15:20:32 UTC] PHP Notice:  Undefined index: error in /home/danoesteticadmin/public_html/index.php on line 111
[25-Apr-2017 15:25:31 UTC] PHP Notice:  Undefined index: error in /home/danoesteticadmin/public_html/index.php on line 107
[25-Apr-2017 15:25:31 UTC] PHP Notice:  Undefined index: error in /home/danoesteticadmin/public_html/index.php on line 111
[25-Apr-2017 15:25:46 UTC] PHP Notice:  Undefined index: error in /home/danoesteticadmin/public_html/index.php on line 130
[25-Apr-2017 15:25:46 UTC] PHP Notice:  Undefined index: error in /home/danoesteticadmin/public_html/index.php on line 134
[25-Apr-2017 15:36:09 UTC] PHP Notice:  Undefined index: error in /home/danoesteticadmin/public_html/index.php on line 130
[25-Apr-2017 15:36:09 UTC] PHP Notice:  Undefined index: error in /home/danoesteticadmin/public_html/index.php on line 134
[25-Apr-2017 17:34:49 UTC] PHP Notice:  Undefined index: error in /home/danoesteticadmin/public_html/index.php on line 130
[25-Apr-2017 17:34:49 UTC] PHP Notice:  Undefined index: error in /home/danoesteticadmin/public_html/index.php on line 134
[25-Apr-2017 18:07:42 UTC] PHP Notice:  Undefined index: error in /home/danoesteticadmin/public_html/index.php on line 130
[25-Apr-2017 18:07:42 UTC] PHP Notice:  Undefined index: error in /home/danoesteticadmin/public_html/index.php on line 134
[25-Apr-2017 19:14:41 UTC] PHP Notice:  Undefined index: error in /home/danoesteticadmin/public_html/index.php on line 130
[25-Apr-2017 19:14:41 UTC] PHP Notice:  Undefined index: error in /home/danoesteticadmin/public_html/index.php on line 134
[25-Apr-2017 19:22:26 UTC] PHP Notice:  Undefined index: error in /home/danoesteticadmin/public_html/index.php on line 130
[25-Apr-2017 19:22:26 UTC] PHP Notice:  Undefined index: error in /home/danoesteticadmin/public_html/index.php on line 134
[25-Apr-2017 20:15:15 UTC] PHP Notice:  Undefined index: error in /home/danoesteticadmin/public_html/index.php on line 130
[25-Apr-2017 20:15:15 UTC] PHP Notice:  Undefined index: error in /home/danoesteticadmin/public_html/index.php on line 134
[26-Apr-2017 10:29:28 UTC] PHP Notice:  Undefined index: error in /home/danoesteticadmin/public_html/index.php on line 130
[26-Apr-2017 10:29:28 UTC] PHP Notice:  Undefined index: error in /home/danoesteticadmin/public_html/index.php on line 134
[26-Apr-2017 10:29:28 UTC] PHP Notice:  Undefined index: error in /home/danoesteticadmin/public_html/index.php on line 130
[26-Apr-2017 10:29:28 UTC] PHP Notice:  Undefined index: error in /home/danoesteticadmin/public_html/index.php on line 134
[26-Apr-2017 16:34:20 UTC] PHP Notice:  Undefined index: error in /home/danoesteticadmin/public_html/index.php on line 130
[26-Apr-2017 16:34:20 UTC] PHP Notice:  Undefined index: error in /home/danoesteticadmin/public_html/index.php on line 134
[26-Apr-2017 16:34:21 UTC] PHP Notice:  Undefined index: error in /home/danoesteticadmin/public_html/index.php on line 130
[26-Apr-2017 16:34:21 UTC] PHP Notice:  Undefined index: error in /home/danoesteticadmin/public_html/index.php on line 134
[27-Apr-2017 00:46:11 UTC] PHP Notice:  Undefined index: error in /home/danoesteticadmin/public_html/index.php on line 130
[27-Apr-2017 00:46:11 UTC] PHP Notice:  Undefined index: error in /home/danoesteticadmin/public_html/index.php on line 134
[27-Apr-2017 03:35:19 UTC] PHP Notice:  Undefined index: error in /home/danoesteticadmin/public_html/index.php on line 130
[27-Apr-2017 03:35:19 UTC] PHP Notice:  Undefined index: error in /home/danoesteticadmin/public_html/index.php on line 134
[27-Apr-2017 10:10:10 UTC] PHP Notice:  Undefined index: error in /home/danoesteticadmin/public_html/index.php on line 130
[27-Apr-2017 10:10:10 UTC] PHP Notice:  Undefined index: error in /home/danoesteticadmin/public_html/index.php on line 134
[27-Apr-2017 10:36:19 UTC] PHP Notice:  Undefined index: error in /home/danoesteticadmin/public_html/index.php on line 130
[27-Apr-2017 10:36:19 UTC] PHP Notice:  Undefined index: error in /home/danoesteticadmin/public_html/index.php on line 134
[27-Apr-2017 11:50:57 UTC] PHP Notice:  Undefined index: error in /home/danoesteticadmin/public_html/index.php on line 130
[27-Apr-2017 11:50:57 UTC] PHP Notice:  Undefined index: error in /home/danoesteticadmin/public_html/index.php on line 134
[27-Apr-2017 15:56:30 UTC] PHP Notice:  Undefined index: error in /home/danoesteticadmin/public_html/index.php on line 130
[27-Apr-2017 15:56:30 UTC] PHP Notice:  Undefined index: error in /home/danoesteticadmin/public_html/index.php on line 134
[27-Apr-2017 18:09:19 UTC] PHP Notice:  Undefined index: error in /home/danoesteticadmin/public_html/index.php on line 130
[27-Apr-2017 18:09:19 UTC] PHP Notice:  Undefined index: error in /home/danoesteticadmin/public_html/index.php on line 134
[27-Apr-2017 20:47:59 UTC] PHP Notice:  Undefined index: error in /home/danoesteticadmin/public_html/index.php on line 130
[27-Apr-2017 20:47:59 UTC] PHP Notice:  Undefined index: error in /home/danoesteticadmin/public_html/index.php on line 134
[28-Apr-2017 14:31:27 UTC] PHP Notice:  Undefined index: error in /home/danoesteticadmin/public_html/index.php on line 130
[28-Apr-2017 14:31:27 UTC] PHP Notice:  Undefined index: error in /home/danoesteticadmin/public_html/index.php on line 134
[28-Apr-2017 22:29:16 UTC] PHP Notice:  Undefined index: error in /home/danoesteticadmin/public_html/index.php on line 130
[28-Apr-2017 22:29:16 UTC] PHP Notice:  Undefined index: error in /home/danoesteticadmin/public_html/index.php on line 134
[29-Apr-2017 19:37:14 UTC] PHP Notice:  Undefined index: error in /home/danoesteticadmin/public_html/index.php on line 130
[29-Apr-2017 19:37:14 UTC] PHP Notice:  Undefined index: error in /home/danoesteticadmin/public_html/index.php on line 134
[29-Apr-2017 23:37:00 UTC] PHP Notice:  Undefined index: error in /home/danoesteticadmin/public_html/index.php on line 130
[29-Apr-2017 23:37:00 UTC] PHP Notice:  Undefined index: error in /home/danoesteticadmin/public_html/index.php on line 134
[30-Apr-2017 00:08:51 UTC] PHP Notice:  Undefined index: error in /home/danoesteticadmin/public_html/index.php on line 130
[30-Apr-2017 00:08:51 UTC] PHP Notice:  Undefined index: error in /home/danoesteticadmin/public_html/index.php on line 134
[30-Apr-2017 08:34:10 UTC] PHP Notice:  Undefined index: error in /home/danoesteticadmin/public_html/index.php on line 130
[30-Apr-2017 08:34:10 UTC] PHP Notice:  Undefined index: error in /home/danoesteticadmin/public_html/index.php on line 134
[01-May-2017 10:41:25 UTC] PHP Notice:  Undefined index: error in /home/danoesteticadmin/public_html/index.php on line 130
[01-May-2017 10:41:25 UTC] PHP Notice:  Undefined index: error in /home/danoesteticadmin/public_html/index.php on line 134
[01-May-2017 14:46:38 UTC] PHP Notice:  Undefined index: error in /home/danoesteticadmin/public_html/index.php on line 130
[01-May-2017 14:46:38 UTC] PHP Notice:  Undefined index: error in /home/danoesteticadmin/public_html/index.php on line 134
[01-May-2017 14:49:17 UTC] PHP Notice:  Undefined index: error in /home/danoesteticadmin/public_html/index.php on line 130
[01-May-2017 14:49:17 UTC] PHP Notice:  Undefined index: error in /home/danoesteticadmin/public_html/index.php on line 134
[01-May-2017 22:32:07 UTC] PHP Notice:  Undefined index: error in /home/danoesteticadmin/public_html/index.php on line 130
[01-May-2017 22:32:07 UTC] PHP Notice:  Undefined index: error in /home/danoesteticadmin/public_html/index.php on line 134
[02-May-2017 01:25:35 UTC] PHP Notice:  Undefined index: error in /home/danoesteticadmin/public_html/index.php on line 130
[02-May-2017 01:25:35 UTC] PHP Notice:  Undefined index: error in /home/danoesteticadmin/public_html/index.php on line 134
[02-May-2017 01:25:36 UTC] PHP Notice:  Undefined index: error in /home/danoesteticadmin/public_html/index.php on line 130
[02-May-2017 01:25:36 UTC] PHP Notice:  Undefined index: error in /home/danoesteticadmin/public_html/index.php on line 134
[02-May-2017 04:35:36 UTC] PHP Notice:  Undefined index: error in /home/danoesteticadmin/public_html/index.php on line 130
[02-May-2017 04:35:36 UTC] PHP Notice:  Undefined index: error in /home/danoesteticadmin/public_html/index.php on line 134
[02-May-2017 11:44:10 UTC] PHP Notice:  Undefined index: error in /home/danoesteticadmin/public_html/index.php on line 130
[02-May-2017 11:44:10 UTC] PHP Notice:  Undefined index: error in /home/danoesteticadmin/public_html/index.php on line 134
[02-May-2017 11:47:26 UTC] PHP Notice:  Undefined index: error in /home/danoesteticadmin/public_html/index.php on line 130
[02-May-2017 11:47:26 UTC] PHP Notice:  Undefined index: error in /home/danoesteticadmin/public_html/index.php on line 134
[02-May-2017 16:06:24 UTC] PHP Notice:  Undefined index: error in /home/danoesteticadmin/public_html/index.php on line 130
[02-May-2017 16:06:25 UTC] PHP Notice:  Undefined index: error in /home/danoesteticadmin/public_html/index.php on line 134
[03-May-2017 01:07:22 UTC] PHP Notice:  Undefined index: error in /home/danoesteticadmin/public_html/index.php on line 130
[03-May-2017 01:07:22 UTC] PHP Notice:  Undefined index: error in /home/danoesteticadmin/public_html/index.php on line 134
[03-May-2017 05:07:35 UTC] PHP Notice:  Undefined index: error in /home/danoesteticadmin/public_html/index.php on line 130
[03-May-2017 05:07:35 UTC] PHP Notice:  Undefined index: error in /home/danoesteticadmin/public_html/index.php on line 134
[03-May-2017 12:35:20 UTC] PHP Notice:  Undefined index: error in /home/danoesteticadmin/public_html/index.php on line 130
[03-May-2017 12:35:20 UTC] PHP Notice:  Undefined index: error in /home/danoesteticadmin/public_html/index.php on line 134
[03-May-2017 14:20:20 UTC] PHP Notice:  Undefined index: error in /home/danoesteticadmin/public_html/index.php on line 130
[03-May-2017 14:20:20 UTC] PHP Notice:  Undefined index: error in /home/danoesteticadmin/public_html/index.php on line 134
[04-May-2017 10:40:14 UTC] PHP Notice:  Undefined index: error in /home/danoesteticadmin/public_html/index.php on line 130
[04-May-2017 10:40:14 UTC] PHP Notice:  Undefined index: error in /home/danoesteticadmin/public_html/index.php on line 134
[05-May-2017 01:11:56 UTC] PHP Notice:  Undefined index: error in /home/danoesteticadmin/public_html/index.php on line 130
[05-May-2017 01:11:56 UTC] PHP Notice:  Undefined index: error in /home/danoesteticadmin/public_html/index.php on line 134
[05-May-2017 13:31:26 UTC] PHP Notice:  Undefined index: error in /home/danoesteticadmin/public_html/index.php on line 130
[05-May-2017 13:31:26 UTC] PHP Notice:  Undefined index: error in /home/danoesteticadmin/public_html/index.php on line 134
[05-May-2017 23:39:44 UTC] PHP Notice:  Undefined index: error in /home/danoesteticadmin/public_html/index.php on line 130
[05-May-2017 23:39:44 UTC] PHP Notice:  Undefined index: error in /home/danoesteticadmin/public_html/index.php on line 134
[06-May-2017 00:48:36 UTC] PHP Notice:  Undefined index: error in /home/danoesteticadmin/public_html/index.php on line 130
[06-May-2017 00:48:37 UTC] PHP Notice:  Undefined index: error in /home/danoesteticadmin/public_html/index.php on line 134
[06-May-2017 07:17:13 UTC] PHP Notice:  Undefined index: error in /home/danoesteticadmin/public_html/index.php on line 130
[06-May-2017 07:17:13 UTC] PHP Notice:  Undefined index: error in /home/danoesteticadmin/public_html/index.php on line 134
[07-May-2017 18:51:45 UTC] PHP Notice:  Undefined index: error in /home/danoesteticadmin/public_html/index.php on line 130
[07-May-2017 18:51:45 UTC] PHP Notice:  Undefined index: error in /home/danoesteticadmin/public_html/index.php on line 134
[08-May-2017 01:18:06 UTC] PHP Notice:  Undefined index: error in /home/danoesteticadmin/public_html/index.php on line 130
[08-May-2017 01:18:06 UTC] PHP Notice:  Undefined index: error in /home/danoesteticadmin/public_html/index.php on line 134
[08-May-2017 07:21:14 UTC] PHP Notice:  Undefined index: error in /home/danoesteticadmin/public_html/index.php on line 130
[08-May-2017 07:21:14 UTC] PHP Notice:  Undefined index: error in /home/danoesteticadmin/public_html/index.php on line 134
[08-May-2017 07:21:20 UTC] PHP Notice:  Undefined index: Message in /home/danoesteticadmin/public_html/contactengine.php on line 8
[08-May-2017 12:29:10 UTC] PHP Notice:  Undefined index: error in /home/danoesteticadmin/public_html/index.php on line 130
[08-May-2017 12:29:10 UTC] PHP Notice:  Undefined index: error in /home/danoesteticadmin/public_html/index.php on line 134
[08-May-2017 23:24:15 UTC] PHP Notice:  Undefined index: error in /home/danoesteticadmin/public_html/index.php on line 130
[08-May-2017 23:24:15 UTC] PHP Notice:  Undefined index: error in /home/danoesteticadmin/public_html/index.php on line 134
[08-May-2017 23:24:16 UTC] PHP Notice:  Undefined index: error in /home/danoesteticadmin/public_html/index.php on line 130
[08-May-2017 23:24:16 UTC] PHP Notice:  Undefined index: error in /home/danoesteticadmin/public_html/index.php on line 134
[08-May-2017 23:24:18 UTC] PHP Notice:  Undefined index: error in /home/danoesteticadmin/public_html/index.php on line 130
[08-May-2017 23:24:18 UTC] PHP Notice:  Undefined index: error in /home/danoesteticadmin/public_html/index.php on line 134
[08-May-2017 23:24:19 UTC] PHP Notice:  Undefined index: error in /home/danoesteticadmin/public_html/index.php on line 130
[08-May-2017 23:24:19 UTC] PHP Notice:  Undefined index: error in /home/danoesteticadmin/public_html/index.php on line 134
[08-May-2017 23:24:20 UTC] PHP Notice:  Undefined index: error in /home/danoesteticadmin/public_html/index.php on line 130
[08-May-2017 23:24:20 UTC] PHP Notice:  Undefined index: error in /home/danoesteticadmin/public_html/index.php on line 134
[08-May-2017 23:56:21 UTC] PHP Notice:  Undefined index: error in /home/danoesteticadmin/public_html/index.php on line 130
[08-May-2017 23:56:21 UTC] PHP Notice:  Undefined index: error in /home/danoesteticadmin/public_html/index.php on line 134
[09-May-2017 02:15:31 UTC] PHP Notice:  Undefined index: error in /home/danoesteticadmin/public_html/index.php on line 130
[09-May-2017 02:15:31 UTC] PHP Notice:  Undefined index: error in /home/danoesteticadmin/public_html/index.php on line 134
[09-May-2017 03:05:38 UTC] PHP Notice:  Undefined index: error in /home/danoesteticadmin/public_html/index.php on line 130
[09-May-2017 03:05:38 UTC] PHP Notice:  Undefined index: error in /home/danoesteticadmin/public_html/index.php on line 134
[09-May-2017 13:46:08 UTC] PHP Notice:  Undefined index: error in /home/danoesteticadmin/public_html/index.php on line 130
[09-May-2017 13:46:08 UTC] PHP Notice:  Undefined index: error in /home/danoesteticadmin/public_html/index.php on line 134
[09-May-2017 17:01:59 UTC] PHP Notice:  Undefined index: error in /home/danoesteticadmin/public_html/index.php on line 130
[09-May-2017 17:01:59 UTC] PHP Notice:  Undefined index: error in /home/danoesteticadmin/public_html/index.php on line 134
[09-May-2017 18:47:46 UTC] PHP Notice:  Undefined index: error in /home/danoesteticadmin/public_html/index.php on line 130
[09-May-2017 18:47:46 UTC] PHP Notice:  Undefined index: error in /home/danoesteticadmin/public_html/index.php on line 134
[09-May-2017 19:25:41 UTC] PHP Notice:  Undefined index: error in /home/danoesteticadmin/public_html/index.php on line 130
[09-May-2017 19:25:41 UTC] PHP Notice:  Undefined index: error in /home/danoesteticadmin/public_html/index.php on line 134
[10-May-2017 03:45:58 UTC] PHP Notice:  Undefined index: error in /home/danoesteticadmin/public_html/index.php on line 130
[10-May-2017 03:45:58 UTC] PHP Notice:  Undefined index: error in /home/danoesteticadmin/public_html/index.php on line 134
[10-May-2017 04:43:59 UTC] PHP Notice:  Undefined index: error in /home/danoesteticadmin/public_html/index.php on line 130
[10-May-2017 04:43:59 UTC] PHP Notice:  Undefined index: error in /home/danoesteticadmin/public_html/index.php on line 134
[10-May-2017 10:07:01 UTC] PHP Notice:  Undefined index: error in /home/danoesteticadmin/public_html/index.php on line 130
[10-May-2017 10:07:01 UTC] PHP Notice:  Undefined index: error in /home/danoesteticadmin/public_html/index.php on line 134
[10-May-2017 11:07:43 UTC] PHP Notice:  Undefined index: error in /home/danoesteticadmin/public_html/index.php on line 130
[10-May-2017 11:07:43 UTC] PHP Notice:  Undefined index: error in /home/danoesteticadmin/public_html/index.php on line 134
[10-May-2017 11:31:31 UTC] PHP Notice:  Undefined index: error in /home/danoesteticadmin/public_html/index.php on line 130
[10-May-2017 11:31:31 UTC] PHP Notice:  Undefined index: error in /home/danoesteticadmin/public_html/index.php on line 134
[10-May-2017 12:24:38 UTC] PHP Notice:  Undefined index: error in /home/danoesteticadmin/public_html/index.php on line 130
[10-May-2017 12:24:38 UTC] PHP Notice:  Undefined index: error in /home/danoesteticadmin/public_html/index.php on line 134
[10-May-2017 21:16:40 UTC] PHP Notice:  Undefined index: error in /home/danoesteticadmin/public_html/index.php on line 130
[10-May-2017 21:16:40 UTC] PHP Notice:  Undefined index: error in /home/danoesteticadmin/public_html/index.php on line 134
[10-May-2017 23:21:18 UTC] PHP Notice:  Undefined index: error in /home/danoesteticadmin/public_html/index.php on line 130
[10-May-2017 23:21:18 UTC] PHP Notice:  Undefined index: error in /home/danoesteticadmin/public_html/index.php on line 134
[11-May-2017 01:23:03 UTC] PHP Notice:  Undefined index: error in /home/danoesteticadmin/public_html/index.php on line 130
[11-May-2017 01:23:03 UTC] PHP Notice:  Undefined index: error in /home/danoesteticadmin/public_html/index.php on line 134
[11-May-2017 01:23:04 UTC] PHP Notice:  Undefined index: error in /home/danoesteticadmin/public_html/index.php on line 130
[11-May-2017 01:23:04 UTC] PHP Notice:  Undefined index: error in /home/danoesteticadmin/public_html/index.php on line 134
[11-May-2017 03:20:56 UTC] PHP Notice:  Undefined index: error in /home/danoesteticadmin/public_html/index.php on line 130
[11-May-2017 03:20:56 UTC] PHP Notice:  Undefined index: error in /home/danoesteticadmin/public_html/index.php on line 134
[11-May-2017 10:47:04 UTC] PHP Notice:  Undefined index: error in /home/danoesteticadmin/public_html/index.php on line 130
[11-May-2017 10:47:04 UTC] PHP Notice:  Undefined index: error in /home/danoesteticadmin/public_html/index.php on line 134
[11-May-2017 12:49:15 UTC] PHP Notice:  Undefined index: error in /home/danoesteticadmin/public_html/index.php on line 130
[11-May-2017 12:49:15 UTC] PHP Notice:  Undefined index: error in /home/danoesteticadmin/public_html/index.php on line 134
[12-May-2017 10:35:34 UTC] PHP Notice:  Undefined index: error in /home/danoesteticadmin/public_html/index.php on line 130
[12-May-2017 10:35:35 UTC] PHP Notice:  Undefined index: error in /home/danoesteticadmin/public_html/index.php on line 134
[12-May-2017 14:31:09 UTC] PHP Notice:  Undefined index: error in /home/danoesteticadmin/public_html/index.php on line 130
[12-May-2017 14:31:09 UTC] PHP Notice:  Undefined index: error in /home/danoesteticadmin/public_html/index.php on line 134
[12-May-2017 21:37:17 UTC] PHP Notice:  Undefined index: error in /home/danoesteticadmin/public_html/index.php on line 130
[12-May-2017 21:37:17 UTC] PHP Notice:  Undefined index: error in /home/danoesteticadmin/public_html/index.php on line 134
[13-May-2017 08:19:17 UTC] PHP Notice:  Undefined index: error in /home/danoesteticadmin/public_html/index.php on line 130
[13-May-2017 08:19:17 UTC] PHP Notice:  Undefined index: error in /home/danoesteticadmin/public_html/index.php on line 134
[13-May-2017 18:25:38 UTC] PHP Notice:  Undefined index: error in /home/danoesteticadmin/public_html/index.php on line 130
[13-May-2017 18:25:38 UTC] PHP Notice:  Undefined index: error in /home/danoesteticadmin/public_html/index.php on line 134
[14-May-2017 19:56:10 UTC] PHP Notice:  Undefined index: error in /home/danoesteticadmin/public_html/index.php on line 130
[14-May-2017 19:56:10 UTC] PHP Notice:  Undefined index: error in /home/danoesteticadmin/public_html/index.php on line 134
[15-May-2017 00:44:47 UTC] PHP Notice:  Undefined index: error in /home/danoesteticadmin/public_html/index.php on line 130
[15-May-2017 00:44:47 UTC] PHP Notice:  Undefined index: error in /home/danoesteticadmin/public_html/index.php on line 134
[15-May-2017 08:13:43 UTC] PHP Notice:  Undefined index: error in /home/danoesteticadmin/public_html/index.php on line 130
[15-May-2017 08:13:43 UTC] PHP Notice:  Undefined index: error in /home/danoesteticadmin/public_html/index.php on line 134
[15-May-2017 13:17:40 UTC] PHP Notice:  Undefined index: error in /home/danoesteticadmin/public_html/index.php on line 130
[15-May-2017 13:17:40 UTC] PHP Notice:  Undefined index: error in /home/danoesteticadmin/public_html/index.php on line 134
[15-May-2017 13:17:42 UTC] PHP Notice:  Undefined index: error in /home/danoesteticadmin/public_html/index.php on line 130
[15-May-2017 13:17:42 UTC] PHP Notice:  Undefined index: error in /home/danoesteticadmin/public_html/index.php on line 134
[15-May-2017 20:46:31 UTC] PHP Notice:  Undefined index: error in /home/danoesteticadmin/public_html/index.php on line 130
[15-May-2017 20:46:31 UTC] PHP Notice:  Undefined index: error in /home/danoesteticadmin/public_html/index.php on line 134
[15-May-2017 22:35:53 UTC] PHP Notice:  Undefined index: error in /home/danoesteticadmin/public_html/index.php on line 130
[15-May-2017 22:35:53 UTC] PHP Notice:  Undefined index: error in /home/danoesteticadmin/public_html/index.php on line 134
[16-May-2017 05:32:17 UTC] PHP Notice:  Undefined index: error in /home/danoesteticadmin/public_html/index.php on line 130
[16-May-2017 05:32:17 UTC] PHP Notice:  Undefined index: error in /home/danoesteticadmin/public_html/index.php on line 134
[16-May-2017 11:36:46 UTC] PHP Notice:  Undefined index: error in /home/danoesteticadmin/public_html/index.php on line 130
[16-May-2017 11:36:46 UTC] PHP Notice:  Undefined index: error in /home/danoesteticadmin/public_html/index.php on line 134
[16-May-2017 14:07:53 UTC] PHP Notice:  Undefined index: error in /home/danoesteticadmin/public_html/index.php on line 130
[16-May-2017 14:07:53 UTC] PHP Notice:  Undefined index: error in /home/danoesteticadmin/public_html/index.php on line 134
[16-May-2017 14:57:02 UTC] PHP Notice:  Undefined index: error in /home/danoesteticadmin/public_html/index.php on line 130
[16-May-2017 14:57:02 UTC] PHP Notice:  Undefined index: error in /home/danoesteticadmin/public_html/index.php on line 134
[16-May-2017 15:08:01 UTC] PHP Notice:  Undefined index: error in /home/danoesteticadmin/public_html/index.php on line 130
[16-May-2017 15:08:01 UTC] PHP Notice:  Undefined index: error in /home/danoesteticadmin/public_html/index.php on line 134
[16-May-2017 16:01:46 UTC] PHP Notice:  Undefined index: error in /home/danoesteticadmin/public_html/index.php on line 130
[16-May-2017 16:01:46 UTC] PHP Notice:  Undefined index: error in /home/danoesteticadmin/public_html/index.php on line 134
[16-May-2017 16:01:47 UTC] PHP Notice:  Undefined index: error in /home/danoesteticadmin/public_html/index.php on line 130
[16-May-2017 16:01:47 UTC] PHP Notice:  Undefined index: error in /home/danoesteticadmin/public_html/index.php on line 134
[16-May-2017 18:53:54 UTC] PHP Notice:  Undefined index: error in /home/danoesteticadmin/public_html/index.php on line 130
[16-May-2017 18:53:54 UTC] PHP Notice:  Undefined index: error in /home/danoesteticadmin/public_html/index.php on line 134
[17-May-2017 01:04:56 UTC] PHP Notice:  Undefined index: error in /home/danoesteticadmin/public_html/index.php on line 130
[17-May-2017 01:04:56 UTC] PHP Notice:  Undefined index: error in /home/danoesteticadmin/public_html/index.php on line 134
[17-May-2017 02:30:04 UTC] PHP Notice:  Undefined index: error in /home/danoesteticadmin/public_html/index.php on line 130
[17-May-2017 02:30:04 UTC] PHP Notice:  Undefined index: error in /home/danoesteticadmin/public_html/index.php on line 134
[17-May-2017 02:30:16 UTC] PHP Notice:  Undefined index: Message in /home/danoesteticadmin/public_html/contactengine.php on line 8
[17-May-2017 02:39:28 UTC] PHP Notice:  Undefined index: error in /home/danoesteticadmin/public_html/index.php on line 130
[17-May-2017 02:39:28 UTC] PHP Notice:  Undefined index: error in /home/danoesteticadmin/public_html/index.php on line 134
[17-May-2017 05:32:36 UTC] PHP Notice:  Undefined index: error in /home/danoesteticadmin/public_html/index.php on line 130
[17-May-2017 05:32:36 UTC] PHP Notice:  Undefined index: error in /home/danoesteticadmin/public_html/index.php on line 134
[17-May-2017 08:22:12 UTC] PHP Notice:  Undefined index: error in /home/danoesteticadmin/public_html/index.php on line 130
[17-May-2017 08:22:12 UTC] PHP Notice:  Undefined index: error in /home/danoesteticadmin/public_html/index.php on line 134
[18-May-2017 07:49:35 UTC] PHP Notice:  Undefined index: error in /home/danoesteticadmin/public_html/index.php on line 130
[18-May-2017 07:49:35 UTC] PHP Notice:  Undefined index: error in /home/danoesteticadmin/public_html/index.php on line 134
[18-May-2017 11:05:23 UTC] PHP Notice:  Undefined index: error in /home/danoesteticadmin/public_html/index.php on line 130
[18-May-2017 11:05:23 UTC] PHP Notice:  Undefined index: error in /home/danoesteticadmin/public_html/index.php on line 134
[18-May-2017 20:46:53 UTC] PHP Notice:  Undefined index: error in /home/danoesteticadmin/public_html/index.php on line 130
[18-May-2017 20:46:53 UTC] PHP Notice:  Undefined index: error in /home/danoesteticadmin/public_html/index.php on line 134
[18-May-2017 21:57:31 UTC] PHP Notice:  Undefined index: error in /home/danoesteticadmin/public_html/index.php on line 130
[18-May-2017 21:57:31 UTC] PHP Notice:  Undefined index: error in /home/danoesteticadmin/public_html/index.php on line 134
[18-May-2017 22:53:20 UTC] PHP Notice:  Undefined index: error in /home/danoesteticadmin/public_html/index.php on line 130
[18-May-2017 22:53:20 UTC] PHP Notice:  Undefined index: error in /home/danoesteticadmin/public_html/index.php on line 134
[19-May-2017 00:57:40 UTC] PHP Notice:  Undefined index: error in /home/danoesteticadmin/public_html/index.php on line 130
[19-May-2017 00:57:40 UTC] PHP Notice:  Undefined index: error in /home/danoesteticadmin/public_html/index.php on line 134
[19-May-2017 05:03:16 UTC] PHP Notice:  Undefined index: error in /home/danoesteticadmin/public_html/index.php on line 130
[19-May-2017 05:03:16 UTC] PHP Notice:  Undefined index: error in /home/danoesteticadmin/public_html/index.php on line 134
[19-May-2017 09:27:26 UTC] PHP Notice:  Undefined index: error in /home/danoesteticadmin/public_html/index.php on line 130
[19-May-2017 09:27:26 UTC] PHP Notice:  Undefined index: error in /home/danoesteticadmin/public_html/index.php on line 134
[19-May-2017 09:53:11 UTC] PHP Notice:  Undefined index: error in /home/danoesteticadmin/public_html/index.php on line 130
[19-May-2017 09:53:11 UTC] PHP Notice:  Undefined index: error in /home/danoesteticadmin/public_html/index.php on line 134
[19-May-2017 14:35:23 UTC] PHP Notice:  Undefined index: error in /home/danoesteticadmin/public_html/index.php on line 130
[19-May-2017 14:35:23 UTC] PHP Notice:  Undefined index: error in /home/danoesteticadmin/public_html/index.php on line 134
[19-May-2017 14:36:18 UTC] PHP Notice:  Undefined index: error in /home/danoesteticadmin/public_html/index.php on line 130
[19-May-2017 14:36:18 UTC] PHP Notice:  Undefined index: error in /home/danoesteticadmin/public_html/index.php on line 134
[19-May-2017 16:42:46 UTC] PHP Notice:  Undefined index: error in /home/danoesteticadmin/public_html/index.php on line 130
[19-May-2017 16:42:46 UTC] PHP Notice:  Undefined index: error in /home/danoesteticadmin/public_html/index.php on line 134
[19-May-2017 18:39:17 UTC] PHP Notice:  Undefined index: error in /home/danoesteticadmin/public_html/index.php on line 130
[19-May-2017 18:39:17 UTC] PHP Notice:  Undefined index: error in /home/danoesteticadmin/public_html/index.php on line 134
[19-May-2017 22:18:03 UTC] PHP Notice:  Undefined index: error in /home/danoesteticadmin/public_html/index.php on line 130
[19-May-2017 22:18:03 UTC] PHP Notice:  Undefined index: error in /home/danoesteticadmin/public_html/index.php on line 134
[19-May-2017 22:18:03 UTC] PHP Notice:  Undefined index: error in /home/danoesteticadmin/public_html/index.php on line 130
[19-May-2017 22:18:03 UTC] PHP Notice:  Undefined index: error in /home/danoesteticadmin/public_html/index.php on line 134
[20-May-2017 00:17:16 UTC] PHP Notice:  Undefined index: error in /home/danoesteticadmin/public_html/index.php on line 130
[20-May-2017 00:17:16 UTC] PHP Notice:  Undefined index: error in /home/danoesteticadmin/public_html/index.php on line 134
[20-May-2017 03:15:40 UTC] PHP Notice:  Undefined index: error in /home/danoesteticadmin/public_html/index.php on line 130
[20-May-2017 03:15:41 UTC] PHP Notice:  Undefined index: error in /home/danoesteticadmin/public_html/index.php on line 134
[20-May-2017 10:30:26 UTC] PHP Notice:  Undefined index: error in /home/danoesteticadmin/public_html/index.php on line 130
[20-May-2017 10:30:26 UTC] PHP Notice:  Undefined index: error in /home/danoesteticadmin/public_html/index.php on line 134
[20-May-2017 16:43:59 UTC] PHP Notice:  Undefined index: error in /home/danoesteticadmin/public_html/index.php on line 130
[20-May-2017 16:43:59 UTC] PHP Notice:  Undefined index: error in /home/danoesteticadmin/public_html/index.php on line 134
[20-May-2017 22:07:24 UTC] PHP Notice:  Undefined index: error in /home/danoesteticadmin/public_html/index.php on line 130
[20-May-2017 22:07:24 UTC] PHP Notice:  Undefined index: error in /home/danoesteticadmin/public_html/index.php on line 134
[20-May-2017 22:21:13 UTC] PHP Notice:  Undefined index: error in /home/danoesteticadmin/public_html/index.php on line 130
[20-May-2017 22:21:13 UTC] PHP Notice:  Undefined index: error in /home/danoesteticadmin/public_html/index.php on line 134
[20-May-2017 23:31:49 UTC] PHP Notice:  Undefined index: error in /home/danoesteticadmin/public_html/index.php on line 130
[20-May-2017 23:31:49 UTC] PHP Notice:  Undefined index: error in /home/danoesteticadmin/public_html/index.php on line 134
[21-May-2017 02:32:26 UTC] PHP Notice:  Undefined index: error in /home/danoesteticadmin/public_html/index.php on line 130
[21-May-2017 02:32:26 UTC] PHP Notice:  Undefined index: error in /home/danoesteticadmin/public_html/index.php on line 134
[21-May-2017 13:02:05 UTC] PHP Notice:  Undefined index: error in /home/danoesteticadmin/public_html/index.php on line 130
[21-May-2017 13:02:05 UTC] PHP Notice:  Undefined index: error in /home/danoesteticadmin/public_html/index.php on line 134
[21-May-2017 22:12:19 UTC] PHP Notice:  Undefined index: error in /home/danoesteticadmin/public_html/index.php on line 130
[21-May-2017 22:12:19 UTC] PHP Notice:  Undefined index: error in /home/danoesteticadmin/public_html/index.php on line 134
[22-May-2017 06:11:38 UTC] PHP Notice:  Undefined index: error in /home/danoesteticadmin/public_html/index.php on line 130
[22-May-2017 06:11:38 UTC] PHP Notice:  Undefined index: error in /home/danoesteticadmin/public_html/index.php on line 134
[22-May-2017 09:27:57 UTC] PHP Notice:  Undefined index: error in /home/danoesteticadmin/public_html/index.php on line 130
[22-May-2017 09:27:57 UTC] PHP Notice:  Undefined index: error in /home/danoesteticadmin/public_html/index.php on line 134
[22-May-2017 10:25:42 UTC] PHP Notice:  Undefined index: error in /home/danoesteticadmin/public_html/index.php on line 130
[22-May-2017 10:25:42 UTC] PHP Notice:  Undefined index: error in /home/danoesteticadmin/public_html/index.php on line 134
[22-May-2017 14:19:06 UTC] PHP Notice:  Undefined index: error in /home/danoesteticadmin/public_html/index.php on line 130
[22-May-2017 14:19:06 UTC] PHP Notice:  Undefined index: error in /home/danoesteticadmin/public_html/index.php on line 134
[23-May-2017 09:31:36 UTC] PHP Notice:  Undefined index: error in /home/danoesteticadmin/public_html/index.php on line 130
[23-May-2017 09:31:36 UTC] PHP Notice:  Undefined index: error in /home/danoesteticadmin/public_html/index.php on line 134
[23-May-2017 10:00:42 UTC] PHP Notice:  Undefined index: error in /home/danoesteticadmin/public_html/index.php on line 130
[23-May-2017 10:00:42 UTC] PHP Notice:  Undefined index: error in /home/danoesteticadmin/public_html/index.php on line 134
[23-May-2017 11:16:52 UTC] PHP Notice:  Undefined index: error in /home/danoesteticadmin/public_html/index.php on line 130
[23-May-2017 11:16:52 UTC] PHP Notice:  Undefined index: error in /home/danoesteticadmin/public_html/index.php on line 134
[23-May-2017 13:18:19 UTC] PHP Notice:  Undefined index: error in /home/danoesteticadmin/public_html/index.php on line 130
[23-May-2017 13:18:19 UTC] PHP Notice:  Undefined index: error in /home/danoesteticadmin/public_html/index.php on line 134
[23-May-2017 13:27:16 UTC] PHP Notice:  Undefined index: error in /home/danoesteticadmin/public_html/index.php on line 130
[23-May-2017 13:27:16 UTC] PHP Notice:  Undefined index: error in /home/danoesteticadmin/public_html/index.php on line 134
[23-May-2017 17:04:51 UTC] PHP Notice:  Undefined index: error in /home/danoesteticadmin/public_html/index.php on line 130
[23-May-2017 17:04:51 UTC] PHP Notice:  Undefined index: error in /home/danoesteticadmin/public_html/index.php on line 134
[23-May-2017 20:28:18 UTC] PHP Notice:  Undefined index: error in /home/danoesteticadmin/public_html/index.php on line 130
[23-May-2017 20:28:18 UTC] PHP Notice:  Undefined index: error in /home/danoesteticadmin/public_html/index.php on line 134
[23-May-2017 20:57:47 UTC] PHP Notice:  Undefined index: error in /home/danoesteticadmin/public_html/index.php on line 130
[23-May-2017 20:57:47 UTC] PHP Notice:  Undefined index: error in /home/danoesteticadmin/public_html/index.php on line 134
[24-May-2017 05:15:55 UTC] PHP Notice:  Undefined index: error in /home/danoesteticadmin/public_html/index.php on line 130
[24-May-2017 05:15:55 UTC] PHP Notice:  Undefined index: error in /home/danoesteticadmin/public_html/index.php on line 134
[24-May-2017 07:30:12 UTC] PHP Notice:  Undefined index: error in /home/danoesteticadmin/public_html/index.php on line 130
[24-May-2017 07:30:12 UTC] PHP Notice:  Undefined index: error in /home/danoesteticadmin/public_html/index.php on line 134
[24-May-2017 10:55:22 UTC] PHP Notice:  Undefined index: error in /home/danoesteticadmin/public_html/index.php on line 130
[24-May-2017 10:55:22 UTC] PHP Notice:  Undefined index: error in /home/danoesteticadmin/public_html/index.php on line 134
[24-May-2017 19:47:31 UTC] PHP Notice:  Undefined index: error in /home/danoesteticadmin/public_html/index.php on line 130
[24-May-2017 19:47:31 UTC] PHP Notice:  Undefined index: error in /home/danoesteticadmin/public_html/index.php on line 134
[24-May-2017 21:54:04 UTC] PHP Notice:  Undefined index: error in /home/danoesteticadmin/public_html/index.php on line 130
[24-May-2017 21:54:04 UTC] PHP Notice:  Undefined index: error in /home/danoesteticadmin/public_html/index.php on line 134
[25-May-2017 08:56:21 UTC] PHP Notice:  Undefined index: error in /home/danoesteticadmin/public_html/index.php on line 130
[25-May-2017 08:56:21 UTC] PHP Notice:  Undefined index: error in /home/danoesteticadmin/public_html/index.php on line 134
[25-May-2017 13:07:59 UTC] PHP Notice:  Undefined index: error in /home/danoesteticadmin/public_html/index.php on line 130
[25-May-2017 13:07:59 UTC] PHP Notice:  Undefined index: error in /home/danoesteticadmin/public_html/index.php on line 134
[25-May-2017 17:11:03 UTC] PHP Notice:  Undefined index: error in /home/danoesteticadmin/public_html/index.php on line 130
[25-May-2017 17:11:03 UTC] PHP Notice:  Undefined index: error in /home/danoesteticadmin/public_html/index.php on line 134
[26-May-2017 14:18:29 UTC] PHP Notice:  Undefined index: error in /home/danoesteticadmin/public_html/index.php on line 130
[26-May-2017 14:18:29 UTC] PHP Notice:  Undefined index: error in /home/danoesteticadmin/public_html/index.php on line 134
[26-May-2017 20:53:42 UTC] PHP Notice:  Undefined index: error in /home/danoesteticadmin/public_html/index.php on line 130
[26-May-2017 20:53:42 UTC] PHP Notice:  Undefined index: error in /home/danoesteticadmin/public_html/index.php on line 134
[27-May-2017 05:46:15 UTC] PHP Notice:  Undefined index: error in /home/danoesteticadmin/public_html/index.php on line 130
[27-May-2017 05:46:15 UTC] PHP Notice:  Undefined index: error in /home/danoesteticadmin/public_html/index.php on line 134
[27-May-2017 07:40:01 UTC] PHP Notice:  Undefined index: error in /home/danoesteticadmin/public_html/index.php on line 130
[27-May-2017 07:40:01 UTC] PHP Notice:  Undefined index: error in /home/danoesteticadmin/public_html/index.php on line 134
[28-May-2017 03:53:41 UTC] PHP Notice:  Undefined index: error in /home/danoesteticadmin/public_html/index.php on line 130
[28-May-2017 03:53:41 UTC] PHP Notice:  Undefined index: error in /home/danoesteticadmin/public_html/index.php on line 134
[28-May-2017 08:44:54 UTC] PHP Notice:  Undefined index: error in /home/danoesteticadmin/public_html/index.php on line 130
[28-May-2017 08:44:54 UTC] PHP Notice:  Undefined index: error in /home/danoesteticadmin/public_html/index.php on line 134
[28-May-2017 11:10:19 UTC] PHP Notice:  Undefined index: error in /home/danoesteticadmin/public_html/index.php on line 130
[28-May-2017 11:10:19 UTC] PHP Notice:  Undefined index: error in /home/danoesteticadmin/public_html/index.php on line 134
[28-May-2017 11:34:34 UTC] PHP Notice:  Undefined index: error in /home/danoesteticadmin/public_html/index.php on line 130
[28-May-2017 11:34:34 UTC] PHP Notice:  Undefined index: error in /home/danoesteticadmin/public_html/index.php on line 134
[29-May-2017 01:42:06 UTC] PHP Notice:  Undefined index: error in /home/danoesteticadmin/public_html/index.php on line 130
[29-May-2017 01:42:06 UTC] PHP Notice:  Undefined index: error in /home/danoesteticadmin/public_html/index.php on line 134
[29-May-2017 05:30:01 UTC] PHP Notice:  Undefined index: error in /home/danoesteticadmin/public_html/index.php on line 130
[29-May-2017 05:30:01 UTC] PHP Notice:  Undefined index: error in /home/danoesteticadmin/public_html/index.php on line 134
[29-May-2017 05:30:01 UTC] PHP Notice:  Undefined index: error in /home/danoesteticadmin/public_html/index.php on line 130
[29-May-2017 05:30:01 UTC] PHP Notice:  Undefined index: error in /home/danoesteticadmin/public_html/index.php on line 134
[29-May-2017 09:12:59 UTC] PHP Notice:  Undefined index: error in /home/danoesteticadmin/public_html/index.php on line 130
[29-May-2017 09:12:59 UTC] PHP Notice:  Undefined index: error in /home/danoesteticadmin/public_html/index.php on line 134
[29-May-2017 10:23:45 UTC] PHP Notice:  Undefined index: error in /home/danoesteticadmin/public_html/index.php on line 130
[29-May-2017 10:23:45 UTC] PHP Notice:  Undefined index: error in /home/danoesteticadmin/public_html/index.php on line 134
[29-May-2017 12:22:24 UTC] PHP Notice:  Undefined index: error in /home/danoesteticadmin/public_html/index.php on line 130
[29-May-2017 12:22:24 UTC] PHP Notice:  Undefined index: error in /home/danoesteticadmin/public_html/index.php on line 134
[29-May-2017 21:03:00 UTC] PHP Notice:  Undefined index: error in /home/danoesteticadmin/public_html/index.php on line 130
[29-May-2017 21:03:00 UTC] PHP Notice:  Undefined index: error in /home/danoesteticadmin/public_html/index.php on line 134
[30-May-2017 09:54:13 UTC] PHP Notice:  Undefined index: error in /home/danoesteticadmin/public_html/index.php on line 130
[30-May-2017 09:54:13 UTC] PHP Notice:  Undefined index: error in /home/danoesteticadmin/public_html/index.php on line 134
[30-May-2017 10:22:29 UTC] PHP Notice:  Undefined index: error in /home/danoesteticadmin/public_html/index.php on line 130
[30-May-2017 10:22:29 UTC] PHP Notice:  Undefined index: error in /home/danoesteticadmin/public_html/index.php on line 134
[30-May-2017 13:17:56 UTC] PHP Notice:  Undefined index: error in /home/danoesteticadmin/public_html/index.php on line 130
[30-May-2017 13:17:56 UTC] PHP Notice:  Undefined index: error in /home/danoesteticadmin/public_html/index.php on line 134
[31-May-2017 00:41:37 UTC] PHP Notice:  Undefined index: error in /home/danoesteticadmin/public_html/index.php on line 130
[31-May-2017 00:41:37 UTC] PHP Notice:  Undefined index: error in /home/danoesteticadmin/public_html/index.php on line 134
[31-May-2017 03:37:19 UTC] PHP Notice:  Undefined index: error in /home/danoesteticadmin/public_html/index.php on line 130
[31-May-2017 03:37:19 UTC] PHP Notice:  Undefined index: error in /home/danoesteticadmin/public_html/index.php on line 134
[31-May-2017 03:54:38 UTC] PHP Notice:  Undefined index: error in /home/danoesteticadmin/public_html/index.php on line 130
[31-May-2017 03:54:38 UTC] PHP Notice:  Undefined index: error in /home/danoesteticadmin/public_html/index.php on line 134
[31-May-2017 04:14:41 UTC] PHP Notice:  Undefined index: error in /home/danoesteticadmin/public_html/index.php on line 130
[31-May-2017 04:14:41 UTC] PHP Notice:  Undefined index: error in /home/danoesteticadmin/public_html/index.php on line 134
[31-May-2017 23:15:56 UTC] PHP Notice:  Undefined index: error in /home/danoesteticadmin/public_html/index.php on line 130
[31-May-2017 23:15:56 UTC] PHP Notice:  Undefined index: error in /home/danoesteticadmin/public_html/index.php on line 134
[01-Jun-2017 10:41:46 UTC] PHP Notice:  Undefined index: error in /home/danoesteticadmin/public_html/index.php on line 130
[01-Jun-2017 10:41:46 UTC] PHP Notice:  Undefined index: error in /home/danoesteticadmin/public_html/index.php on line 134
[01-Jun-2017 15:23:14 UTC] PHP Notice:  Undefined index: error in /home/danoesteticadmin/public_html/index.php on line 130
[01-Jun-2017 15:23:14 UTC] PHP Notice:  Undefined index: error in /home/danoesteticadmin/public_html/index.php on line 134
[01-Jun-2017 15:55:23 UTC] PHP Notice:  Undefined index: error in /home/danoesteticadmin/public_html/index.php on line 130
[01-Jun-2017 15:55:23 UTC] PHP Notice:  Undefined index: error in /home/danoesteticadmin/public_html/index.php on line 134
[01-Jun-2017 19:08:27 UTC] PHP Notice:  Undefined index: error in /home/danoesteticadmin/public_html/index.php on line 130
[01-Jun-2017 19:08:27 UTC] PHP Notice:  Undefined index: error in /home/danoesteticadmin/public_html/index.php on line 134
[01-Jun-2017 20:40:56 UTC] PHP Notice:  Undefined index: error in /home/danoesteticadmin/public_html/index.php on line 130
[01-Jun-2017 20:40:56 UTC] PHP Notice:  Undefined index: error in /home/danoesteticadmin/public_html/index.php on line 134
[02-Jun-2017 02:16:16 UTC] PHP Notice:  Undefined index: error in /home/danoesteticadmin/public_html/index.php on line 130
[02-Jun-2017 02:16:16 UTC] PHP Notice:  Undefined index: error in /home/danoesteticadmin/public_html/index.php on line 134
[02-Jun-2017 03:01:59 UTC] PHP Notice:  Undefined index: error in /home/danoesteticadmin/public_html/index.php on line 130
[02-Jun-2017 03:01:59 UTC] PHP Notice:  Undefined index: error in /home/danoesteticadmin/public_html/index.php on line 134
[02-Jun-2017 03:01:59 UTC] PHP Notice:  Undefined index: error in /home/danoesteticadmin/public_html/index.php on line 130
[02-Jun-2017 03:01:59 UTC] PHP Notice:  Undefined index: error in /home/danoesteticadmin/public_html/index.php on line 134
[02-Jun-2017 05:54:48 UTC] PHP Notice:  Undefined index: error in /home/danoesteticadmin/public_html/index.php on line 130
[02-Jun-2017 05:54:48 UTC] PHP Notice:  Undefined index: error in /home/danoesteticadmin/public_html/index.php on line 134
[02-Jun-2017 21:13:11 UTC] PHP Notice:  Undefined index: error in /home/danoesteticadmin/public_html/index.php on line 130
[02-Jun-2017 21:13:11 UTC] PHP Notice:  Undefined index: error in /home/danoesteticadmin/public_html/index.php on line 134
[03-Jun-2017 07:22:33 UTC] PHP Notice:  Undefined index: error in /home/danoesteticadmin/public_html/index.php on line 130
[03-Jun-2017 07:22:33 UTC] PHP Notice:  Undefined index: error in /home/danoesteticadmin/public_html/index.php on line 134
[03-Jun-2017 10:54:11 UTC] PHP Notice:  Undefined index: error in /home/danoesteticadmin/public_html/index.php on line 130
[03-Jun-2017 10:54:11 UTC] PHP Notice:  Undefined index: error in /home/danoesteticadmin/public_html/index.php on line 134
[03-Jun-2017 19:11:10 UTC] PHP Notice:  Undefined index: error in /home/danoesteticadmin/public_html/index.php on line 130
[03-Jun-2017 19:11:10 UTC] PHP Notice:  Undefined index: error in /home/danoesteticadmin/public_html/index.php on line 134
[04-Jun-2017 04:47:00 UTC] PHP Notice:  Undefined index: error in /home/danoesteticadmin/public_html/index.php on line 130
[04-Jun-2017 04:47:00 UTC] PHP Notice:  Undefined index: error in /home/danoesteticadmin/public_html/index.php on line 134
[04-Jun-2017 07:22:50 UTC] PHP Notice:  Undefined index: error in /home/danoesteticadmin/public_html/index.php on line 130
[04-Jun-2017 07:22:50 UTC] PHP Notice:  Undefined index: error in /home/danoesteticadmin/public_html/index.php on line 134
[04-Jun-2017 07:22:52 UTC] PHP Notice:  Undefined index: error in /home/danoesteticadmin/public_html/index.php on line 130
[04-Jun-2017 07:22:52 UTC] PHP Notice:  Undefined index: error in /home/danoesteticadmin/public_html/index.php on line 134
[04-Jun-2017 07:22:53 UTC] PHP Notice:  Undefined index: error in /home/danoesteticadmin/public_html/index.php on line 130
[04-Jun-2017 07:22:53 UTC] PHP Notice:  Undefined index: error in /home/danoesteticadmin/public_html/index.php on line 134
[04-Jun-2017 18:54:48 UTC] PHP Notice:  Undefined index: error in /home/danoesteticadmin/public_html/index.php on line 130
[04-Jun-2017 18:54:48 UTC] PHP Notice:  Undefined index: error in /home/danoesteticadmin/public_html/index.php on line 134
[04-Jun-2017 23:24:52 UTC] PHP Notice:  Undefined index: error in /home/danoesteticadmin/public_html/index.php on line 130
[04-Jun-2017 23:24:52 UTC] PHP Notice:  Undefined index: error in /home/danoesteticadmin/public_html/index.php on line 134
[04-Jun-2017 23:24:52 UTC] PHP Notice:  Undefined index: error in /home/danoesteticadmin/public_html/index.php on line 130
[04-Jun-2017 23:24:52 UTC] PHP Notice:  Undefined index: error in /home/danoesteticadmin/public_html/index.php on line 134
[05-Jun-2017 10:16:15 UTC] PHP Notice:  Undefined index: error in /home/danoesteticadmin/public_html/index.php on line 130
[05-Jun-2017 10:16:15 UTC] PHP Notice:  Undefined index: error in /home/danoesteticadmin/public_html/index.php on line 134
[05-Jun-2017 10:16:56 UTC] PHP Notice:  Undefined index: error in /home/danoesteticadmin/public_html/index.php on line 130
[05-Jun-2017 10:16:56 UTC] PHP Notice:  Undefined index: error in /home/danoesteticadmin/public_html/index.php on line 134
[05-Jun-2017 12:10:28 UTC] PHP Notice:  Undefined index: error in /home/danoesteticadmin/public_html/index.php on line 130
[05-Jun-2017 12:10:28 UTC] PHP Notice:  Undefined index: error in /home/danoesteticadmin/public_html/index.php on line 134
[05-Jun-2017 16:06:11 UTC] PHP Notice:  Undefined index: error in /home/danoesteticadmin/public_html/index.php on line 130
[05-Jun-2017 16:06:11 UTC] PHP Notice:  Undefined index: error in /home/danoesteticadmin/public_html/index.php on line 134
[05-Jun-2017 18:48:39 UTC] PHP Notice:  Undefined index: error in /home/danoesteticadmin/public_html/index.php on line 130
[05-Jun-2017 18:48:39 UTC] PHP Notice:  Undefined index: error in /home/danoesteticadmin/public_html/index.php on line 134
[05-Jun-2017 22:19:08 UTC] PHP Notice:  Undefined index: error in /home/danoesteticadmin/public_html/index.php on line 130
[05-Jun-2017 22:19:08 UTC] PHP Notice:  Undefined index: error in /home/danoesteticadmin/public_html/index.php on line 134
[07-Jun-2017 05:28:05 UTC] PHP Notice:  Undefined index: error in /home/danoesteticadmin/public_html/index.php on line 130
[07-Jun-2017 05:28:05 UTC] PHP Notice:  Undefined index: error in /home/danoesteticadmin/public_html/index.php on line 134
[07-Jun-2017 11:20:51 UTC] PHP Notice:  Undefined index: error in /home/danoesteticadmin/public_html/index.php on line 130
[07-Jun-2017 11:20:51 UTC] PHP Notice:  Undefined index: error in /home/danoesteticadmin/public_html/index.php on line 134
[07-Jun-2017 14:03:57 UTC] PHP Notice:  Undefined index: error in /home/danoesteticadmin/public_html/index.php on line 130
[07-Jun-2017 14:03:57 UTC] PHP Notice:  Undefined index: error in /home/danoesteticadmin/public_html/index.php on line 134
[07-Jun-2017 16:25:11 UTC] PHP Notice:  Undefined index: error in /home/danoesteticadmin/public_html/index.php on line 130
[07-Jun-2017 16:25:11 UTC] PHP Notice:  Undefined index: error in /home/danoesteticadmin/public_html/index.php on line 134
[08-Jun-2017 07:21:28 UTC] PHP Notice:  Undefined index: error in /home/danoesteticadmin/public_html/index.php on line 130
[08-Jun-2017 07:21:28 UTC] PHP Notice:  Undefined index: error in /home/danoesteticadmin/public_html/index.php on line 134
[08-Jun-2017 13:00:35 UTC] PHP Notice:  Undefined index: error in /home/danoesteticadmin/public_html/index.php on line 130
[08-Jun-2017 13:00:35 UTC] PHP Notice:  Undefined index: error in /home/danoesteticadmin/public_html/index.php on line 134
[08-Jun-2017 16:55:36 UTC] PHP Notice:  Undefined index: error in /home/danoesteticadmin/public_html/index.php on line 130
[08-Jun-2017 16:55:36 UTC] PHP Notice:  Undefined index: error in /home/danoesteticadmin/public_html/index.php on line 134
[08-Jun-2017 22:19:21 UTC] PHP Notice:  Undefined index: error in /home/danoesteticadmin/public_html/index.php on line 130
[08-Jun-2017 22:19:21 UTC] PHP Notice:  Undefined index: error in /home/danoesteticadmin/public_html/index.php on line 134
[09-Jun-2017 12:40:21 UTC] PHP Notice:  Undefined index: error in /home/danoesteticadmin/public_html/index.php on line 130
[09-Jun-2017 12:40:21 UTC] PHP Notice:  Undefined index: error in /home/danoesteticadmin/public_html/index.php on line 134
[09-Jun-2017 14:56:51 UTC] PHP Notice:  Undefined index: error in /home/danoesteticadmin/public_html/index.php on line 130
[09-Jun-2017 14:56:51 UTC] PHP Notice:  Undefined index: error in /home/danoesteticadmin/public_html/index.php on line 134
[09-Jun-2017 16:59:04 UTC] PHP Notice:  Undefined index: error in /home/danoesteticadmin/public_html/index.php on line 130
[09-Jun-2017 16:59:04 UTC] PHP Notice:  Undefined index: error in /home/danoesteticadmin/public_html/index.php on line 134
[09-Jun-2017 23:06:29 UTC] PHP Notice:  Undefined index: error in /home/danoesteticadmin/public_html/index.php on line 130
[09-Jun-2017 23:06:29 UTC] PHP Notice:  Undefined index: error in /home/danoesteticadmin/public_html/index.php on line 134
[10-Jun-2017 01:26:41 UTC] PHP Notice:  Undefined index: error in /home/danoesteticadmin/public_html/index.php on line 130
[10-Jun-2017 01:26:41 UTC] PHP Notice:  Undefined index: error in /home/danoesteticadmin/public_html/index.php on line 134
[10-Jun-2017 02:04:27 UTC] PHP Notice:  Undefined index: error in /home/danoesteticadmin/public_html/index.php on line 130
[10-Jun-2017 02:04:27 UTC] PHP Notice:  Undefined index: error in /home/danoesteticadmin/public_html/index.php on line 134
[10-Jun-2017 02:04:28 UTC] PHP Notice:  Undefined index: error in /home/danoesteticadmin/public_html/index.php on line 130
[10-Jun-2017 02:04:28 UTC] PHP Notice:  Undefined index: error in /home/danoesteticadmin/public_html/index.php on line 134
[11-Jun-2017 04:03:34 UTC] PHP Notice:  Undefined index: error in /home/danoesteticadmin/public_html/index.php on line 130
[11-Jun-2017 04:03:34 UTC] PHP Notice:  Undefined index: error in /home/danoesteticadmin/public_html/index.php on line 134
[11-Jun-2017 07:18:22 UTC] PHP Notice:  Undefined index: error in /home/danoesteticadmin/public_html/index.php on line 130
[11-Jun-2017 07:18:22 UTC] PHP Notice:  Undefined index: error in /home/danoesteticadmin/public_html/index.php on line 134
[11-Jun-2017 11:04:47 UTC] PHP Notice:  Undefined index: error in /home/danoesteticadmin/public_html/index.php on line 130
[11-Jun-2017 11:04:47 UTC] PHP Notice:  Undefined index: error in /home/danoesteticadmin/public_html/index.php on line 134
[11-Jun-2017 11:04:47 UTC] PHP Notice:  Undefined index: error in /home/danoesteticadmin/public_html/index.php on line 130
[11-Jun-2017 11:04:47 UTC] PHP Notice:  Undefined index: error in /home/danoesteticadmin/public_html/index.php on line 134
[11-Jun-2017 12:45:26 UTC] PHP Notice:  Undefined index: error in /home/danoesteticadmin/public_html/index.php on line 130
[11-Jun-2017 12:45:26 UTC] PHP Notice:  Undefined index: error in /home/danoesteticadmin/public_html/index.php on line 134
[11-Jun-2017 18:39:13 UTC] PHP Notice:  Undefined index: error in /home/danoesteticadmin/public_html/index.php on line 130
[11-Jun-2017 18:39:13 UTC] PHP Notice:  Undefined index: error in /home/danoesteticadmin/public_html/index.php on line 134
[12-Jun-2017 15:43:53 UTC] PHP Notice:  Undefined index: error in /home/danoesteticadmin/public_html/index.php on line 130
[12-Jun-2017 15:43:53 UTC] PHP Notice:  Undefined index: error in /home/danoesteticadmin/public_html/index.php on line 134
[13-Jun-2017 06:37:02 UTC] PHP Notice:  Undefined index: error in /home/danoesteticadmin/public_html/index.php on line 130
[13-Jun-2017 06:37:02 UTC] PHP Notice:  Undefined index: error in /home/danoesteticadmin/public_html/index.php on line 134
[13-Jun-2017 13:34:01 UTC] PHP Notice:  Undefined index: error in /home/danoesteticadmin/public_html/index.php on line 130
[13-Jun-2017 13:34:01 UTC] PHP Notice:  Undefined index: error in /home/danoesteticadmin/public_html/index.php on line 134
[13-Jun-2017 13:54:20 UTC] PHP Notice:  Undefined index: error in /home/danoesteticadmin/public_html/index.php on line 130
[13-Jun-2017 13:54:20 UTC] PHP Notice:  Undefined index: error in /home/danoesteticadmin/public_html/index.php on line 134
[13-Jun-2017 13:54:20 UTC] PHP Notice:  Undefined index: error in /home/danoesteticadmin/public_html/index.php on line 130
[13-Jun-2017 13:54:20 UTC] PHP Notice:  Undefined index: error in /home/danoesteticadmin/public_html/index.php on line 134
[13-Jun-2017 16:34:27 UTC] PHP Notice:  Undefined index: error in /home/danoesteticadmin/public_html/index.php on line 130
[13-Jun-2017 16:34:27 UTC] PHP Notice:  Undefined index: error in /home/danoesteticadmin/public_html/index.php on line 134
[13-Jun-2017 16:35:20 UTC] PHP Notice:  Undefined index: error in /home/danoesteticadmin/public_html/index.php on line 130
[13-Jun-2017 16:35:20 UTC] PHP Notice:  Undefined index: error in /home/danoesteticadmin/public_html/index.php on line 134
[13-Jun-2017 18:07:20 UTC] PHP Notice:  Undefined index: error in /home/danoesteticadmin/public_html/index.php on line 130
[13-Jun-2017 18:07:20 UTC] PHP Notice:  Undefined index: error in /home/danoesteticadmin/public_html/index.php on line 134
[13-Jun-2017 19:29:28 UTC] PHP Notice:  Undefined index: error in /home/danoesteticadmin/public_html/index.php on line 130
[13-Jun-2017 19:29:28 UTC] PHP Notice:  Undefined index: error in /home/danoesteticadmin/public_html/index.php on line 134
[13-Jun-2017 20:19:49 UTC] PHP Notice:  Undefined index: error in /home/danoesteticadmin/public_html/index.php on line 130
[13-Jun-2017 20:19:49 UTC] PHP Notice:  Undefined index: error in /home/danoesteticadmin/public_html/index.php on line 134
[14-Jun-2017 16:39:52 UTC] PHP Notice:  Undefined index: error in /home/danoesteticadmin/public_html/index.php on line 130
[14-Jun-2017 16:39:52 UTC] PHP Notice:  Undefined index: error in /home/danoesteticadmin/public_html/index.php on line 134
[14-Jun-2017 18:04:12 UTC] PHP Notice:  Undefined index: error in /home/danoesteticadmin/public_html/index.php on line 130
[14-Jun-2017 18:04:12 UTC] PHP Notice:  Undefined index: error in /home/danoesteticadmin/public_html/index.php on line 134
[15-Jun-2017 11:19:11 UTC] PHP Notice:  Undefined index: error in /home/danoesteticadmin/public_html/index.php on line 130
[15-Jun-2017 11:19:11 UTC] PHP Notice:  Undefined index: error in /home/danoesteticadmin/public_html/index.php on line 134
[15-Jun-2017 13:55:35 UTC] PHP Notice:  Undefined index: error in /home/danoesteticadmin/public_html/index.php on line 130
[15-Jun-2017 13:55:35 UTC] PHP Notice:  Undefined index: error in /home/danoesteticadmin/public_html/index.php on line 134
[15-Jun-2017 14:37:21 UTC] PHP Notice:  Undefined index: error in /home/danoesteticadmin/public_html/index.php on line 130
[15-Jun-2017 14:37:21 UTC] PHP Notice:  Undefined index: error in /home/danoesteticadmin/public_html/index.php on line 134
[15-Jun-2017 17:40:22 UTC] PHP Notice:  Undefined index: error in /home/danoesteticadmin/public_html/index.php on line 130
[15-Jun-2017 17:40:22 UTC] PHP Notice:  Undefined index: error in /home/danoesteticadmin/public_html/index.php on line 134
[15-Jun-2017 22:41:15 UTC] PHP Notice:  Undefined index: error in /home/danoesteticadmin/public_html/index.php on line 130
[15-Jun-2017 22:41:15 UTC] PHP Notice:  Undefined index: error in /home/danoesteticadmin/public_html/index.php on line 134
[16-Jun-2017 01:27:34 UTC] PHP Notice:  Undefined index: error in /home/danoesteticadmin/public_html/index.php on line 130
[16-Jun-2017 01:27:34 UTC] PHP Notice:  Undefined index: error in /home/danoesteticadmin/public_html/index.php on line 134
[16-Jun-2017 02:53:11 UTC] PHP Notice:  Undefined index: error in /home/danoesteticadmin/public_html/index.php on line 130
[16-Jun-2017 02:53:11 UTC] PHP Notice:  Undefined index: error in /home/danoesteticadmin/public_html/index.php on line 134
[16-Jun-2017 08:59:17 UTC] PHP Notice:  Undefined index: error in /home/danoesteticadmin/public_html/index.php on line 130
[16-Jun-2017 08:59:17 UTC] PHP Notice:  Undefined index: error in /home/danoesteticadmin/public_html/index.php on line 134
[16-Jun-2017 14:23:54 UTC] PHP Notice:  Undefined index: error in /home/danoesteticadmin/public_html/index.php on line 130
[16-Jun-2017 14:23:54 UTC] PHP Notice:  Undefined index: error in /home/danoesteticadmin/public_html/index.php on line 134
[16-Jun-2017 14:28:23 UTC] PHP Notice:  Undefined index: error in /home/danoesteticadmin/public_html/index.php on line 130
[16-Jun-2017 14:28:23 UTC] PHP Notice:  Undefined index: error in /home/danoesteticadmin/public_html/index.php on line 134
[17-Jun-2017 13:42:19 UTC] PHP Notice:  Undefined index: error in /home/danoesteticadmin/public_html/index.php on line 130
[17-Jun-2017 13:42:19 UTC] PHP Notice:  Undefined index: error in /home/danoesteticadmin/public_html/index.php on line 134
[18-Jun-2017 06:30:01 UTC] PHP Notice:  Undefined index: error in /home/danoesteticadmin/public_html/index.php on line 130
[18-Jun-2017 06:30:01 UTC] PHP Notice:  Undefined index: error in /home/danoesteticadmin/public_html/index.php on line 134
[18-Jun-2017 07:23:08 UTC] PHP Notice:  Undefined index: error in /home/danoesteticadmin/public_html/index.php on line 130
[18-Jun-2017 07:23:08 UTC] PHP Notice:  Undefined index: error in /home/danoesteticadmin/public_html/index.php on line 134
[18-Jun-2017 07:23:09 UTC] PHP Notice:  Undefined index: error in /home/danoesteticadmin/public_html/index.php on line 130
[18-Jun-2017 07:23:09 UTC] PHP Notice:  Undefined index: error in /home/danoesteticadmin/public_html/index.php on line 134
[18-Jun-2017 07:23:11 UTC] PHP Notice:  Undefined index: error in /home/danoesteticadmin/public_html/index.php on line 130
[18-Jun-2017 07:23:11 UTC] PHP Notice:  Undefined index: error in /home/danoesteticadmin/public_html/index.php on line 134
[18-Jun-2017 07:23:12 UTC] PHP Notice:  Undefined index: error in /home/danoesteticadmin/public_html/index.php on line 130
[18-Jun-2017 07:23:12 UTC] PHP Notice:  Undefined index: error in /home/danoesteticadmin/public_html/index.php on line 134
[18-Jun-2017 07:23:13 UTC] PHP Notice:  Undefined index: error in /home/danoesteticadmin/public_html/index.php on line 130
[18-Jun-2017 07:23:13 UTC] PHP Notice:  Undefined index: error in /home/danoesteticadmin/public_html/index.php on line 134
[18-Jun-2017 07:25:32 UTC] PHP Notice:  Undefined index: error in /home/danoesteticadmin/public_html/index.php on line 130
[18-Jun-2017 07:25:32 UTC] PHP Notice:  Undefined index: error in /home/danoesteticadmin/public_html/index.php on line 134
[18-Jun-2017 07:25:42 UTC] PHP Notice:  Undefined index: error in /home/danoesteticadmin/public_html/index.php on line 130
[18-Jun-2017 07:25:42 UTC] PHP Notice:  Undefined index: error in /home/danoesteticadmin/public_html/index.php on line 134
[18-Jun-2017 07:25:43 UTC] PHP Notice:  Undefined index: error in /home/danoesteticadmin/public_html/index.php on line 130
[18-Jun-2017 07:25:43 UTC] PHP Notice:  Undefined index: error in /home/danoesteticadmin/public_html/index.php on line 134
[18-Jun-2017 07:25:44 UTC] PHP Notice:  Undefined index: error in /home/danoesteticadmin/public_html/index.php on line 130
[18-Jun-2017 07:25:44 UTC] PHP Notice:  Undefined index: error in /home/danoesteticadmin/public_html/index.php on line 134
[18-Jun-2017 07:25:44 UTC] PHP Notice:  Undefined index: error in /home/danoesteticadmin/public_html/index.php on line 130
[18-Jun-2017 07:25:44 UTC] PHP Notice:  Undefined index: error in /home/danoesteticadmin/public_html/index.php on line 134
[18-Jun-2017 11:25:26 UTC] PHP Notice:  Undefined index: error in /home/danoesteticadmin/public_html/index.php on line 130
[18-Jun-2017 11:25:26 UTC] PHP Notice:  Undefined index: error in /home/danoesteticadmin/public_html/index.php on line 134
[18-Jun-2017 11:40:07 UTC] PHP Notice:  Undefined index: error in /home/danoesteticadmin/public_html/index.php on line 130
[18-Jun-2017 11:40:07 UTC] PHP Notice:  Undefined index: error in /home/danoesteticadmin/public_html/index.php on line 134
[18-Jun-2017 11:46:28 UTC] PHP Notice:  Undefined index: error in /home/danoesteticadmin/public_html/index.php on line 130
[18-Jun-2017 11:46:28 UTC] PHP Notice:  Undefined index: error in /home/danoesteticadmin/public_html/index.php on line 134
[18-Jun-2017 13:14:33 UTC] PHP Notice:  Undefined index: error in /home/danoesteticadmin/public_html/index.php on line 130
[18-Jun-2017 13:14:33 UTC] PHP Notice:  Undefined index: error in /home/danoesteticadmin/public_html/index.php on line 134
[18-Jun-2017 14:21:26 UTC] PHP Notice:  Undefined index: error in /home/danoesteticadmin/public_html/index.php on line 130
[18-Jun-2017 14:21:26 UTC] PHP Notice:  Undefined index: error in /home/danoesteticadmin/public_html/index.php on line 134
[18-Jun-2017 15:53:27 UTC] PHP Notice:  Undefined index: error in /home/danoesteticadmin/public_html/index.php on line 130
[18-Jun-2017 15:53:27 UTC] PHP Notice:  Undefined index: error in /home/danoesteticadmin/public_html/index.php on line 134
[18-Jun-2017 16:17:25 UTC] PHP Notice:  Undefined index: error in /home/danoesteticadmin/public_html/index.php on line 130
[18-Jun-2017 16:17:25 UTC] PHP Notice:  Undefined index: error in /home/danoesteticadmin/public_html/index.php on line 134
[18-Jun-2017 16:38:23 UTC] PHP Notice:  Undefined index: error in /home/danoesteticadmin/public_html/index.php on line 130
[18-Jun-2017 16:38:23 UTC] PHP Notice:  Undefined index: error in /home/danoesteticadmin/public_html/index.php on line 134
[18-Jun-2017 18:00:31 UTC] PHP Notice:  Undefined index: error in /home/danoesteticadmin/public_html/index.php on line 130
[18-Jun-2017 18:00:31 UTC] PHP Notice:  Undefined index: error in /home/danoesteticadmin/public_html/index.php on line 134
[18-Jun-2017 21:26:59 UTC] PHP Notice:  Undefined index: error in /home/danoesteticadmin/public_html/index.php on line 130
[18-Jun-2017 21:26:59 UTC] PHP Notice:  Undefined index: error in /home/danoesteticadmin/public_html/index.php on line 134
[18-Jun-2017 21:37:04 UTC] PHP Notice:  Undefined index: error in /home/danoesteticadmin/public_html/index.php on line 130
[18-Jun-2017 21:37:04 UTC] PHP Notice:  Undefined index: error in /home/danoesteticadmin/public_html/index.php on line 134
[19-Jun-2017 00:58:55 UTC] PHP Notice:  Undefined index: error in /home/danoesteticadmin/public_html/index.php on line 130
[19-Jun-2017 00:58:55 UTC] PHP Notice:  Undefined index: error in /home/danoesteticadmin/public_html/index.php on line 134
[19-Jun-2017 02:47:33 UTC] PHP Notice:  Undefined index: error in /home/danoesteticadmin/public_html/index.php on line 130
[19-Jun-2017 02:47:33 UTC] PHP Notice:  Undefined index: error in /home/danoesteticadmin/public_html/index.php on line 134
[19-Jun-2017 02:50:04 UTC] PHP Notice:  Undefined index: error in /home/danoesteticadmin/public_html/index.php on line 130
[19-Jun-2017 02:50:04 UTC] PHP Notice:  Undefined index: error in /home/danoesteticadmin/public_html/index.php on line 134
[19-Jun-2017 03:52:38 UTC] PHP Notice:  Undefined index: error in /home/danoesteticadmin/public_html/index.php on line 130
[19-Jun-2017 03:52:38 UTC] PHP Notice:  Undefined index: error in /home/danoesteticadmin/public_html/index.php on line 134
[19-Jun-2017 04:41:11 UTC] PHP Notice:  Undefined index: error in /home/danoesteticadmin/public_html/index.php on line 130
[19-Jun-2017 04:41:11 UTC] PHP Notice:  Undefined index: error in /home/danoesteticadmin/public_html/index.php on line 134
[19-Jun-2017 04:46:05 UTC] PHP Notice:  Undefined index: error in /home/danoesteticadmin/public_html/index.php on line 130
[19-Jun-2017 04:46:05 UTC] PHP Notice:  Undefined index: error in /home/danoesteticadmin/public_html/index.php on line 134
[19-Jun-2017 05:17:51 UTC] PHP Notice:  Undefined index: error in /home/danoesteticadmin/public_html/index.php on line 130
[19-Jun-2017 05:17:51 UTC] PHP Notice:  Undefined index: error in /home/danoesteticadmin/public_html/index.php on line 134
[19-Jun-2017 05:40:53 UTC] PHP Notice:  Undefined index: error in /home/danoesteticadmin/public_html/index.php on line 130
[19-Jun-2017 05:40:53 UTC] PHP Notice:  Undefined index: error in /home/danoesteticadmin/public_html/index.php on line 134
[19-Jun-2017 07:02:01 UTC] PHP Notice:  Undefined index: error in /home/danoesteticadmin/public_html/index.php on line 130
[19-Jun-2017 07:02:01 UTC] PHP Notice:  Undefined index: error in /home/danoesteticadmin/public_html/index.php on line 134
[19-Jun-2017 07:17:29 UTC] PHP Notice:  Undefined index: error in /home/danoesteticadmin/public_html/index.php on line 130
[19-Jun-2017 07:17:29 UTC] PHP Notice:  Undefined index: error in /home/danoesteticadmin/public_html/index.php on line 134
[19-Jun-2017 07:17:29 UTC] PHP Notice:  Undefined index: error in /home/danoesteticadmin/public_html/index.php on line 130
[19-Jun-2017 07:17:29 UTC] PHP Notice:  Undefined index: error in /home/danoesteticadmin/public_html/index.php on line 134
[19-Jun-2017 08:47:55 UTC] PHP Notice:  Undefined index: error in /home/danoesteticadmin/public_html/index.php on line 130
[19-Jun-2017 08:47:55 UTC] PHP Notice:  Undefined index: error in /home/danoesteticadmin/public_html/index.php on line 134
[19-Jun-2017 09:57:57 UTC] PHP Notice:  Undefined index: error in /home/danoesteticadmin/public_html/index.php on line 130
[19-Jun-2017 09:57:57 UTC] PHP Notice:  Undefined index: error in /home/danoesteticadmin/public_html/index.php on line 134
[19-Jun-2017 11:13:04 UTC] PHP Notice:  Undefined index: error in /home/danoesteticadmin/public_html/index.php on line 130
[19-Jun-2017 11:13:04 UTC] PHP Notice:  Undefined index: error in /home/danoesteticadmin/public_html/index.php on line 134
[19-Jun-2017 12:03:42 UTC] PHP Notice:  Undefined index: error in /home/danoesteticadmin/public_html/index.php on line 130
[19-Jun-2017 12:03:42 UTC] PHP Notice:  Undefined index: error in /home/danoesteticadmin/public_html/index.php on line 134
[19-Jun-2017 13:21:33 UTC] PHP Notice:  Undefined index: error in /home/danoesteticadmin/public_html/index.php on line 130
[19-Jun-2017 13:21:33 UTC] PHP Notice:  Undefined index: error in /home/danoesteticadmin/public_html/index.php on line 134
[19-Jun-2017 13:33:10 UTC] PHP Notice:  Undefined index: error in /home/danoesteticadmin/public_html/index.php on line 130
[19-Jun-2017 13:33:10 UTC] PHP Notice:  Undefined index: error in /home/danoesteticadmin/public_html/index.php on line 134
[19-Jun-2017 14:33:59 UTC] PHP Notice:  Undefined index: error in /home/danoesteticadmin/public_html/index.php on line 130
[19-Jun-2017 14:33:59 UTC] PHP Notice:  Undefined index: error in /home/danoesteticadmin/public_html/index.php on line 134
[19-Jun-2017 15:00:39 UTC] PHP Notice:  Undefined index: error in /home/danoesteticadmin/public_html/index.php on line 130
[19-Jun-2017 15:00:39 UTC] PHP Notice:  Undefined index: error in /home/danoesteticadmin/public_html/index.php on line 134
[19-Jun-2017 16:28:44 UTC] PHP Notice:  Undefined index: error in /home/danoesteticadmin/public_html/index.php on line 130
[19-Jun-2017 16:28:44 UTC] PHP Notice:  Undefined index: error in /home/danoesteticadmin/public_html/index.php on line 134
[19-Jun-2017 16:29:39 UTC] PHP Notice:  Undefined index: error in /home/danoesteticadmin/public_html/index.php on line 130
[19-Jun-2017 16:29:39 UTC] PHP Notice:  Undefined index: error in /home/danoesteticadmin/public_html/index.php on line 134
[19-Jun-2017 18:59:56 UTC] PHP Notice:  Undefined index: error in /home/danoesteticadmin/public_html/index.php on line 130
[19-Jun-2017 18:59:56 UTC] PHP Notice:  Undefined index: error in /home/danoesteticadmin/public_html/index.php on line 134
[19-Jun-2017 19:05:04 UTC] PHP Notice:  Undefined index: error in /home/danoesteticadmin/public_html/index.php on line 130
[19-Jun-2017 19:05:04 UTC] PHP Notice:  Undefined index: error in /home/danoesteticadmin/public_html/index.php on line 134
[19-Jun-2017 19:17:32 UTC] PHP Notice:  Undefined index: error in /home/danoesteticadmin/public_html/index.php on line 130
[19-Jun-2017 19:17:32 UTC] PHP Notice:  Undefined index: error in /home/danoesteticadmin/public_html/index.php on line 134
[19-Jun-2017 20:08:17 UTC] PHP Notice:  Undefined index: error in /home/danoesteticadmin/public_html/index.php on line 130
[19-Jun-2017 20:08:17 UTC] PHP Notice:  Undefined index: error in /home/danoesteticadmin/public_html/index.php on line 134
[19-Jun-2017 20:10:19 UTC] PHP Notice:  Undefined index: error in /home/danoesteticadmin/public_html/index.php on line 130
[19-Jun-2017 20:10:19 UTC] PHP Notice:  Undefined index: error in /home/danoesteticadmin/public_html/index.php on line 134
[19-Jun-2017 21:43:15 UTC] PHP Notice:  Undefined index: error in /home/danoesteticadmin/public_html/index.php on line 130
[19-Jun-2017 21:43:15 UTC] PHP Notice:  Undefined index: error in /home/danoesteticadmin/public_html/index.php on line 134
[19-Jun-2017 22:12:59 UTC] PHP Notice:  Undefined index: error in /home/danoesteticadmin/public_html/index.php on line 130
[19-Jun-2017 22:12:59 UTC] PHP Notice:  Undefined index: error in /home/danoesteticadmin/public_html/index.php on line 134
[19-Jun-2017 22:29:52 UTC] PHP Notice:  Undefined index: error in /home/danoesteticadmin/public_html/index.php on line 130
[19-Jun-2017 22:29:52 UTC] PHP Notice:  Undefined index: error in /home/danoesteticadmin/public_html/index.php on line 134
[19-Jun-2017 22:58:31 UTC] PHP Notice:  Undefined index: error in /home/danoesteticadmin/public_html/index.php on line 130
[19-Jun-2017 22:58:31 UTC] PHP Notice:  Undefined index: error in /home/danoesteticadmin/public_html/index.php on line 134
[19-Jun-2017 23:11:44 UTC] PHP Notice:  Undefined index: error in /home/danoesteticadmin/public_html/index.php on line 130
[19-Jun-2017 23:11:44 UTC] PHP Notice:  Undefined index: error in /home/danoesteticadmin/public_html/index.php on line 134
[19-Jun-2017 23:56:29 UTC] PHP Notice:  Undefined index: error in /home/danoesteticadmin/public_html/index.php on line 130
[19-Jun-2017 23:56:29 UTC] PHP Notice:  Undefined index: error in /home/danoesteticadmin/public_html/index.php on line 134
[20-Jun-2017 00:02:25 UTC] PHP Notice:  Undefined index: error in /home/danoesteticadmin/public_html/index.php on line 130
[20-Jun-2017 00:02:25 UTC] PHP Notice:  Undefined index: error in /home/danoesteticadmin/public_html/index.php on line 134
[20-Jun-2017 00:03:31 UTC] PHP Notice:  Undefined index: error in /home/danoesteticadmin/public_html/index.php on line 130
[20-Jun-2017 00:03:31 UTC] PHP Notice:  Undefined index: error in /home/danoesteticadmin/public_html/index.php on line 134
[20-Jun-2017 00:25:13 UTC] PHP Notice:  Undefined index: error in /home/danoesteticadmin/public_html/index.php on line 130
[20-Jun-2017 00:25:13 UTC] PHP Notice:  Undefined index: error in /home/danoesteticadmin/public_html/index.php on line 134
[20-Jun-2017 00:26:58 UTC] PHP Notice:  Undefined index: error in /home/danoesteticadmin/public_html/index.php on line 130
[20-Jun-2017 00:26:58 UTC] PHP Notice:  Undefined index: error in /home/danoesteticadmin/public_html/index.php on line 134
[20-Jun-2017 00:34:38 UTC] PHP Notice:  Undefined index: error in /home/danoesteticadmin/public_html/index.php on line 130
[20-Jun-2017 00:34:38 UTC] PHP Notice:  Undefined index: error in /home/danoesteticadmin/public_html/index.php on line 134
[20-Jun-2017 00:51:07 UTC] PHP Notice:  Undefined index: error in /home/danoesteticadmin/public_html/index.php on line 130
[20-Jun-2017 00:51:07 UTC] PHP Notice:  Undefined index: error in /home/danoesteticadmin/public_html/index.php on line 134
[20-Jun-2017 01:06:45 UTC] PHP Notice:  Undefined index: error in /home/danoesteticadmin/public_html/index.php on line 130
[20-Jun-2017 01:06:45 UTC] PHP Notice:  Undefined index: error in /home/danoesteticadmin/public_html/index.php on line 134
[20-Jun-2017 01:13:22 UTC] PHP Notice:  Undefined index: error in /home/danoesteticadmin/public_html/index.php on line 130
[20-Jun-2017 01:13:22 UTC] PHP Notice:  Undefined index: error in /home/danoesteticadmin/public_html/index.php on line 134
[20-Jun-2017 02:28:28 UTC] PHP Notice:  Undefined index: error in /home/danoesteticadmin/public_html/index.php on line 130
[20-Jun-2017 02:28:28 UTC] PHP Notice:  Undefined index: error in /home/danoesteticadmin/public_html/index.php on line 134
[20-Jun-2017 03:14:25 UTC] PHP Notice:  Undefined index: error in /home/danoesteticadmin/public_html/index.php on line 130
[20-Jun-2017 03:14:25 UTC] PHP Notice:  Undefined index: error in /home/danoesteticadmin/public_html/index.php on line 134
[20-Jun-2017 03:27:01 UTC] PHP Notice:  Undefined index: error in /home/danoesteticadmin/public_html/index.php on line 130
[20-Jun-2017 03:27:01 UTC] PHP Notice:  Undefined index: error in /home/danoesteticadmin/public_html/index.php on line 134
[20-Jun-2017 03:40:04 UTC] PHP Notice:  Undefined index: error in /home/danoesteticadmin/public_html/index.php on line 130
[20-Jun-2017 03:40:04 UTC] PHP Notice:  Undefined index: error in /home/danoesteticadmin/public_html/index.php on line 134
[20-Jun-2017 04:04:46 UTC] PHP Notice:  Undefined index: error in /home/danoesteticadmin/public_html/index.php on line 130
[20-Jun-2017 04:04:46 UTC] PHP Notice:  Undefined index: error in /home/danoesteticadmin/public_html/index.php on line 134
[20-Jun-2017 05:48:44 UTC] PHP Notice:  Undefined index: error in /home/danoesteticadmin/public_html/index.php on line 130
[20-Jun-2017 05:48:44 UTC] PHP Notice:  Undefined index: error in /home/danoesteticadmin/public_html/index.php on line 134
[20-Jun-2017 06:41:11 UTC] PHP Notice:  Undefined index: error in /home/danoesteticadmin/public_html/index.php on line 130
[20-Jun-2017 06:41:11 UTC] PHP Notice:  Undefined index: error in /home/danoesteticadmin/public_html/index.php on line 134
[20-Jun-2017 06:48:11 UTC] PHP Notice:  Undefined index: error in /home/danoesteticadmin/public_html/index.php on line 130
[20-Jun-2017 06:48:11 UTC] PHP Notice:  Undefined index: error in /home/danoesteticadmin/public_html/index.php on line 134
[20-Jun-2017 07:45:43 UTC] PHP Notice:  Undefined index: error in /home/danoesteticadmin/public_html/index.php on line 130
[20-Jun-2017 07:45:43 UTC] PHP Notice:  Undefined index: error in /home/danoesteticadmin/public_html/index.php on line 134
[20-Jun-2017 07:47:49 UTC] PHP Notice:  Undefined index: error in /home/danoesteticadmin/public_html/index.php on line 130
[20-Jun-2017 07:47:49 UTC] PHP Notice:  Undefined index: error in /home/danoesteticadmin/public_html/index.php on line 134
[20-Jun-2017 07:55:46 UTC] PHP Notice:  Undefined index: error in /home/danoesteticadmin/public_html/index.php on line 130
[20-Jun-2017 07:55:46 UTC] PHP Notice:  Undefined index: error in /home/danoesteticadmin/public_html/index.php on line 134
[20-Jun-2017 09:46:04 UTC] PHP Notice:  Undefined index: error in /home/danoesteticadmin/public_html/index.php on line 130
[20-Jun-2017 09:46:04 UTC] PHP Notice:  Undefined index: error in /home/danoesteticadmin/public_html/index.php on line 134
[20-Jun-2017 10:47:03 UTC] PHP Notice:  Undefined index: error in /home/danoesteticadmin/public_html/index.php on line 130
[20-Jun-2017 10:47:03 UTC] PHP Notice:  Undefined index: error in /home/danoesteticadmin/public_html/index.php on line 134
[20-Jun-2017 10:51:10 UTC] PHP Notice:  Undefined index: error in /home/danoesteticadmin/public_html/index.php on line 130
[20-Jun-2017 10:51:10 UTC] PHP Notice:  Undefined index: error in /home/danoesteticadmin/public_html/index.php on line 134
[20-Jun-2017 10:54:21 UTC] PHP Notice:  Undefined index: error in /home/danoesteticadmin/public_html/index.php on line 130
[20-Jun-2017 10:54:21 UTC] PHP Notice:  Undefined index: error in /home/danoesteticadmin/public_html/index.php on line 134
[20-Jun-2017 11:13:29 UTC] PHP Notice:  Undefined index: error in /home/danoesteticadmin/public_html/index.php on line 130
[20-Jun-2017 11:13:29 UTC] PHP Notice:  Undefined index: error in /home/danoesteticadmin/public_html/index.php on line 134
[20-Jun-2017 12:10:25 UTC] PHP Notice:  Undefined index: error in /home/danoesteticadmin/public_html/index.php on line 130
[20-Jun-2017 12:10:25 UTC] PHP Notice:  Undefined index: error in /home/danoesteticadmin/public_html/index.php on line 134
[20-Jun-2017 13:35:57 UTC] PHP Notice:  Undefined index: error in /home/danoesteticadmin/public_html/index.php on line 130
[20-Jun-2017 13:35:57 UTC] PHP Notice:  Undefined index: error in /home/danoesteticadmin/public_html/index.php on line 134
[20-Jun-2017 16:22:58 UTC] PHP Notice:  Undefined index: error in /home/danoesteticadmin/public_html/index.php on line 130
[20-Jun-2017 16:22:58 UTC] PHP Notice:  Undefined index: error in /home/danoesteticadmin/public_html/index.php on line 134
[20-Jun-2017 17:25:14 UTC] PHP Notice:  Undefined index: error in /home/danoesteticadmin/public_html/index.php on line 130
[20-Jun-2017 17:25:14 UTC] PHP Notice:  Undefined index: error in /home/danoesteticadmin/public_html/index.php on line 134
[20-Jun-2017 17:34:12 UTC] PHP Notice:  Undefined index: error in /home/danoesteticadmin/public_html/index.php on line 130
[20-Jun-2017 17:34:12 UTC] PHP Notice:  Undefined index: error in /home/danoesteticadmin/public_html/index.php on line 134
[20-Jun-2017 17:55:55 UTC] PHP Notice:  Undefined index: error in /home/danoesteticadmin/public_html/index.php on line 130
[20-Jun-2017 17:55:55 UTC] PHP Notice:  Undefined index: error in /home/danoesteticadmin/public_html/index.php on line 134
[20-Jun-2017 18:01:42 UTC] PHP Notice:  Undefined index: error in /home/danoesteticadmin/public_html/index.php on line 130
[20-Jun-2017 18:01:42 UTC] PHP Notice:  Undefined index: error in /home/danoesteticadmin/public_html/index.php on line 134
[20-Jun-2017 18:18:36 UTC] PHP Notice:  Undefined index: error in /home/danoesteticadmin/public_html/index.php on line 130
[20-Jun-2017 18:18:36 UTC] PHP Notice:  Undefined index: error in /home/danoesteticadmin/public_html/index.php on line 134
[20-Jun-2017 20:21:25 UTC] PHP Notice:  Undefined index: error in /home/danoesteticadmin/public_html/index.php on line 130
[20-Jun-2017 20:21:25 UTC] PHP Notice:  Undefined index: error in /home/danoesteticadmin/public_html/index.php on line 134
[20-Jun-2017 20:57:04 UTC] PHP Notice:  Undefined index: error in /home/danoesteticadmin/public_html/index.php on line 130
[20-Jun-2017 20:57:04 UTC] PHP Notice:  Undefined index: error in /home/danoesteticadmin/public_html/index.php on line 134
[20-Jun-2017 21:01:46 UTC] PHP Notice:  Undefined index: error in /home/danoesteticadmin/public_html/index.php on line 130
[20-Jun-2017 21:01:46 UTC] PHP Notice:  Undefined index: error in /home/danoesteticadmin/public_html/index.php on line 134
[20-Jun-2017 21:20:16 UTC] PHP Notice:  Undefined index: error in /home/danoesteticadmin/public_html/index.php on line 130
[20-Jun-2017 21:20:16 UTC] PHP Notice:  Undefined index: error in /home/danoesteticadmin/public_html/index.php on line 134
[20-Jun-2017 22:30:48 UTC] PHP Notice:  Undefined index: error in /home/danoesteticadmin/public_html/index.php on line 130
[20-Jun-2017 22:30:48 UTC] PHP Notice:  Undefined index: error in /home/danoesteticadmin/public_html/index.php on line 134
[21-Jun-2017 00:11:57 UTC] PHP Notice:  Undefined index: error in /home/danoesteticadmin/public_html/index.php on line 130
[21-Jun-2017 00:11:57 UTC] PHP Notice:  Undefined index: error in /home/danoesteticadmin/public_html/index.php on line 134
[21-Jun-2017 00:21:48 UTC] PHP Notice:  Undefined index: error in /home/danoesteticadmin/public_html/index.php on line 130
[21-Jun-2017 00:21:48 UTC] PHP Notice:  Undefined index: error in /home/danoesteticadmin/public_html/index.php on line 134
[21-Jun-2017 00:42:22 UTC] PHP Notice:  Undefined index: error in /home/danoesteticadmin/public_html/index.php on line 130
[21-Jun-2017 00:42:22 UTC] PHP Notice:  Undefined index: error in /home/danoesteticadmin/public_html/index.php on line 134
[21-Jun-2017 00:43:16 UTC] PHP Notice:  Undefined index: error in /home/danoesteticadmin/public_html/index.php on line 130
[21-Jun-2017 00:43:16 UTC] PHP Notice:  Undefined index: error in /home/danoesteticadmin/public_html/index.php on line 134
[21-Jun-2017 00:54:46 UTC] PHP Notice:  Undefined index: error in /home/danoesteticadmin/public_html/index.php on line 130
[21-Jun-2017 00:54:46 UTC] PHP Notice:  Undefined index: error in /home/danoesteticadmin/public_html/index.php on line 134
[21-Jun-2017 01:21:09 UTC] PHP Notice:  Undefined index: error in /home/danoesteticadmin/public_html/index.php on line 130
[21-Jun-2017 01:21:09 UTC] PHP Notice:  Undefined index: error in /home/danoesteticadmin/public_html/index.php on line 134
[21-Jun-2017 05:32:11 UTC] PHP Notice:  Undefined index: error in /home/danoesteticadmin/public_html/index.php on line 130
[21-Jun-2017 05:32:11 UTC] PHP Notice:  Undefined index: error in /home/danoesteticadmin/public_html/index.php on line 134
[21-Jun-2017 07:04:36 UTC] PHP Notice:  Undefined index: error in /home/danoesteticadmin/public_html/index.php on line 130
[21-Jun-2017 07:04:36 UTC] PHP Notice:  Undefined index: error in /home/danoesteticadmin/public_html/index.php on line 134
[21-Jun-2017 07:04:36 UTC] PHP Notice:  Undefined index: error in /home/danoesteticadmin/public_html/index.php on line 130
[21-Jun-2017 07:04:36 UTC] PHP Notice:  Undefined index: error in /home/danoesteticadmin/public_html/index.php on line 134
[21-Jun-2017 08:17:16 UTC] PHP Notice:  Undefined index: error in /home/danoesteticadmin/public_html/index.php on line 130
[21-Jun-2017 08:17:16 UTC] PHP Notice:  Undefined index: error in /home/danoesteticadmin/public_html/index.php on line 134
[21-Jun-2017 08:55:45 UTC] PHP Notice:  Undefined index: error in /home/danoesteticadmin/public_html/index.php on line 130
[21-Jun-2017 08:55:45 UTC] PHP Notice:  Undefined index: error in /home/danoesteticadmin/public_html/index.php on line 134
[21-Jun-2017 09:50:54 UTC] PHP Notice:  Undefined index: error in /home/danoesteticadmin/public_html/index.php on line 130
[21-Jun-2017 09:50:54 UTC] PHP Notice:  Undefined index: error in /home/danoesteticadmin/public_html/index.php on line 134
[21-Jun-2017 13:19:58 UTC] PHP Notice:  Undefined index: error in /home/danoesteticadmin/public_html/index.php on line 130
[21-Jun-2017 13:19:58 UTC] PHP Notice:  Undefined index: error in /home/danoesteticadmin/public_html/index.php on line 134
[21-Jun-2017 14:13:36 UTC] PHP Notice:  Undefined index: error in /home/danoesteticadmin/public_html/index.php on line 130
[21-Jun-2017 14:13:36 UTC] PHP Notice:  Undefined index: error in /home/danoesteticadmin/public_html/index.php on line 134
[21-Jun-2017 14:27:06 UTC] PHP Notice:  Undefined index: error in /home/danoesteticadmin/public_html/index.php on line 130
[21-Jun-2017 14:27:06 UTC] PHP Notice:  Undefined index: error in /home/danoesteticadmin/public_html/index.php on line 134
[21-Jun-2017 14:35:43 UTC] PHP Notice:  Undefined index: error in /home/danoesteticadmin/public_html/index.php on line 130
[21-Jun-2017 14:35:43 UTC] PHP Notice:  Undefined index: error in /home/danoesteticadmin/public_html/index.php on line 134
[21-Jun-2017 15:05:33 UTC] PHP Notice:  Undefined index: error in /home/danoesteticadmin/public_html/index.php on line 130
[21-Jun-2017 15:05:33 UTC] PHP Notice:  Undefined index: error in /home/danoesteticadmin/public_html/index.php on line 134
[21-Jun-2017 16:48:05 UTC] PHP Notice:  Undefined index: error in /home/danoesteticadmin/public_html/index.php on line 130
[21-Jun-2017 16:48:05 UTC] PHP Notice:  Undefined index: error in /home/danoesteticadmin/public_html/index.php on line 134
[21-Jun-2017 17:33:08 UTC] PHP Notice:  Undefined index: error in /home/danoesteticadmin/public_html/index.php on line 130
[21-Jun-2017 17:33:08 UTC] PHP Notice:  Undefined index: error in /home/danoesteticadmin/public_html/index.php on line 134
[21-Jun-2017 18:09:53 UTC] PHP Notice:  Undefined index: error in /home/danoesteticadmin/public_html/index.php on line 130
[21-Jun-2017 18:09:53 UTC] PHP Notice:  Undefined index: error in /home/danoesteticadmin/public_html/index.php on line 134
[21-Jun-2017 18:20:06 UTC] PHP Notice:  Undefined index: error in /home/danoesteticadmin/public_html/index.php on line 130
[21-Jun-2017 18:20:06 UTC] PHP Notice:  Undefined index: error in /home/danoesteticadmin/public_html/index.php on line 134
[22-Jun-2017 01:18:46 UTC] PHP Notice:  Undefined index: error in /home/danoesteticadmin/public_html/index.php on line 130
[22-Jun-2017 01:18:46 UTC] PHP Notice:  Undefined index: error in /home/danoesteticadmin/public_html/index.php on line 134
[22-Jun-2017 01:23:48 UTC] PHP Notice:  Undefined index: error in /home/danoesteticadmin/public_html/index.php on line 130
[22-Jun-2017 01:23:48 UTC] PHP Notice:  Undefined index: error in /home/danoesteticadmin/public_html/index.php on line 134
[22-Jun-2017 01:36:46 UTC] PHP Notice:  Undefined index: error in /home/danoesteticadmin/public_html/index.php on line 130
[22-Jun-2017 01:36:46 UTC] PHP Notice:  Undefined index: error in /home/danoesteticadmin/public_html/index.php on line 134
[22-Jun-2017 04:20:36 UTC] PHP Notice:  Undefined index: error in /home/danoesteticadmin/public_html/index.php on line 130
[22-Jun-2017 04:20:36 UTC] PHP Notice:  Undefined index: error in /home/danoesteticadmin/public_html/index.php on line 134
[22-Jun-2017 05:48:01 UTC] PHP Notice:  Undefined index: error in /home/danoesteticadmin/public_html/index.php on line 130
[22-Jun-2017 05:48:01 UTC] PHP Notice:  Undefined index: error in /home/danoesteticadmin/public_html/index.php on line 134
[22-Jun-2017 06:21:46 UTC] PHP Notice:  Undefined index: error in /home/danoesteticadmin/public_html/index.php on line 130
[22-Jun-2017 06:21:46 UTC] PHP Notice:  Undefined index: error in /home/danoesteticadmin/public_html/index.php on line 134
[22-Jun-2017 06:54:38 UTC] PHP Notice:  Undefined index: error in /home/danoesteticadmin/public_html/index.php on line 130
[22-Jun-2017 06:54:38 UTC] PHP Notice:  Undefined index: error in /home/danoesteticadmin/public_html/index.php on line 134
[22-Jun-2017 08:06:13 UTC] PHP Notice:  Undefined index: error in /home/danoesteticadmin/public_html/index.php on line 130
[22-Jun-2017 08:06:13 UTC] PHP Notice:  Undefined index: error in /home/danoesteticadmin/public_html/index.php on line 134
[22-Jun-2017 10:07:18 UTC] PHP Notice:  Undefined index: error in /home/danoesteticadmin/public_html/index.php on line 130
[22-Jun-2017 10:07:18 UTC] PHP Notice:  Undefined index: error in /home/danoesteticadmin/public_html/index.php on line 134
[22-Jun-2017 16:30:34 UTC] PHP Notice:  Undefined index: error in /home/danoesteticadmin/public_html/index.php on line 130
[22-Jun-2017 16:30:34 UTC] PHP Notice:  Undefined index: error in /home/danoesteticadmin/public_html/index.php on line 134
[22-Jun-2017 16:34:04 UTC] PHP Notice:  Undefined index: error in /home/danoesteticadmin/public_html/index.php on line 130
[22-Jun-2017 16:34:04 UTC] PHP Notice:  Undefined index: error in /home/danoesteticadmin/public_html/index.php on line 134
[22-Jun-2017 21:06:44 UTC] PHP Notice:  Undefined index: error in /home/danoesteticadmin/public_html/index.php on line 130
[22-Jun-2017 21:06:44 UTC] PHP Notice:  Undefined index: error in /home/danoesteticadmin/public_html/index.php on line 134
[23-Jun-2017 07:48:01 UTC] PHP Notice:  Undefined index: error in /home/danoesteticadmin/public_html/index.php on line 130
[23-Jun-2017 07:48:01 UTC] PHP Notice:  Undefined index: error in /home/danoesteticadmin/public_html/index.php on line 134
[23-Jun-2017 08:35:43 UTC] PHP Notice:  Undefined index: error in /home/danoesteticadmin/public_html/index.php on line 130
[23-Jun-2017 08:35:43 UTC] PHP Notice:  Undefined index: error in /home/danoesteticadmin/public_html/index.php on line 134
[23-Jun-2017 14:06:26 UTC] PHP Notice:  Undefined index: error in /home/danoesteticadmin/public_html/index.php on line 130
[23-Jun-2017 14:06:26 UTC] PHP Notice:  Undefined index: error in /home/danoesteticadmin/public_html/index.php on line 134
[23-Jun-2017 17:37:42 UTC] PHP Notice:  Undefined index: error in /home/danoesteticadmin/public_html/index.php on line 130
[23-Jun-2017 17:37:42 UTC] PHP Notice:  Undefined index: error in /home/danoesteticadmin/public_html/index.php on line 134
[23-Jun-2017 17:38:47 UTC] PHP Notice:  Undefined index: error in /home/danoesteticadmin/public_html/index.php on line 130
[23-Jun-2017 17:38:47 UTC] PHP Notice:  Undefined index: error in /home/danoesteticadmin/public_html/index.php on line 134
[23-Jun-2017 17:42:17 UTC] PHP Notice:  Undefined index: error in /home/danoesteticadmin/public_html/index.php on line 130
[23-Jun-2017 17:42:17 UTC] PHP Notice:  Undefined index: error in /home/danoesteticadmin/public_html/index.php on line 134
[23-Jun-2017 18:49:43 UTC] PHP Notice:  Undefined index: error in /home/danoesteticadmin/public_html/index.php on line 130
[23-Jun-2017 18:49:43 UTC] PHP Notice:  Undefined index: error in /home/danoesteticadmin/public_html/index.php on line 134
[23-Jun-2017 19:05:08 UTC] PHP Notice:  Undefined index: error in /home/danoesteticadmin/public_html/index.php on line 130
[23-Jun-2017 19:05:08 UTC] PHP Notice:  Undefined index: error in /home/danoesteticadmin/public_html/index.php on line 134
[23-Jun-2017 19:15:56 UTC] PHP Notice:  Undefined index: error in /home/danoesteticadmin/public_html/index.php on line 130
[23-Jun-2017 19:15:56 UTC] PHP Notice:  Undefined index: error in /home/danoesteticadmin/public_html/index.php on line 134
[23-Jun-2017 19:36:41 UTC] PHP Notice:  Undefined index: error in /home/danoesteticadmin/public_html/index.php on line 130
[23-Jun-2017 19:36:41 UTC] PHP Notice:  Undefined index: error in /home/danoesteticadmin/public_html/index.php on line 134
[23-Jun-2017 19:41:31 UTC] PHP Notice:  Undefined index: error in /home/danoesteticadmin/public_html/index.php on line 130
[23-Jun-2017 19:41:31 UTC] PHP Notice:  Undefined index: error in /home/danoesteticadmin/public_html/index.php on line 134
[23-Jun-2017 20:04:40 UTC] PHP Notice:  Undefined index: error in /home/danoesteticadmin/public_html/index.php on line 130
[23-Jun-2017 20:04:40 UTC] PHP Notice:  Undefined index: error in /home/danoesteticadmin/public_html/index.php on line 134
[23-Jun-2017 22:35:02 UTC] PHP Notice:  Undefined index: error in /home/danoesteticadmin/public_html/index.php on line 130
[23-Jun-2017 22:35:02 UTC] PHP Notice:  Undefined index: error in /home/danoesteticadmin/public_html/index.php on line 134
[24-Jun-2017 00:43:57 UTC] PHP Notice:  Undefined index: error in /home/danoesteticadmin/public_html/index.php on line 130
[24-Jun-2017 00:43:57 UTC] PHP Notice:  Undefined index: error in /home/danoesteticadmin/public_html/index.php on line 134
[24-Jun-2017 01:11:03 UTC] PHP Notice:  Undefined index: error in /home/danoesteticadmin/public_html/index.php on line 130
[24-Jun-2017 01:11:03 UTC] PHP Notice:  Undefined index: error in /home/danoesteticadmin/public_html/index.php on line 134
[24-Jun-2017 02:55:09 UTC] PHP Notice:  Undefined index: error in /home/danoesteticadmin/public_html/index.php on line 130
[24-Jun-2017 02:55:09 UTC] PHP Notice:  Undefined index: error in /home/danoesteticadmin/public_html/index.php on line 134
[24-Jun-2017 04:32:24 UTC] PHP Notice:  Undefined index: error in /home/danoesteticadmin/public_html/index.php on line 130
[24-Jun-2017 04:32:24 UTC] PHP Notice:  Undefined index: error in /home/danoesteticadmin/public_html/index.php on line 134
[24-Jun-2017 06:00:00 UTC] PHP Notice:  Undefined index: error in /home/danoesteticadmin/public_html/index.php on line 130
[24-Jun-2017 06:00:00 UTC] PHP Notice:  Undefined index: error in /home/danoesteticadmin/public_html/index.php on line 134
[24-Jun-2017 06:30:55 UTC] PHP Notice:  Undefined index: error in /home/danoesteticadmin/public_html/index.php on line 130
[24-Jun-2017 06:30:55 UTC] PHP Notice:  Undefined index: error in /home/danoesteticadmin/public_html/index.php on line 134
[24-Jun-2017 07:53:46 UTC] PHP Notice:  Undefined index: error in /home/danoesteticadmin/public_html/index.php on line 130
[24-Jun-2017 07:53:46 UTC] PHP Notice:  Undefined index: error in /home/danoesteticadmin/public_html/index.php on line 134
[24-Jun-2017 08:36:01 UTC] PHP Notice:  Undefined index: error in /home/danoesteticadmin/public_html/index.php on line 130
[24-Jun-2017 08:36:01 UTC] PHP Notice:  Undefined index: error in /home/danoesteticadmin/public_html/index.php on line 134
[24-Jun-2017 11:29:09 UTC] PHP Notice:  Undefined index: error in /home/danoesteticadmin/public_html/index.php on line 130
[24-Jun-2017 11:29:09 UTC] PHP Notice:  Undefined index: error in /home/danoesteticadmin/public_html/index.php on line 134
[24-Jun-2017 13:04:44 UTC] PHP Notice:  Undefined index: error in /home/danoesteticadmin/public_html/index.php on line 130
[24-Jun-2017 13:04:44 UTC] PHP Notice:  Undefined index: error in /home/danoesteticadmin/public_html/index.php on line 134
[24-Jun-2017 14:12:45 UTC] PHP Notice:  Undefined index: error in /home/danoesteticadmin/public_html/index.php on line 130
[24-Jun-2017 14:12:45 UTC] PHP Notice:  Undefined index: error in /home/danoesteticadmin/public_html/index.php on line 134
[24-Jun-2017 14:35:02 UTC] PHP Notice:  Undefined index: error in /home/danoesteticadmin/public_html/index.php on line 130
[24-Jun-2017 14:35:02 UTC] PHP Notice:  Undefined index: error in /home/danoesteticadmin/public_html/index.php on line 134
[24-Jun-2017 14:48:24 UTC] PHP Notice:  Undefined index: error in /home/danoesteticadmin/public_html/index.php on line 130
[24-Jun-2017 14:48:24 UTC] PHP Notice:  Undefined index: error in /home/danoesteticadmin/public_html/index.php on line 134
[24-Jun-2017 14:49:37 UTC] PHP Notice:  Undefined index: error in /home/danoesteticadmin/public_html/index.php on line 130
[24-Jun-2017 14:49:37 UTC] PHP Notice:  Undefined index: error in /home/danoesteticadmin/public_html/index.php on line 134
[24-Jun-2017 15:26:44 UTC] PHP Notice:  Undefined index: error in /home/danoesteticadmin/public_html/index.php on line 130
[24-Jun-2017 15:26:44 UTC] PHP Notice:  Undefined index: error in /home/danoesteticadmin/public_html/index.php on line 134
[24-Jun-2017 19:00:49 UTC] PHP Notice:  Undefined index: error in /home/danoesteticadmin/public_html/index.php on line 130
[24-Jun-2017 19:00:49 UTC] PHP Notice:  Undefined index: error in /home/danoesteticadmin/public_html/index.php on line 134
[24-Jun-2017 19:14:16 UTC] PHP Notice:  Undefined index: error in /home/danoesteticadmin/public_html/index.php on line 130
[24-Jun-2017 19:14:16 UTC] PHP Notice:  Undefined index: error in /home/danoesteticadmin/public_html/index.php on line 134
[24-Jun-2017 20:40:28 UTC] PHP Notice:  Undefined index: error in /home/danoesteticadmin/public_html/index.php on line 130
[24-Jun-2017 20:40:28 UTC] PHP Notice:  Undefined index: error in /home/danoesteticadmin/public_html/index.php on line 134
[24-Jun-2017 21:29:20 UTC] PHP Notice:  Undefined index: error in /home/danoesteticadmin/public_html/index.php on line 130
[24-Jun-2017 21:29:20 UTC] PHP Notice:  Undefined index: error in /home/danoesteticadmin/public_html/index.php on line 134
[24-Jun-2017 22:16:06 UTC] PHP Notice:  Undefined index: error in /home/danoesteticadmin/public_html/index.php on line 130
[24-Jun-2017 22:16:06 UTC] PHP Notice:  Undefined index: error in /home/danoesteticadmin/public_html/index.php on line 134
[24-Jun-2017 22:42:28 UTC] PHP Notice:  Undefined index: error in /home/danoesteticadmin/public_html/index.php on line 130
[24-Jun-2017 22:42:28 UTC] PHP Notice:  Undefined index: error in /home/danoesteticadmin/public_html/index.php on line 134
[24-Jun-2017 22:44:33 UTC] PHP Notice:  Undefined index: error in /home/danoesteticadmin/public_html/index.php on line 130
[24-Jun-2017 22:44:33 UTC] PHP Notice:  Undefined index: error in /home/danoesteticadmin/public_html/index.php on line 134
[24-Jun-2017 23:02:47 UTC] PHP Notice:  Undefined index: error in /home/danoesteticadmin/public_html/index.php on line 130
[24-Jun-2017 23:02:47 UTC] PHP Notice:  Undefined index: error in /home/danoesteticadmin/public_html/index.php on line 134
[25-Jun-2017 00:34:25 UTC] PHP Notice:  Undefined index: error in /home/danoesteticadmin/public_html/index.php on line 130
[25-Jun-2017 00:34:25 UTC] PHP Notice:  Undefined index: error in /home/danoesteticadmin/public_html/index.php on line 134
[25-Jun-2017 01:11:12 UTC] PHP Notice:  Undefined index: error in /home/danoesteticadmin/public_html/index.php on line 130
[25-Jun-2017 01:11:12 UTC] PHP Notice:  Undefined index: error in /home/danoesteticadmin/public_html/index.php on line 134
[25-Jun-2017 02:33:50 UTC] PHP Notice:  Undefined index: error in /home/danoesteticadmin/public_html/index.php on line 130
[25-Jun-2017 02:33:50 UTC] PHP Notice:  Undefined index: error in /home/danoesteticadmin/public_html/index.php on line 134
[25-Jun-2017 06:06:11 UTC] PHP Notice:  Undefined index: error in /home/danoesteticadmin/public_html/index.php on line 130
[25-Jun-2017 06:06:11 UTC] PHP Notice:  Undefined index: error in /home/danoesteticadmin/public_html/index.php on line 134
[25-Jun-2017 09:20:36 UTC] PHP Notice:  Undefined index: error in /home/danoesteticadmin/public_html/index.php on line 130
[25-Jun-2017 09:20:36 UTC] PHP Notice:  Undefined index: error in /home/danoesteticadmin/public_html/index.php on line 134
[25-Jun-2017 10:58:59 UTC] PHP Notice:  Undefined index: error in /home/danoesteticadmin/public_html/index.php on line 130
[25-Jun-2017 10:58:59 UTC] PHP Notice:  Undefined index: error in /home/danoesteticadmin/public_html/index.php on line 134
[25-Jun-2017 13:08:09 UTC] PHP Notice:  Undefined index: error in /home/danoesteticadmin/public_html/index.php on line 130
[25-Jun-2017 13:08:09 UTC] PHP Notice:  Undefined index: error in /home/danoesteticadmin/public_html/index.php on line 134
[26-Jun-2017 05:09:44 UTC] PHP Notice:  Undefined index: error in /home/danoesteticadmin/public_html/index.php on line 130
[26-Jun-2017 05:09:44 UTC] PHP Notice:  Undefined index: error in /home/danoesteticadmin/public_html/index.php on line 134
[26-Jun-2017 07:16:26 UTC] PHP Notice:  Undefined index: error in /home/danoesteticadmin/public_html/index.php on line 130
[26-Jun-2017 07:16:26 UTC] PHP Notice:  Undefined index: error in /home/danoesteticadmin/public_html/index.php on line 134
[26-Jun-2017 10:39:31 UTC] PHP Notice:  Undefined index: error in /home/danoesteticadmin/public_html/index.php on line 130
[26-Jun-2017 10:39:31 UTC] PHP Notice:  Undefined index: error in /home/danoesteticadmin/public_html/index.php on line 134
[26-Jun-2017 14:27:26 UTC] PHP Notice:  Undefined index: error in /home/danoesteticadmin/public_html/index.php on line 130
[26-Jun-2017 14:27:26 UTC] PHP Notice:  Undefined index: error in /home/danoesteticadmin/public_html/index.php on line 134
[26-Jun-2017 16:05:21 UTC] PHP Notice:  Undefined index: error in /home/danoesteticadmin/public_html/index.php on line 130
[26-Jun-2017 16:05:21 UTC] PHP Notice:  Undefined index: error in /home/danoesteticadmin/public_html/index.php on line 134
[26-Jun-2017 16:09:16 UTC] PHP Notice:  Undefined index: error in /home/danoesteticadmin/public_html/index.php on line 130
[26-Jun-2017 16:09:16 UTC] PHP Notice:  Undefined index: error in /home/danoesteticadmin/public_html/index.php on line 134
[26-Jun-2017 18:58:42 UTC] PHP Notice:  Undefined index: error in /home/danoesteticadmin/public_html/index.php on line 130
[26-Jun-2017 18:58:42 UTC] PHP Notice:  Undefined index: error in /home/danoesteticadmin/public_html/index.php on line 134
[26-Jun-2017 19:09:19 UTC] PHP Notice:  Undefined index: error in /home/danoesteticadmin/public_html/index.php on line 130
[26-Jun-2017 19:09:19 UTC] PHP Notice:  Undefined index: error in /home/danoesteticadmin/public_html/index.php on line 134
[26-Jun-2017 20:24:22 UTC] PHP Notice:  Undefined index: error in /home/danoesteticadmin/public_html/index.php on line 130
[26-Jun-2017 20:24:22 UTC] PHP Notice:  Undefined index: error in /home/danoesteticadmin/public_html/index.php on line 134
[26-Jun-2017 20:51:36 UTC] PHP Notice:  Undefined index: error in /home/danoesteticadmin/public_html/index.php on line 130
[26-Jun-2017 20:51:36 UTC] PHP Notice:  Undefined index: error in /home/danoesteticadmin/public_html/index.php on line 134
[26-Jun-2017 21:30:42 UTC] PHP Notice:  Undefined index: error in /home/danoesteticadmin/public_html/index.php on line 130
[26-Jun-2017 21:30:42 UTC] PHP Notice:  Undefined index: error in /home/danoesteticadmin/public_html/index.php on line 134
[26-Jun-2017 22:36:30 UTC] PHP Notice:  Undefined index: error in /home/danoesteticadmin/public_html/index.php on line 130
[26-Jun-2017 22:36:30 UTC] PHP Notice:  Undefined index: error in /home/danoesteticadmin/public_html/index.php on line 134
[26-Jun-2017 22:52:57 UTC] PHP Notice:  Undefined index: error in /home/danoesteticadmin/public_html/index.php on line 130
[26-Jun-2017 22:52:57 UTC] PHP Notice:  Undefined index: error in /home/danoesteticadmin/public_html/index.php on line 134
[26-Jun-2017 23:34:39 UTC] PHP Notice:  Undefined index: error in /home/danoesteticadmin/public_html/index.php on line 130
[26-Jun-2017 23:34:39 UTC] PHP Notice:  Undefined index: error in /home/danoesteticadmin/public_html/index.php on line 134
[27-Jun-2017 00:23:45 UTC] PHP Notice:  Undefined index: error in /home/danoesteticadmin/public_html/index.php on line 130
[27-Jun-2017 00:23:45 UTC] PHP Notice:  Undefined index: error in /home/danoesteticadmin/public_html/index.php on line 134
[27-Jun-2017 04:51:31 UTC] PHP Notice:  Undefined index: error in /home/danoesteticadmin/public_html/index.php on line 130
[27-Jun-2017 04:51:31 UTC] PHP Notice:  Undefined index: error in /home/danoesteticadmin/public_html/index.php on line 134
[27-Jun-2017 08:47:12 UTC] PHP Notice:  Undefined index: error in /home/danoesteticadmin/public_html/index.php on line 130
[27-Jun-2017 08:47:12 UTC] PHP Notice:  Undefined index: error in /home/danoesteticadmin/public_html/index.php on line 134
[27-Jun-2017 10:27:31 UTC] PHP Notice:  Undefined index: error in /home/danoesteticadmin/public_html/index.php on line 130
[27-Jun-2017 10:27:31 UTC] PHP Notice:  Undefined index: error in /home/danoesteticadmin/public_html/index.php on line 134
[27-Jun-2017 12:10:27 UTC] PHP Notice:  Undefined index: error in /home/danoesteticadmin/public_html/index.php on line 130
[27-Jun-2017 12:10:27 UTC] PHP Notice:  Undefined index: error in /home/danoesteticadmin/public_html/index.php on line 134
[27-Jun-2017 12:59:29 UTC] PHP Notice:  Undefined index: error in /home/danoesteticadmin/public_html/index.php on line 130
[27-Jun-2017 12:59:29 UTC] PHP Notice:  Undefined index: error in /home/danoesteticadmin/public_html/index.php on line 134
[27-Jun-2017 13:07:58 UTC] PHP Notice:  Undefined index: error in /home/danoesteticadmin/public_html/index.php on line 130
[27-Jun-2017 13:07:58 UTC] PHP Notice:  Undefined index: error in /home/danoesteticadmin/public_html/index.php on line 134
[27-Jun-2017 13:47:15 UTC] PHP Notice:  Undefined index: error in /home/danoesteticadmin/public_html/index.php on line 130
[27-Jun-2017 13:47:15 UTC] PHP Notice:  Undefined index: error in /home/danoesteticadmin/public_html/index.php on line 134
[27-Jun-2017 13:52:04 UTC] PHP Notice:  Undefined index: error in /home/danoesteticadmin/public_html/index.php on line 130
[27-Jun-2017 13:52:04 UTC] PHP Notice:  Undefined index: error in /home/danoesteticadmin/public_html/index.php on line 134
[27-Jun-2017 13:54:47 UTC] PHP Notice:  Undefined index: error in /home/danoesteticadmin/public_html/index.php on line 130
[27-Jun-2017 13:54:47 UTC] PHP Notice:  Undefined index: error in /home/danoesteticadmin/public_html/index.php on line 134
[27-Jun-2017 14:31:02 UTC] PHP Notice:  Undefined index: error in /home/danoesteticadmin/public_html/index.php on line 130
[27-Jun-2017 14:31:02 UTC] PHP Notice:  Undefined index: error in /home/danoesteticadmin/public_html/index.php on line 134
[27-Jun-2017 14:33:07 UTC] PHP Notice:  Undefined index: error in /home/danoesteticadmin/public_html/index.php on line 130
[27-Jun-2017 14:33:07 UTC] PHP Notice:  Undefined index: error in /home/danoesteticadmin/public_html/index.php on line 134
[27-Jun-2017 17:24:22 UTC] PHP Notice:  Undefined index: error in /home/danoesteticadmin/public_html/index.php on line 130
[27-Jun-2017 17:24:22 UTC] PHP Notice:  Undefined index: error in /home/danoesteticadmin/public_html/index.php on line 134
[27-Jun-2017 19:12:51 UTC] PHP Notice:  Undefined index: error in /home/danoesteticadmin/public_html/index.php on line 130
[27-Jun-2017 19:12:51 UTC] PHP Notice:  Undefined index: error in /home/danoesteticadmin/public_html/index.php on line 134
[27-Jun-2017 19:47:19 UTC] PHP Notice:  Undefined index: error in /home/danoesteticadmin/public_html/index.php on line 130
[27-Jun-2017 19:47:19 UTC] PHP Notice:  Undefined index: error in /home/danoesteticadmin/public_html/index.php on line 134
[27-Jun-2017 19:54:24 UTC] PHP Notice:  Undefined index: error in /home/danoesteticadmin/public_html/index.php on line 130
[27-Jun-2017 19:54:24 UTC] PHP Notice:  Undefined index: error in /home/danoesteticadmin/public_html/index.php on line 134
[27-Jun-2017 20:15:16 UTC] PHP Notice:  Undefined index: error in /home/danoesteticadmin/public_html/index.php on line 130
[27-Jun-2017 20:15:16 UTC] PHP Notice:  Undefined index: error in /home/danoesteticadmin/public_html/index.php on line 134
[27-Jun-2017 20:37:27 UTC] PHP Notice:  Undefined index: error in /home/danoesteticadmin/public_html/index.php on line 130
[27-Jun-2017 20:37:27 UTC] PHP Notice:  Undefined index: error in /home/danoesteticadmin/public_html/index.php on line 134
[27-Jun-2017 20:47:05 UTC] PHP Notice:  Undefined index: error in /home/danoesteticadmin/public_html/index.php on line 130
[27-Jun-2017 20:47:05 UTC] PHP Notice:  Undefined index: error in /home/danoesteticadmin/public_html/index.php on line 134
[27-Jun-2017 20:53:46 UTC] PHP Notice:  Undefined index: error in /home/danoesteticadmin/public_html/index.php on line 130
[27-Jun-2017 20:53:46 UTC] PHP Notice:  Undefined index: error in /home/danoesteticadmin/public_html/index.php on line 134
[27-Jun-2017 20:55:31 UTC] PHP Notice:  Undefined index: error in /home/danoesteticadmin/public_html/index.php on line 130
[27-Jun-2017 20:55:31 UTC] PHP Notice:  Undefined index: error in /home/danoesteticadmin/public_html/index.php on line 134
[27-Jun-2017 21:05:38 UTC] PHP Notice:  Undefined index: error in /home/danoesteticadmin/public_html/index.php on line 130
[27-Jun-2017 21:05:38 UTC] PHP Notice:  Undefined index: error in /home/danoesteticadmin/public_html/index.php on line 134
[27-Jun-2017 21:45:22 UTC] PHP Notice:  Undefined index: error in /home/danoesteticadmin/public_html/index.php on line 130
[27-Jun-2017 21:45:22 UTC] PHP Notice:  Undefined index: error in /home/danoesteticadmin/public_html/index.php on line 134
[27-Jun-2017 21:56:59 UTC] PHP Notice:  Undefined index: error in /home/danoesteticadmin/public_html/index.php on line 130
[27-Jun-2017 21:56:59 UTC] PHP Notice:  Undefined index: error in /home/danoesteticadmin/public_html/index.php on line 134
[27-Jun-2017 22:37:21 UTC] PHP Notice:  Undefined index: error in /home/danoesteticadmin/public_html/index.php on line 130
[27-Jun-2017 22:37:21 UTC] PHP Notice:  Undefined index: error in /home/danoesteticadmin/public_html/index.php on line 134
[27-Jun-2017 22:50:06 UTC] PHP Notice:  Undefined index: error in /home/danoesteticadmin/public_html/index.php on line 130
[27-Jun-2017 22:50:06 UTC] PHP Notice:  Undefined index: error in /home/danoesteticadmin/public_html/index.php on line 134
[27-Jun-2017 22:57:29 UTC] PHP Notice:  Undefined index: error in /home/danoesteticadmin/public_html/index.php on line 130
[27-Jun-2017 22:57:29 UTC] PHP Notice:  Undefined index: error in /home/danoesteticadmin/public_html/index.php on line 134
[27-Jun-2017 23:18:48 UTC] PHP Notice:  Undefined index: error in /home/danoesteticadmin/public_html/index.php on line 130
[27-Jun-2017 23:18:48 UTC] PHP Notice:  Undefined index: error in /home/danoesteticadmin/public_html/index.php on line 134
[27-Jun-2017 23:58:45 UTC] PHP Notice:  Undefined index: error in /home/danoesteticadmin/public_html/index.php on line 130
[27-Jun-2017 23:58:45 UTC] PHP Notice:  Undefined index: error in /home/danoesteticadmin/public_html/index.php on line 134
[28-Jun-2017 00:00:42 UTC] PHP Notice:  Undefined index: error in /home/danoesteticadmin/public_html/index.php on line 130
[28-Jun-2017 00:00:42 UTC] PHP Notice:  Undefined index: error in /home/danoesteticadmin/public_html/index.php on line 134
[28-Jun-2017 00:02:54 UTC] PHP Notice:  Undefined index: error in /home/danoesteticadmin/public_html/index.php on line 130
[28-Jun-2017 00:02:54 UTC] PHP Notice:  Undefined index: error in /home/danoesteticadmin/public_html/index.php on line 134
[28-Jun-2017 00:06:58 UTC] PHP Notice:  Undefined index: error in /home/danoesteticadmin/public_html/index.php on line 130
[28-Jun-2017 00:06:58 UTC] PHP Notice:  Undefined index: error in /home/danoesteticadmin/public_html/index.php on line 134
[28-Jun-2017 00:20:34 UTC] PHP Notice:  Undefined index: error in /home/danoesteticadmin/public_html/index.php on line 130
[28-Jun-2017 00:20:34 UTC] PHP Notice:  Undefined index: error in /home/danoesteticadmin/public_html/index.php on line 134
[28-Jun-2017 00:45:53 UTC] PHP Notice:  Undefined index: error in /home/danoesteticadmin/public_html/index.php on line 130
[28-Jun-2017 00:45:53 UTC] PHP Notice:  Undefined index: error in /home/danoesteticadmin/public_html/index.php on line 134
[28-Jun-2017 00:56:40 UTC] PHP Notice:  Undefined index: error in /home/danoesteticadmin/public_html/index.php on line 130
[28-Jun-2017 00:56:40 UTC] PHP Notice:  Undefined index: error in /home/danoesteticadmin/public_html/index.php on line 134
[28-Jun-2017 05:47:08 UTC] PHP Notice:  Undefined index: error in /home/danoesteticadmin/public_html/index.php on line 130
[28-Jun-2017 05:47:08 UTC] PHP Notice:  Undefined index: error in /home/danoesteticadmin/public_html/index.php on line 134
[28-Jun-2017 06:55:28 UTC] PHP Notice:  Undefined index: error in /home/danoesteticadmin/public_html/index.php on line 130
[28-Jun-2017 06:55:28 UTC] PHP Notice:  Undefined index: error in /home/danoesteticadmin/public_html/index.php on line 134
[28-Jun-2017 07:17:40 UTC] PHP Notice:  Undefined index: error in /home/danoesteticadmin/public_html/index.php on line 130
[28-Jun-2017 07:17:40 UTC] PHP Notice:  Undefined index: error in /home/danoesteticadmin/public_html/index.php on line 134
[28-Jun-2017 10:26:10 UTC] PHP Notice:  Undefined index: error in /home/danoesteticadmin/public_html/index.php on line 130
[28-Jun-2017 10:26:10 UTC] PHP Notice:  Undefined index: error in /home/danoesteticadmin/public_html/index.php on line 134
[28-Jun-2017 12:18:18 UTC] PHP Notice:  Undefined index: error in /home/danoesteticadmin/public_html/index.php on line 130
[28-Jun-2017 12:18:18 UTC] PHP Notice:  Undefined index: error in /home/danoesteticadmin/public_html/index.php on line 134
[28-Jun-2017 15:34:51 UTC] PHP Notice:  Undefined index: error in /home/danoesteticadmin/public_html/index.php on line 130
[28-Jun-2017 15:34:51 UTC] PHP Notice:  Undefined index: error in /home/danoesteticadmin/public_html/index.php on line 134
[28-Jun-2017 15:53:02 UTC] PHP Notice:  Undefined index: error in /home/danoesteticadmin/public_html/index.php on line 130
[28-Jun-2017 15:53:02 UTC] PHP Notice:  Undefined index: error in /home/danoesteticadmin/public_html/index.php on line 134
[28-Jun-2017 17:56:07 UTC] PHP Notice:  Undefined index: error in /home/danoesteticadmin/public_html/index.php on line 130
[28-Jun-2017 17:56:07 UTC] PHP Notice:  Undefined index: error in /home/danoesteticadmin/public_html/index.php on line 134
[28-Jun-2017 22:28:02 UTC] PHP Notice:  Undefined index: error in /home/danoesteticadmin/public_html/index.php on line 130
[28-Jun-2017 22:28:02 UTC] PHP Notice:  Undefined index: error in /home/danoesteticadmin/public_html/index.php on line 134
[29-Jun-2017 07:10:34 UTC] PHP Notice:  Undefined index: error in /home/danoesteticadmin/public_html/index.php on line 130
[29-Jun-2017 07:10:34 UTC] PHP Notice:  Undefined index: error in /home/danoesteticadmin/public_html/index.php on line 134
[29-Jun-2017 10:39:38 UTC] PHP Notice:  Undefined index: error in /home/danoesteticadmin/public_html/index.php on line 130
[29-Jun-2017 10:39:38 UTC] PHP Notice:  Undefined index: error in /home/danoesteticadmin/public_html/index.php on line 134
[29-Jun-2017 13:18:22 UTC] PHP Notice:  Undefined index: error in /home/danoesteticadmin/public_html/index.php on line 130
[29-Jun-2017 13:18:22 UTC] PHP Notice:  Undefined index: error in /home/danoesteticadmin/public_html/index.php on line 134
[30-Jun-2017 14:07:58 UTC] PHP Notice:  Undefined index: error in /home/danoesteticadmin/public_html/index.php on line 130
[30-Jun-2017 14:07:58 UTC] PHP Notice:  Undefined index: error in /home/danoesteticadmin/public_html/index.php on line 134
[30-Jun-2017 15:10:52 UTC] PHP Notice:  Undefined index: error in /home/danoesteticadmin/public_html/index.php on line 130
[30-Jun-2017 15:10:52 UTC] PHP Notice:  Undefined index: error in /home/danoesteticadmin/public_html/index.php on line 134
[30-Jun-2017 19:37:53 UTC] PHP Notice:  Undefined index: error in /home/danoesteticadmin/public_html/index.php on line 130
[30-Jun-2017 19:37:53 UTC] PHP Notice:  Undefined index: error in /home/danoesteticadmin/public_html/index.php on line 134
[30-Jun-2017 22:45:48 UTC] PHP Notice:  Undefined index: error in /home/danoesteticadmin/public_html/index.php on line 130
[30-Jun-2017 22:45:48 UTC] PHP Notice:  Undefined index: error in /home/danoesteticadmin/public_html/index.php on line 134
[01-Jul-2017 04:51:29 UTC] PHP Notice:  Undefined index: error in /home/danoesteticadmin/public_html/index.php on line 130
[01-Jul-2017 04:51:29 UTC] PHP Notice:  Undefined index: error in /home/danoesteticadmin/public_html/index.php on line 134
[01-Jul-2017 12:42:10 UTC] PHP Notice:  Undefined index: error in /home/danoesteticadmin/public_html/index.php on line 130
[01-Jul-2017 12:42:10 UTC] PHP Notice:  Undefined index: error in /home/danoesteticadmin/public_html/index.php on line 134
[01-Jul-2017 12:42:12 UTC] PHP Notice:  Undefined index: error in /home/danoesteticadmin/public_html/index.php on line 130
[01-Jul-2017 12:42:12 UTC] PHP Notice:  Undefined index: error in /home/danoesteticadmin/public_html/index.php on line 134
[01-Jul-2017 13:05:31 UTC] PHP Notice:  Undefined index: error in /home/danoesteticadmin/public_html/index.php on line 130
[01-Jul-2017 13:05:31 UTC] PHP Notice:  Undefined index: error in /home/danoesteticadmin/public_html/index.php on line 134
[01-Jul-2017 13:54:02 UTC] PHP Notice:  Undefined index: error in /home/danoesteticadmin/public_html/index.php on line 130
[01-Jul-2017 13:54:02 UTC] PHP Notice:  Undefined index: error in /home/danoesteticadmin/public_html/index.php on line 134
[02-Jul-2017 01:52:08 UTC] PHP Notice:  Undefined index: error in /home/danoesteticadmin/public_html/index.php on line 130
[02-Jul-2017 01:52:08 UTC] PHP Notice:  Undefined index: error in /home/danoesteticadmin/public_html/index.php on line 134
[02-Jul-2017 16:29:17 UTC] PHP Notice:  Undefined index: error in /home/danoesteticadmin/public_html/index.php on line 130
[02-Jul-2017 16:29:17 UTC] PHP Notice:  Undefined index: error in /home/danoesteticadmin/public_html/index.php on line 134
[03-Jul-2017 02:04:39 UTC] PHP Notice:  Undefined index: error in /home/danoesteticadmin/public_html/index.php on line 130
[03-Jul-2017 02:04:39 UTC] PHP Notice:  Undefined index: error in /home/danoesteticadmin/public_html/index.php on line 134
[03-Jul-2017 06:06:41 UTC] PHP Notice:  Undefined index: error in /home/danoesteticadmin/public_html/index.php on line 130
[03-Jul-2017 06:06:41 UTC] PHP Notice:  Undefined index: error in /home/danoesteticadmin/public_html/index.php on line 134
[03-Jul-2017 09:43:55 UTC] PHP Notice:  Undefined index: error in /home/danoesteticadmin/public_html/index.php on line 130
[03-Jul-2017 09:43:55 UTC] PHP Notice:  Undefined index: error in /home/danoesteticadmin/public_html/index.php on line 134
[03-Jul-2017 10:45:07 UTC] PHP Notice:  Undefined index: error in /home/danoesteticadmin/public_html/index.php on line 130
[03-Jul-2017 10:45:07 UTC] PHP Notice:  Undefined index: error in /home/danoesteticadmin/public_html/index.php on line 134
[03-Jul-2017 13:11:53 UTC] PHP Notice:  Undefined index: error in /home/danoesteticadmin/public_html/index.php on line 130
[03-Jul-2017 13:11:53 UTC] PHP Notice:  Undefined index: error in /home/danoesteticadmin/public_html/index.php on line 134
[03-Jul-2017 16:39:45 UTC] PHP Notice:  Undefined index: error in /home/danoesteticadmin/public_html/index.php on line 130
[03-Jul-2017 16:39:45 UTC] PHP Notice:  Undefined index: error in /home/danoesteticadmin/public_html/index.php on line 134
[03-Jul-2017 17:03:39 UTC] PHP Notice:  Undefined index: error in /home/danoesteticadmin/public_html/index.php on line 130
[03-Jul-2017 17:03:39 UTC] PHP Notice:  Undefined index: error in /home/danoesteticadmin/public_html/index.php on line 134
[03-Jul-2017 19:07:17 UTC] PHP Notice:  Undefined index: error in /home/danoesteticadmin/public_html/index.php on line 130
[03-Jul-2017 19:07:17 UTC] PHP Notice:  Undefined index: error in /home/danoesteticadmin/public_html/index.php on line 134
[04-Jul-2017 07:13:32 UTC] PHP Notice:  Undefined index: error in /home/danoesteticadmin/public_html/index.php on line 130
[04-Jul-2017 07:13:32 UTC] PHP Notice:  Undefined index: error in /home/danoesteticadmin/public_html/index.php on line 134
[04-Jul-2017 12:12:25 UTC] PHP Notice:  Undefined index: error in /home/danoesteticadmin/public_html/index.php on line 130
[04-Jul-2017 12:12:25 UTC] PHP Notice:  Undefined index: error in /home/danoesteticadmin/public_html/index.php on line 134
[04-Jul-2017 16:55:20 UTC] PHP Notice:  Undefined index: error in /home/danoesteticadmin/public_html/index.php on line 130
[04-Jul-2017 16:55:20 UTC] PHP Notice:  Undefined index: error in /home/danoesteticadmin/public_html/index.php on line 134
[05-Jul-2017 00:20:58 UTC] PHP Notice:  Undefined index: error in /home/danoesteticadmin/public_html/index.php on line 130
[05-Jul-2017 00:20:58 UTC] PHP Notice:  Undefined index: error in /home/danoesteticadmin/public_html/index.php on line 134
[05-Jul-2017 00:20:59 UTC] PHP Notice:  Undefined index: error in /home/danoesteticadmin/public_html/index.php on line 130
[05-Jul-2017 00:20:59 UTC] PHP Notice:  Undefined index: error in /home/danoesteticadmin/public_html/index.php on line 134
[05-Jul-2017 00:21:01 UTC] PHP Notice:  Undefined index: error in /home/danoesteticadmin/public_html/index.php on line 130
[05-Jul-2017 00:21:01 UTC] PHP Notice:  Undefined index: error in /home/danoesteticadmin/public_html/index.php on line 134
[05-Jul-2017 00:21:01 UTC] PHP Notice:  Undefined index: error in /home/danoesteticadmin/public_html/index.php on line 130
[05-Jul-2017 00:21:01 UTC] PHP Notice:  Undefined index: error in /home/danoesteticadmin/public_html/index.php on line 134
[05-Jul-2017 00:21:02 UTC] PHP Notice:  Undefined index: error in /home/danoesteticadmin/public_html/index.php on line 130
[05-Jul-2017 00:21:02 UTC] PHP Notice:  Undefined index: error in /home/danoesteticadmin/public_html/index.php on line 134
[05-Jul-2017 07:11:42 UTC] PHP Notice:  Undefined index: error in /home/danoesteticadmin/public_html/index.php on line 130
[05-Jul-2017 07:11:42 UTC] PHP Notice:  Undefined index: error in /home/danoesteticadmin/public_html/index.php on line 134
[05-Jul-2017 07:23:35 UTC] PHP Notice:  Undefined index: error in /home/danoesteticadmin/public_html/index.php on line 130
[05-Jul-2017 07:23:35 UTC] PHP Notice:  Undefined index: error in /home/danoesteticadmin/public_html/index.php on line 134
[05-Jul-2017 13:15:14 UTC] PHP Notice:  Undefined index: error in /home/danoesteticadmin/public_html/index.php on line 130
[05-Jul-2017 13:15:14 UTC] PHP Notice:  Undefined index: error in /home/danoesteticadmin/public_html/index.php on line 134
[05-Jul-2017 17:00:44 UTC] PHP Notice:  Undefined index: error in /home/danoesteticadmin/public_html/index.php on line 130
[05-Jul-2017 17:00:44 UTC] PHP Notice:  Undefined index: error in /home/danoesteticadmin/public_html/index.php on line 134
[05-Jul-2017 22:15:27 UTC] PHP Notice:  Undefined index: error in /home/danoesteticadmin/public_html/index.php on line 130
[05-Jul-2017 22:15:27 UTC] PHP Notice:  Undefined index: error in /home/danoesteticadmin/public_html/index.php on line 134
[06-Jul-2017 02:00:02 UTC] PHP Notice:  Undefined index: error in /home/danoesteticadmin/public_html/index.php on line 130
[06-Jul-2017 02:00:02 UTC] PHP Notice:  Undefined index: error in /home/danoesteticadmin/public_html/index.php on line 134
[06-Jul-2017 10:32:09 UTC] PHP Notice:  Undefined index: error in /home/danoesteticadmin/public_html/index.php on line 130
[06-Jul-2017 10:32:09 UTC] PHP Notice:  Undefined index: error in /home/danoesteticadmin/public_html/index.php on line 134
[06-Jul-2017 14:41:18 UTC] PHP Notice:  Undefined index: error in /home/danoesteticadmin/public_html/index.php on line 130
[06-Jul-2017 14:41:18 UTC] PHP Notice:  Undefined index: error in /home/danoesteticadmin/public_html/index.php on line 134
[06-Jul-2017 14:49:35 UTC] PHP Notice:  Undefined index: error in /home/danoesteticadmin/public_html/index.php on line 130
[06-Jul-2017 14:49:35 UTC] PHP Notice:  Undefined index: error in /home/danoesteticadmin/public_html/index.php on line 134
[06-Jul-2017 15:56:30 UTC] PHP Notice:  Undefined index: error in /home/danoesteticadmin/public_html/index.php on line 130
[06-Jul-2017 15:56:30 UTC] PHP Notice:  Undefined index: error in /home/danoesteticadmin/public_html/index.php on line 134
[06-Jul-2017 15:57:33 UTC] PHP Notice:  Undefined index: error in /home/danoesteticadmin/public_html/index.php on line 130
[06-Jul-2017 15:57:33 UTC] PHP Notice:  Undefined index: error in /home/danoesteticadmin/public_html/index.php on line 134
[06-Jul-2017 16:17:29 UTC] PHP Notice:  Undefined index: error in /home/danoesteticadmin/public_html/index.php on line 130
[06-Jul-2017 16:17:29 UTC] PHP Notice:  Undefined index: error in /home/danoesteticadmin/public_html/index.php on line 134
[06-Jul-2017 17:53:31 UTC] PHP Notice:  Undefined index: error in /home/danoesteticadmin/public_html/index.php on line 130
[06-Jul-2017 17:53:31 UTC] PHP Notice:  Undefined index: error in /home/danoesteticadmin/public_html/index.php on line 134
[06-Jul-2017 19:29:32 UTC] PHP Notice:  Undefined index: error in /home/danoesteticadmin/public_html/index.php on line 130
[06-Jul-2017 19:29:32 UTC] PHP Notice:  Undefined index: error in /home/danoesteticadmin/public_html/index.php on line 134
[06-Jul-2017 23:41:39 UTC] PHP Notice:  Undefined index: error in /home/danoesteticadmin/public_html/index.php on line 130
[06-Jul-2017 23:41:39 UTC] PHP Notice:  Undefined index: error in /home/danoesteticadmin/public_html/index.php on line 134
[07-Jul-2017 03:31:15 UTC] PHP Notice:  Undefined index: error in /home/danoesteticadmin/public_html/index.php on line 130
[07-Jul-2017 03:31:15 UTC] PHP Notice:  Undefined index: error in /home/danoesteticadmin/public_html/index.php on line 134
[07-Jul-2017 05:20:57 UTC] PHP Notice:  Undefined index: error in /home/danoesteticadmin/public_html/index.php on line 130
[07-Jul-2017 05:20:57 UTC] PHP Notice:  Undefined index: error in /home/danoesteticadmin/public_html/index.php on line 134
[07-Jul-2017 06:54:50 UTC] PHP Notice:  Undefined index: error in /home/danoesteticadmin/public_html/index.php on line 130
[07-Jul-2017 06:54:50 UTC] PHP Notice:  Undefined index: error in /home/danoesteticadmin/public_html/index.php on line 134
[07-Jul-2017 07:53:35 UTC] PHP Notice:  Undefined index: error in /home/danoesteticadmin/public_html/index.php on line 130
[07-Jul-2017 07:53:35 UTC] PHP Notice:  Undefined index: error in /home/danoesteticadmin/public_html/index.php on line 134
[07-Jul-2017 11:21:05 UTC] PHP Notice:  Undefined index: error in /home/danoesteticadmin/public_html/index.php on line 130
[07-Jul-2017 11:21:05 UTC] PHP Notice:  Undefined index: error in /home/danoesteticadmin/public_html/index.php on line 134
[07-Jul-2017 14:16:51 UTC] PHP Notice:  Undefined index: error in /home/danoesteticadmin/public_html/index.php on line 130
[07-Jul-2017 14:16:51 UTC] PHP Notice:  Undefined index: error in /home/danoesteticadmin/public_html/index.php on line 134
[07-Jul-2017 20:03:55 UTC] PHP Notice:  Undefined index: error in /home/danoesteticadmin/public_html/index.php on line 130
[07-Jul-2017 20:03:55 UTC] PHP Notice:  Undefined index: error in /home/danoesteticadmin/public_html/index.php on line 134
[07-Jul-2017 21:11:17 UTC] PHP Notice:  Undefined index: error in /home/danoesteticadmin/public_html/index.php on line 130
[07-Jul-2017 21:11:17 UTC] PHP Notice:  Undefined index: error in /home/danoesteticadmin/public_html/index.php on line 134
[08-Jul-2017 03:45:14 UTC] PHP Notice:  Undefined index: error in /home/danoesteticadmin/public_html/index.php on line 130
[08-Jul-2017 03:45:14 UTC] PHP Notice:  Undefined index: error in /home/danoesteticadmin/public_html/index.php on line 134
[08-Jul-2017 07:52:08 UTC] PHP Notice:  Undefined index: error in /home/danoesteticadmin/public_html/index.php on line 130
[08-Jul-2017 07:52:08 UTC] PHP Notice:  Undefined index: error in /home/danoesteticadmin/public_html/index.php on line 134
[08-Jul-2017 11:01:04 UTC] PHP Notice:  Undefined index: error in /home/danoesteticadmin/public_html/index.php on line 130
[08-Jul-2017 11:01:04 UTC] PHP Notice:  Undefined index: error in /home/danoesteticadmin/public_html/index.php on line 134
[08-Jul-2017 11:23:35 UTC] PHP Notice:  Undefined index: error in /home/danoesteticadmin/public_html/index.php on line 130
[08-Jul-2017 11:23:35 UTC] PHP Notice:  Undefined index: error in /home/danoesteticadmin/public_html/index.php on line 134
[08-Jul-2017 22:55:57 UTC] PHP Notice:  Undefined index: error in /home/danoesteticadmin/public_html/index.php on line 130
[08-Jul-2017 22:55:57 UTC] PHP Notice:  Undefined index: error in /home/danoesteticadmin/public_html/index.php on line 134
[09-Jul-2017 01:25:59 UTC] PHP Notice:  Undefined index: error in /home/danoesteticadmin/public_html/index.php on line 130
[09-Jul-2017 01:25:59 UTC] PHP Notice:  Undefined index: error in /home/danoesteticadmin/public_html/index.php on line 134
[09-Jul-2017 05:07:18 UTC] PHP Notice:  Undefined index: error in /home/danoesteticadmin/public_html/index.php on line 130
[09-Jul-2017 05:07:18 UTC] PHP Notice:  Undefined index: error in /home/danoesteticadmin/public_html/index.php on line 134
[09-Jul-2017 06:44:07 UTC] PHP Notice:  Undefined index: error in /home/danoesteticadmin/public_html/index.php on line 130
[09-Jul-2017 06:44:07 UTC] PHP Notice:  Undefined index: error in /home/danoesteticadmin/public_html/index.php on line 134
[09-Jul-2017 07:54:12 UTC] PHP Notice:  Undefined index: error in /home/danoesteticadmin/public_html/index.php on line 130
[09-Jul-2017 07:54:12 UTC] PHP Notice:  Undefined index: error in /home/danoesteticadmin/public_html/index.php on line 134
[10-Jul-2017 07:52:43 UTC] PHP Notice:  Undefined index: error in /home/danoesteticadmin/public_html/index.php on line 130
[10-Jul-2017 07:52:43 UTC] PHP Notice:  Undefined index: error in /home/danoesteticadmin/public_html/index.php on line 134
[10-Jul-2017 12:00:15 UTC] PHP Notice:  Undefined index: error in /home/danoesteticadmin/public_html/index.php on line 130
[10-Jul-2017 12:00:15 UTC] PHP Notice:  Undefined index: error in /home/danoesteticadmin/public_html/index.php on line 134
[10-Jul-2017 16:46:35 UTC] PHP Notice:  Undefined index: error in /home/danoesteticadmin/public_html/index.php on line 130
[10-Jul-2017 16:46:35 UTC] PHP Notice:  Undefined index: error in /home/danoesteticadmin/public_html/index.php on line 134
[10-Jul-2017 17:42:36 UTC] PHP Notice:  Undefined index: error in /home/danoesteticadmin/public_html/index.php on line 130
[10-Jul-2017 17:42:36 UTC] PHP Notice:  Undefined index: error in /home/danoesteticadmin/public_html/index.php on line 134
[10-Jul-2017 20:25:36 UTC] PHP Notice:  Undefined index: error in /home/danoesteticadmin/public_html/index.php on line 130
[10-Jul-2017 20:25:36 UTC] PHP Notice:  Undefined index: error in /home/danoesteticadmin/public_html/index.php on line 134
[11-Jul-2017 02:35:32 UTC] PHP Notice:  Undefined index: error in /home/danoesteticadmin/public_html/index.php on line 130
[11-Jul-2017 02:35:32 UTC] PHP Notice:  Undefined index: error in /home/danoesteticadmin/public_html/index.php on line 134
[11-Jul-2017 03:37:28 UTC] PHP Notice:  Undefined index: error in /home/danoesteticadmin/public_html/index.php on line 130
[11-Jul-2017 03:37:28 UTC] PHP Notice:  Undefined index: error in /home/danoesteticadmin/public_html/index.php on line 134
[11-Jul-2017 05:19:19 UTC] PHP Notice:  Undefined index: error in /home/danoesteticadmin/public_html/index.php on line 130
[11-Jul-2017 05:19:19 UTC] PHP Notice:  Undefined index: error in /home/danoesteticadmin/public_html/index.php on line 134
[11-Jul-2017 07:47:43 UTC] PHP Notice:  Undefined index: error in /home/danoesteticadmin/public_html/index.php on line 130
[11-Jul-2017 07:47:43 UTC] PHP Notice:  Undefined index: error in /home/danoesteticadmin/public_html/index.php on line 134
[11-Jul-2017 10:04:33 UTC] PHP Notice:  Undefined index: error in /home/danoesteticadmin/public_html/index.php on line 130
[11-Jul-2017 10:04:33 UTC] PHP Notice:  Undefined index: error in /home/danoesteticadmin/public_html/index.php on line 134
[11-Jul-2017 13:25:40 UTC] PHP Notice:  Undefined index: error in /home/danoesteticadmin/public_html/index.php on line 130
[11-Jul-2017 13:25:40 UTC] PHP Notice:  Undefined index: error in /home/danoesteticadmin/public_html/index.php on line 134
[11-Jul-2017 13:53:57 UTC] PHP Notice:  Undefined index: error in /home/danoesteticadmin/public_html/index.php on line 130
[11-Jul-2017 13:53:57 UTC] PHP Notice:  Undefined index: error in /home/danoesteticadmin/public_html/index.php on line 134
[11-Jul-2017 13:56:12 UTC] PHP Notice:  Undefined index: error in /home/danoesteticadmin/public_html/index.php on line 130
[11-Jul-2017 13:56:12 UTC] PHP Notice:  Undefined index: error in /home/danoesteticadmin/public_html/index.php on line 134
[11-Jul-2017 13:56:30 UTC] PHP Notice:  Undefined index: error in /home/danoesteticadmin/public_html/index.php on line 130
[11-Jul-2017 13:56:30 UTC] PHP Notice:  Undefined index: error in /home/danoesteticadmin/public_html/index.php on line 134
[11-Jul-2017 13:56:56 UTC] PHP Notice:  Undefined index: error in /home/danoesteticadmin/public_html/index.php on line 130
[11-Jul-2017 13:56:56 UTC] PHP Notice:  Undefined index: error in /home/danoesteticadmin/public_html/index.php on line 134
[11-Jul-2017 13:58:16 UTC] PHP Notice:  Undefined index: error in /home/danoesteticadmin/public_html/index.php on line 130
[11-Jul-2017 13:58:16 UTC] PHP Notice:  Undefined index: error in /home/danoesteticadmin/public_html/index.php on line 134
[12-Jul-2017 04:50:14 UTC] PHP Notice:  Undefined index: error in /home/danoesteticadmin/public_html/index.php on line 130
[12-Jul-2017 04:50:14 UTC] PHP Notice:  Undefined index: error in /home/danoesteticadmin/public_html/index.php on line 134
[12-Jul-2017 07:50:52 UTC] PHP Notice:  Undefined index: error in /home/danoesteticadmin/public_html/index.php on line 130
[12-Jul-2017 07:50:52 UTC] PHP Notice:  Undefined index: error in /home/danoesteticadmin/public_html/index.php on line 134
[12-Jul-2017 12:47:48 UTC] PHP Notice:  Undefined index: error in /home/danoesteticadmin/public_html/index.php on line 130
[12-Jul-2017 12:47:48 UTC] PHP Notice:  Undefined index: error in /home/danoesteticadmin/public_html/index.php on line 134
[12-Jul-2017 13:10:52 UTC] PHP Notice:  Undefined index: error in /home/danoesteticadmin/public_html/index.php on line 130
[12-Jul-2017 13:10:52 UTC] PHP Notice:  Undefined index: error in /home/danoesteticadmin/public_html/index.php on line 134
[12-Jul-2017 13:11:35 UTC] PHP Notice:  Undefined index: error in /home/danoesteticadmin/public_html/index.php on line 130
[12-Jul-2017 13:11:35 UTC] PHP Notice:  Undefined index: error in /home/danoesteticadmin/public_html/index.php on line 134
[12-Jul-2017 14:03:29 UTC] PHP Notice:  Undefined index: error in /home/danoesteticadmin/public_html/index.php on line 130
[12-Jul-2017 14:03:29 UTC] PHP Notice:  Undefined index: error in /home/danoesteticadmin/public_html/index.php on line 134
[12-Jul-2017 14:16:49 UTC] PHP Notice:  Undefined index: error in /home/danoesteticadmin/public_html/index.php on line 130
[12-Jul-2017 14:16:49 UTC] PHP Notice:  Undefined index: error in /home/danoesteticadmin/public_html/index.php on line 134
[12-Jul-2017 15:21:58 UTC] PHP Notice:  Undefined index: error in /home/danoesteticadmin/public_html/index.php on line 130
[12-Jul-2017 15:21:58 UTC] PHP Notice:  Undefined index: error in /home/danoesteticadmin/public_html/index.php on line 134
[12-Jul-2017 15:57:11 UTC] PHP Notice:  Undefined index: error in /home/danoesteticadmin/public_html/index.php on line 130
[12-Jul-2017 15:57:11 UTC] PHP Notice:  Undefined index: error in /home/danoesteticadmin/public_html/index.php on line 134
[12-Jul-2017 18:41:42 UTC] PHP Notice:  Undefined index: error in /home/danoesteticadmin/public_html/index.php on line 130
[12-Jul-2017 18:41:42 UTC] PHP Notice:  Undefined index: error in /home/danoesteticadmin/public_html/index.php on line 134
[12-Jul-2017 23:30:35 UTC] PHP Notice:  Undefined index: error in /home/danoesteticadmin/public_html/index.php on line 130
[12-Jul-2017 23:30:35 UTC] PHP Notice:  Undefined index: error in /home/danoesteticadmin/public_html/index.php on line 134
[12-Jul-2017 23:43:44 UTC] PHP Notice:  Undefined index: error in /home/danoesteticadmin/public_html/index.php on line 130
[12-Jul-2017 23:43:44 UTC] PHP Notice:  Undefined index: error in /home/danoesteticadmin/public_html/index.php on line 134
[13-Jul-2017 07:50:51 UTC] PHP Notice:  Undefined index: error in /home/danoesteticadmin/public_html/index.php on line 130
[13-Jul-2017 07:50:51 UTC] PHP Notice:  Undefined index: error in /home/danoesteticadmin/public_html/index.php on line 134
[13-Jul-2017 14:29:37 UTC] PHP Notice:  Undefined index: error in /home/danoesteticadmin/public_html/index.php on line 130
[13-Jul-2017 14:29:37 UTC] PHP Notice:  Undefined index: error in /home/danoesteticadmin/public_html/index.php on line 134
[13-Jul-2017 17:15:46 UTC] PHP Notice:  Undefined index: error in /home/danoesteticadmin/public_html/index.php on line 130
[13-Jul-2017 17:15:46 UTC] PHP Notice:  Undefined index: error in /home/danoesteticadmin/public_html/index.php on line 134
[13-Jul-2017 19:56:58 UTC] PHP Notice:  Undefined index: error in /home/danoesteticadmin/public_html/index.php on line 130
[13-Jul-2017 19:56:58 UTC] PHP Notice:  Undefined index: error in /home/danoesteticadmin/public_html/index.php on line 134
[13-Jul-2017 19:59:23 UTC] PHP Notice:  Undefined index: error in /home/danoesteticadmin/public_html/index.php on line 130
[13-Jul-2017 19:59:23 UTC] PHP Notice:  Undefined index: error in /home/danoesteticadmin/public_html/index.php on line 134
[13-Jul-2017 20:01:51 UTC] PHP Notice:  Undefined index: error in /home/danoesteticadmin/public_html/index.php on line 130
[13-Jul-2017 20:01:51 UTC] PHP Notice:  Undefined index: error in /home/danoesteticadmin/public_html/index.php on line 134
[14-Jul-2017 07:47:34 UTC] PHP Notice:  Undefined index: error in /home/danoesteticadmin/public_html/index.php on line 130
[14-Jul-2017 07:47:34 UTC] PHP Notice:  Undefined index: error in /home/danoesteticadmin/public_html/index.php on line 134
[14-Jul-2017 10:13:40 UTC] PHP Notice:  Undefined index: error in /home/danoesteticadmin/public_html/index.php on line 130
[14-Jul-2017 10:13:40 UTC] PHP Notice:  Undefined index: error in /home/danoesteticadmin/public_html/index.php on line 134
[14-Jul-2017 10:58:48 UTC] PHP Notice:  Undefined index: error in /home/danoesteticadmin/public_html/index.php on line 130
[14-Jul-2017 10:58:48 UTC] PHP Notice:  Undefined index: error in /home/danoesteticadmin/public_html/index.php on line 134
[14-Jul-2017 12:10:39 UTC] PHP Notice:  Undefined index: error in /home/danoesteticadmin/public_html/index.php on line 130
[14-Jul-2017 12:10:39 UTC] PHP Notice:  Undefined index: error in /home/danoesteticadmin/public_html/index.php on line 134
[14-Jul-2017 12:52:17 UTC] PHP Notice:  Undefined index: error in /home/danoesteticadmin/public_html/index.php on line 130
[14-Jul-2017 12:52:17 UTC] PHP Notice:  Undefined index: error in /home/danoesteticadmin/public_html/index.php on line 134
[14-Jul-2017 13:50:43 UTC] PHP Notice:  Undefined index: error in /home/danoesteticadmin/public_html/index.php on line 130
[14-Jul-2017 13:50:43 UTC] PHP Notice:  Undefined index: error in /home/danoesteticadmin/public_html/index.php on line 134
[14-Jul-2017 17:03:03 UTC] PHP Notice:  Undefined index: error in /home/danoesteticadmin/public_html/index.php on line 130
[14-Jul-2017 17:03:03 UTC] PHP Notice:  Undefined index: error in /home/danoesteticadmin/public_html/index.php on line 134
[14-Jul-2017 19:40:17 UTC] PHP Notice:  Undefined index: error in /home/danoesteticadmin/public_html/index.php on line 130
[14-Jul-2017 19:40:17 UTC] PHP Notice:  Undefined index: error in /home/danoesteticadmin/public_html/index.php on line 134
[14-Jul-2017 20:32:56 UTC] PHP Notice:  Undefined index: error in /home/danoesteticadmin/public_html/index.php on line 130
[14-Jul-2017 20:32:56 UTC] PHP Notice:  Undefined index: error in /home/danoesteticadmin/public_html/index.php on line 134
[14-Jul-2017 22:34:31 UTC] PHP Notice:  Undefined index: error in /home/danoesteticadmin/public_html/index.php on line 130
[14-Jul-2017 22:34:31 UTC] PHP Notice:  Undefined index: error in /home/danoesteticadmin/public_html/index.php on line 134
[14-Jul-2017 23:27:06 UTC] PHP Notice:  Undefined index: error in /home/danoesteticadmin/public_html/index.php on line 130
[14-Jul-2017 23:27:06 UTC] PHP Notice:  Undefined index: error in /home/danoesteticadmin/public_html/index.php on line 134
[15-Jul-2017 02:24:38 UTC] PHP Notice:  Undefined index: error in /home/danoesteticadmin/public_html/index.php on line 130
[15-Jul-2017 02:24:38 UTC] PHP Notice:  Undefined index: error in /home/danoesteticadmin/public_html/index.php on line 134
[15-Jul-2017 02:24:39 UTC] PHP Notice:  Undefined index: error in /home/danoesteticadmin/public_html/index.php on line 130
[15-Jul-2017 02:24:39 UTC] PHP Notice:  Undefined index: error in /home/danoesteticadmin/public_html/index.php on line 134
[15-Jul-2017 02:47:02 UTC] PHP Notice:  Undefined index: error in /home/danoesteticadmin/public_html/index.php on line 130
[15-Jul-2017 02:47:02 UTC] PHP Notice:  Undefined index: error in /home/danoesteticadmin/public_html/index.php on line 134
[15-Jul-2017 02:47:02 UTC] PHP Notice:  Undefined index: error in /home/danoesteticadmin/public_html/index.php on line 130
[15-Jul-2017 02:47:02 UTC] PHP Notice:  Undefined index: error in /home/danoesteticadmin/public_html/index.php on line 134
[15-Jul-2017 03:43:39 UTC] PHP Notice:  Undefined index: error in /home/danoesteticadmin/public_html/index.php on line 130
[15-Jul-2017 03:43:39 UTC] PHP Notice:  Undefined index: error in /home/danoesteticadmin/public_html/index.php on line 134
[15-Jul-2017 06:42:57 UTC] PHP Notice:  Undefined index: error in /home/danoesteticadmin/public_html/index.php on line 130
[15-Jul-2017 06:42:57 UTC] PHP Notice:  Undefined index: error in /home/danoesteticadmin/public_html/index.php on line 134
[15-Jul-2017 07:55:07 UTC] PHP Notice:  Undefined index: error in /home/danoesteticadmin/public_html/index.php on line 130
[15-Jul-2017 07:55:07 UTC] PHP Notice:  Undefined index: error in /home/danoesteticadmin/public_html/index.php on line 134
[15-Jul-2017 13:14:32 UTC] PHP Notice:  Undefined index: error in /home/danoesteticadmin/public_html/index.php on line 130
[15-Jul-2017 13:14:32 UTC] PHP Notice:  Undefined index: error in /home/danoesteticadmin/public_html/index.php on line 134
[15-Jul-2017 22:03:38 UTC] PHP Notice:  Undefined index: error in /home/danoesteticadmin/public_html/index.php on line 130
[15-Jul-2017 22:03:38 UTC] PHP Notice:  Undefined index: error in /home/danoesteticadmin/public_html/index.php on line 134
[16-Jul-2017 00:56:08 UTC] PHP Notice:  Undefined index: error in /home/danoesteticadmin/public_html/index.php on line 130
[16-Jul-2017 00:56:08 UTC] PHP Notice:  Undefined index: error in /home/danoesteticadmin/public_html/index.php on line 134
[16-Jul-2017 07:48:06 UTC] PHP Notice:  Undefined index: error in /home/danoesteticadmin/public_html/index.php on line 130
[16-Jul-2017 07:48:06 UTC] PHP Notice:  Undefined index: error in /home/danoesteticadmin/public_html/index.php on line 134
[16-Jul-2017 13:29:58 UTC] PHP Notice:  Undefined index: error in /home/danoesteticadmin/public_html/index.php on line 130
[16-Jul-2017 13:29:58 UTC] PHP Notice:  Undefined index: error in /home/danoesteticadmin/public_html/index.php on line 134
[16-Jul-2017 15:30:16 UTC] PHP Notice:  Undefined index: error in /home/danoesteticadmin/public_html/index.php on line 130
[16-Jul-2017 15:30:16 UTC] PHP Notice:  Undefined index: error in /home/danoesteticadmin/public_html/index.php on line 134
[16-Jul-2017 16:02:57 UTC] PHP Notice:  Undefined index: error in /home/danoesteticadmin/public_html/index.php on line 130
[16-Jul-2017 16:02:57 UTC] PHP Notice:  Undefined index: error in /home/danoesteticadmin/public_html/index.php on line 134
[16-Jul-2017 20:02:37 UTC] PHP Notice:  Undefined index: error in /home/danoesteticadmin/public_html/index.php on line 130
[16-Jul-2017 20:02:37 UTC] PHP Notice:  Undefined index: error in /home/danoesteticadmin/public_html/index.php on line 134
[16-Jul-2017 21:48:08 UTC] PHP Notice:  Undefined index: error in /home/danoesteticadmin/public_html/index.php on line 130
[16-Jul-2017 21:48:08 UTC] PHP Notice:  Undefined index: error in /home/danoesteticadmin/public_html/index.php on line 134
[16-Jul-2017 23:09:16 UTC] PHP Notice:  Undefined index: error in /home/danoesteticadmin/public_html/index.php on line 130
[16-Jul-2017 23:09:16 UTC] PHP Notice:  Undefined index: error in /home/danoesteticadmin/public_html/index.php on line 134
[16-Jul-2017 23:33:52 UTC] PHP Notice:  Undefined index: error in /home/danoesteticadmin/public_html/index.php on line 130
[16-Jul-2017 23:33:52 UTC] PHP Notice:  Undefined index: error in /home/danoesteticadmin/public_html/index.php on line 134
[17-Jul-2017 00:43:30 UTC] PHP Notice:  Undefined index: error in /home/danoesteticadmin/public_html/index.php on line 130
[17-Jul-2017 00:43:30 UTC] PHP Notice:  Undefined index: error in /home/danoesteticadmin/public_html/index.php on line 134
[17-Jul-2017 02:01:09 UTC] PHP Notice:  Undefined index: error in /home/danoesteticadmin/public_html/index.php on line 130
[17-Jul-2017 02:01:09 UTC] PHP Notice:  Undefined index: error in /home/danoesteticadmin/public_html/index.php on line 134
[17-Jul-2017 07:48:37 UTC] PHP Notice:  Undefined index: error in /home/danoesteticadmin/public_html/index.php on line 130
[17-Jul-2017 07:48:37 UTC] PHP Notice:  Undefined index: error in /home/danoesteticadmin/public_html/index.php on line 134
[17-Jul-2017 12:00:10 UTC] PHP Notice:  Undefined index: error in /home/danoesteticadmin/public_html/index.php on line 130
[17-Jul-2017 12:00:10 UTC] PHP Notice:  Undefined index: error in /home/danoesteticadmin/public_html/index.php on line 134
[17-Jul-2017 12:46:49 UTC] PHP Notice:  Undefined index: error in /home/danoesteticadmin/public_html/index.php on line 130
[17-Jul-2017 12:46:49 UTC] PHP Notice:  Undefined index: error in /home/danoesteticadmin/public_html/index.php on line 134
[17-Jul-2017 16:28:39 UTC] PHP Notice:  Undefined index: error in /home/danoesteticadmin/public_html/index.php on line 130
[17-Jul-2017 16:28:39 UTC] PHP Notice:  Undefined index: error in /home/danoesteticadmin/public_html/index.php on line 134
[17-Jul-2017 16:40:39 UTC] PHP Notice:  Undefined index: error in /home/danoesteticadmin/public_html/index.php on line 130
[17-Jul-2017 16:40:39 UTC] PHP Notice:  Undefined index: error in /home/danoesteticadmin/public_html/index.php on line 134
[18-Jul-2017 00:19:53 UTC] PHP Notice:  Undefined index: error in /home/danoesteticadmin/public_html/index.php on line 130
[18-Jul-2017 00:19:53 UTC] PHP Notice:  Undefined index: error in /home/danoesteticadmin/public_html/index.php on line 134
[18-Jul-2017 02:44:52 UTC] PHP Notice:  Undefined index: error in /home/danoesteticadmin/public_html/index.php on line 130
[18-Jul-2017 02:44:52 UTC] PHP Notice:  Undefined index: error in /home/danoesteticadmin/public_html/index.php on line 134
[18-Jul-2017 07:33:21 UTC] PHP Notice:  Undefined index: error in /home/danoesteticadmin/public_html/index.php on line 130
[18-Jul-2017 07:33:21 UTC] PHP Notice:  Undefined index: error in /home/danoesteticadmin/public_html/index.php on line 134
[18-Jul-2017 12:19:39 UTC] PHP Notice:  Undefined index: error in /home/danoesteticadmin/public_html/index.php on line 130
[18-Jul-2017 12:19:39 UTC] PHP Notice:  Undefined index: error in /home/danoesteticadmin/public_html/index.php on line 134
[18-Jul-2017 12:21:16 UTC] PHP Notice:  Undefined index: error in /home/danoesteticadmin/public_html/index.php on line 130
[18-Jul-2017 12:21:16 UTC] PHP Notice:  Undefined index: error in /home/danoesteticadmin/public_html/index.php on line 134
[18-Jul-2017 14:09:07 UTC] PHP Notice:  Undefined index: error in /home/danoesteticadmin/public_html/index.php on line 130
[18-Jul-2017 14:09:07 UTC] PHP Notice:  Undefined index: error in /home/danoesteticadmin/public_html/index.php on line 134
[18-Jul-2017 15:53:59 UTC] PHP Notice:  Undefined index: error in /home/danoesteticadmin/public_html/index.php on line 130
[18-Jul-2017 15:53:59 UTC] PHP Notice:  Undefined index: error in /home/danoesteticadmin/public_html/index.php on line 134
[18-Jul-2017 18:07:40 UTC] PHP Notice:  Undefined index: error in /home/danoesteticadmin/public_html/index.php on line 130
[18-Jul-2017 18:07:40 UTC] PHP Notice:  Undefined index: error in /home/danoesteticadmin/public_html/index.php on line 134
[18-Jul-2017 18:55:43 UTC] PHP Notice:  Undefined index: error in /home/danoesteticadmin/public_html/index.php on line 130
[18-Jul-2017 18:55:43 UTC] PHP Notice:  Undefined index: error in /home/danoesteticadmin/public_html/index.php on line 134
[19-Jul-2017 08:11:57 UTC] PHP Notice:  Undefined index: error in /home/danoesteticadmin/public_html/index.php on line 130
[19-Jul-2017 08:11:57 UTC] PHP Notice:  Undefined index: error in /home/danoesteticadmin/public_html/index.php on line 134
[19-Jul-2017 15:14:22 UTC] PHP Notice:  Undefined index: error in /home/danoesteticadmin/public_html/index.php on line 130
[19-Jul-2017 15:14:22 UTC] PHP Notice:  Undefined index: error in /home/danoesteticadmin/public_html/index.php on line 134
[19-Jul-2017 16:54:35 UTC] PHP Notice:  Undefined index: error in /home/danoesteticadmin/public_html/index.php on line 130
[19-Jul-2017 16:54:35 UTC] PHP Notice:  Undefined index: error in /home/danoesteticadmin/public_html/index.php on line 134
[19-Jul-2017 17:01:01 UTC] PHP Notice:  Undefined index: error in /home/danoesteticadmin/public_html/index.php on line 130
[19-Jul-2017 17:01:01 UTC] PHP Notice:  Undefined index: error in /home/danoesteticadmin/public_html/index.php on line 134
[19-Jul-2017 18:00:49 UTC] PHP Notice:  Undefined index: error in /home/danoesteticadmin/public_html/index.php on line 130
[19-Jul-2017 18:00:49 UTC] PHP Notice:  Undefined index: error in /home/danoesteticadmin/public_html/index.php on line 134
[19-Jul-2017 19:41:00 UTC] PHP Notice:  Undefined index: error in /home/danoesteticadmin/public_html/index.php on line 130
[19-Jul-2017 19:41:00 UTC] PHP Notice:  Undefined index: error in /home/danoesteticadmin/public_html/index.php on line 134
[19-Jul-2017 20:19:40 UTC] PHP Notice:  Undefined index: error in /home/danoesteticadmin/public_html/index.php on line 130
[19-Jul-2017 20:19:40 UTC] PHP Notice:  Undefined index: error in /home/danoesteticadmin/public_html/index.php on line 134
[20-Jul-2017 04:57:33 UTC] PHP Notice:  Undefined index: error in /home/danoesteticadmin/public_html/index.php on line 130
[20-Jul-2017 04:57:33 UTC] PHP Notice:  Undefined index: error in /home/danoesteticadmin/public_html/index.php on line 134
[20-Jul-2017 07:39:38 UTC] PHP Notice:  Undefined index: error in /home/danoesteticadmin/public_html/index.php on line 130
[20-Jul-2017 07:39:38 UTC] PHP Notice:  Undefined index: error in /home/danoesteticadmin/public_html/index.php on line 134
[20-Jul-2017 11:57:12 UTC] PHP Notice:  Undefined index: error in /home/danoesteticadmin/public_html/index.php on line 130
[20-Jul-2017 11:57:12 UTC] PHP Notice:  Undefined index: error in /home/danoesteticadmin/public_html/index.php on line 134
[20-Jul-2017 12:45:06 UTC] PHP Notice:  Undefined index: error in /home/danoesteticadmin/public_html/index.php on line 130
[20-Jul-2017 12:45:06 UTC] PHP Notice:  Undefined index: error in /home/danoesteticadmin/public_html/index.php on line 134
[20-Jul-2017 12:51:50 UTC] PHP Notice:  Undefined index: error in /home/danoesteticadmin/public_html/index.php on line 130
[20-Jul-2017 12:51:50 UTC] PHP Notice:  Undefined index: error in /home/danoesteticadmin/public_html/index.php on line 134
[20-Jul-2017 13:02:34 UTC] PHP Notice:  Undefined index: error in /home/danoesteticadmin/public_html/index.php on line 130
[20-Jul-2017 13:02:34 UTC] PHP Notice:  Undefined index: error in /home/danoesteticadmin/public_html/index.php on line 134
[20-Jul-2017 14:28:58 UTC] PHP Notice:  Undefined index: error in /home/danoesteticadmin/public_html/index.php on line 130
[20-Jul-2017 14:28:58 UTC] PHP Notice:  Undefined index: error in /home/danoesteticadmin/public_html/index.php on line 134
[21-Jul-2017 07:07:02 UTC] PHP Notice:  Undefined index: error in /home/danoesteticadmin/public_html/index.php on line 130
[21-Jul-2017 07:07:02 UTC] PHP Notice:  Undefined index: error in /home/danoesteticadmin/public_html/index.php on line 134
[21-Jul-2017 13:04:46 UTC] PHP Notice:  Undefined index: error in /home/danoesteticadmin/public_html/index.php on line 130
[21-Jul-2017 13:04:46 UTC] PHP Notice:  Undefined index: error in /home/danoesteticadmin/public_html/index.php on line 134
[21-Jul-2017 13:04:46 UTC] PHP Notice:  Undefined index: error in /home/danoesteticadmin/public_html/index.php on line 130
[21-Jul-2017 13:04:46 UTC] PHP Notice:  Undefined index: error in /home/danoesteticadmin/public_html/index.php on line 134
[21-Jul-2017 15:07:55 UTC] PHP Notice:  Undefined index: error in /home/danoesteticadmin/public_html/index.php on line 130
[21-Jul-2017 15:07:55 UTC] PHP Notice:  Undefined index: error in /home/danoesteticadmin/public_html/index.php on line 134
[21-Jul-2017 16:36:25 UTC] PHP Notice:  Undefined index: error in /home/danoesteticadmin/public_html/index.php on line 130
[21-Jul-2017 16:36:25 UTC] PHP Notice:  Undefined index: error in /home/danoesteticadmin/public_html/index.php on line 134
[21-Jul-2017 17:22:55 UTC] PHP Notice:  Undefined index: error in /home/danoesteticadmin/public_html/index.php on line 130
[21-Jul-2017 17:22:55 UTC] PHP Notice:  Undefined index: error in /home/danoesteticadmin/public_html/index.php on line 134
[22-Jul-2017 00:14:23 UTC] PHP Notice:  Undefined index: error in /home/danoesteticadmin/public_html/index.php on line 130
[22-Jul-2017 00:14:23 UTC] PHP Notice:  Undefined index: error in /home/danoesteticadmin/public_html/index.php on line 134
[22-Jul-2017 07:05:21 UTC] PHP Notice:  Undefined index: error in /home/danoesteticadmin/public_html/index.php on line 130
[22-Jul-2017 07:05:21 UTC] PHP Notice:  Undefined index: error in /home/danoesteticadmin/public_html/index.php on line 134
[22-Jul-2017 14:15:01 UTC] PHP Notice:  Undefined index: error in /home/danoesteticadmin/public_html/index.php on line 130
[22-Jul-2017 14:15:01 UTC] PHP Notice:  Undefined index: error in /home/danoesteticadmin/public_html/index.php on line 134
[23-Jul-2017 00:00:54 UTC] PHP Notice:  Undefined index: error in /home/danoesteticadmin/public_html/index.php on line 130
[23-Jul-2017 00:00:54 UTC] PHP Notice:  Undefined index: error in /home/danoesteticadmin/public_html/index.php on line 134
[23-Jul-2017 07:03:21 UTC] PHP Notice:  Undefined index: error in /home/danoesteticadmin/public_html/index.php on line 130
[23-Jul-2017 07:03:21 UTC] PHP Notice:  Undefined index: error in /home/danoesteticadmin/public_html/index.php on line 134
[23-Jul-2017 09:23:12 UTC] PHP Notice:  Undefined index: error in /home/danoesteticadmin/public_html/index.php on line 130
[23-Jul-2017 09:23:12 UTC] PHP Notice:  Undefined index: error in /home/danoesteticadmin/public_html/index.php on line 134
[23-Jul-2017 18:03:30 UTC] PHP Notice:  Undefined index: error in /home/danoesteticadmin/public_html/index.php on line 130
[23-Jul-2017 18:03:30 UTC] PHP Notice:  Undefined index: error in /home/danoesteticadmin/public_html/index.php on line 134
[23-Jul-2017 18:03:31 UTC] PHP Notice:  Undefined index: error in /home/danoesteticadmin/public_html/index.php on line 130
[23-Jul-2017 18:03:31 UTC] PHP Notice:  Undefined index: error in /home/danoesteticadmin/public_html/index.php on line 134
[24-Jul-2017 03:55:43 UTC] PHP Notice:  Undefined index: error in /home/danoesteticadmin/public_html/index.php on line 130
[24-Jul-2017 03:55:43 UTC] PHP Notice:  Undefined index: error in /home/danoesteticadmin/public_html/index.php on line 134
[24-Jul-2017 04:54:24 UTC] PHP Notice:  Undefined index: error in /home/danoesteticadmin/public_html/index.php on line 130
[24-Jul-2017 04:54:24 UTC] PHP Notice:  Undefined index: error in /home/danoesteticadmin/public_html/index.php on line 134
[24-Jul-2017 12:32:55 UTC] PHP Notice:  Undefined index: error in /home/danoesteticadmin/public_html/index.php on line 130
[24-Jul-2017 12:32:55 UTC] PHP Notice:  Undefined index: error in /home/danoesteticadmin/public_html/index.php on line 134
[24-Jul-2017 14:25:37 UTC] PHP Notice:  Undefined index: error in /home/danoesteticadmin/public_html/index.php on line 130
[24-Jul-2017 14:25:37 UTC] PHP Notice:  Undefined index: error in /home/danoesteticadmin/public_html/index.php on line 134
[24-Jul-2017 16:49:00 UTC] PHP Notice:  Undefined index: error in /home/danoesteticadmin/public_html/index.php on line 130
[24-Jul-2017 16:49:00 UTC] PHP Notice:  Undefined index: error in /home/danoesteticadmin/public_html/index.php on line 134
[24-Jul-2017 18:44:52 UTC] PHP Notice:  Undefined index: error in /home/danoesteticadmin/public_html/index.php on line 130
[24-Jul-2017 18:44:52 UTC] PHP Notice:  Undefined index: error in /home/danoesteticadmin/public_html/index.php on line 134
[25-Jul-2017 03:29:26 UTC] PHP Notice:  Undefined index: error in /home/danoesteticadmin/public_html/index.php on line 130
[25-Jul-2017 03:29:26 UTC] PHP Notice:  Undefined index: error in /home/danoesteticadmin/public_html/index.php on line 134
[25-Jul-2017 06:56:17 UTC] PHP Notice:  Undefined index: error in /home/danoesteticadmin/public_html/index.php on line 130
[25-Jul-2017 06:56:17 UTC] PHP Notice:  Undefined index: error in /home/danoesteticadmin/public_html/index.php on line 134
[25-Jul-2017 09:27:44 UTC] PHP Notice:  Undefined index: error in /home/danoesteticadmin/public_html/index.php on line 130
[25-Jul-2017 09:27:44 UTC] PHP Notice:  Undefined index: error in /home/danoesteticadmin/public_html/index.php on line 134
[25-Jul-2017 11:37:45 UTC] PHP Notice:  Undefined index: error in /home/danoesteticadmin/public_html/index.php on line 130
[25-Jul-2017 11:37:45 UTC] PHP Notice:  Undefined index: error in /home/danoesteticadmin/public_html/index.php on line 134
[25-Jul-2017 12:07:30 UTC] PHP Notice:  Undefined index: error in /home/danoesteticadmin/public_html/index.php on line 130
[25-Jul-2017 12:07:30 UTC] PHP Notice:  Undefined index: error in /home/danoesteticadmin/public_html/index.php on line 134
[25-Jul-2017 12:13:33 UTC] PHP Notice:  Undefined index: error in /home/danoesteticadmin/public_html/index.php on line 130
[25-Jul-2017 12:13:33 UTC] PHP Notice:  Undefined index: error in /home/danoesteticadmin/public_html/index.php on line 134
[25-Jul-2017 15:09:49 UTC] PHP Notice:  Undefined index: error in /home/danoesteticadmin/public_html/index.php on line 130
[25-Jul-2017 15:09:49 UTC] PHP Notice:  Undefined index: error in /home/danoesteticadmin/public_html/index.php on line 134
[25-Jul-2017 18:39:23 UTC] PHP Notice:  Undefined index: error in /home/danoesteticadmin/public_html/index.php on line 130
[25-Jul-2017 18:39:23 UTC] PHP Notice:  Undefined index: error in /home/danoesteticadmin/public_html/index.php on line 134
[25-Jul-2017 20:59:46 UTC] PHP Notice:  Undefined index: error in /home/danoesteticadmin/public_html/index.php on line 130
[25-Jul-2017 20:59:46 UTC] PHP Notice:  Undefined index: error in /home/danoesteticadmin/public_html/index.php on line 134
[25-Jul-2017 22:06:32 UTC] PHP Notice:  Undefined index: error in /home/danoesteticadmin/public_html/index.php on line 130
[25-Jul-2017 22:06:32 UTC] PHP Notice:  Undefined index: error in /home/danoesteticadmin/public_html/index.php on line 134
[25-Jul-2017 23:23:22 UTC] PHP Notice:  Undefined index: error in /home/danoesteticadmin/public_html/index.php on line 130
[25-Jul-2017 23:23:22 UTC] PHP Notice:  Undefined index: error in /home/danoesteticadmin/public_html/index.php on line 134
[25-Jul-2017 23:27:46 UTC] PHP Notice:  Undefined index: error in /home/danoesteticadmin/public_html/index.php on line 130
[25-Jul-2017 23:27:46 UTC] PHP Notice:  Undefined index: error in /home/danoesteticadmin/public_html/index.php on line 134
[25-Jul-2017 23:30:50 UTC] PHP Notice:  Undefined index: error in /home/danoesteticadmin/public_html/index.php on line 130
[25-Jul-2017 23:30:50 UTC] PHP Notice:  Undefined index: error in /home/danoesteticadmin/public_html/index.php on line 134
[25-Jul-2017 23:40:04 UTC] PHP Notice:  Undefined index: error in /home/danoesteticadmin/public_html/index.php on line 130
[25-Jul-2017 23:40:04 UTC] PHP Notice:  Undefined index: error in /home/danoesteticadmin/public_html/index.php on line 134
[26-Jul-2017 04:45:35 UTC] PHP Notice:  Undefined index: error in /home/danoesteticadmin/public_html/index.php on line 130
[26-Jul-2017 04:45:35 UTC] PHP Notice:  Undefined index: error in /home/danoesteticadmin/public_html/index.php on line 134
[26-Jul-2017 07:10:37 UTC] PHP Notice:  Undefined index: error in /home/danoesteticadmin/public_html/index.php on line 130
[26-Jul-2017 07:10:37 UTC] PHP Notice:  Undefined index: error in /home/danoesteticadmin/public_html/index.php on line 134
[26-Jul-2017 10:01:09 UTC] PHP Notice:  Undefined index: error in /home/danoesteticadmin/public_html/index.php on line 130
[26-Jul-2017 10:01:09 UTC] PHP Notice:  Undefined index: error in /home/danoesteticadmin/public_html/index.php on line 134
[26-Jul-2017 13:03:28 UTC] PHP Notice:  Undefined index: error in /home/danoesteticadmin/public_html/index.php on line 130
[26-Jul-2017 13:03:28 UTC] PHP Notice:  Undefined index: error in /home/danoesteticadmin/public_html/index.php on line 134
[26-Jul-2017 20:42:22 UTC] PHP Notice:  Undefined index: error in /home/danoesteticadmin/public_html/index.php on line 130
[26-Jul-2017 20:42:22 UTC] PHP Notice:  Undefined index: error in /home/danoesteticadmin/public_html/index.php on line 134
[27-Jul-2017 07:10:42 UTC] PHP Notice:  Undefined index: error in /home/danoesteticadmin/public_html/index.php on line 130
[27-Jul-2017 07:10:42 UTC] PHP Notice:  Undefined index: error in /home/danoesteticadmin/public_html/index.php on line 134
[27-Jul-2017 15:05:29 UTC] PHP Notice:  Undefined index: error in /home/danoesteticadmin/public_html/index.php on line 130
[27-Jul-2017 15:05:29 UTC] PHP Notice:  Undefined index: error in /home/danoesteticadmin/public_html/index.php on line 134
[27-Jul-2017 17:35:58 UTC] PHP Notice:  Undefined index: error in /home/danoesteticadmin/public_html/index.php on line 130
[27-Jul-2017 17:35:58 UTC] PHP Notice:  Undefined index: error in /home/danoesteticadmin/public_html/index.php on line 134
[27-Jul-2017 18:07:48 UTC] PHP Notice:  Undefined index: error in /home/danoesteticadmin/public_html/index.php on line 130
[27-Jul-2017 18:07:48 UTC] PHP Notice:  Undefined index: error in /home/danoesteticadmin/public_html/index.php on line 134
[27-Jul-2017 18:53:16 UTC] PHP Notice:  Undefined index: error in /home/danoesteticadmin/public_html/index.php on line 130
[27-Jul-2017 18:53:16 UTC] PHP Notice:  Undefined index: error in /home/danoesteticadmin/public_html/index.php on line 134
[28-Jul-2017 07:04:35 UTC] PHP Notice:  Undefined index: error in /home/danoesteticadmin/public_html/index.php on line 130
[28-Jul-2017 07:04:35 UTC] PHP Notice:  Undefined index: error in /home/danoesteticadmin/public_html/index.php on line 134
[28-Jul-2017 15:59:32 UTC] PHP Notice:  Undefined index: error in /home/danoesteticadmin/public_html/index.php on line 130
[28-Jul-2017 15:59:32 UTC] PHP Notice:  Undefined index: error in /home/danoesteticadmin/public_html/index.php on line 134
[29-Jul-2017 00:16:15 UTC] PHP Notice:  Undefined index: error in /home/danoesteticadmin/public_html/index.php on line 130
[29-Jul-2017 00:16:15 UTC] PHP Notice:  Undefined index: error in /home/danoesteticadmin/public_html/index.php on line 134
[29-Jul-2017 00:38:50 UTC] PHP Notice:  Undefined index: error in /home/danoesteticadmin/public_html/index.php on line 130
[29-Jul-2017 00:38:50 UTC] PHP Notice:  Undefined index: error in /home/danoesteticadmin/public_html/index.php on line 134
[29-Jul-2017 00:52:18 UTC] PHP Notice:  Undefined index: error in /home/danoesteticadmin/public_html/index.php on line 130
[29-Jul-2017 00:52:18 UTC] PHP Notice:  Undefined index: error in /home/danoesteticadmin/public_html/index.php on line 134
[29-Jul-2017 01:29:58 UTC] PHP Notice:  Undefined index: error in /home/danoesteticadmin/public_html/index.php on line 130
[29-Jul-2017 01:29:58 UTC] PHP Notice:  Undefined index: error in /home/danoesteticadmin/public_html/index.php on line 134
