# Supplementary material for: Development of a computer-aided design software for the quantitative evaluation of aesthetic damage
Source: PLoS One. 2019 Dec 18;14(12):e0226322. doi: 10.1371/journal.pone.0226322 (PMC6919621; doi:10.1371/journal.pone.0226322)
Supplement: S1 Code site — 1. (ZIP) [file pone.0226322.s001.zip › [EESC_jr][Projeto]Relatorio_07_21/fonts/icon-7-stroke/css/pe-icon-7-stroke.css]

@font-face {
	font-family: 'Pe-icon-7-stroke';
	src:url('../fonts/Pe-icon-7-stroke.eot?-2irksn');
	src:url('../fonts/Pe-icon-7-stroke.eot?#iefix-2irksn') format('embedded-opentype'),
		url('../fonts/Pe-icon-7-stroke.woff?-2irksn') format('woff'),
		url('../fonts/Pe-icon-7-stroke.ttf?-2irksn') format('truetype'),
		url('../fonts/Pe-icon-7-stroke.svg?-2irksn#Pe-icon-7-stroke') format('svg');
	font-weight: normal;
	font-style: normal;
}

[class^="pe-7s-"], [class*=" pe-7s-"] {
	display: inline-block;
	font-family: 'Pe-icon-7-stroke';
	speak: none;
	font-style: normal;
	font-weight: normal;
	font-variant: normal;
	text-transform: none;
	line-height: 1;

	/* Better Font Rendering =========== */
	-webkit-font-smoothing: antialiased;
	-moz-osx-font-smoothing: grayscale;
}

.pe-7s-cloud-upload:before {
	content: "\e68a";
}
.pe-7s-cash:before {
	content: "\e68c";
}
.pe-7s-close:before {
	content: "\e680";
}
.pe-7s-bluetooth:before {
	content: "\e68d";
}
.pe-7s-cloud-download:before {
	content: "\e68b";
}
.pe-7s-way:before {
	content: "\e68e";
}
.pe-7s-close-circle:before {
	content: "\e681";
}
.pe-7s-id:before {
	content: "\e68f";
}
.pe-7s-angle-up:before {
	content: "\e682";
}
.pe-7s-wristwatch:before {
	content: "\e690";
}
.pe-7s-angle-up-circle:before {
	content: "\e683";
}
.pe-7s-world:before {
	content: "\e691";
}
.pe-7s-angle-right:before {
	content: "\e684";
}
.pe-7s-volume:before {
	content: "\e692";
}
.pe-7s-angle-right-circle:before {
	content: "\e685";
}
.pe-7s-users:before {
	content: "\e693";
}
.pe-7s-angle-left:before {
	content: "\e686";
}
.pe-7s-user-female:before {
	content: "\e694";
}
.pe-7s-angle-left-circle:before {
	content: "\e687";
}
.pe-7s-up-arrow:before {
	content: "\e695";
}
.pe-7s-angle-down:before {
	content: "\e688";
}
.pe-7s-switch:before {
	content: "\e696";
}
.pe-7s-angle-down-circle:before {
	content: "\e689";
}
.pe-7s-scissors:before {
	content: "\e697";
}
.pe-7s-wallet:before {
	content: "\e600";
}
.pe-7s-safe:before {
	content: "\e698";
}
.pe-7s-volume2:before {
	content: "\e601";
}
.pe-7s-volume1:before {
	content: "\e602";
}
.pe-7s-voicemail:before {
	content: "\e603";
}
.pe-7s-video:before {
	content: "\e604";
}
.pe-7s-user:before {
	content: "\e605";
}
.pe-7s-upload:before {
	content: "\e606";
}
.pe-7s-unlock:before {
	content: "\e607";
}
.pe-7s-umbrella:before {
	content: "\e608";
}
.pe-7s-trash:before {
	content: "\e609";
}
.pe-7s-tools:before {
	content: "\e60a";
}
.pe-7s-timer:before {
	content: "\e60b";
}
.pe-7s-ticket:before {
	content: "\e60c";
}
.pe-7s-target:before {
	content: "\e60d";
}
.pe-7s-sun:before {
	content: "\e60e";
}
.pe-7s-study:before {
	content: "\e60f";
}
.pe-7s-stopwatch:before {
	content: "\e610";
}
.pe-7s-star:before {
	content: "\e611";
}
.pe-7s-speaker:before {
	content: "\e612";
}
.pe-7s-signal:before {
	content: "\e613";
}
.pe-7s-shuffle:before {
	content: "\e614";
}
.pe-7s-shopbag:before {
	content: "\e615";
}
.pe-7s-share:before {
	content: "\e616";
}
.pe-7s-server:before {
	content: "\e617";
}
.pe-7s-search:before {
	content: "\e618";
}
.pe-7s-film:before {
	content: "\e6a5";
}
.pe-7s-science:before {
	content: "\e619";
}
.pe-7s-disk:before {
	content: "\e6a6";
}
.pe-7s-ribbon:before {
	content: "\e61a";
}
.pe-7s-repeat:before {
	content: "\e61b";
}
.pe-7s-refresh:before {
	content: "\e61c";
}
.pe-7s-add-user:before {
	content: "\e6a9";
}
.pe-7s-refresh-cloud:before {
	content: "\e61d";
}
.pe-7s-paperclip:before {
	content: "\e69c";
}
.pe-7s-radio:before {
	content: "\e61e";
}
.pe-7s-note2:before {
	content: "\e69d";
}
.pe-7s-print:before {
	content: "\e61f";
}
.pe-7s-network:before {
	content: "\e69e";
}
.pe-7s-prev:before {
	content: "\e620";
}
.pe-7s-mute:before {
	content: "\e69f";
}
.pe-7s-power:before {
	content: "\e621";
}
.pe-7s-medal:before {
	content: "\e6a0";
}
.pe-7s-portfolio:before {
	content: "\e622";
}
.pe-7s-like2:before {
	content: "\e6a1";
}
.pe-7s-plus:before {
	content: "\e623";
}
.pe-7s-left-arrow:before {
	content: "\e6a2";
}
.pe-7s-play:before {
	content: "\e624";
}
.pe-7s-key:before {
	content: "\e6a3";
}
.pe-7s-plane:before {
	content: "\e625";
}
.pe-7s-joy:before {
	content: "\e6a4";
}
.pe-7s-photo-gallery:before {
	content: "\e626";
}
.pe-7s-pin:before {
	content: "\e69b";
}
.pe-7s-phone:before {
	content: "\e627";
}
.pe-7s-plug:before {
	content: "\e69a";
}
.pe-7s-pen:before {
	content: "\e628";
}
.pe-7s-right-arrow:before {
	content: "\e699";
}
.pe-7s-paper-plane:before {
	content: "\e629";
}
.pe-7s-delete-user:before {
	content: "\e6a7";
}
.pe-7s-paint:before {
	content: "\e62a";
}
.pe-7s-bottom-arrow:before {
	content: "\e6a8";
}
.pe-7s-notebook:before {
	content: "\e62b";
}
.pe-7s-note:before {
	content: "\e62c";
}
.pe-7s-next:before {
	content: "\e62d";
}
.pe-7s-news-paper:before {
	content: "\e62e";
}
.pe-7s-musiclist:before {
	content: "\e62f";
}
.pe-7s-music:before {
	content: "\e630";
}
.pe-7s-mouse:before {
	content: "\e631";
}
.pe-7s-more:before {
	content: "\e632";
}
.pe-7s-moon:before {
	content: "\e633";
}
.pe-7s-monitor:before {
	content: "\e634";
}
.pe-7s-micro:before {
	content: "\e635";
}
.pe-7s-menu:before {
	content: "\e636";
}
.pe-7s-map:before {
	content: "\e637";
}
.pe-7s-map-marker:before {
	content: "\e638";
}
.pe-7s-mail:before {
	content: "\e639";
}
.pe-7s-mail-open:before {
	content: "\e63a";
}
.pe-7s-mail-open-file:before {
	content: "\e63b";
}
.pe-7s-magnet:before {
	content: "\e63c";
}
.pe-7s-loop:before {
	content: "\e63d";
}
.pe-7s-look:before {
	content: "\e63e";
}
.pe-7s-lock:before {
	content: "\e63f";
}
.pe-7s-lintern:before {
	content: "\e640";
}
.pe-7s-link:before {
	content: "\e641";
}
.pe-7s-like:before {
	content: "\e642";
}
.pe-7s-light:before {
	content: "\e643";
}
.pe-7s-less:before {
	content: "\e644";
}
.pe-7s-keypad:before {
	content: "\e645";
}
.pe-7s-junk:before {
	content: "\e646";
}
.pe-7s-info:before {
	content: "\e647";
}
.pe-7s-home:before {
	content: "\e648";
}
.pe-7s-help2:before {
	content: "\e649";
}
.pe-7s-help1:before {
	content: "\e64a";
}
.pe-7s-graph3:before {
	content: "\e64b";
}
.pe-7s-graph2:before {
	content: "\e64c";
}
.pe-7s-graph1:before {
	content: "\e64d";
}
.pe-7s-graph:before {
	content: "\e64e";
}
.pe-7s-global:before {
	content: "\e64f";
}
.pe-7s-gleam:before {
	content: "\e650";
}
.pe-7s-glasses:before {
	content: "\e651";
}
.pe-7s-gift:before {
	content: "\e652";
}
.pe-7s-folder:before {
	content: "\e653";
}
.pe-7s-flag:before {
	content: "\e654";
}
.pe-7s-filter:before {
	content: "\e655";
}
.pe-7s-file:before {
	content: "\e656";
}
.pe-7s-expand1:before {
	content: "\e657";
}
.pe-7s-exapnd2:before {
	content: "\e658";
}
.pe-7s-edit:before {
	content: "\e659";
}
.pe-7s-drop:before {
	content: "\e65a";
}
.pe-7s-drawer:before {
	content: "\e65b";
}
.pe-7s-download:before {
	content: "\e65c";
}
.pe-7s-display2:before {
	content: "\e65d";
}
.pe-7s-display1:before {
	content: "\e65e";
}
.pe-7s-diskette:before {
	content: "\e65f";
}
.pe-7s-date:before {
	content: "\e660";
}
.pe-7s-cup:before {
	content: "\e661";
}
.pe-7s-culture:before {
	content: "\e662";
}
.pe-7s-crop:before {
	content: "\e663";
}
.pe-7s-credit:before {
	content: "\e664";
}
.pe-7s-copy-file:before {
	content: "\e665";
}
.pe-7s-config:before {
	content: "\e666";
}
.pe-7s-compass:before {
	content: "\e667";
}
.pe-7s-comment:before {
	content: "\e668";
}
.pe-7s-coffee:before {
	content: "\e669";
}
.pe-7s-cloud:before {
	content: "\e66a";
}
.pe-7s-clock:before {
	content: "\e66b";
}
.pe-7s-check:before {
	content: "\e66c";
}
.pe-7s-chat:before {
	content: "\e66d";
}
.pe-7s-cart:before {
	content: "\e66e";
}
.pe-7s-camera:before {
	content: "\e66f";
}
.pe-7s-call:before {
	content: "\e670";
}
.pe-7s-calculator:before {
	content: "\e671";
}
.pe-7s-browser:before {
	content: "\e672";
}
.pe-7s-box2:before {
	content: "\e673";
}
.pe-7s-box1:before {
	content: "\e674";
}
.pe-7s-bookmarks:before {
	content: "\e675";
}
.pe-7s-bicycle:before {
	content: "\e676";
}
.pe-7s-bell:before {
	content: "\e677";
}
.pe-7s-battery:before {
	content: "\e678";
}
.pe-7s-ball:before {
	content: "\e679";
}
.pe-7s-back:before {
	content: "\e67a";
}
.pe-7s-attention:before {
	content: "\e67b";
}
.pe-7s-anchor:before {
	content: "\e67c";
}
.pe-7s-albums:before {
	content: "\e67d";
}
.pe-7s-alarm:before {
	content: "\e67e";
}
.pe-7s-airplay:before {
	content: "\e67f";
}
