# Supplementary material for: Development of a computer-aided design software for the quantitative evaluation of aesthetic damage
Source: PLoS One. 2019 Dec 18;14(12):e0226322. doi: 10.1371/journal.pone.0226322 (PMC6919621; doi:10.1371/journal.pone.0226322)
Supplement: S1 Code site — 1. (ZIP) [file pone.0226322.s001.zip › [EESC_jr][Projeto]Relatorio_07_21/index.php]

	<?php
	require("connect_mysql.php");

	if(isset($_SESSION['usr']) && isset($_SESSION['pass'])){
		session_start();

		$pass = $_SESSION['pass'];
		$query = "SELECT * FROM user WHERE user.email = '".$_SESSION['usr']."' AND user.password = '$pass'";
		$consult = $conn->query($query);

		if($consult->rowCount() != 0){
			header("location: painel");
			exit();
		}
	}
?>

<!DOCTYPE html>

<html lang="pt-br">
<head>

	<!-- /.website title -->
	<title>Relatórios de Diagnóstico AIPE | FO-USP</title>
	<meta name="viewport" content="width=device-width, initial-scale=1, maximum-scale=1, user-scalable=no">
	<meta charset="utf-8"/>

	<!-- CSS Files -->
	<link href="css/bootstrap.min.css" rel="stylesheet" media="screen">
	<link href="css/font-awesome.min.css" rel="stylesheet">
	<link href="fonts/icon-7-stroke/css/pe-icon-7-stroke.css" rel="stylesheet">
	<link href="css/animate.css" rel="stylesheet" media="screen">
	<link href="css/owl.theme.css" rel="stylesheet">
	<link href="css/owl.carousel.css" rel="stylesheet">

	<!-- Colors -->
	<link href="css/css-index.css" rel="stylesheet" media="screen">

	<!-- Google Fonts -->
	<link rel="stylesheet" href="http://fonts.googleapis.com/css?family=Lato:100,300,400,700,900,100italic,300italic,400italic,700italic,900italic" />

</head>
  
<body data-spy="scroll" data-target="#navbar-scroll">

<?php
	include "sign_up.php";
?>

<div class="modal fade" id="modal_about" tabindex="-1" role="dialog" aria-labelledby="Sobre este software">
	<div class="modal-dialog" role="document">
	    <div class="modal-content">
			<div class="modal-header">
				<button type="button" class="close" data-dismiss="modal" aria-label="Close"><span aria-hidden="true">&times;</span></button>
				    <h4 class="modal-title" id="myModalLabel">Sobre este software</h4>
	        </div>
			
			<div class="modal-body">
				<p>Este software de avaliação do dano estético é de uso livre, sem custo para o usuário que deverá apenas se cadastrar no site. Trata-se de um aplicativo desenvolvido na Faculdade de Odontologia da Universidade de São Paulo – FOUSP com a colaboração da Escola de Engenharia de São Carlos – EESC, também da Universidade de São Paulo – USP.</p>
			    <p>Baseado no método AIPE proposto por Cobo Plana (2010), tem como objetivo auxiliar o avaliador de maneira interativa, na elaboração de um parecer técnico do dano estético sofrido pelo avaliado.</p>
			    <p>O Método AIPE foi traduzido transculturalmente do espanhol para língua portuguesa e validado no Brasil por Fernandes et al. (2016), e comprovaram sua aplicabilidade na avaliação do dano estético. É importante ressaltar que a presente ferramenta se coloca como um método auxiliar para o perito no tocante à elaboração do parecer (ou laudo) técnico.</p>
			    <p>Ao final do preenchimento dos campos, o software oferece um rascunho do parecer com a descrição da lesão e respectiva categorização do dano estético, e que poderá ser gravado conforme se encontra, ou editado pelo usuário. Ao pressionar o botão “emitir relatório” é gerado o arquivo no formato PDF.</p>
			    <p>Maiores detalhes acerca do Método AIPE estão descritas na aba correspondente.</p>
	</p>
			</div>
			<div class="modal-footer">
				<button type="button" class="btn btn-default" data-dismiss="modal">Fechar</button>
			</div>
		</div>
	</div>
</div> 

<!-- /.preloader -->
<div id="preloader"></div>
<div id="top"></div>

<!-- /.parallax full screen background image -->
<div class="fullscreen landing parallax" style="background-image:url('images/bg.jpg');" data-img-width="2000" data-img-height="1333" data-diff="100">
	
	<div class="overlay">
		<div class="container">
			<div class="row">
				<div class="col-md-7">
				
					<!-- /.logo -->
					<div class="logo wow fadeInDown">
						<a href=""><img src="images/logo_fo.png" alt="logo FO USP"></a>
						<!-- <a href=""><img src="images/logo_usp.png" alt="logo USP"></a> -->
					</div>

					<!-- /.main title -->
						<h1 class="wow fadeInLeft">
						Relatórios de diagnóstico AIPE
						</h1>

					<!-- /.header paragraph -->
					<div class="landing-text wow fadeInUp">
						<p>Gere relatórios periciais no modelo AIPE automaticamente, de forma rápida e fácil. </p>
					</div>

					<!-- /.header button -->
					<div class="head-btn wow fadeInLeft">
						<a href="#intro" class="btn-default">O Método AIPE</a>	
						<a class="btn-primary" data-toggle="modal" data-target="#modal_about">Sobre este software</a>
			        </div>
				</div>
				
				<!-- /.signup form -->
				<div class="col-md-5">
					<div class="signup-header wow fadeInUp">
						<h3 class="form-title text-center">Entrar</h3>
						<form class="form-header" action="painel/" role="form" method="POST" id="#">
						<input type="hidden" name="u" value="503bdae81fde8612ff4944435">
						<input type="hidden" name="id" value="bfdba52708">
							<div class="form-group">
								<input class="form-control input-lg" name="sign_in_email" id="email" type="email" placeholder="E-mail" required>
							</div>
							<div class="form-group">
								<input class="form-control input-lg" name="sign_in_password" id="password" type="password" placeholder="Senha" required>
							</div>
							<!--
							<div class="checkbox">
								<label for="remember_me" style="color: #FFF;">
									<input type="checkbox" style="width: 17px; height: 17px;" class="checkbox" value="1" name="remember_me" id="remember_me">
									Mantenha-me conectado
								</label>
							</div>
							-->
							<?php
								if($_GET['error'] == 1){
							?>
								<div class="alert alert-danger text-center" style="padding:10px" role="alert">Usuário ou senha incorretos.</div>
							<?php
								} else if($_GET['error'] == 2){
							?>
								<div class="alert alert-danger text-center" style="padding:10px" role="alert">Autentique-se novamente.</div>
							<?php
								};
							?>
							<div class="form-group">
								<input type="submit" class="btn btn-warning btn-block btn-lg" value="Entrar">
							</div>
							<hr/>
							<div class="form-group last">
								<input type="button" class="btn btn-primary btn-block btn-lg" value="Não possuo uma conta" data-toggle="modal" data-target="#modal_sign_up">
							</div>
							<p class="privacy text-center">Não compartilhamos as informações aqui inseridas para quaisquer fins.</p>
						</form>
					</div>		
				</div>
			</div>
		</div> 
	</div> 
</div>
 
<!-- NAVIGATION -->
<div id="menu">
	<nav class="navbar-wrapper navbar-default" role="navigation">
		<div class="container">
			  <div class="navbar-header">
				<button type="button" class="navbar-toggle" data-toggle="collapse" data-target=".navbar-backyard">
				  <span class="sr-only">Toggle navigation</span>
				  <span class="icon-bar"></span>
				  <span class="icon-bar"></span>
				  <span class="icon-bar"></span>
				</button>
				<a class="navbar-brand site-name" href="#top"> Relatório AIPE</a>
			  </div>
	 
			  <div id="navbar-scroll" class="collapse navbar-collapse navbar-backyard navbar-right">
				<ul class="nav navbar-nav">
					<li><a href="#intro">Descritivo</a></li>
					<li><a href="#contact">Contato</a></li>
				</ul>
			  </div>
		</div>
	</nav>
</div>

<!-- /.intro section -->
<div id="intro">
	<div class="container">
		<div class="row">
			<div class="col-md-10 col-md-offset-1 col-sm-12 text-center feature-title">

			<!-- /.feature title -->
				<h2>O método AIPE</h2>
				<p>Como funciona a metodologia de quantificação de prejuízo estético</p>
			</div>
		</div>

		<div class="row row-feat col-md-10 col-md-offset-1 col-sm-12 text-justify">
			<p>Desenvolvido pelo médico forense e diretor do Instituto de Medicina Legal da Aragón – Espanha, Dr. Juan Antonio Cobo Plana, o método AIPE – Análise da Impressão ou do Impacto do Prejuízo Estético, nada mais é que a aplicação de perguntas objetivas acerca da percepção do dano estético. Em que pese ser inevitável o componente subjetivo na avaliação deste dano, o método procurou superar esta subjetividade através de uma nova metodologia analítica. O instrumento objetivamente se baseia na qualidade daquilo que se observa, ou seja, se a lesão é ou não visível e se causa repercussões de natureza pessoal ou profissional.</p>
			<p>Assim cabe inicialmente identificar, se a lesão é visível ou não visível, e se repercute de alguma forma nas relações sociais, afetivas ou íntimas e laborais do lesionado. A valoração segue uma lógica linear supondo três possibilidades: 1- não se vê (a lesão); 2- apenas se vê a lesão (mas sem nenhuma repercussão de lembrança do fato); 3- se vê a lesão claramente com repercussões (variadas).</p>
			<p>Refira-se, nesse sentido, as seguintes situações práticas: não se vê ou praticamente não se vê (neste caso a alteração não é relevante e não há dano);  apenas se vê (um dano de grau leve); ou ainda se vê claramente (neste caso uma lesão onde o dano pode se situar entre as categorias de moderado, médio, importante, bastante importante e importantíssimo). </p>
			<p>Nesta última situação caberá considerar o impacto visual do defeito podendo ser: moderado (tendência de fixar o olhar no defeito, porém não se lembrar da imagem do lesionado); médio (se lembrar da imagem do lesionado, mas não provocar resposta emocional); importante (provocar resposta emocional, mas não alterar a relação interpessoal); bastante importante (provocar uma emoção intensa e até mesmo podendo alterar a relação interpessoal); importantíssimo (além de provocar uma emoção intensa, alterar a relação interpessoal profundamente). </p>
			<p>Na sequência deve-se aferir para cada categoria do dano estético, outros cinco níveis de impacto, variando em ordem crescente entre: muito pouco, um pouco, moderado, severo e muito intenso, a gravidade do dano.</p>
			<p>Cobo Plana (2010) define as categorias com as respectivas correspondências em pontos de: a) lesão não relevante, zero ponto; b) lesão leve, entre 1 e 6 pontos; c) lesão moderada, entre 7 e 12 pontos; d) lesão média, entre 13 e 18 pontos; e) lesão importante, entre 19 e 24 pontos; f) lesão bastante importante, entre 25 a 30 pontos; e g) lesão importantíssima, entre 31 e 50 pontos. Na Europa (Portugal e Espanha) tal pontuação é transformada em valor pecuniário em favor do lesionado.</p>
			<p>Ressalte-se que a avaliação do dano estético deverá ocorrer quando da estabilização da lesão ou da condição considerada permanente, quando o organismo alcançar o máximo de sua auto reparação e não for possível o cirurgião plástico alcançar uma melhora estética. Idade, gênero e profissão são fatores que não interferem na valoração.</p>

			<h4>Referências: As obras por trás do AIPE</h4>
			<p>Bouchardet FCH, Cobo Plana JA. Utilización del método “AIPE” em la valoración del perjuicio estético y su aplicación em la legislación Brasileña civil e penal. Revista Portuguesa do Dano Corporal 2011; 22:167-181.
Bouchardet FCH, Criado del Río MT. Propuesta de una Guía para la Valoración Médico-Legal de la Alteración Estética: Daño Estético/Deformidad. Revista Portuguesa do Dano Corporal 2010; 21:119-130.
Cobo Plana JA. La valoración del daños a la personas por accidentes de tráfico. Barcelona: Bosch 2010; 5:635-706.
Fernandes MM, Cobo Plana JA, Bouchardet FCH, Crosato EM, Oliveira RN. Validação de instrumento para análise do dano estético no Brasil. Saúde em Debate. Rio de Janeiro. V.40, N.108, p. 118-130, jan-mar 2016.
Rouge D, Blanc A, Telmon N, Ster F, Gavroy JP, Costagliola M. Evaluation du dommage esthétique de la face: la method des distances. Rev Fr Dommage Corpor.1996;22(4):363-74.</p>

		</div>
	</div>
</div>

<!-- /.contact section -->
<div id="contact">
	<div class="contact fullscreen parallax" style="background-image:url('images/bg.jpg');" data-img-width="2000" data-img-height="1334" data-diff="100">
		<div class="overlay">
			<div class="container">
				<div class="row contact-row">
				
					<!-- /.address and contact -->
					<div class="col-sm-5 contact-left wow fadeInUp">
						<h2>Fale conosco!</h2>
							<h3>Tem alguma sugestão ou feedback para nós? Entre em contato!</h3>	
								
					</div>
					
					<!-- /.contact form -->
					<div class="col-sm-7 contact-right">
						<form method="POST" id="contact-form" class="form-horizontal" action="contactengine.php" onSubmit="alert('Agradecemos o contato!');">
							<div class="form-group">
							<input type="text" name="Name" id="Name" class="form-control wow fadeInUp" placeholder="Nome" required/>
							</div>
							<div class="form-group">
							<input type="text" name="Email" id="Email" class="form-control wow fadeInUp" placeholder="Email" required/>	
							</div>					
							<div class="form-group">
							<textarea name="Message" rows="20" cols="20" id="Message" class="form-control input-message wow fadeInUp"  placeholder="Mensagem" required></textarea>
							</div>
							<div class="form-group">
							<input type="submit" name="submit" value="Enviar!" class="btn btn-success wow fadeInUp" />
							</div>
						</form>		
					</div>
				</div>
			</div>
		</div>
	</div>
</div>
  
<!-- /.footer -->
<footer id="footer">
	<div class="container">
		<div class="col-sm-4 col-sm-offset-4">
			<div class="text-center wow fadeInUp" style="font-size: 14px;">Desenvolvido por <a href="http://eescjr.com.br">EESC jr.</a></div>
			<a href="#" class="scrollToTop"><i class="pe-7s-up-arrow pe-va"></i></a>
		</div>	
	</div>	
</footer>
	
	<!-- /.javascript files -->
    <script src="js/jquery.js"></script>
    <script src="js/bootstrap.min.js"></script>
    <script src="js/custom.js"></script>
    <script src="js/jquery.sticky.js"></script>
	<script src="js/wow.min.js"></script>
	<script src="js/owl.carousel.min.js"></script>
	<script>
		new WOW().init();
	</script>
  </body>
</html>
