# Supplementary material for: Development of a computer-aided design software for the quantitative evaluation of aesthetic damage
Source: PLoS One. 2019 Dec 18;14(12):e0226322. doi: 10.1371/journal.pone.0226322 (PMC6919621; doi:10.1371/journal.pone.0226322)
Supplement: S1 Code site — 1. (ZIP) [file pone.0226322.s001.zip › [EESC_jr][Projeto]Relatorio_07_21/js/ekko-lightbox-min.js]

/*!
 * Lightbox for Bootstrap 3 by @ashleydw
 * https://github.com/ashleydw/lightbox
 *
 * License: https://github.com/ashleydw/lightbox/blob/master/LICENSE
 */
(function(){"use strict";var a,b;a=jQuery,b=function(b,c){var d,e,f,g=this;return this.options=a.extend({title:null,footer:null,remote:null},a.fn.ekkoLightbox.defaults,c||{}),this.$element=a(b),d="",this.modal_id=this.options.modal_id?this.options.modal_id:"ekkoLightbox-"+Math.floor(1e3*Math.random()+1),f='<div class="modal-header"'+(this.options.title||this.options.always_show_close?"":' style="display:none"')+'><button type="button" class="close" data-dismiss="modal" aria-hidden="true">&times;</button><h4 class="modal-title">'+(this.options.title||"&nbsp;")+"</h4></div>",e='<div class="modal-footer"'+(this.options.footer?"":' style="display:none"')+">"+this.options.footer+"</div>",a(document.body).append('<div id="'+this.modal_id+'" class="ekko-lightbox modal fade" tabindex="-1"><div class="modal-dialog"><div class="modal-content">'+f+'<div class="modal-body"><div class="ekko-lightbox-container"><div></div></div></div>'+e+"</div></div></div>"),this.modal=a("#"+this.modal_id),this.modal_dialog=this.modal.find(".modal-dialog").first(),this.modal_content=this.modal.find(".modal-content").first(),this.modal_body=this.modal.find(".modal-body").first(),this.lightbox_container=this.modal_body.find(".ekko-lightbox-container").first(),this.lightbox_body=this.lightbox_container.find("> div:first-child").first(),this.showLoading(),this.modal_arrows=null,this.border={top:parseFloat(this.modal_dialog.css("border-top-width"))+parseFloat(this.modal_content.css("border-top-width"))+parseFloat(this.modal_body.css("border-top-width")),right:parseFloat(this.modal_dialog.css("border-right-width"))+parseFloat(this.modal_content.css("border-right-width"))+parseFloat(this.modal_body.css("border-right-width")),bottom:parseFloat(this.modal_dialog.css("border-bottom-width"))+parseFloat(this.modal_content.css("border-bottom-width"))+parseFloat(this.modal_body.css("border-bottom-width")),left:parseFloat(this.modal_dialog.css("border-left-width"))+parseFloat(this.modal_content.css("border-left-width"))+parseFloat(this.modal_body.css("border-left-width"))},this.padding={top:parseFloat(this.modal_dialog.css("padding-top"))+parseFloat(this.modal_content.css("padding-top"))+parseFloat(this.modal_body.css("padding-top")),right:parseFloat(this.modal_dialog.css("padding-right"))+parseFloat(this.modal_content.css("padding-right"))+parseFloat(this.modal_body.css("padding-right")),bottom:parseFloat(this.modal_dialog.css("padding-bottom"))+parseFloat(this.modal_content.css("padding-bottom"))+parseFloat(this.modal_body.css("padding-bottom")),left:parseFloat(this.modal_dialog.css("padding-left"))+parseFloat(this.modal_content.css("padding-left"))+parseFloat(this.modal_body.css("padding-left"))},this.modal.on("show.bs.modal",this.options.onShow.bind(this)).on("shown.bs.modal",function(){return g.modal_shown(),g.options.onShown.call(g)}).on("hide.bs.modal",this.options.onHide.bind(this)).on("hidden.bs.modal",function(){return g.gallery&&a(document).off("keydown.ekkoLightbox"),g.modal.remove(),g.options.onHidden.call(g)}).modal("show",c),this.modal},b.prototype={modal_shown:function(){var b,c=this;return this.options.remote?(this.gallery=this.$element.data("gallery"),this.gallery&&(this.gallery_items="document.body"===this.options.gallery_parent_selector||""===this.options.gallery_parent_selector?a(document.body).find('*[data-toggle="lightbox"][data-gallery="'+this.gallery+'"]'):this.$element.parents(this.options.gallery_parent_selector).first().find('*[data-toggle="lightbox"][data-gallery="'+this.gallery+'"]'),this.gallery_index=this.gallery_items.index(this.$element),a(document).on("keydown.ekkoLightbox",this.navigate.bind(this)),this.options.directional_arrows&&this.gallery_items.length>1&&(this.lightbox_container.prepend('<div class="ekko-lightbox-nav-overlay"><a href="#" class="'+this.strip_stops(this.options.left_arrow_class)+'"></a><a href="#" class="'+this.strip_stops(this.options.right_arrow_class)+'"></a></div>'),this.modal_arrows=this.lightbox_container.find("div.ekko-lightbox-nav-overlay").first(),this.lightbox_container.find("a"+this.strip_spaces(this.options.left_arrow_class)).on("click",function(a){return a.preventDefault(),c.navigate_left()}),this.lightbox_container.find("a"+this.strip_spaces(this.options.right_arrow_class)).on("click",function(a){return a.preventDefault(),c.navigate_right()}))),this.options.type?"image"===this.options.type?this.preloadImage(this.options.remote,!0):"youtube"===this.options.type&&(b=this.getYoutubeId(this.options.remote))?this.showYoutubeVideo(b):"vimeo"===this.options.type?this.showVimeoVideo(this.options.remote):"instagram"===this.options.type?this.showInstagramVideo(this.options.remote):"url"===this.options.type?this.showInstagramVideo(this.options.remote):this.error('Could not detect remote target type. Force the type using data-type="image|youtube|vimeo|url"'):this.detectRemoteType(this.options.remote)):this.error("No remote target given")},strip_stops:function(a){return a.replace(/\./g,"")},strip_spaces:function(a){return a.replace(/\s/g,"")},isImage:function(a){return a.match(/(^data:image\/.*,)|(\.(jp(e|g|eg)|gif|png|bmp|webp|svg)((\?|#).*)?$)/i)},isSwf:function(a){return a.match(/\.(swf)((\?|#).*)?$/i)},getYoutubeId:function(a){var b;return b=a.match(/^.*(youtu.be\/|v\/|u\/\w\/|embed\/|watch\?v=|\&v=)([^#\&\?]*).*/),b&&11===b[2].length?b[2]:!1},getVimeoId:function(a){return a.indexOf("vimeo")>0?a:!1},getInstagramId:function(a){return a.indexOf("instagram")>0?a:!1},navigate:function(a){if(a=a||window.event,39===a.keyCode||37===a.keyCode){if(39===a.keyCode)return this.navigate_right();if(37===a.keyCode)return this.navigate_left()}},navigateTo:function(b){var c,d;return 0>b||b>this.gallery_items.length-1?this:(this.showLoading(),this.gallery_index=b,this.options.onNavigate.call(this,this.gallery_index),this.$element=a(this.gallery_items.get(this.gallery_index)),this.updateTitleAndFooter(),d=this.$element.attr("data-remote")||this.$element.attr("href"),this.detectRemoteType(d,this.$element.attr("data-type")||!1),this.gallery_index+1<this.gallery_items.length&&(c=a(this.gallery_items.get(this.gallery_index+1),!1),d=c.attr("data-remote")||c.attr("href"),"image"===c.attr("data-type")||this.isImage(d))?this.preloadImage(d,!1):void 0)},navigate_left:function(){return 1!==this.gallery_items.length?(0===this.gallery_index?this.gallery_index=this.gallery_items.length-1:this.gallery_index--,this.options.onNavigate.call(this,"left",this.gallery_index),this.navigateTo(this.gallery_index)):void 0},navigate_right:function(){return 1!==this.gallery_items.length?(this.gallery_index===this.gallery_items.length-1?this.gallery_index=0:this.gallery_index++,this.options.onNavigate.call(this,"right",this.gallery_index),this.navigateTo(this.gallery_index)):void 0},detectRemoteType:function(a,b){var c;return"image"===b||this.isImage(a)?(this.options.type="image",this.preloadImage(a,!0)):"youtube"===b||(c=this.getYoutubeId(a))?(this.options.type="youtube",this.showYoutubeVideo(c)):"vimeo"===b||(c=this.getVimeoId(a))?(this.options.type="vimeo",this.showVimeoVideo(c)):"instagram"===b||(c=this.getInstagramId(a))?(this.options.type="instagram",this.showInstagramVideo(c)):"url"===b||(c=this.getInstagramId(a))?(this.options.type="instagram",this.showInstagramVideo(c)):(this.options.type="url",this.loadRemoteContent(a))},updateTitleAndFooter:function(){var a,b,c,d;return c=this.modal_content.find(".modal-header"),b=this.modal_content.find(".modal-footer"),d=this.$element.data("title")||"",a=this.$element.data("footer")||"",d||this.options.always_show_close?c.css("display","").find(".modal-title").html(d||"&nbsp;"):c.css("display","none"),a?b.css("display","").html(a):b.css("display","none"),this},showLoading:function(){return this.lightbox_body.html('<div class="modal-loading">Loading..</div>'),this},showYoutubeVideo:function(a){var b,c,d;return b=560/315,d=this.$element.data("width")||560,d=this.checkDimensions(d),c=d/b,this.resize(d),this.lightbox_body.html('<iframe width="'+d+'" height="'+c+'" src="//www.youtube.com/embed/'+a+'?badge=0&autoplay=1&html5=1" frameborder="0" allowfullscreen></iframe>'),this.options.onContentLoaded.call(this),this.modal_arrows?this.modal_arrows.css("display","none"):void 0},showVimeoVideo:function(a){var b,c,d;return b=500/281,d=this.$element.data("width")||560,d=this.checkDimensions(d),c=d/b,this.resize(d),this.lightbox_body.html('<iframe width="'+d+'" height="'+c+'" src="'+a+'?autoplay=1" frameborder="0" allowfullscreen></iframe>'),this.options.onContentLoaded.call(this),this.modal_arrows?this.modal_arrows.css("display","none"):void 0},showInstagramVideo:function(a){var b;return b=this.$element.data("width")||612,b=this.checkDimensions(b),this.resize(b),this.lightbox_body.html('<iframe width="'+b+'" height="'+b+'" src="'+this.addTrailingSlash(a)+'embed/" frameborder="0" allowfullscreen></iframe>'),this.options.onContentLoaded.call(this),this.modal_arrows?this.modal_arrows.css("display","none"):void 0},loadRemoteContent:function(b){var c,d,e=this;return d=this.$element.data("width")||560,this.resize(d),c=this.$element.data("disableExternalCheck")||!1,console.log(c,this.isExternal(b)),c||this.isExternal(b)?(this.lightbox_body.html('<iframe width="'+d+'" height="'+d+'" src="'+b+'" frameborder="0" allowfullscreen></iframe>'),this.options.onContentLoaded.call(this)):this.lightbox_body.load(b,a.proxy(function(){return e.$element.trigger("loaded.bs.modal")})),this.modal_arrows?this.modal_arrows.css("display","block"):void 0},isExternal:function(a){var b;return b=a.match(/^([^:\/?#]+:)?(?:\/\/([^\/?#]*))?([^?#]+)?(\?[^#]*)?(#.*)?/),"string"==typeof b[1]&&b[1].length>0&&b[1].toLowerCase()!==location.protocol?!0:"string"==typeof b[2]&&b[2].length>0&&b[2].replace(new RegExp(":("+{"http:":80,"https:":443}[location.protocol]+")?$"),"")!==location.host?!0:!1},error:function(a){return this.lightbox_body.html(a),this},preloadImage:function(b,c){var d,e=this;return d=new Image,(null==c||c===!0)&&(d.onload=function(){var b;return b=a("<img />"),b.attr("src",d.src),b.addClass("img-responsive"),e.lightbox_body.html(b),e.modal_arrows&&e.modal_arrows.css("display","block"),e.resize(d.width),e.options.onContentLoaded.call(e)},d.onerror=function(){return e.error("Failed to load image: "+b)}),d.src=b,d},resize:function(b){var c;return c=b+this.border.left+this.padding.left+this.padding.right+this.border.right,this.modal_dialog.css("width","auto").css("max-width",c),this.lightbox_container.find("a").css("padding-top",function(){return a(this).parent().height()/2}),this},checkDimensions:function(a){var b,c;return c=a+this.border.left+this.padding.left+this.padding.right+this.border.right,b=document.body.clientWidth,c>b&&(a=this.modal_body.width()),a},close:function(){return this.modal.modal("hide")},addTrailingSlash:function(a){return"/"!==a.substr(-1)&&(a+="/"),a}},a.fn.ekkoLightbox=function(c){return this.each(function(){var d;return d=a(this),c=a.extend({remote:d.attr("data-remote")||d.attr("href"),gallery_parent_selector:d.attr("data-parent"),type:d.attr("data-type")},c,d.data()),new b(this,c),this})},a.fn.ekkoLightbox.defaults={gallery_parent_selector:"*:not(.row)",left_arrow_class:".glyphicon .glyphicon-chevron-left",right_arrow_class:".glyphicon .glyphicon-chevron-right",directional_arrows:!0,type:null,always_show_close:!0,onShow:function(){},onShown:function(){},onHide:function(){},onHidden:function(){},onNavigate:function(){},onContentLoaded:function(){}}}).call(this);
