# Supplementary material for: Development of a computer-aided design software for the quantitative evaluation of aesthetic damage
Source: PLoS One. 2019 Dec 18;14(12):e0226322. doi: 10.1371/journal.pone.0226322 (PMC6919621; doi:10.1371/journal.pone.0226322)
Supplement: S1 Code site — 1. (ZIP) [file pone.0226322.s001.zip › [EESC_jr][Projeto]Relatorio_07_21/logs/access_log20160927]

66.249.64.191 - - [27/Sep/2016:08:07:29 -0300] "GET /robots.txt HTTP/1.1" 200 67 "-" "Mozilla/5.0 (compatible	Googlebot/2.1	+http://www.google.com/bot.html)"
66.249.64.189 - - [27/Sep/2016:08:07:35 -0300] "GET /sitemap_index.xml HTTP/1.1" 200 741 "-" "Mozilla/5.0 (compatible	Googlebot/2.1	+http://www.google.com/bot.html)"
191.252.51.214 - - [27/Sep/2016:08:07:33 -0300] "POST /wp-cron.php?doing_wp_cron=1474974453.3370530605316162109375 HTTP/1.0" 200 - "-" "WordPress/4.4.5	http://fejesp.provisorio.ws"
201.1.127.124 - - [27/Sep/2016:19:28:01 -0300] "GET / HTTP/1.1" 200 64279 "-" "Mozilla/5.0 (Windows NT 6.2	WOW64) AppleWebKit/537.36 (KHTML, like Gecko) Chrome/53.0.2785.116 Safari/537.36"
201.1.127.124 - - [27/Sep/2016:19:28:05 -0300] "GET /wp-content/themes/enfold/config-woocommerce/woocommerce-mod.css?ver=4.4.5 HTTP/1.1" 200 69933 "http://fejesp.provisorio.ws/" "Mozilla/5.0 (Windows NT 6.2	WOW64) AppleWebKit/537.36 (KHTML, like Gecko) Chrome/53.0.2785.116 Safari/537.36"
201.1.127.124 - - [27/Sep/2016:19:28:05 -0300] "GET /wp-content/themes/enfold/css/grid.css?ver=2 HTTP/1.1" 200 9090 "http://fejesp.provisorio.ws/" "Mozilla/5.0 (Windows NT 6.2	WOW64) AppleWebKit/537.36 (KHTML, like Gecko) Chrome/53.0.2785.116 Safari/537.36"
201.1.127.124 - - [27/Sep/2016:19:28:05 -0300] "GET /wp-content/themes/enfold/css/base.css?ver=2 HTTP/1.1" 200 13486 "http://fejesp.provisorio.ws/" "Mozilla/5.0 (Windows NT 6.2	WOW64) AppleWebKit/537.36 (KHTML, like Gecko) Chrome/53.0.2785.116 Safari/537.36"
201.1.127.124 - - [27/Sep/2016:19:28:05 -0300] "GET /wp-content/themes/enfold/css/layout.css?ver=2 HTTP/1.1" 200 100409 "http://fejesp.provisorio.ws/" "Mozilla/5.0 (Windows NT 6.2	WOW64) AppleWebKit/537.36 (KHTML, like Gecko) Chrome/53.0.2785.116 Safari/537.36"
201.1.127.124 - - [27/Sep/2016:19:28:05 -0300] "GET /wp-content/themes/enfold/css/shortcodes.css?ver=2 HTTP/1.1" 200 166418 "http://fejesp.provisorio.ws/" "Mozilla/5.0 (Windows NT 6.2	WOW64) AppleWebKit/537.36 (KHTML, like Gecko) Chrome/53.0.2785.116 Safari/537.36"
201.1.127.124 - - [27/Sep/2016:19:28:05 -0300] "GET /wp-content/themes/enfold/js/aviapopup/magnific-popup.css?ver=1 HTTP/1.1" 200 7640 "http://fejesp.provisorio.ws/" "Mozilla/5.0 (Windows NT 6.2	WOW64) AppleWebKit/537.36 (KHTML, like Gecko) Chrome/53.0.2785.116 Safari/537.36"
201.1.127.124 - - [27/Sep/2016:19:28:05 -0300] "GET /wp-content/themes/enfold/css/custom.css?ver=2 HTTP/1.1" 200 707 "http://fejesp.provisorio.ws/" "Mozilla/5.0 (Windows NT 6.2	WOW64) AppleWebKit/537.36 (KHTML, like Gecko) Chrome/53.0.2785.116 Safari/537.36"
201.1.127.124 - - [27/Sep/2016:19:28:05 -0300] "GET /wp-content/themes/enfold/js/mediaelement/skin-1/mediaelementplayer.css?ver=1 HTTP/1.1" 200 18247 "http://fejesp.provisorio.ws/" "Mozilla/5.0 (Windows NT 6.2	WOW64) AppleWebKit/537.36 (KHTML, like Gecko) Chrome/53.0.2785.116 Safari/537.36"
201.1.127.124 - - [27/Sep/2016:19:28:05 -0300] "GET /wp-content/uploads/dynamic_avia/enfold_themekiller.com.css?ver=57e1bfceaf41f HTTP/1.1" 200 147052 "http://fejesp.provisorio.ws/" "Mozilla/5.0 (Windows NT 6.2	WOW64) AppleWebKit/537.36 (KHTML, like Gecko) Chrome/53.0.2785.116 Safari/537.36"
201.1.127.124 - - [27/Sep/2016:19:28:05 -0300] "GET /wp-content/plugins/easy-logo-slider/css/jcarouselresponsive.css?ver=4.4.5 HTTP/1.1" 200 2010 "http://fejesp.provisorio.ws/" "Mozilla/5.0 (Windows NT 6.2	WOW64) AppleWebKit/537.36 (KHTML, like Gecko) Chrome/53.0.2785.116 Safari/537.36"
201.1.127.124 - - [27/Sep/2016:19:28:05 -0300] "GET /wp-content/plugins/easy-logo-slider/css/style-admin.css?ver=4.4.5 HTTP/1.1" 200 5249 "http://fejesp.provisorio.ws/" "Mozilla/5.0 (Windows NT 6.2	WOW64) AppleWebKit/537.36 (KHTML, like Gecko) Chrome/53.0.2785.116 Safari/537.36"
201.1.127.124 - - [27/Sep/2016:19:28:05 -0300] "GET /wp-content/plugins/lightweight-social-icons/css/style.css HTTP/1.1" 200 11137 "http://fejesp.provisorio.ws/" "Mozilla/5.0 (Windows NT 6.2	WOW64) AppleWebKit/537.36 (KHTML, like Gecko) Chrome/53.0.2785.116 Safari/537.36"
201.1.127.124 - - [27/Sep/2016:19:28:06 -0300] "GET /wp-includes/js/jquery/jquery.js?ver=1.11.3 HTTP/1.1" 200 95977 "http://fejesp.provisorio.ws/" "Mozilla/5.0 (Windows NT 6.2	WOW64) AppleWebKit/537.36 (KHTML, like Gecko) Chrome/53.0.2785.116 Safari/537.36"
201.1.127.124 - - [27/Sep/2016:19:28:06 -0300] "GET /wp-includes/js/jquery/jquery-migrate.min.js?ver=1.2.1 HTTP/1.1" 200 7200 "http://fejesp.provisorio.ws/" "Mozilla/5.0 (Windows NT 6.2	WOW64) AppleWebKit/537.36 (KHTML, like Gecko) Chrome/53.0.2785.116 Safari/537.36"
201.1.127.124 - - [27/Sep/2016:19:28:06 -0300] "GET /wp-content/plugins/awesome-logos/js/awesome.logos.js?ver=1 HTTP/1.1" 200 6468 "http://fejesp.provisorio.ws/" "Mozilla/5.0 (Windows NT 6.2	WOW64) AppleWebKit/537.36 (KHTML, like Gecko) Chrome/53.0.2785.116 Safari/537.36"
201.1.127.124 - - [27/Sep/2016:19:28:06 -0300] "GET /wp-content/themes/enfold/js/avia-compat.js?ver=2 HTTP/1.1" 200 2106 "http://fejesp.provisorio.ws/" "Mozilla/5.0 (Windows NT 6.2	WOW64) AppleWebKit/537.36 (KHTML, like Gecko) Chrome/53.0.2785.116 Safari/537.36"
201.1.127.124 - - [27/Sep/2016:19:28:06 -0300] "GET /wp-content/plugins/easy-logo-slider/js/jquery.jcarousel.min.js?ver=4.4.5 HTTP/1.1" 200 17494 "http://fejesp.provisorio.ws/" "Mozilla/5.0 (Windows NT 6.2	WOW64) AppleWebKit/537.36 (KHTML, like Gecko) Chrome/53.0.2785.116 Safari/537.36"
201.1.127.124 - - [27/Sep/2016:19:28:06 -0300] "GET /wp-content/plugins/easy-logo-slider/js/jcarousel.responsive.js?ver=4.4.5 HTTP/1.1" 200 2331 "http://fejesp.provisorio.ws/" "Mozilla/5.0 (Windows NT 6.2	WOW64) AppleWebKit/537.36 (KHTML, like Gecko) Chrome/53.0.2785.116 Safari/537.36"
201.1.127.124 - - [27/Sep/2016:19:28:06 -0300] "GET /wp-content/themes/enfold/config-woocommerce/woocommerce-mod.js?ver=1 HTTP/1.1" 200 6942 "http://fejesp.provisorio.ws/" "Mozilla/5.0 (Windows NT 6.2	WOW64) AppleWebKit/537.36 (KHTML, like Gecko) Chrome/53.0.2785.116 Safari/537.36"
201.1.127.124 - - [27/Sep/2016:19:28:06 -0300] "GET /wp-content/plugins/woocommerce/assets/js/jquery-blockui/jquery.blockUI.min.js?ver=2.70 HTTP/1.1" 200 9565 "http://fejesp.provisorio.ws/" "Mozilla/5.0 (Windows NT 6.2	WOW64) AppleWebKit/537.36 (KHTML, like Gecko) Chrome/53.0.2785.116 Safari/537.36"
201.1.127.124 - - [27/Sep/2016:19:28:06 -0300] "GET /wp-content/themes/enfold/config-templatebuilder/avia-template-builder/assets/fonts/entypo-fontello.woff?v=3 HTTP/1.1" 200 30804 "http://fejesp.provisorio.ws/" "Mozilla/5.0 (Windows NT 6.2	WOW64) AppleWebKit/537.36 (KHTML, like Gecko) Chrome/53.0.2785.116 Safari/537.36"
201.1.127.124 - - [27/Sep/2016:19:28:06 -0300] "GET /wp-content/plugins/woocommerce/assets/js/jquery-cookie/jquery.cookie.min.js?ver=1.4.1 HTTP/1.1" 200 1414 "http://fejesp.provisorio.ws/" "Mozilla/5.0 (Windows NT 6.2	WOW64) AppleWebKit/537.36 (KHTML, like Gecko) Chrome/53.0.2785.116 Safari/537.36"
201.1.127.124 - - [27/Sep/2016:19:28:06 -0300] "GET /wp-content/plugins/woocommerce/assets/js/frontend/woocommerce.min.js?ver=2.5.2 HTTP/1.1" 200 277 "http://fejesp.provisorio.ws/" "Mozilla/5.0 (Windows NT 6.2	WOW64) AppleWebKit/537.36 (KHTML, like Gecko) Chrome/53.0.2785.116 Safari/537.36"
201.1.127.124 - - [27/Sep/2016:19:28:06 -0300] "GET /wp-content/plugins/woocommerce/assets/js/frontend/add-to-cart.min.js?ver=2.5.2 HTTP/1.1" 200 1731 "http://fejesp.provisorio.ws/" "Mozilla/5.0 (Windows NT 6.2	WOW64) AppleWebKit/537.36 (KHTML, like Gecko) Chrome/53.0.2785.116 Safari/537.36"
201.1.127.124 - - [27/Sep/2016:19:28:06 -0300] "GET /wp-content/plugins/woocommerce/assets/js/frontend/cart-fragments.min.js?ver=2.5.2 HTTP/1.1" 200 2287 "http://fejesp.provisorio.ws/" "Mozilla/5.0 (Windows NT 6.2	WOW64) AppleWebKit/537.36 (KHTML, like Gecko) Chrome/53.0.2785.116 Safari/537.36"
201.1.127.124 - - [27/Sep/2016:19:28:06 -0300] "GET /wp-content/themes/enfold/js/avia.js?ver=3 HTTP/1.1" 200 111220 "http://fejesp.provisorio.ws/" "Mozilla/5.0 (Windows NT 6.2	WOW64) AppleWebKit/537.36 (KHTML, like Gecko) Chrome/53.0.2785.116 Safari/537.36"
201.1.127.124 - - [27/Sep/2016:19:28:06 -0300] "GET /wp-content/themes/enfold/js/aviapopup/jquery.magnific-popup.min.js?ver=2 HTTP/1.1" 200 20947 "http://fejesp.provisorio.ws/" "Mozilla/5.0 (Windows NT 6.2	WOW64) AppleWebKit/537.36 (KHTML, like Gecko) Chrome/53.0.2785.116 Safari/537.36"
201.1.127.124 - - [27/Sep/2016:19:28:06 -0300] "GET /wp-includes/js/mediaelement/wp-mediaelement.js?ver=4.4.5 HTTP/1.1" 200 1537 "http://fejesp.provisorio.ws/" "Mozilla/5.0 (Windows NT 6.2	WOW64) AppleWebKit/537.36 (KHTML, like Gecko) Chrome/53.0.2785.116 Safari/537.36"
201.1.127.124 - - [27/Sep/2016:19:28:06 -0300] "GET /wp-content/themes/enfold/js/shortcodes.js?ver=3 HTTP/1.1" 200 140050 "http://fejesp.provisorio.ws/" "Mozilla/5.0 (Windows NT 6.2	WOW64) AppleWebKit/537.36 (KHTML, like Gecko) Chrome/53.0.2785.116 Safari/537.36"
201.1.127.124 - - [27/Sep/2016:19:28:06 -0300] "GET /wp-includes/js/mediaelement/mediaelement-and-player.min.js?ver=2.18.1-a HTTP/1.1" 200 80671 "http://fejesp.provisorio.ws/" "Mozilla/5.0 (Windows NT 6.2	WOW64) AppleWebKit/537.36 (KHTML, like Gecko) Chrome/53.0.2785.116 Safari/537.36"
201.1.127.124 - - [27/Sep/2016:19:28:06 -0300] "GET /wp-includes/js/comment-reply.min.js?ver=4.4.5 HTTP/1.1" 200 1078 "http://fejesp.provisorio.ws/" "Mozilla/5.0 (Windows NT 6.2	WOW64) AppleWebKit/537.36 (KHTML, like Gecko) Chrome/53.0.2785.116 Safari/537.36"
201.1.127.124 - - [27/Sep/2016:19:28:06 -0300] "GET /wp-content/plugins/logo-slider/lgs_jquery.cycle2.js?ver=4.4.5 HTTP/1.1" 200 50056 "http://fejesp.provisorio.ws/" "Mozilla/5.0 (Windows NT 6.2	WOW64) AppleWebKit/537.36 (KHTML, like Gecko) Chrome/53.0.2785.116 Safari/537.36"
201.1.127.124 - - [27/Sep/2016:19:28:06 -0300] "GET /wp-includes/js/wp-embed.min.js?ver=4.4.5 HTTP/1.1" 200 1403 "http://fejesp.provisorio.ws/" "Mozilla/5.0 (Windows NT 6.2	WOW64) AppleWebKit/537.36 (KHTML, like Gecko) Chrome/53.0.2785.116 Safari/537.36"
201.1.127.124 - - [27/Sep/2016:19:28:06 -0300] "GET /wp-content/uploads/2016/07/logo-branco-menu-300x142.png HTTP/1.1" 200 7325 "http://fejesp.provisorio.ws/" "Mozilla/5.0 (Windows NT 6.2	WOW64) AppleWebKit/537.36 (KHTML, like Gecko) Chrome/53.0.2785.116 Safari/537.36"
201.1.127.124 - - [27/Sep/2016:19:28:06 -0300] "GET /wp-content/themes/enfold/images/background-images/dots-for-dark-background.png HTTP/1.1" 200 97 "http://fejesp.provisorio.ws/" "Mozilla/5.0 (Windows NT 6.2	WOW64) AppleWebKit/537.36 (KHTML, like Gecko) Chrome/53.0.2785.116 Safari/537.36"
201.1.127.124 - - [27/Sep/2016:19:28:06 -0300] "GET /wp-content/uploads/2015/02/Logotipo-Fejesp_branco-300x104.png HTTP/1.1" 200 8429 "http://fejesp.provisorio.ws/" "Mozilla/5.0 (Windows NT 6.2	WOW64) AppleWebKit/537.36 (KHTML, like Gecko) Chrome/53.0.2785.116 Safari/537.36"
201.1.127.124 - - [27/Sep/2016:19:28:06 -0300] "GET /wp-content/plugins/lightweight-social-icons/fonts/fontello.woff?13736647 HTTP/1.1" 200 14628 "http://fejesp.provisorio.ws/wp-content/plugins/lightweight-social-icons/css/style.css" "Mozilla/5.0 (Windows NT 6.2	WOW64) AppleWebKit/537.36 (KHTML, like Gecko) Chrome/53.0.2785.116 Safari/537.36"
201.1.127.124 - - [27/Sep/2016:19:28:06 -0300] "GET /wp-content/uploads/2015/02/13912565_1020976664646454_8325923101268959120_n.png HTTP/1.1" 200 283655 "http://fejesp.provisorio.ws/" "Mozilla/5.0 (Windows NT 6.2	WOW64) AppleWebKit/537.36 (KHTML, like Gecko) Chrome/53.0.2785.116 Safari/537.36"
201.1.127.124 - - [27/Sep/2016:19:28:06 -0300] "GET /wp-content/uploads/2015/02/13012700_927037417406777_7147789815857317900_n.png HTTP/1.1" 200 78854 "http://fejesp.provisorio.ws/" "Mozilla/5.0 (Windows NT 6.2	WOW64) AppleWebKit/537.36 (KHTML, like Gecko) Chrome/53.0.2785.116 Safari/537.36"
201.1.127.124 - - [27/Sep/2016:19:28:06 -0300] "GET /wp-content/uploads/2015/02/10407307_812175295526593_1566167955731844376_n.png HTTP/1.1" 200 105577 "http://fejesp.provisorio.ws/" "Mozilla/5.0 (Windows NT 6.2	WOW64) AppleWebKit/537.36 (KHTML, like Gecko) Chrome/53.0.2785.116 Safari/537.36"
201.1.127.124 - - [27/Sep/2016:19:28:06 -0300] "GET /wp-content/uploads/2015/02/Sem-t%C3%ADtulo-1500x423.png HTTP/1.1" 200 638892 "http://fejesp.provisorio.ws/" "Mozilla/5.0 (Windows NT 6.2	WOW64) AppleWebKit/537.36 (KHTML, like Gecko) Chrome/53.0.2785.116 Safari/537.36"
201.1.127.124 - - [27/Sep/2016:19:28:06 -0300] "GET /wp-content/uploads/2016/07/capa_Fejesp-260x185.jpg HTTP/1.1" 200 11890 "http://fejesp.provisorio.ws/" "Mozilla/5.0 (Windows NT 6.2	WOW64) AppleWebKit/537.36 (KHTML, like Gecko) Chrome/53.0.2785.116 Safari/537.36"
201.1.127.124 - - [27/Sep/2016:19:28:06 -0300] "GET /wp-content/uploads/2016/09/votorantim-120x120.png HTTP/1.1" 200 6714 "http://fejesp.provisorio.ws/" "Mozilla/5.0 (Windows NT 6.2	WOW64) AppleWebKit/537.36 (KHTML, like Gecko) Chrome/53.0.2785.116 Safari/537.36"
201.1.127.124 - - [27/Sep/2016:19:28:06 -0300] "GET /wp-content/uploads/2016/09/globo-120x120.png HTTP/1.1" 200 4732 "http://fejesp.provisorio.ws/" "Mozilla/5.0 (Windows NT 6.2	WOW64) AppleWebKit/537.36 (KHTML, like Gecko) Chrome/53.0.2785.116 Safari/537.36"
201.1.127.124 - - [27/Sep/2016:19:28:06 -0300] "GET /wp-content/uploads/2016/09/bosch-120x120.png HTTP/1.1" 200 6093 "http://fejesp.provisorio.ws/" "Mozilla/5.0 (Windows NT 6.2	WOW64) AppleWebKit/537.36 (KHTML, like Gecko) Chrome/53.0.2785.116 Safari/537.36"
201.1.127.124 - - [27/Sep/2016:19:28:06 -0300] "GET /wp-content/uploads/2016/09/bridge-120x120.png HTTP/1.1" 200 7540 "http://fejesp.provisorio.ws/" "Mozilla/5.0 (Windows NT 6.2	WOW64) AppleWebKit/537.36 (KHTML, like Gecko) Chrome/53.0.2785.116 Safari/537.36"
201.1.127.124 - - [27/Sep/2016:19:28:06 -0300] "GET /wp-content/uploads/2016/09/ibvendas-120x120.png HTTP/1.1" 200 3797 "http://fejesp.provisorio.ws/" "Mozilla/5.0 (Windows NT 6.2	WOW64) AppleWebKit/537.36 (KHTML, like Gecko) Chrome/53.0.2785.116 Safari/537.36"
201.1.127.124 - - [27/Sep/2016:19:28:06 -0300] "GET /wp-content/uploads/2016/09/itau-120x120.png HTTP/1.1" 200 6480 "http://fejesp.provisorio.ws/" "Mozilla/5.0 (Windows NT 6.2	WOW64) AppleWebKit/537.36 (KHTML, like Gecko) Chrome/53.0.2785.116 Safari/537.36"
201.1.127.124 - - [27/Sep/2016:19:28:06 -0300] "GET /wp-content/uploads/2016/09/seja-trainee-120x120.png HTTP/1.1" 200 4889 "http://fejesp.provisorio.ws/" "Mozilla/5.0 (Windows NT 6.2	WOW64) AppleWebKit/537.36 (KHTML, like Gecko) Chrome/53.0.2785.116 Safari/537.36"
201.1.127.124 - - [27/Sep/2016:19:28:06 -0300] "GET /wp-content/uploads/2016/09/governo-sp-120x120.png HTTP/1.1" 200 10836 "http://fejesp.provisorio.ws/" "Mozilla/5.0 (Windows NT 6.2	WOW64) AppleWebKit/537.36 (KHTML, like Gecko) Chrome/53.0.2785.116 Safari/537.36"
201.1.127.124 - - [27/Sep/2016:19:28:06 -0300] "GET /wp-content/uploads/2016/09/FIESP-120x120.png HTTP/1.1" 200 8803 "http://fejesp.provisorio.ws/" "Mozilla/5.0 (Windows NT 6.2	WOW64) AppleWebKit/537.36 (KHTML, like Gecko) Chrome/53.0.2785.116 Safari/537.36"
201.1.127.124 - - [27/Sep/2016:19:28:06 -0300] "GET /wp-content/uploads/2016/09/bain-120x120.png HTTP/1.1" 200 4450 "http://fejesp.provisorio.ws/" "Mozilla/5.0 (Windows NT 6.2	WOW64) AppleWebKit/537.36 (KHTML, like Gecko) Chrome/53.0.2785.116 Safari/537.36"
201.1.127.124 - - [27/Sep/2016:19:28:06 -0300] "GET /wp-content/uploads/2016/09/felipelli-120x120.png HTTP/1.1" 200 2987 "http://fejesp.provisorio.ws/" "Mozilla/5.0 (Windows NT 6.2	WOW64) AppleWebKit/537.36 (KHTML, like Gecko) Chrome/53.0.2785.116 Safari/537.36"
201.1.127.124 - - [27/Sep/2016:19:28:06 -0300] "GET /wp-content/uploads/2016/09/fundacao-estudar-120x120.png HTTP/1.1" 200 4217 "http://fejesp.provisorio.ws/" "Mozilla/5.0 (Windows NT 6.2	WOW64) AppleWebKit/537.36 (KHTML, like Gecko) Chrome/53.0.2785.116 Safari/537.36"
201.1.127.124 - - [27/Sep/2016:19:28:06 -0300] "GET /wp-content/uploads/2016/09/ensina-brasil-120x120.png HTTP/1.1" 200 4983 "http://fejesp.provisorio.ws/" "Mozilla/5.0 (Windows NT 6.2	WOW64) AppleWebKit/537.36 (KHTML, like Gecko) Chrome/53.0.2785.116 Safari/537.36"
201.1.127.124 - - [27/Sep/2016:19:28:06 -0300] "GET /wp-content/uploads/2016/09/endeavor-120x120.png HTTP/1.1" 200 3817 "http://fejesp.provisorio.ws/" "Mozilla/5.0 (Windows NT 6.2	WOW64) AppleWebKit/537.36 (KHTML, like Gecko) Chrome/53.0.2785.116 Safari/537.36"
201.1.127.124 - - [27/Sep/2016:19:28:06 -0300] "GET /wp-includes/js/wp-emoji-release.min.js?ver=4.4.5 HTTP/1.1" 200 33932 "http://fejesp.provisorio.ws/" "Mozilla/5.0 (Windows NT 6.2	WOW64) AppleWebKit/537.36 (KHTML, like Gecko) Chrome/53.0.2785.116 Safari/537.36"
201.1.127.124 - - [27/Sep/2016:19:28:06 -0300] "GET /wp-content/uploads/2016/09/vetorbrasil-Logo-maior-120x120.png HTTP/1.1" 200 5026 "http://fejesp.provisorio.ws/" "Mozilla/5.0 (Windows NT 6.2	WOW64) AppleWebKit/537.36 (KHTML, like Gecko) Chrome/53.0.2785.116 Safari/537.36"
201.1.127.124 - - [27/Sep/2016:19:28:06 -0300] "GET /wp-content/themes/enfold/css/print.css?ver=1 HTTP/1.1" 200 4858 "http://fejesp.provisorio.ws/" "Mozilla/5.0 (Windows NT 6.2	WOW64) AppleWebKit/537.36 (KHTML, like Gecko) Chrome/53.0.2785.116 Safari/537.36"
201.1.127.124 - - [27/Sep/2016:19:28:06 -0300] "POST /?wc-ajax=get_refreshed_fragments HTTP/1.1" 200 278 "http://fejesp.provisorio.ws/" "Mozilla/5.0 (Windows NT 6.2	WOW64) AppleWebKit/537.36 (KHTML, like Gecko) Chrome/53.0.2785.116 Safari/537.36"
191.252.51.214 - - [27/Sep/2016:19:28:03 -0300] "POST /wp-cron.php?doing_wp_cron=1475015283.3332929611206054687500 HTTP/1.0" 200 - "-" "WordPress/4.4.5	http://fejesp.provisorio.ws"
201.1.127.124 - - [27/Sep/2016:19:28:11 -0300] "GET /fejesp/ HTTP/1.1" 200 53551 "http://fejesp.provisorio.ws/" "Mozilla/5.0 (Windows NT 6.2	WOW64) AppleWebKit/537.36 (KHTML, like Gecko) Chrome/53.0.2785.116 Safari/537.36"
201.1.127.124 - - [27/Sep/2016:19:28:14 -0300] "GET /wp-content/uploads/2016/08/DSC0061-1030x687.jpg HTTP/1.1" 200 189180 "http://fejesp.provisorio.ws/fejesp/" "Mozilla/5.0 (Windows NT 6.2	WOW64) AppleWebKit/537.36 (KHTML, like Gecko) Chrome/53.0.2785.116 Safari/537.36"
201.1.127.124 - - [27/Sep/2016:19:28:14 -0300] "GET /wp-content/uploads/2015/02/paixao-pela-rede-80x80.png HTTP/1.1" 200 946 "http://fejesp.provisorio.ws/fejesp/" "Mozilla/5.0 (Windows NT 6.2	WOW64) AppleWebKit/537.36 (KHTML, like Gecko) Chrome/53.0.2785.116 Safari/537.36"
201.1.127.124 - - [27/Sep/2016:19:28:14 -0300] "GET /wp-content/uploads/2015/02/foco-em-resultado-80x80.png HTTP/1.1" 200 1290 "http://fejesp.provisorio.ws/fejesp/" "Mozilla/5.0 (Windows NT 6.2	WOW64) AppleWebKit/537.36 (KHTML, like Gecko) Chrome/53.0.2785.116 Safari/537.36"
201.1.127.124 - - [27/Sep/2016:19:28:14 -0300] "GET /wp-content/uploads/2015/02/postura-empreendedora-80x80.png HTTP/1.1" 200 1416 "http://fejesp.provisorio.ws/fejesp/" "Mozilla/5.0 (Windows NT 6.2	WOW64) AppleWebKit/537.36 (KHTML, like Gecko) Chrome/53.0.2785.116 Safari/537.36"
201.1.127.124 - - [27/Sep/2016:19:28:14 -0300] "GET /wp-content/uploads/2015/02/visao-de-futuro-80x80.png HTTP/1.1" 200 1620 "http://fejesp.provisorio.ws/fejesp/" "Mozilla/5.0 (Windows NT 6.2	WOW64) AppleWebKit/537.36 (KHTML, like Gecko) Chrome/53.0.2785.116 Safari/537.36"
201.1.127.124 - - [27/Sep/2016:19:28:14 -0300] "GET /wp-content/uploads/2016/08/Manzano.png HTTP/1.1" 200 41063 "http://fejesp.provisorio.ws/fejesp/" "Mozilla/5.0 (Windows NT 6.2	WOW64) AppleWebKit/537.36 (KHTML, like Gecko) Chrome/53.0.2785.116 Safari/537.36"
201.1.127.124 - - [27/Sep/2016:19:28:14 -0300] "GET /wp-content/uploads/2016/08/Leco.png HTTP/1.1" 200 40085 "http://fejesp.provisorio.ws/fejesp/" "Mozilla/5.0 (Windows NT 6.2	WOW64) AppleWebKit/537.36 (KHTML, like Gecko) Chrome/53.0.2785.116 Safari/537.36"
201.1.127.124 - - [27/Sep/2016:19:28:14 -0300] "GET /wp-content/uploads/2016/08/Buli.png HTTP/1.1" 200 40430 "http://fejesp.provisorio.ws/fejesp/" "Mozilla/5.0 (Windows NT 6.2	WOW64) AppleWebKit/537.36 (KHTML, like Gecko) Chrome/53.0.2785.116 Safari/537.36"
201.1.127.124 - - [27/Sep/2016:19:28:14 -0300] "GET /wp-content/uploads/2016/08/PresJohn.png HTTP/1.1" 200 39723 "http://fejesp.provisorio.ws/fejesp/" "Mozilla/5.0 (Windows NT 6.2	WOW64) AppleWebKit/537.36 (KHTML, like Gecko) Chrome/53.0.2785.116 Safari/537.36"
201.1.127.124 - - [27/Sep/2016:19:28:14 -0300] "GET /wp-content/uploads/2016/08/Andrei.png HTTP/1.1" 200 32228 "http://fejesp.provisorio.ws/fejesp/" "Mozilla/5.0 (Windows NT 6.2	WOW64) AppleWebKit/537.36 (KHTML, like Gecko) Chrome/53.0.2785.116 Safari/537.36"
201.1.127.124 - - [27/Sep/2016:19:28:15 -0300] "GET /wp-content/uploads/2016/08/Jaque.png HTTP/1.1" 200 43128 "http://fejesp.provisorio.ws/fejesp/" "Mozilla/5.0 (Windows NT 6.2	WOW64) AppleWebKit/537.36 (KHTML, like Gecko) Chrome/53.0.2785.116 Safari/537.36"
201.1.127.124 - - [27/Sep/2016:19:28:15 -0300] "GET /wp-content/uploads/2016/08/Touruo.png HTTP/1.1" 200 36360 "http://fejesp.provisorio.ws/fejesp/" "Mozilla/5.0 (Windows NT 6.2	WOW64) AppleWebKit/537.36 (KHTML, like Gecko) Chrome/53.0.2785.116 Safari/537.36"
201.1.127.124 - - [27/Sep/2016:19:31:07 -0300] "GET / HTTP/1.1" 200 64279 "http://fejesp.provisorio.ws/fejesp/" "Mozilla/5.0 (Windows NT 6.2	WOW64) AppleWebKit/537.36 (KHTML, like Gecko) Chrome/53.0.2785.116 Safari/537.36"
201.1.127.124 - - [27/Sep/2016:19:31:11 -0300] "GET /wp-includes/js/jquery/jquery.js?ver=1.11.3 HTTP/1.1" 304 - "http://fejesp.provisorio.ws/" "Mozilla/5.0 (Windows NT 6.2	WOW64) AppleWebKit/537.36 (KHTML, like Gecko) Chrome/53.0.2785.116 Safari/537.36"
201.1.127.124 - - [27/Sep/2016:19:31:11 -0300] "GET /wp-includes/js/jquery/jquery-migrate.min.js?ver=1.2.1 HTTP/1.1" 304 - "http://fejesp.provisorio.ws/" "Mozilla/5.0 (Windows NT 6.2	WOW64) AppleWebKit/537.36 (KHTML, like Gecko) Chrome/53.0.2785.116 Safari/537.36"
201.1.127.124 - - [27/Sep/2016:19:31:11 -0300] "GET /wp-content/plugins/awesome-logos/js/awesome.logos.js?ver=1 HTTP/1.1" 304 - "http://fejesp.provisorio.ws/" "Mozilla/5.0 (Windows NT 6.2	WOW64) AppleWebKit/537.36 (KHTML, like Gecko) Chrome/53.0.2785.116 Safari/537.36"
201.1.127.124 - - [27/Sep/2016:19:31:11 -0300] "GET /wp-content/plugins/lightweight-social-icons/css/style.css HTTP/1.1" 304 - "http://fejesp.provisorio.ws/" "Mozilla/5.0 (Windows NT 6.2	WOW64) AppleWebKit/537.36 (KHTML, like Gecko) Chrome/53.0.2785.116 Safari/537.36"
201.1.127.124 - - [27/Sep/2016:19:31:11 -0300] "GET /wp-content/themes/enfold/js/avia-compat.js?ver=2 HTTP/1.1" 304 - "http://fejesp.provisorio.ws/" "Mozilla/5.0 (Windows NT 6.2	WOW64) AppleWebKit/537.36 (KHTML, like Gecko) Chrome/53.0.2785.116 Safari/537.36"
201.1.127.124 - - [27/Sep/2016:19:31:11 -0300] "GET /wp-content/plugins/easy-logo-slider/js/jquery.jcarousel.min.js?ver=4.4.5 HTTP/1.1" 304 - "http://fejesp.provisorio.ws/" "Mozilla/5.0 (Windows NT 6.2	WOW64) AppleWebKit/537.36 (KHTML, like Gecko) Chrome/53.0.2785.116 Safari/537.36"
201.1.127.124 - - [27/Sep/2016:19:31:11 -0300] "GET /wp-content/plugins/easy-logo-slider/js/jcarousel.responsive.js?ver=4.4.5 HTTP/1.1" 304 - "http://fejesp.provisorio.ws/" "Mozilla/5.0 (Windows NT 6.2	WOW64) AppleWebKit/537.36 (KHTML, like Gecko) Chrome/53.0.2785.116 Safari/537.36"
201.1.127.124 - - [27/Sep/2016:19:31:11 -0300] "GET /wp-content/themes/enfold/config-woocommerce/woocommerce-mod.js?ver=1 HTTP/1.1" 304 - "http://fejesp.provisorio.ws/" "Mozilla/5.0 (Windows NT 6.2	WOW64) AppleWebKit/537.36 (KHTML, like Gecko) Chrome/53.0.2785.116 Safari/537.36"
201.1.127.124 - - [27/Sep/2016:19:31:11 -0300] "GET /wp-content/plugins/woocommerce/assets/js/frontend/add-to-cart.min.js?ver=2.5.2 HTTP/1.1" 304 - "http://fejesp.provisorio.ws/" "Mozilla/5.0 (Windows NT 6.2	WOW64) AppleWebKit/537.36 (KHTML, like Gecko) Chrome/53.0.2785.116 Safari/537.36"
201.1.127.124 - - [27/Sep/2016:19:31:11 -0300] "GET /wp-content/plugins/woocommerce/assets/js/jquery-blockui/jquery.blockUI.min.js?ver=2.70 HTTP/1.1" 304 - "http://fejesp.provisorio.ws/" "Mozilla/5.0 (Windows NT 6.2	WOW64) AppleWebKit/537.36 (KHTML, like Gecko) Chrome/53.0.2785.116 Safari/537.36"
201.1.127.124 - - [27/Sep/2016:19:31:11 -0300] "GET /wp-content/plugins/woocommerce/assets/js/frontend/woocommerce.min.js?ver=2.5.2 HTTP/1.1" 304 - "http://fejesp.provisorio.ws/" "Mozilla/5.0 (Windows NT 6.2	WOW64) AppleWebKit/537.36 (KHTML, like Gecko) Chrome/53.0.2785.116 Safari/537.36"
201.1.127.124 - - [27/Sep/2016:19:31:11 -0300] "GET /wp-content/plugins/woocommerce/assets/js/frontend/cart-fragments.min.js?ver=2.5.2 HTTP/1.1" 304 - "http://fejesp.provisorio.ws/" "Mozilla/5.0 (Windows NT 6.2	WOW64) AppleWebKit/537.36 (KHTML, like Gecko) Chrome/53.0.2785.116 Safari/537.36"
201.1.127.124 - - [27/Sep/2016:19:31:11 -0300] "GET /wp-content/themes/enfold/js/avia.js?ver=3 HTTP/1.1" 304 - "http://fejesp.provisorio.ws/" "Mozilla/5.0 (Windows NT 6.2	WOW64) AppleWebKit/537.36 (KHTML, like Gecko) Chrome/53.0.2785.116 Safari/537.36"
201.1.127.124 - - [27/Sep/2016:19:31:11 -0300] "GET /wp-content/plugins/woocommerce/assets/js/jquery-cookie/jquery.cookie.min.js?ver=1.4.1 HTTP/1.1" 304 - "http://fejesp.provisorio.ws/" "Mozilla/5.0 (Windows NT 6.2	WOW64) AppleWebKit/537.36 (KHTML, like Gecko) Chrome/53.0.2785.116 Safari/537.36"
201.1.127.124 - - [27/Sep/2016:19:31:11 -0300] "GET /wp-content/themes/enfold/js/shortcodes.js?ver=3 HTTP/1.1" 304 - "http://fejesp.provisorio.ws/" "Mozilla/5.0 (Windows NT 6.2	WOW64) AppleWebKit/537.36 (KHTML, like Gecko) Chrome/53.0.2785.116 Safari/537.36"
201.1.127.124 - - [27/Sep/2016:19:31:11 -0300] "GET /wp-content/themes/enfold/js/aviapopup/jquery.magnific-popup.min.js?ver=2 HTTP/1.1" 304 - "http://fejesp.provisorio.ws/" "Mozilla/5.0 (Windows NT 6.2	WOW64) AppleWebKit/537.36 (KHTML, like Gecko) Chrome/53.0.2785.116 Safari/537.36"
201.1.127.124 - - [27/Sep/2016:19:31:11 -0300] "GET /wp-includes/js/mediaelement/mediaelement-and-player.min.js?ver=2.18.1-a HTTP/1.1" 304 - "http://fejesp.provisorio.ws/" "Mozilla/5.0 (Windows NT 6.2	WOW64) AppleWebKit/537.36 (KHTML, like Gecko) Chrome/53.0.2785.116 Safari/537.36"
201.1.127.124 - - [27/Sep/2016:19:31:11 -0300] "GET /wp-includes/js/mediaelement/wp-mediaelement.js?ver=4.4.5 HTTP/1.1" 304 - "http://fejesp.provisorio.ws/" "Mozilla/5.0 (Windows NT 6.2	WOW64) AppleWebKit/537.36 (KHTML, like Gecko) Chrome/53.0.2785.116 Safari/537.36"
201.1.127.124 - - [27/Sep/2016:19:31:11 -0300] "GET /wp-includes/js/wp-embed.min.js?ver=4.4.5 HTTP/1.1" 304 - "http://fejesp.provisorio.ws/" "Mozilla/5.0 (Windows NT 6.2	WOW64) AppleWebKit/537.36 (KHTML, like Gecko) Chrome/53.0.2785.116 Safari/537.36"
201.1.127.124 - - [27/Sep/2016:19:31:11 -0300] "GET /wp-includes/js/comment-reply.min.js?ver=4.4.5 HTTP/1.1" 304 - "http://fejesp.provisorio.ws/" "Mozilla/5.0 (Windows NT 6.2	WOW64) AppleWebKit/537.36 (KHTML, like Gecko) Chrome/53.0.2785.116 Safari/537.36"
201.1.127.124 - - [27/Sep/2016:19:31:11 -0300] "GET /wp-content/plugins/logo-slider/lgs_jquery.cycle2.js?ver=4.4.5 HTTP/1.1" 304 - "http://fejesp.provisorio.ws/" "Mozilla/5.0 (Windows NT 6.2	WOW64) AppleWebKit/537.36 (KHTML, like Gecko) Chrome/53.0.2785.116 Safari/537.36"
201.1.127.124 - - [27/Sep/2016:19:31:11 -0300] "GET /wp-includes/js/wp-emoji-release.min.js?ver=4.4.5 HTTP/1.1" 304 - "http://fejesp.provisorio.ws/" "Mozilla/5.0 (Windows NT 6.2	WOW64) AppleWebKit/537.36 (KHTML, like Gecko) Chrome/53.0.2785.116 Safari/537.36"
179.234.191.82 - - [27/Sep/2016:20:20:10 -0300] "GET / HTTP/1.1" 200 64279 "-" "Mozilla/5.0 (Windows NT 10.0	WOW64) AppleWebKit/537.36 (KHTML, like Gecko) Chrome/53.0.2785.116 Safari/537.36"
179.234.191.82 - - [27/Sep/2016:20:20:13 -0300] "GET /wp-content/themes/enfold/css/grid.css?ver=2 HTTP/1.1" 200 9090 "http://fejesp.provisorio.ws/" "Mozilla/5.0 (Windows NT 10.0	WOW64) AppleWebKit/537.36 (KHTML, like Gecko) Chrome/53.0.2785.116 Safari/537.36"
179.234.191.82 - - [27/Sep/2016:20:20:13 -0300] "GET /wp-content/themes/enfold/css/base.css?ver=2 HTTP/1.1" 200 13486 "http://fejesp.provisorio.ws/" "Mozilla/5.0 (Windows NT 10.0	WOW64) AppleWebKit/537.36 (KHTML, like Gecko) Chrome/53.0.2785.116 Safari/537.36"
179.234.191.82 - - [27/Sep/2016:20:20:13 -0300] "GET /wp-content/themes/enfold/config-woocommerce/woocommerce-mod.css?ver=4.4.5 HTTP/1.1" 200 69933 "http://fejesp.provisorio.ws/" "Mozilla/5.0 (Windows NT 10.0	WOW64) AppleWebKit/537.36 (KHTML, like Gecko) Chrome/53.0.2785.116 Safari/537.36"
179.234.191.82 - - [27/Sep/2016:20:20:13 -0300] "GET /wp-content/themes/enfold/css/layout.css?ver=2 HTTP/1.1" 200 100409 "http://fejesp.provisorio.ws/" "Mozilla/5.0 (Windows NT 10.0	WOW64) AppleWebKit/537.36 (KHTML, like Gecko) Chrome/53.0.2785.116 Safari/537.36"
179.234.191.82 - - [27/Sep/2016:20:20:13 -0300] "GET /wp-content/themes/enfold/css/shortcodes.css?ver=2 HTTP/1.1" 200 166418 "http://fejesp.provisorio.ws/" "Mozilla/5.0 (Windows NT 10.0	WOW64) AppleWebKit/537.36 (KHTML, like Gecko) Chrome/53.0.2785.116 Safari/537.36"
179.234.191.82 - - [27/Sep/2016:20:20:13 -0300] "GET /wp-content/themes/enfold/js/aviapopup/magnific-popup.css?ver=1 HTTP/1.1" 200 7640 "http://fejesp.provisorio.ws/" "Mozilla/5.0 (Windows NT 10.0	WOW64) AppleWebKit/537.36 (KHTML, like Gecko) Chrome/53.0.2785.116 Safari/537.36"
179.234.191.82 - - [27/Sep/2016:20:20:14 -0300] "GET /wp-content/themes/enfold/js/mediaelement/skin-1/mediaelementplayer.css?ver=1 HTTP/1.1" 200 18247 "http://fejesp.provisorio.ws/" "Mozilla/5.0 (Windows NT 10.0	WOW64) AppleWebKit/537.36 (KHTML, like Gecko) Chrome/53.0.2785.116 Safari/537.36"
179.234.191.82 - - [27/Sep/2016:20:20:14 -0300] "GET /wp-content/uploads/dynamic_avia/enfold_themekiller.com.css?ver=57e1bfceaf41f HTTP/1.1" 200 147052 "http://fejesp.provisorio.ws/" "Mozilla/5.0 (Windows NT 10.0	WOW64) AppleWebKit/537.36 (KHTML, like Gecko) Chrome/53.0.2785.116 Safari/537.36"
179.234.191.82 - - [27/Sep/2016:20:20:14 -0300] "GET /wp-content/themes/enfold/css/custom.css?ver=2 HTTP/1.1" 200 707 "http://fejesp.provisorio.ws/" "Mozilla/5.0 (Windows NT 10.0	WOW64) AppleWebKit/537.36 (KHTML, like Gecko) Chrome/53.0.2785.116 Safari/537.36"
179.234.191.82 - - [27/Sep/2016:20:20:14 -0300] "GET /wp-includes/js/jquery/jquery.js?ver=1.11.3 HTTP/1.1" 200 95977 "http://fejesp.provisorio.ws/" "Mozilla/5.0 (Windows NT 10.0	WOW64) AppleWebKit/537.36 (KHTML, like Gecko) Chrome/53.0.2785.116 Safari/537.36"
179.234.191.82 - - [27/Sep/2016:20:20:14 -0300] "GET /wp-includes/js/jquery/jquery-migrate.min.js?ver=1.2.1 HTTP/1.1" 200 7200 "http://fejesp.provisorio.ws/" "Mozilla/5.0 (Windows NT 10.0	WOW64) AppleWebKit/537.36 (KHTML, like Gecko) Chrome/53.0.2785.116 Safari/537.36"
179.234.191.82 - - [27/Sep/2016:20:20:14 -0300] "GET /wp-content/plugins/awesome-logos/js/awesome.logos.js?ver=1 HTTP/1.1" 200 6468 "http://fejesp.provisorio.ws/" "Mozilla/5.0 (Windows NT 10.0	WOW64) AppleWebKit/537.36 (KHTML, like Gecko) Chrome/53.0.2785.116 Safari/537.36"
179.234.191.82 - - [27/Sep/2016:20:20:14 -0300] "GET /wp-content/themes/enfold/js/avia-compat.js?ver=2 HTTP/1.1" 200 2106 "http://fejesp.provisorio.ws/" "Mozilla/5.0 (Windows NT 10.0	WOW64) AppleWebKit/537.36 (KHTML, like Gecko) Chrome/53.0.2785.116 Safari/537.36"
179.234.191.82 - - [27/Sep/2016:20:20:14 -0300] "GET /wp-content/plugins/easy-logo-slider/js/jquery.jcarousel.min.js?ver=4.4.5 HTTP/1.1" 200 17494 "http://fejesp.provisorio.ws/" "Mozilla/5.0 (Windows NT 10.0	WOW64) AppleWebKit/537.36 (KHTML, like Gecko) Chrome/53.0.2785.116 Safari/537.36"
179.234.191.82 - - [27/Sep/2016:20:20:14 -0300] "GET /wp-content/plugins/easy-logo-slider/js/jcarousel.responsive.js?ver=4.4.5 HTTP/1.1" 200 2331 "http://fejesp.provisorio.ws/" "Mozilla/5.0 (Windows NT 10.0	WOW64) AppleWebKit/537.36 (KHTML, like Gecko) Chrome/53.0.2785.116 Safari/537.36"
179.234.191.82 - - [27/Sep/2016:20:20:14 -0300] "GET /wp-content/plugins/easy-logo-slider/css/style-admin.css?ver=4.4.5 HTTP/1.1" 200 5249 "http://fejesp.provisorio.ws/" "Mozilla/5.0 (Windows NT 10.0	WOW64) AppleWebKit/537.36 (KHTML, like Gecko) Chrome/53.0.2785.116 Safari/537.36"
179.234.191.82 - - [27/Sep/2016:20:20:14 -0300] "GET /wp-content/plugins/easy-logo-slider/css/jcarouselresponsive.css?ver=4.4.5 HTTP/1.1" 200 2010 "http://fejesp.provisorio.ws/" "Mozilla/5.0 (Windows NT 10.0	WOW64) AppleWebKit/537.36 (KHTML, like Gecko) Chrome/53.0.2785.116 Safari/537.36"
179.234.191.82 - - [27/Sep/2016:20:20:14 -0300] "GET /wp-content/plugins/lightweight-social-icons/css/style.css HTTP/1.1" 200 11137 "http://fejesp.provisorio.ws/" "Mozilla/5.0 (Windows NT 10.0	WOW64) AppleWebKit/537.36 (KHTML, like Gecko) Chrome/53.0.2785.116 Safari/537.36"
179.234.191.82 - - [27/Sep/2016:20:20:14 -0300] "GET /wp-content/themes/enfold/config-woocommerce/woocommerce-mod.js?ver=1 HTTP/1.1" 200 6942 "http://fejesp.provisorio.ws/" "Mozilla/5.0 (Windows NT 10.0	WOW64) AppleWebKit/537.36 (KHTML, like Gecko) Chrome/53.0.2785.116 Safari/537.36"
179.234.191.82 - - [27/Sep/2016:20:20:14 -0300] "GET /wp-content/plugins/woocommerce/assets/js/frontend/add-to-cart.min.js?ver=2.5.2 HTTP/1.1" 200 1731 "http://fejesp.provisorio.ws/" "Mozilla/5.0 (Windows NT 10.0	WOW64) AppleWebKit/537.36 (KHTML, like Gecko) Chrome/53.0.2785.116 Safari/537.36"
179.234.191.82 - - [27/Sep/2016:20:20:14 -0300] "GET /wp-content/plugins/woocommerce/assets/js/jquery-blockui/jquery.blockUI.min.js?ver=2.70 HTTP/1.1" 200 9565 "http://fejesp.provisorio.ws/" "Mozilla/5.0 (Windows NT 10.0	WOW64) AppleWebKit/537.36 (KHTML, like Gecko) Chrome/53.0.2785.116 Safari/537.36"
179.234.191.82 - - [27/Sep/2016:20:20:14 -0300] "GET /wp-content/plugins/woocommerce/assets/js/frontend/woocommerce.min.js?ver=2.5.2 HTTP/1.1" 200 277 "http://fejesp.provisorio.ws/" "Mozilla/5.0 (Windows NT 10.0	WOW64) AppleWebKit/537.36 (KHTML, like Gecko) Chrome/53.0.2785.116 Safari/537.36"
179.234.191.82 - - [27/Sep/2016:20:20:14 -0300] "GET /wp-content/plugins/woocommerce/assets/js/jquery-cookie/jquery.cookie.min.js?ver=1.4.1 HTTP/1.1" 200 1414 "http://fejesp.provisorio.ws/" "Mozilla/5.0 (Windows NT 10.0	WOW64) AppleWebKit/537.36 (KHTML, like Gecko) Chrome/53.0.2785.116 Safari/537.36"
179.234.191.82 - - [27/Sep/2016:20:20:14 -0300] "GET /wp-content/plugins/woocommerce/assets/js/frontend/cart-fragments.min.js?ver=2.5.2 HTTP/1.1" 200 2287 "http://fejesp.provisorio.ws/" "Mozilla/5.0 (Windows NT 10.0	WOW64) AppleWebKit/537.36 (KHTML, like Gecko) Chrome/53.0.2785.116 Safari/537.36"
179.234.191.82 - - [27/Sep/2016:20:20:15 -0300] "GET /wp-content/themes/enfold/js/avia.js?ver=3 HTTP/1.1" 200 111220 "http://fejesp.provisorio.ws/" "Mozilla/5.0 (Windows NT 10.0	WOW64) AppleWebKit/537.36 (KHTML, like Gecko) Chrome/53.0.2785.116 Safari/537.36"
179.234.191.82 - - [27/Sep/2016:20:20:15 -0300] "GET /wp-content/themes/enfold/js/aviapopup/jquery.magnific-popup.min.js?ver=2 HTTP/1.1" 200 20947 "http://fejesp.provisorio.ws/" "Mozilla/5.0 (Windows NT 10.0	WOW64) AppleWebKit/537.36 (KHTML, like Gecko) Chrome/53.0.2785.116 Safari/537.36"
179.234.191.82 - - [27/Sep/2016:20:20:15 -0300] "GET /wp-content/themes/enfold/js/shortcodes.js?ver=3 HTTP/1.1" 200 140050 "http://fejesp.provisorio.ws/" "Mozilla/5.0 (Windows NT 10.0	WOW64) AppleWebKit/537.36 (KHTML, like Gecko) Chrome/53.0.2785.116 Safari/537.36"
179.234.191.82 - - [27/Sep/2016:20:20:15 -0300] "GET /wp-includes/js/mediaelement/mediaelement-and-player.min.js?ver=2.18.1-a HTTP/1.1" 200 80671 "http://fejesp.provisorio.ws/" "Mozilla/5.0 (Windows NT 10.0	WOW64) AppleWebKit/537.36 (KHTML, like Gecko) Chrome/53.0.2785.116 Safari/537.36"
179.234.191.82 - - [27/Sep/2016:20:20:15 -0300] "GET /wp-includes/js/mediaelement/wp-mediaelement.js?ver=4.4.5 HTTP/1.1" 200 1537 "http://fejesp.provisorio.ws/" "Mozilla/5.0 (Windows NT 10.0	WOW64) AppleWebKit/537.36 (KHTML, like Gecko) Chrome/53.0.2785.116 Safari/537.36"
179.234.191.82 - - [27/Sep/2016:20:20:15 -0300] "GET /wp-includes/js/comment-reply.min.js?ver=4.4.5 HTTP/1.1" 200 1078 "http://fejesp.provisorio.ws/" "Mozilla/5.0 (Windows NT 10.0	WOW64) AppleWebKit/537.36 (KHTML, like Gecko) Chrome/53.0.2785.116 Safari/537.36"
179.234.191.82 - - [27/Sep/2016:20:20:15 -0300] "GET /wp-content/plugins/logo-slider/lgs_jquery.cycle2.js?ver=4.4.5 HTTP/1.1" 200 50056 "http://fejesp.provisorio.ws/" "Mozilla/5.0 (Windows NT 10.0	WOW64) AppleWebKit/537.36 (KHTML, like Gecko) Chrome/53.0.2785.116 Safari/537.36"
179.234.191.82 - - [27/Sep/2016:20:20:15 -0300] "GET /wp-includes/js/wp-emoji-release.min.js?ver=4.4.5 HTTP/1.1" 200 33932 "http://fejesp.provisorio.ws/" "Mozilla/5.0 (Windows NT 10.0	WOW64) AppleWebKit/537.36 (KHTML, like Gecko) Chrome/53.0.2785.116 Safari/537.36"
179.234.191.82 - - [27/Sep/2016:20:20:15 -0300] "GET /wp-includes/js/wp-embed.min.js?ver=4.4.5 HTTP/1.1" 200 1403 "http://fejesp.provisorio.ws/" "Mozilla/5.0 (Windows NT 10.0	WOW64) AppleWebKit/537.36 (KHTML, like Gecko) Chrome/53.0.2785.116 Safari/537.36"
179.234.191.82 - - [27/Sep/2016:20:20:15 -0300] "GET /wp-content/uploads/2016/07/logo-branco-menu-300x142.png HTTP/1.1" 200 7325 "http://fejesp.provisorio.ws/" "Mozilla/5.0 (Windows NT 10.0	WOW64) AppleWebKit/537.36 (KHTML, like Gecko) Chrome/53.0.2785.116 Safari/537.36"
179.234.191.82 - - [27/Sep/2016:20:20:15 -0300] "GET /wp-content/themes/enfold/config-templatebuilder/avia-template-builder/assets/fonts/entypo-fontello.woff?v=3 HTTP/1.1" 200 30804 "http://fejesp.provisorio.ws/" "Mozilla/5.0 (Windows NT 10.0	WOW64) AppleWebKit/537.36 (KHTML, like Gecko) Chrome/53.0.2785.116 Safari/537.36"
179.234.191.82 - - [27/Sep/2016:20:20:15 -0300] "GET /wp-content/uploads/2015/02/Logotipo-Fejesp_branco-300x104.png HTTP/1.1" 200 8429 "http://fejesp.provisorio.ws/" "Mozilla/5.0 (Windows NT 10.0	WOW64) AppleWebKit/537.36 (KHTML, like Gecko) Chrome/53.0.2785.116 Safari/537.36"
179.234.191.82 - - [27/Sep/2016:20:20:15 -0300] "GET /wp-content/uploads/2015/02/10407307_812175295526593_1566167955731844376_n.png HTTP/1.1" 200 105577 "http://fejesp.provisorio.ws/" "Mozilla/5.0 (Windows NT 10.0	WOW64) AppleWebKit/537.36 (KHTML, like Gecko) Chrome/53.0.2785.116 Safari/537.36"
179.234.191.82 - - [27/Sep/2016:20:20:15 -0300] "GET /wp-content/uploads/2015/02/13012700_927037417406777_7147789815857317900_n.png HTTP/1.1" 200 78854 "http://fejesp.provisorio.ws/" "Mozilla/5.0 (Windows NT 10.0	WOW64) AppleWebKit/537.36 (KHTML, like Gecko) Chrome/53.0.2785.116 Safari/537.36"
179.234.191.82 - - [27/Sep/2016:20:20:15 -0300] "GET /wp-content/uploads/2015/02/13912565_1020976664646454_8325923101268959120_n.png HTTP/1.1" 200 283655 "http://fejesp.provisorio.ws/" "Mozilla/5.0 (Windows NT 10.0	WOW64) AppleWebKit/537.36 (KHTML, like Gecko) Chrome/53.0.2785.116 Safari/537.36"
179.234.191.82 - - [27/Sep/2016:20:20:15 -0300] "GET /wp-content/uploads/2015/02/Sem-t%C3%ADtulo-1500x423.png HTTP/1.1" 200 638892 "http://fejesp.provisorio.ws/" "Mozilla/5.0 (Windows NT 10.0	WOW64) AppleWebKit/537.36 (KHTML, like Gecko) Chrome/53.0.2785.116 Safari/537.36"
179.234.191.82 - - [27/Sep/2016:20:20:15 -0300] "GET /wp-content/uploads/2016/07/capa_Fejesp-260x185.jpg HTTP/1.1" 200 11890 "http://fejesp.provisorio.ws/" "Mozilla/5.0 (Windows NT 10.0	WOW64) AppleWebKit/537.36 (KHTML, like Gecko) Chrome/53.0.2785.116 Safari/537.36"
179.234.191.82 - - [27/Sep/2016:20:20:15 -0300] "GET /wp-content/uploads/2016/09/votorantim-450x450.png HTTP/1.1" 200 76242 "http://fejesp.provisorio.ws/" "Mozilla/5.0 (Windows NT 10.0	WOW64) AppleWebKit/537.36 (KHTML, like Gecko) Chrome/53.0.2785.116 Safari/537.36"
179.234.191.82 - - [27/Sep/2016:20:20:15 -0300] "GET /wp-content/uploads/2016/09/globo-120x120.png HTTP/1.1" 200 4732 "http://fejesp.provisorio.ws/" "Mozilla/5.0 (Windows NT 10.0	WOW64) AppleWebKit/537.36 (KHTML, like Gecko) Chrome/53.0.2785.116 Safari/537.36"
179.234.191.82 - - [27/Sep/2016:20:20:15 -0300] "GET /wp-content/uploads/2016/09/bosch-120x120.png HTTP/1.1" 200 6093 "http://fejesp.provisorio.ws/" "Mozilla/5.0 (Windows NT 10.0	WOW64) AppleWebKit/537.36 (KHTML, like Gecko) Chrome/53.0.2785.116 Safari/537.36"
179.234.191.82 - - [27/Sep/2016:20:20:15 -0300] "GET /wp-content/uploads/2016/09/bridge-180x180.png HTTP/1.1" 200 15014 "http://fejesp.provisorio.ws/" "Mozilla/5.0 (Windows NT 10.0	WOW64) AppleWebKit/537.36 (KHTML, like Gecko) Chrome/53.0.2785.116 Safari/537.36"
179.234.191.82 - - [27/Sep/2016:20:20:16 -0300] "GET /wp-content/uploads/2016/09/ibvendas-450x450.png HTTP/1.1" 200 30384 "http://fejesp.provisorio.ws/" "Mozilla/5.0 (Windows NT 10.0	WOW64) AppleWebKit/537.36 (KHTML, like Gecko) Chrome/53.0.2785.116 Safari/537.36"
179.234.191.82 - - [27/Sep/2016:20:20:16 -0300] "GET /wp-content/uploads/2016/09/itau-120x120.png HTTP/1.1" 200 6480 "http://fejesp.provisorio.ws/" "Mozilla/5.0 (Windows NT 10.0	WOW64) AppleWebKit/537.36 (KHTML, like Gecko) Chrome/53.0.2785.116 Safari/537.36"
179.234.191.82 - - [27/Sep/2016:20:20:16 -0300] "GET /wp-content/uploads/2016/09/seja-trainee-180x180.png HTTP/1.1" 200 10824 "http://fejesp.provisorio.ws/" "Mozilla/5.0 (Windows NT 10.0	WOW64) AppleWebKit/537.36 (KHTML, like Gecko) Chrome/53.0.2785.116 Safari/537.36"
179.234.191.82 - - [27/Sep/2016:20:20:16 -0300] "GET /wp-content/uploads/2016/09/FIESP-120x120.png HTTP/1.1" 200 8803 "http://fejesp.provisorio.ws/" "Mozilla/5.0 (Windows NT 10.0	WOW64) AppleWebKit/537.36 (KHTML, like Gecko) Chrome/53.0.2785.116 Safari/537.36"
179.234.191.82 - - [27/Sep/2016:20:20:16 -0300] "GET /wp-content/uploads/2016/09/governo-sp-180x180.png HTTP/1.1" 200 22345 "http://fejesp.provisorio.ws/" "Mozilla/5.0 (Windows NT 10.0	WOW64) AppleWebKit/537.36 (KHTML, like Gecko) Chrome/53.0.2785.116 Safari/537.36"
179.234.191.82 - - [27/Sep/2016:20:20:16 -0300] "GET /wp-content/uploads/2016/09/bain-180x180.png HTTP/1.1" 200 7387 "http://fejesp.provisorio.ws/" "Mozilla/5.0 (Windows NT 10.0	WOW64) AppleWebKit/537.36 (KHTML, like Gecko) Chrome/53.0.2785.116 Safari/537.36"
179.234.191.82 - - [27/Sep/2016:20:20:16 -0300] "GET /wp-content/uploads/2016/09/felipelli-180x180.png HTTP/1.1" 200 5413 "http://fejesp.provisorio.ws/" "Mozilla/5.0 (Windows NT 10.0	WOW64) AppleWebKit/537.36 (KHTML, like Gecko) Chrome/53.0.2785.116 Safari/537.36"
179.234.191.82 - - [27/Sep/2016:20:20:16 -0300] "GET /wp-content/uploads/2016/09/fundacao-estudar-450x450.png HTTP/1.1" 200 31973 "http://fejesp.provisorio.ws/" "Mozilla/5.0 (Windows NT 10.0	WOW64) AppleWebKit/537.36 (KHTML, like Gecko) Chrome/53.0.2785.116 Safari/537.36"
179.234.191.82 - - [27/Sep/2016:20:20:16 -0300] "GET /wp-content/themes/enfold/images/background-images/dots-for-dark-background.png HTTP/1.1" 200 97 "http://fejesp.provisorio.ws/" "Mozilla/5.0 (Windows NT 10.0	WOW64) AppleWebKit/537.36 (KHTML, like Gecko) Chrome/53.0.2785.116 Safari/537.36"
179.234.191.82 - - [27/Sep/2016:20:20:16 -0300] "GET /wp-content/uploads/2016/09/endeavor-450x450.png HTTP/1.1" 200 21379 "http://fejesp.provisorio.ws/" "Mozilla/5.0 (Windows NT 10.0	WOW64) AppleWebKit/537.36 (KHTML, like Gecko) Chrome/53.0.2785.116 Safari/537.36"
179.234.191.82 - - [27/Sep/2016:20:20:16 -0300] "GET /wp-content/uploads/2016/09/ensina-brasil-450x450.png HTTP/1.1" 200 30150 "http://fejesp.provisorio.ws/" "Mozilla/5.0 (Windows NT 10.0	WOW64) AppleWebKit/537.36 (KHTML, like Gecko) Chrome/53.0.2785.116 Safari/537.36"
179.234.191.82 - - [27/Sep/2016:20:20:16 -0300] "GET /wp-content/themes/enfold/css/print.css?ver=1 HTTP/1.1" 200 4858 "http://fejesp.provisorio.ws/" "Mozilla/5.0 (Windows NT 10.0	WOW64) AppleWebKit/537.36 (KHTML, like Gecko) Chrome/53.0.2785.116 Safari/537.36"
179.234.191.82 - - [27/Sep/2016:20:20:16 -0300] "GET /wp-content/uploads/2016/09/vetorbrasil-Logo-maior-450x450.png HTTP/1.1" 200 35347 "http://fejesp.provisorio.ws/" "Mozilla/5.0 (Windows NT 10.0	WOW64) AppleWebKit/537.36 (KHTML, like Gecko) Chrome/53.0.2785.116 Safari/537.36"
179.234.191.82 - - [27/Sep/2016:20:20:16 -0300] "GET /wp-content/plugins/lightweight-social-icons/fonts/fontello.woff?13736647 HTTP/1.1" 200 14628 "http://fejesp.provisorio.ws/wp-content/plugins/lightweight-social-icons/css/style.css" "Mozilla/5.0 (Windows NT 10.0	WOW64) AppleWebKit/537.36 (KHTML, like Gecko) Chrome/53.0.2785.116 Safari/537.36"
179.234.191.82 - - [27/Sep/2016:20:20:17 -0300] "POST /?wc-ajax=get_refreshed_fragments HTTP/1.1" 200 278 "http://fejesp.provisorio.ws/" "Mozilla/5.0 (Windows NT 10.0	WOW64) AppleWebKit/537.36 (KHTML, like Gecko) Chrome/53.0.2785.116 Safari/537.36"
179.234.191.82 - - [27/Sep/2016:20:20:22 -0300] "GET /wp-content/uploads/2016/07/favicon-296x300.png HTTP/1.1" 200 7829 "http://fejesp.provisorio.ws/" "Mozilla/5.0 (Windows NT 10.0	WOW64) AppleWebKit/537.36 (KHTML, like Gecko) Chrome/53.0.2785.116 Safari/537.36"
179.234.191.82 - - [27/Sep/2016:20:20:23 -0300] "GET / HTTP/1.1" 200 64281 "-" "Mozilla/5.0 (Windows NT 10.0	WOW64) AppleWebKit/537.36 (KHTML, like Gecko) Chrome/53.0.2785.116 Safari/537.36"
179.234.191.82 - - [27/Sep/2016:20:20:26 -0300] "GET /wp-content/themes/enfold/config-woocommerce/woocommerce-mod.css?ver=4.4.5 HTTP/1.1" 304 - "http://fejesp.provisorio.ws/" "Mozilla/5.0 (Windows NT 10.0	WOW64) AppleWebKit/537.36 (KHTML, like Gecko) Chrome/53.0.2785.116 Safari/537.36"
179.234.191.82 - - [27/Sep/2016:20:20:26 -0300] "GET /wp-content/themes/enfold/css/grid.css?ver=2 HTTP/1.1" 304 - "http://fejesp.provisorio.ws/" "Mozilla/5.0 (Windows NT 10.0	WOW64) AppleWebKit/537.36 (KHTML, like Gecko) Chrome/53.0.2785.116 Safari/537.36"
179.234.191.82 - - [27/Sep/2016:20:20:26 -0300] "GET /wp-content/themes/enfold/css/base.css?ver=2 HTTP/1.1" 304 - "http://fejesp.provisorio.ws/" "Mozilla/5.0 (Windows NT 10.0	WOW64) AppleWebKit/537.36 (KHTML, like Gecko) Chrome/53.0.2785.116 Safari/537.36"
179.234.191.82 - - [27/Sep/2016:20:20:26 -0300] "GET /wp-content/themes/enfold/css/layout.css?ver=2 HTTP/1.1" 304 - "http://fejesp.provisorio.ws/" "Mozilla/5.0 (Windows NT 10.0	WOW64) AppleWebKit/537.36 (KHTML, like Gecko) Chrome/53.0.2785.116 Safari/537.36"
179.234.191.82 - - [27/Sep/2016:20:20:26 -0300] "GET /wp-content/themes/enfold/css/shortcodes.css?ver=2 HTTP/1.1" 304 - "http://fejesp.provisorio.ws/" "Mozilla/5.0 (Windows NT 10.0	WOW64) AppleWebKit/537.36 (KHTML, like Gecko) Chrome/53.0.2785.116 Safari/537.36"
179.234.191.82 - - [27/Sep/2016:20:20:26 -0300] "GET /wp-content/themes/enfold/js/mediaelement/skin-1/mediaelementplayer.css?ver=1 HTTP/1.1" 304 - "http://fejesp.provisorio.ws/" "Mozilla/5.0 (Windows NT 10.0	WOW64) AppleWebKit/537.36 (KHTML, like Gecko) Chrome/53.0.2785.116 Safari/537.36"
179.234.191.82 - - [27/Sep/2016:20:20:26 -0300] "GET /wp-content/themes/enfold/js/aviapopup/magnific-popup.css?ver=1 HTTP/1.1" 304 - "http://fejesp.provisorio.ws/" "Mozilla/5.0 (Windows NT 10.0	WOW64) AppleWebKit/537.36 (KHTML, like Gecko) Chrome/53.0.2785.116 Safari/537.36"
179.234.191.82 - - [27/Sep/2016:20:20:26 -0300] "GET /wp-content/uploads/dynamic_avia/enfold_themekiller.com.css?ver=57e1bfceaf41f HTTP/1.1" 304 - "http://fejesp.provisorio.ws/" "Mozilla/5.0 (Windows NT 10.0	WOW64) AppleWebKit/537.36 (KHTML, like Gecko) Chrome/53.0.2785.116 Safari/537.36"
179.234.191.82 - - [27/Sep/2016:20:20:26 -0300] "GET /wp-content/themes/enfold/css/custom.css?ver=2 HTTP/1.1" 304 - "http://fejesp.provisorio.ws/" "Mozilla/5.0 (Windows NT 10.0	WOW64) AppleWebKit/537.36 (KHTML, like Gecko) Chrome/53.0.2785.116 Safari/537.36"
179.234.191.82 - - [27/Sep/2016:20:20:26 -0300] "GET /wp-content/plugins/easy-logo-slider/css/style-admin.css?ver=4.4.5 HTTP/1.1" 304 - "http://fejesp.provisorio.ws/" "Mozilla/5.0 (Windows NT 10.0	WOW64) AppleWebKit/537.36 (KHTML, like Gecko) Chrome/53.0.2785.116 Safari/537.36"
179.234.191.82 - - [27/Sep/2016:20:20:26 -0300] "GET /wp-content/plugins/easy-logo-slider/css/jcarouselresponsive.css?ver=4.4.5 HTTP/1.1" 304 - "http://fejesp.provisorio.ws/" "Mozilla/5.0 (Windows NT 10.0	WOW64) AppleWebKit/537.36 (KHTML, like Gecko) Chrome/53.0.2785.116 Safari/537.36"
179.234.191.82 - - [27/Sep/2016:20:20:27 -0300] "GET /wp-content/themes/enfold/config-templatebuilder/avia-template-builder/assets/fonts/entypo-fontello.woff?v=3 HTTP/1.1" 304 - "http://fejesp.provisorio.ws/" "Mozilla/5.0 (Windows NT 10.0	WOW64) AppleWebKit/537.36 (KHTML, like Gecko) Chrome/53.0.2785.116 Safari/537.36"
179.234.191.82 - - [27/Sep/2016:20:20:27 -0300] "GET /wp-content/themes/enfold/css/print.css?ver=1 HTTP/1.1" 304 - "http://fejesp.provisorio.ws/" "Mozilla/5.0 (Windows NT 10.0	WOW64) AppleWebKit/537.36 (KHTML, like Gecko) Chrome/53.0.2785.116 Safari/537.36"
179.234.191.82 - - [27/Sep/2016:20:20:27 -0300] "GET /wp-content/plugins/lightweight-social-icons/fonts/fontello.woff?13736647 HTTP/1.1" 304 - "http://fejesp.provisorio.ws/wp-content/plugins/lightweight-social-icons/css/style.css" "Mozilla/5.0 (Windows NT 10.0	WOW64) AppleWebKit/537.36 (KHTML, like Gecko) Chrome/53.0.2785.116 Safari/537.36"
179.234.191.82 - - [27/Sep/2016:20:20:43 -0300] "GET /fejesp/ HTTP/1.1" 200 53551 "http://fejesp.provisorio.ws/" "Mozilla/5.0 (Windows NT 10.0	WOW64) AppleWebKit/537.36 (KHTML, like Gecko) Chrome/53.0.2785.116 Safari/537.36"
179.234.191.82 - - [27/Sep/2016:20:20:46 -0300] "GET /wp-content/uploads/2016/08/DSC0061-1030x687.jpg HTTP/1.1" 200 189180 "http://fejesp.provisorio.ws/fejesp/" "Mozilla/5.0 (Windows NT 10.0	WOW64) AppleWebKit/537.36 (KHTML, like Gecko) Chrome/53.0.2785.116 Safari/537.36"
179.234.191.82 - - [27/Sep/2016:20:20:46 -0300] "GET /wp-content/uploads/2015/02/paixao-pela-rede-80x80.png HTTP/1.1" 200 946 "http://fejesp.provisorio.ws/fejesp/" "Mozilla/5.0 (Windows NT 10.0	WOW64) AppleWebKit/537.36 (KHTML, like Gecko) Chrome/53.0.2785.116 Safari/537.36"
179.234.191.82 - - [27/Sep/2016:20:20:46 -0300] "GET /wp-content/uploads/2015/02/postura-empreendedora-80x80.png HTTP/1.1" 200 1416 "http://fejesp.provisorio.ws/fejesp/" "Mozilla/5.0 (Windows NT 10.0	WOW64) AppleWebKit/537.36 (KHTML, like Gecko) Chrome/53.0.2785.116 Safari/537.36"
179.234.191.82 - - [27/Sep/2016:20:20:46 -0300] "GET /wp-content/uploads/2015/02/foco-em-resultado-80x80.png HTTP/1.1" 200 1290 "http://fejesp.provisorio.ws/fejesp/" "Mozilla/5.0 (Windows NT 10.0	WOW64) AppleWebKit/537.36 (KHTML, like Gecko) Chrome/53.0.2785.116 Safari/537.36"
179.234.191.82 - - [27/Sep/2016:20:20:46 -0300] "GET /wp-content/uploads/2015/02/visao-de-futuro-80x80.png HTTP/1.1" 200 1620 "http://fejesp.provisorio.ws/fejesp/" "Mozilla/5.0 (Windows NT 10.0	WOW64) AppleWebKit/537.36 (KHTML, like Gecko) Chrome/53.0.2785.116 Safari/537.36"
179.234.191.82 - - [27/Sep/2016:20:20:46 -0300] "GET /wp-content/uploads/2016/08/Manzano.png HTTP/1.1" 200 41063 "http://fejesp.provisorio.ws/fejesp/" "Mozilla/5.0 (Windows NT 10.0	WOW64) AppleWebKit/537.36 (KHTML, like Gecko) Chrome/53.0.2785.116 Safari/537.36"
179.234.191.82 - - [27/Sep/2016:20:20:46 -0300] "GET /wp-content/uploads/2016/08/PresJohn.png HTTP/1.1" 200 39723 "http://fejesp.provisorio.ws/fejesp/" "Mozilla/5.0 (Windows NT 10.0	WOW64) AppleWebKit/537.36 (KHTML, like Gecko) Chrome/53.0.2785.116 Safari/537.36"
179.234.191.82 - - [27/Sep/2016:20:20:46 -0300] "GET /wp-content/uploads/2016/08/Buli.png HTTP/1.1" 200 40430 "http://fejesp.provisorio.ws/fejesp/" "Mozilla/5.0 (Windows NT 10.0	WOW64) AppleWebKit/537.36 (KHTML, like Gecko) Chrome/53.0.2785.116 Safari/537.36"
179.234.191.82 - - [27/Sep/2016:20:20:46 -0300] "GET /wp-content/uploads/2016/08/Andrei.png HTTP/1.1" 200 32228 "http://fejesp.provisorio.ws/fejesp/" "Mozilla/5.0 (Windows NT 10.0	WOW64) AppleWebKit/537.36 (KHTML, like Gecko) Chrome/53.0.2785.116 Safari/537.36"
179.234.191.82 - - [27/Sep/2016:20:20:46 -0300] "GET /wp-content/uploads/2016/08/Leco.png HTTP/1.1" 200 40085 "http://fejesp.provisorio.ws/fejesp/" "Mozilla/5.0 (Windows NT 10.0	WOW64) AppleWebKit/537.36 (KHTML, like Gecko) Chrome/53.0.2785.116 Safari/537.36"
179.234.191.82 - - [27/Sep/2016:20:20:46 -0300] "GET /wp-content/uploads/2016/08/Jaque.png HTTP/1.1" 200 43128 "http://fejesp.provisorio.ws/fejesp/" "Mozilla/5.0 (Windows NT 10.0	WOW64) AppleWebKit/537.36 (KHTML, like Gecko) Chrome/53.0.2785.116 Safari/537.36"
179.234.191.82 - - [27/Sep/2016:20:20:46 -0300] "GET /wp-content/uploads/2016/08/Touruo.png HTTP/1.1" 200 36360 "http://fejesp.provisorio.ws/fejesp/" "Mozilla/5.0 (Windows NT 10.0	WOW64) AppleWebKit/537.36 (KHTML, like Gecko) Chrome/53.0.2785.116 Safari/537.36"
179.234.191.82 - - [27/Sep/2016:20:24:02 -0300] "GET / HTTP/1.1" 200 64279 "http://fejesp.provisorio.ws/fejesp/" "Mozilla/5.0 (Windows NT 10.0	WOW64) AppleWebKit/537.36 (KHTML, like Gecko) Chrome/53.0.2785.116 Safari/537.36"
179.234.191.82 - - [27/Sep/2016:20:24:06 -0300] "GET /wp-includes/js/jquery/jquery.js?ver=1.11.3 HTTP/1.1" 304 - "http://fejesp.provisorio.ws/" "Mozilla/5.0 (Windows NT 10.0	WOW64) AppleWebKit/537.36 (KHTML, like Gecko) Chrome/53.0.2785.116 Safari/537.36"
179.234.191.82 - - [27/Sep/2016:20:24:06 -0300] "GET /wp-content/plugins/awesome-logos/js/awesome.logos.js?ver=1 HTTP/1.1" 304 - "http://fejesp.provisorio.ws/" "Mozilla/5.0 (Windows NT 10.0	WOW64) AppleWebKit/537.36 (KHTML, like Gecko) Chrome/53.0.2785.116 Safari/537.36"
179.234.191.82 - - [27/Sep/2016:20:24:06 -0300] "GET /wp-content/plugins/easy-logo-slider/js/jquery.jcarousel.min.js?ver=4.4.5 HTTP/1.1" 304 - "http://fejesp.provisorio.ws/" "Mozilla/5.0 (Windows NT 10.0	WOW64) AppleWebKit/537.36 (KHTML, like Gecko) Chrome/53.0.2785.116 Safari/537.36"
179.234.191.82 - - [27/Sep/2016:20:24:06 -0300] "GET /wp-includes/js/jquery/jquery-migrate.min.js?ver=1.2.1 HTTP/1.1" 304 - "http://fejesp.provisorio.ws/" "Mozilla/5.0 (Windows NT 10.0	WOW64) AppleWebKit/537.36 (KHTML, like Gecko) Chrome/53.0.2785.116 Safari/537.36"
179.234.191.82 - - [27/Sep/2016:20:24:06 -0300] "GET /wp-content/plugins/easy-logo-slider/js/jcarousel.responsive.js?ver=4.4.5 HTTP/1.1" 304 - "http://fejesp.provisorio.ws/" "Mozilla/5.0 (Windows NT 10.0	WOW64) AppleWebKit/537.36 (KHTML, like Gecko) Chrome/53.0.2785.116 Safari/537.36"
179.234.191.82 - - [27/Sep/2016:20:24:06 -0300] "GET /wp-content/themes/enfold/js/avia-compat.js?ver=2 HTTP/1.1" 304 - "http://fejesp.provisorio.ws/" "Mozilla/5.0 (Windows NT 10.0	WOW64) AppleWebKit/537.36 (KHTML, like Gecko) Chrome/53.0.2785.116 Safari/537.36"
179.234.191.82 - - [27/Sep/2016:20:24:06 -0300] "GET /wp-includes/js/wp-emoji-release.min.js?ver=4.4.5 HTTP/1.1" 304 - "http://fejesp.provisorio.ws/" "Mozilla/5.0 (Windows NT 10.0	WOW64) AppleWebKit/537.36 (KHTML, like Gecko) Chrome/53.0.2785.116 Safari/537.36"
179.234.191.82 - - [27/Sep/2016:20:24:06 -0300] "GET /wp-content/plugins/lightweight-social-icons/css/style.css HTTP/1.1" 304 - "http://fejesp.provisorio.ws/" "Mozilla/5.0 (Windows NT 10.0	WOW64) AppleWebKit/537.36 (KHTML, like Gecko) Chrome/53.0.2785.116 Safari/537.36"
179.234.191.82 - - [27/Sep/2016:20:24:06 -0300] "GET /wp-content/themes/enfold/config-woocommerce/woocommerce-mod.js?ver=1 HTTP/1.1" 304 - "http://fejesp.provisorio.ws/" "Mozilla/5.0 (Windows NT 10.0	WOW64) AppleWebKit/537.36 (KHTML, like Gecko) Chrome/53.0.2785.116 Safari/537.36"
179.234.191.82 - - [27/Sep/2016:20:24:06 -0300] "GET /wp-content/plugins/woocommerce/assets/js/jquery-cookie/jquery.cookie.min.js?ver=1.4.1 HTTP/1.1" 304 - "http://fejesp.provisorio.ws/" "Mozilla/5.0 (Windows NT 10.0	WOW64) AppleWebKit/537.36 (KHTML, like Gecko) Chrome/53.0.2785.116 Safari/537.36"
179.234.191.82 - - [27/Sep/2016:20:24:06 -0300] "GET /wp-content/plugins/woocommerce/assets/js/frontend/woocommerce.min.js?ver=2.5.2 HTTP/1.1" 304 - "http://fejesp.provisorio.ws/" "Mozilla/5.0 (Windows NT 10.0	WOW64) AppleWebKit/537.36 (KHTML, like Gecko) Chrome/53.0.2785.116 Safari/537.36"
179.234.191.82 - - [27/Sep/2016:20:24:06 -0300] "GET /wp-content/plugins/woocommerce/assets/js/jquery-blockui/jquery.blockUI.min.js?ver=2.70 HTTP/1.1" 304 - "http://fejesp.provisorio.ws/" "Mozilla/5.0 (Windows NT 10.0	WOW64) AppleWebKit/537.36 (KHTML, like Gecko) Chrome/53.0.2785.116 Safari/537.36"
179.234.191.82 - - [27/Sep/2016:20:24:06 -0300] "GET /wp-content/plugins/woocommerce/assets/js/frontend/add-to-cart.min.js?ver=2.5.2 HTTP/1.1" 304 - "http://fejesp.provisorio.ws/" "Mozilla/5.0 (Windows NT 10.0	WOW64) AppleWebKit/537.36 (KHTML, like Gecko) Chrome/53.0.2785.116 Safari/537.36"
179.234.191.82 - - [27/Sep/2016:20:24:06 -0300] "GET /wp-content/plugins/woocommerce/assets/js/frontend/cart-fragments.min.js?ver=2.5.2 HTTP/1.1" 304 - "http://fejesp.provisorio.ws/" "Mozilla/5.0 (Windows NT 10.0	WOW64) AppleWebKit/537.36 (KHTML, like Gecko) Chrome/53.0.2785.116 Safari/537.36"
179.234.191.82 - - [27/Sep/2016:20:24:06 -0300] "GET /wp-content/themes/enfold/js/avia.js?ver=3 HTTP/1.1" 304 - "http://fejesp.provisorio.ws/" "Mozilla/5.0 (Windows NT 10.0	WOW64) AppleWebKit/537.36 (KHTML, like Gecko) Chrome/53.0.2785.116 Safari/537.36"
179.234.191.82 - - [27/Sep/2016:20:24:06 -0300] "GET /wp-content/themes/enfold/js/aviapopup/jquery.magnific-popup.min.js?ver=2 HTTP/1.1" 304 - "http://fejesp.provisorio.ws/" "Mozilla/5.0 (Windows NT 10.0	WOW64) AppleWebKit/537.36 (KHTML, like Gecko) Chrome/53.0.2785.116 Safari/537.36"
179.234.191.82 - - [27/Sep/2016:20:24:06 -0300] "GET /wp-content/themes/enfold/js/shortcodes.js?ver=3 HTTP/1.1" 304 - "http://fejesp.provisorio.ws/" "Mozilla/5.0 (Windows NT 10.0	WOW64) AppleWebKit/537.36 (KHTML, like Gecko) Chrome/53.0.2785.116 Safari/537.36"
179.234.191.82 - - [27/Sep/2016:20:24:06 -0300] "GET /wp-includes/js/comment-reply.min.js?ver=4.4.5 HTTP/1.1" 304 - "http://fejesp.provisorio.ws/" "Mozilla/5.0 (Windows NT 10.0	WOW64) AppleWebKit/537.36 (KHTML, like Gecko) Chrome/53.0.2785.116 Safari/537.36"
179.234.191.82 - - [27/Sep/2016:20:24:06 -0300] "GET /wp-includes/js/mediaelement/wp-mediaelement.js?ver=4.4.5 HTTP/1.1" 304 - "http://fejesp.provisorio.ws/" "Mozilla/5.0 (Windows NT 10.0	WOW64) AppleWebKit/537.36 (KHTML, like Gecko) Chrome/53.0.2785.116 Safari/537.36"
179.234.191.82 - - [27/Sep/2016:20:24:06 -0300] "GET /wp-includes/js/mediaelement/mediaelement-and-player.min.js?ver=2.18.1-a HTTP/1.1" 304 - "http://fejesp.provisorio.ws/" "Mozilla/5.0 (Windows NT 10.0	WOW64) AppleWebKit/537.36 (KHTML, like Gecko) Chrome/53.0.2785.116 Safari/537.36"
179.234.191.82 - - [27/Sep/2016:20:24:06 -0300] "GET /wp-content/plugins/logo-slider/lgs_jquery.cycle2.js?ver=4.4.5 HTTP/1.1" 304 - "http://fejesp.provisorio.ws/" "Mozilla/5.0 (Windows NT 10.0	WOW64) AppleWebKit/537.36 (KHTML, like Gecko) Chrome/53.0.2785.116 Safari/537.36"
179.234.191.82 - - [27/Sep/2016:20:24:06 -0300] "GET /wp-includes/js/wp-embed.min.js?ver=4.4.5 HTTP/1.1" 304 - "http://fejesp.provisorio.ws/" "Mozilla/5.0 (Windows NT 10.0	WOW64) AppleWebKit/537.36 (KHTML, like Gecko) Chrome/53.0.2785.116 Safari/537.36"
179.234.191.82 - - [27/Sep/2016:20:24:07 -0300] "GET /wp-content/uploads/2016/09/votorantim-120x120.png HTTP/1.1" 200 6714 "http://fejesp.provisorio.ws/" "Mozilla/5.0 (Windows NT 10.0	WOW64) AppleWebKit/537.36 (KHTML, like Gecko) Chrome/53.0.2785.116 Safari/537.36"
179.234.191.82 - - [27/Sep/2016:20:24:07 -0300] "GET /wp-content/uploads/2016/09/bridge-120x120.png HTTP/1.1" 200 7540 "http://fejesp.provisorio.ws/" "Mozilla/5.0 (Windows NT 10.0	WOW64) AppleWebKit/537.36 (KHTML, like Gecko) Chrome/53.0.2785.116 Safari/537.36"
179.234.191.82 - - [27/Sep/2016:20:24:07 -0300] "GET /wp-content/uploads/2016/09/ibvendas-120x120.png HTTP/1.1" 200 3797 "http://fejesp.provisorio.ws/" "Mozilla/5.0 (Windows NT 10.0	WOW64) AppleWebKit/537.36 (KHTML, like Gecko) Chrome/53.0.2785.116 Safari/537.36"
179.234.191.82 - - [27/Sep/2016:20:24:07 -0300] "GET /wp-content/uploads/2016/09/seja-trainee-120x120.png HTTP/1.1" 200 4889 "http://fejesp.provisorio.ws/" "Mozilla/5.0 (Windows NT 10.0	WOW64) AppleWebKit/537.36 (KHTML, like Gecko) Chrome/53.0.2785.116 Safari/537.36"
179.234.191.82 - - [27/Sep/2016:20:24:07 -0300] "GET /wp-content/uploads/2016/09/governo-sp-120x120.png HTTP/1.1" 200 10836 "http://fejesp.provisorio.ws/" "Mozilla/5.0 (Windows NT 10.0	WOW64) AppleWebKit/537.36 (KHTML, like Gecko) Chrome/53.0.2785.116 Safari/537.36"
179.234.191.82 - - [27/Sep/2016:20:24:07 -0300] "GET /wp-content/uploads/2016/09/bain-120x120.png HTTP/1.1" 200 4450 "http://fejesp.provisorio.ws/" "Mozilla/5.0 (Windows NT 10.0	WOW64) AppleWebKit/537.36 (KHTML, like Gecko) Chrome/53.0.2785.116 Safari/537.36"
179.234.191.82 - - [27/Sep/2016:20:24:07 -0300] "GET /wp-content/uploads/2016/09/endeavor-120x120.png HTTP/1.1" 200 3817 "http://fejesp.provisorio.ws/" "Mozilla/5.0 (Windows NT 10.0	WOW64) AppleWebKit/537.36 (KHTML, like Gecko) Chrome/53.0.2785.116 Safari/537.36"
179.234.191.82 - - [27/Sep/2016:20:24:07 -0300] "GET /wp-content/uploads/2016/09/fundacao-estudar-120x120.png HTTP/1.1" 200 4217 "http://fejesp.provisorio.ws/" "Mozilla/5.0 (Windows NT 10.0	WOW64) AppleWebKit/537.36 (KHTML, like Gecko) Chrome/53.0.2785.116 Safari/537.36"
179.234.191.82 - - [27/Sep/2016:20:24:07 -0300] "GET /wp-content/uploads/2016/09/felipelli-120x120.png HTTP/1.1" 200 2987 "http://fejesp.provisorio.ws/" "Mozilla/5.0 (Windows NT 10.0	WOW64) AppleWebKit/537.36 (KHTML, like Gecko) Chrome/53.0.2785.116 Safari/537.36"
179.234.191.82 - - [27/Sep/2016:20:24:07 -0300] "GET /wp-content/uploads/2016/09/ensina-brasil-120x120.png HTTP/1.1" 200 4983 "http://fejesp.provisorio.ws/" "Mozilla/5.0 (Windows NT 10.0	WOW64) AppleWebKit/537.36 (KHTML, like Gecko) Chrome/53.0.2785.116 Safari/537.36"
179.234.191.82 - - [27/Sep/2016:20:24:07 -0300] "GET /wp-content/uploads/2016/09/vetorbrasil-Logo-maior-120x120.png HTTP/1.1" 200 5026 "http://fejesp.provisorio.ws/" "Mozilla/5.0 (Windows NT 10.0	WOW64) AppleWebKit/537.36 (KHTML, like Gecko) Chrome/53.0.2785.116 Safari/537.36"
201.1.127.124 - - [27/Sep/2016:20:39:39 -0300] "GET / HTTP/1.1" 200 64275 "-" "Mozilla/5.0 (Windows NT 6.2	WOW64) AppleWebKit/537.36 (KHTML, like Gecko) Chrome/53.0.2785.116 Safari/537.36"
201.1.127.124 - - [27/Sep/2016:20:39:43 -0300] "GET /wp-content/plugins/lightweight-social-icons/css/style.css HTTP/1.1" 200 11137 "http://fejesp.provisorio.ws/" "Mozilla/5.0 (Windows NT 6.2	WOW64) AppleWebKit/537.36 (KHTML, like Gecko) Chrome/53.0.2785.116 Safari/537.36"
201.1.127.124 - - [27/Sep/2016:20:39:43 -0300] "GET /wp-includes/js/jquery/jquery.js?ver=1.11.3 HTTP/1.1" 200 95977 "http://fejesp.provisorio.ws/" "Mozilla/5.0 (Windows NT 6.2	WOW64) AppleWebKit/537.36 (KHTML, like Gecko) Chrome/53.0.2785.116 Safari/537.36"
201.1.127.124 - - [27/Sep/2016:20:39:43 -0300] "GET /wp-includes/js/jquery/jquery-migrate.min.js?ver=1.2.1 HTTP/1.1" 200 7200 "http://fejesp.provisorio.ws/" "Mozilla/5.0 (Windows NT 6.2	WOW64) AppleWebKit/537.36 (KHTML, like Gecko) Chrome/53.0.2785.116 Safari/537.36"
201.1.127.124 - - [27/Sep/2016:20:39:43 -0300] "GET /wp-content/plugins/awesome-logos/js/awesome.logos.js?ver=1 HTTP/1.1" 200 6468 "http://fejesp.provisorio.ws/" "Mozilla/5.0 (Windows NT 6.2	WOW64) AppleWebKit/537.36 (KHTML, like Gecko) Chrome/53.0.2785.116 Safari/537.36"
201.1.127.124 - - [27/Sep/2016:20:39:43 -0300] "GET /wp-content/themes/enfold/js/avia-compat.js?ver=2 HTTP/1.1" 200 2106 "http://fejesp.provisorio.ws/" "Mozilla/5.0 (Windows NT 6.2	WOW64) AppleWebKit/537.36 (KHTML, like Gecko) Chrome/53.0.2785.116 Safari/537.36"
201.1.127.124 - - [27/Sep/2016:20:39:43 -0300] "GET /wp-content/plugins/easy-logo-slider/js/jquery.jcarousel.min.js?ver=4.4.5 HTTP/1.1" 200 17494 "http://fejesp.provisorio.ws/" "Mozilla/5.0 (Windows NT 6.2	WOW64) AppleWebKit/537.36 (KHTML, like Gecko) Chrome/53.0.2785.116 Safari/537.36"
201.1.127.124 - - [27/Sep/2016:20:39:43 -0300] "GET /wp-content/plugins/easy-logo-slider/js/jcarousel.responsive.js?ver=4.4.5 HTTP/1.1" 200 2331 "http://fejesp.provisorio.ws/" "Mozilla/5.0 (Windows NT 6.2	WOW64) AppleWebKit/537.36 (KHTML, like Gecko) Chrome/53.0.2785.116 Safari/537.36"
201.1.127.124 - - [27/Sep/2016:20:39:43 -0300] "GET /wp-content/themes/enfold/config-woocommerce/woocommerce-mod.js?ver=1 HTTP/1.1" 200 6942 "http://fejesp.provisorio.ws/" "Mozilla/5.0 (Windows NT 6.2	WOW64) AppleWebKit/537.36 (KHTML, like Gecko) Chrome/53.0.2785.116 Safari/537.36"
201.1.127.124 - - [27/Sep/2016:20:39:43 -0300] "GET /wp-content/plugins/woocommerce/assets/js/frontend/add-to-cart.min.js?ver=2.5.2 HTTP/1.1" 200 1731 "http://fejesp.provisorio.ws/" "Mozilla/5.0 (Windows NT 6.2	WOW64) AppleWebKit/537.36 (KHTML, like Gecko) Chrome/53.0.2785.116 Safari/537.36"
201.1.127.124 - - [27/Sep/2016:20:39:44 -0300] "GET /wp-content/plugins/woocommerce/assets/js/frontend/woocommerce.min.js?ver=2.5.2 HTTP/1.1" 200 277 "http://fejesp.provisorio.ws/" "Mozilla/5.0 (Windows NT 6.2	WOW64) AppleWebKit/537.36 (KHTML, like Gecko) Chrome/53.0.2785.116 Safari/537.36"
201.1.127.124 - - [27/Sep/2016:20:39:44 -0300] "GET /wp-content/plugins/lightweight-social-icons/fonts/fontello.woff?13736647 HTTP/1.1" 200 14628 "http://fejesp.provisorio.ws/wp-content/plugins/lightweight-social-icons/css/style.css" "Mozilla/5.0 (Windows NT 6.2	WOW64) AppleWebKit/537.36 (KHTML, like Gecko) Chrome/53.0.2785.116 Safari/537.36"
201.1.127.124 - - [27/Sep/2016:20:39:44 -0300] "GET /wp-content/plugins/woocommerce/assets/js/jquery-blockui/jquery.blockUI.min.js?ver=2.70 HTTP/1.1" 200 9565 "http://fejesp.provisorio.ws/" "Mozilla/5.0 (Windows NT 6.2	WOW64) AppleWebKit/537.36 (KHTML, like Gecko) Chrome/53.0.2785.116 Safari/537.36"
201.1.127.124 - - [27/Sep/2016:20:39:44 -0300] "GET /wp-content/themes/enfold/images/background-images/dots-for-dark-background.png HTTP/1.1" 200 97 "http://fejesp.provisorio.ws/" "Mozilla/5.0 (Windows NT 6.2	WOW64) AppleWebKit/537.36 (KHTML, like Gecko) Chrome/53.0.2785.116 Safari/537.36"
201.1.127.124 - - [27/Sep/2016:20:39:44 -0300] "GET /wp-content/uploads/2016/07/logo-branco-menu-300x142.png HTTP/1.1" 200 7325 "http://fejesp.provisorio.ws/" "Mozilla/5.0 (Windows NT 6.2	WOW64) AppleWebKit/537.36 (KHTML, like Gecko) Chrome/53.0.2785.116 Safari/537.36"
201.1.127.124 - - [27/Sep/2016:20:39:44 -0300] "GET /wp-content/themes/enfold/config-templatebuilder/avia-template-builder/assets/fonts/entypo-fontello.woff?v=3 HTTP/1.1" 200 30804 "http://fejesp.provisorio.ws/" "Mozilla/5.0 (Windows NT 6.2	WOW64) AppleWebKit/537.36 (KHTML, like Gecko) Chrome/53.0.2785.116 Safari/537.36"
201.1.127.124 - - [27/Sep/2016:20:39:44 -0300] "GET /wp-content/plugins/woocommerce/assets/js/jquery-cookie/jquery.cookie.min.js?ver=1.4.1 HTTP/1.1" 200 1414 "http://fejesp.provisorio.ws/" "Mozilla/5.0 (Windows NT 6.2	WOW64) AppleWebKit/537.36 (KHTML, like Gecko) Chrome/53.0.2785.116 Safari/537.36"
201.1.127.124 - - [27/Sep/2016:20:39:44 -0300] "GET /wp-content/plugins/woocommerce/assets/js/frontend/cart-fragments.min.js?ver=2.5.2 HTTP/1.1" 200 2287 "http://fejesp.provisorio.ws/" "Mozilla/5.0 (Windows NT 6.2	WOW64) AppleWebKit/537.36 (KHTML, like Gecko) Chrome/53.0.2785.116 Safari/537.36"
201.1.127.124 - - [27/Sep/2016:20:39:44 -0300] "GET /wp-content/themes/enfold/js/avia.js?ver=3 HTTP/1.1" 200 111220 "http://fejesp.provisorio.ws/" "Mozilla/5.0 (Windows NT 6.2	WOW64) AppleWebKit/537.36 (KHTML, like Gecko) Chrome/53.0.2785.116 Safari/537.36"
201.1.127.124 - - [27/Sep/2016:20:39:44 -0300] "GET /wp-content/themes/enfold/js/shortcodes.js?ver=3 HTTP/1.1" 200 140050 "http://fejesp.provisorio.ws/" "Mozilla/5.0 (Windows NT 6.2	WOW64) AppleWebKit/537.36 (KHTML, like Gecko) Chrome/53.0.2785.116 Safari/537.36"
201.1.127.124 - - [27/Sep/2016:20:39:44 -0300] "GET /wp-includes/js/mediaelement/wp-mediaelement.js?ver=4.4.5 HTTP/1.1" 200 1537 "http://fejesp.provisorio.ws/" "Mozilla/5.0 (Windows NT 6.2	WOW64) AppleWebKit/537.36 (KHTML, like Gecko) Chrome/53.0.2785.116 Safari/537.36"
201.1.127.124 - - [27/Sep/2016:20:39:44 -0300] "GET /wp-includes/js/mediaelement/mediaelement-and-player.min.js?ver=2.18.1-a HTTP/1.1" 200 80671 "http://fejesp.provisorio.ws/" "Mozilla/5.0 (Windows NT 6.2	WOW64) AppleWebKit/537.36 (KHTML, like Gecko) Chrome/53.0.2785.116 Safari/537.36"
201.1.127.124 - - [27/Sep/2016:20:39:44 -0300] "GET /wp-content/themes/enfold/js/aviapopup/jquery.magnific-popup.min.js?ver=2 HTTP/1.1" 200 20947 "http://fejesp.provisorio.ws/" "Mozilla/5.0 (Windows NT 6.2	WOW64) AppleWebKit/537.36 (KHTML, like Gecko) Chrome/53.0.2785.116 Safari/537.36"
201.1.127.124 - - [27/Sep/2016:20:39:44 -0300] "GET /wp-includes/js/comment-reply.min.js?ver=4.4.5 HTTP/1.1" 200 1078 "http://fejesp.provisorio.ws/" "Mozilla/5.0 (Windows NT 6.2	WOW64) AppleWebKit/537.36 (KHTML, like Gecko) Chrome/53.0.2785.116 Safari/537.36"
201.1.127.124 - - [27/Sep/2016:20:39:44 -0300] "GET /wp-includes/js/wp-embed.min.js?ver=4.4.5 HTTP/1.1" 200 1403 "http://fejesp.provisorio.ws/" "Mozilla/5.0 (Windows NT 6.2	WOW64) AppleWebKit/537.36 (KHTML, like Gecko) Chrome/53.0.2785.116 Safari/537.36"
201.1.127.124 - - [27/Sep/2016:20:39:44 -0300] "GET /wp-content/plugins/logo-slider/lgs_jquery.cycle2.js?ver=4.4.5 HTTP/1.1" 200 50056 "http://fejesp.provisorio.ws/" "Mozilla/5.0 (Windows NT 6.2	WOW64) AppleWebKit/537.36 (KHTML, like Gecko) Chrome/53.0.2785.116 Safari/537.36"
201.1.127.124 - - [27/Sep/2016:20:39:44 -0300] "GET /wp-content/uploads/2015/02/13012700_927037417406777_7147789815857317900_n.png HTTP/1.1" 200 78854 "http://fejesp.provisorio.ws/" "Mozilla/5.0 (Windows NT 6.2	WOW64) AppleWebKit/537.36 (KHTML, like Gecko) Chrome/53.0.2785.116 Safari/537.36"
201.1.127.124 - - [27/Sep/2016:20:39:44 -0300] "GET /wp-content/uploads/2015/02/Logotipo-Fejesp_branco-300x104.png HTTP/1.1" 200 8429 "http://fejesp.provisorio.ws/" "Mozilla/5.0 (Windows NT 6.2	WOW64) AppleWebKit/537.36 (KHTML, like Gecko) Chrome/53.0.2785.116 Safari/537.36"
201.1.127.124 - - [27/Sep/2016:20:39:44 -0300] "GET /wp-content/uploads/2015/02/10407307_812175295526593_1566167955731844376_n.png HTTP/1.1" 200 105577 "http://fejesp.provisorio.ws/" "Mozilla/5.0 (Windows NT 6.2	WOW64) AppleWebKit/537.36 (KHTML, like Gecko) Chrome/53.0.2785.116 Safari/537.36"
201.1.127.124 - - [27/Sep/2016:20:39:44 -0300] "GET /wp-content/uploads/2015/02/13912565_1020976664646454_8325923101268959120_n.png HTTP/1.1" 200 283655 "http://fejesp.provisorio.ws/" "Mozilla/5.0 (Windows NT 6.2	WOW64) AppleWebKit/537.36 (KHTML, like Gecko) Chrome/53.0.2785.116 Safari/537.36"
201.1.127.124 - - [27/Sep/2016:20:39:44 -0300] "GET /wp-content/uploads/2015/02/Sem-t%C3%ADtulo-1500x423.png HTTP/1.1" 200 638892 "http://fejesp.provisorio.ws/" "Mozilla/5.0 (Windows NT 6.2	WOW64) AppleWebKit/537.36 (KHTML, like Gecko) Chrome/53.0.2785.116 Safari/537.36"
201.1.127.124 - - [27/Sep/2016:20:39:44 -0300] "GET /wp-content/uploads/2016/09/globo-120x120.png HTTP/1.1" 200 4732 "http://fejesp.provisorio.ws/" "Mozilla/5.0 (Windows NT 6.2	WOW64) AppleWebKit/537.36 (KHTML, like Gecko) Chrome/53.0.2785.116 Safari/537.36"
201.1.127.124 - - [27/Sep/2016:20:39:44 -0300] "GET /wp-content/uploads/2016/09/bosch-120x120.png HTTP/1.1" 200 6093 "http://fejesp.provisorio.ws/" "Mozilla/5.0 (Windows NT 6.2	WOW64) AppleWebKit/537.36 (KHTML, like Gecko) Chrome/53.0.2785.116 Safari/537.36"
201.1.127.124 - - [27/Sep/2016:20:39:44 -0300] "GET /wp-content/uploads/2016/09/votorantim-120x120.png HTTP/1.1" 200 6714 "http://fejesp.provisorio.ws/" "Mozilla/5.0 (Windows NT 6.2	WOW64) AppleWebKit/537.36 (KHTML, like Gecko) Chrome/53.0.2785.116 Safari/537.36"
201.1.127.124 - - [27/Sep/2016:20:39:44 -0300] "GET /wp-content/uploads/2016/07/capa_Fejesp-260x185.jpg HTTP/1.1" 200 11890 "http://fejesp.provisorio.ws/" "Mozilla/5.0 (Windows NT 6.2	WOW64) AppleWebKit/537.36 (KHTML, like Gecko) Chrome/53.0.2785.116 Safari/537.36"
201.1.127.124 - - [27/Sep/2016:20:39:44 -0300] "GET /wp-content/uploads/2016/09/bridge-120x120.png HTTP/1.1" 200 7540 "http://fejesp.provisorio.ws/" "Mozilla/5.0 (Windows NT 6.2	WOW64) AppleWebKit/537.36 (KHTML, like Gecko) Chrome/53.0.2785.116 Safari/537.36"
201.1.127.124 - - [27/Sep/2016:20:39:44 -0300] "GET /wp-content/uploads/2016/09/ibvendas-120x120.png HTTP/1.1" 200 3797 "http://fejesp.provisorio.ws/" "Mozilla/5.0 (Windows NT 6.2	WOW64) AppleWebKit/537.36 (KHTML, like Gecko) Chrome/53.0.2785.116 Safari/537.36"
201.1.127.124 - - [27/Sep/2016:20:39:44 -0300] "GET /wp-content/uploads/2016/09/itau-120x120.png HTTP/1.1" 200 6480 "http://fejesp.provisorio.ws/" "Mozilla/5.0 (Windows NT 6.2	WOW64) AppleWebKit/537.36 (KHTML, like Gecko) Chrome/53.0.2785.116 Safari/537.36"
187.37.7.146 - - [27/Sep/2016:20:39:42 -0300] "GET / HTTP/1.1" 200 64279 "-" "Mozilla/5.0 (Windows NT 10.0	Win64	x64) AppleWebKit/537.36 (KHTML, like Gecko) Chrome/53.0.2785.116 Safari/537.36"
201.1.127.124 - - [27/Sep/2016:20:39:45 -0300] "GET /wp-content/uploads/2016/09/seja-trainee-120x120.png HTTP/1.1" 200 4889 "http://fejesp.provisorio.ws/" "Mozilla/5.0 (Windows NT 6.2	WOW64) AppleWebKit/537.36 (KHTML, like Gecko) Chrome/53.0.2785.116 Safari/537.36"
201.1.127.124 - - [27/Sep/2016:20:39:45 -0300] "GET /wp-content/uploads/2016/09/FIESP-120x120.png HTTP/1.1" 200 8803 "http://fejesp.provisorio.ws/" "Mozilla/5.0 (Windows NT 6.2	WOW64) AppleWebKit/537.36 (KHTML, like Gecko) Chrome/53.0.2785.116 Safari/537.36"
187.37.7.146 - - [27/Sep/2016:20:39:45 -0300] "GET /wp-content/themes/enfold/config-woocommerce/woocommerce-mod.css?ver=4.4.5 HTTP/1.1" 200 69933 "http://fejesp.provisorio.ws/" "Mozilla/5.0 (Windows NT 10.0	Win64	x64) AppleWebKit/537.36 (KHTML, like Gecko) Chrome/53.0.2785.116 Safari/537.36"
187.37.7.146 - - [27/Sep/2016:20:39:45 -0300] "GET /wp-content/themes/enfold/css/shortcodes.css?ver=2 HTTP/1.1" 200 166418 "http://fejesp.provisorio.ws/" "Mozilla/5.0 (Windows NT 10.0	Win64	x64) AppleWebKit/537.36 (KHTML, like Gecko) Chrome/53.0.2785.116 Safari/537.36"
187.37.7.146 - - [27/Sep/2016:20:39:45 -0300] "GET /wp-content/themes/enfold/css/layout.css?ver=2 HTTP/1.1" 200 100409 "http://fejesp.provisorio.ws/" "Mozilla/5.0 (Windows NT 10.0	Win64	x64) AppleWebKit/537.36 (KHTML, like Gecko) Chrome/53.0.2785.116 Safari/537.36"
187.37.7.146 - - [27/Sep/2016:20:39:45 -0300] "GET /wp-content/themes/enfold/css/base.css?ver=2 HTTP/1.1" 200 13486 "http://fejesp.provisorio.ws/" "Mozilla/5.0 (Windows NT 10.0	Win64	x64) AppleWebKit/537.36 (KHTML, like Gecko) Chrome/53.0.2785.116 Safari/537.36"
187.37.7.146 - - [27/Sep/2016:20:39:45 -0300] "GET /wp-content/themes/enfold/css/grid.css?ver=2 HTTP/1.1" 200 9090 "http://fejesp.provisorio.ws/" "Mozilla/5.0 (Windows NT 10.0	Win64	x64) AppleWebKit/537.36 (KHTML, like Gecko) Chrome/53.0.2785.116 Safari/537.36"
187.37.7.146 - - [27/Sep/2016:20:39:45 -0300] "GET /wp-content/themes/enfold/js/aviapopup/magnific-popup.css?ver=1 HTTP/1.1" 200 7640 "http://fejesp.provisorio.ws/" "Mozilla/5.0 (Windows NT 10.0	Win64	x64) AppleWebKit/537.36 (KHTML, like Gecko) Chrome/53.0.2785.116 Safari/537.36"
201.1.127.124 - - [27/Sep/2016:20:39:45 -0300] "GET /wp-content/uploads/2016/09/felipelli-120x120.png HTTP/1.1" 200 2987 "http://fejesp.provisorio.ws/" "Mozilla/5.0 (Windows NT 6.2	WOW64) AppleWebKit/537.36 (KHTML, like Gecko) Chrome/53.0.2785.116 Safari/537.36"
201.1.127.124 - - [27/Sep/2016:20:39:45 -0300] "GET /wp-content/uploads/2016/09/governo-sp-120x120.png HTTP/1.1" 200 10836 "http://fejesp.provisorio.ws/" "Mozilla/5.0 (Windows NT 6.2	WOW64) AppleWebKit/537.36 (KHTML, like Gecko) Chrome/53.0.2785.116 Safari/537.36"
201.1.127.124 - - [27/Sep/2016:20:39:45 -0300] "GET /wp-content/uploads/2016/09/bain-120x120.png HTTP/1.1" 200 4450 "http://fejesp.provisorio.ws/" "Mozilla/5.0 (Windows NT 6.2	WOW64) AppleWebKit/537.36 (KHTML, like Gecko) Chrome/53.0.2785.116 Safari/537.36"
187.37.7.146 - - [27/Sep/2016:20:39:45 -0300] "GET /wp-content/themes/enfold/js/mediaelement/skin-1/mediaelementplayer.css?ver=1 HTTP/1.1" 200 18247 "http://fejesp.provisorio.ws/" "Mozilla/5.0 (Windows NT 10.0	Win64	x64) AppleWebKit/537.36 (KHTML, like Gecko) Chrome/53.0.2785.116 Safari/537.36"
187.37.7.146 - - [27/Sep/2016:20:39:45 -0300] "GET /wp-content/uploads/dynamic_avia/enfold_themekiller.com.css?ver=57e1bfceaf41f HTTP/1.1" 200 147052 "http://fejesp.provisorio.ws/" "Mozilla/5.0 (Windows NT 10.0	Win64	x64) AppleWebKit/537.36 (KHTML, like Gecko) Chrome/53.0.2785.116 Safari/537.36"
201.1.127.124 - - [27/Sep/2016:20:39:45 -0300] "GET /wp-content/uploads/2016/09/fundacao-estudar-120x120.png HTTP/1.1" 200 4217 "http://fejesp.provisorio.ws/" "Mozilla/5.0 (Windows NT 6.2	WOW64) AppleWebKit/537.36 (KHTML, like Gecko) Chrome/53.0.2785.116 Safari/537.36"
187.37.7.146 - - [27/Sep/2016:20:39:45 -0300] "GET /wp-content/themes/enfold/css/custom.css?ver=2 HTTP/1.1" 200 707 "http://fejesp.provisorio.ws/" "Mozilla/5.0 (Windows NT 10.0	Win64	x64) AppleWebKit/537.36 (KHTML, like Gecko) Chrome/53.0.2785.116 Safari/537.36"
201.1.127.124 - - [27/Sep/2016:20:39:45 -0300] "GET /wp-content/uploads/2016/09/endeavor-120x120.png HTTP/1.1" 200 3817 "http://fejesp.provisorio.ws/" "Mozilla/5.0 (Windows NT 6.2	WOW64) AppleWebKit/537.36 (KHTML, like Gecko) Chrome/53.0.2785.116 Safari/537.36"
201.1.127.124 - - [27/Sep/2016:20:39:45 -0300] "GET /wp-content/uploads/2016/09/vetorbrasil-Logo-maior-120x120.png HTTP/1.1" 200 5026 "http://fejesp.provisorio.ws/" "Mozilla/5.0 (Windows NT 6.2	WOW64) AppleWebKit/537.36 (KHTML, like Gecko) Chrome/53.0.2785.116 Safari/537.36"
201.1.127.124 - - [27/Sep/2016:20:39:45 -0300] "GET /wp-includes/js/wp-emoji-release.min.js?ver=4.4.5 HTTP/1.1" 200 33932 "http://fejesp.provisorio.ws/" "Mozilla/5.0 (Windows NT 6.2	WOW64) AppleWebKit/537.36 (KHTML, like Gecko) Chrome/53.0.2785.116 Safari/537.36"
201.1.127.124 - - [27/Sep/2016:20:39:45 -0300] "GET /wp-content/uploads/2016/09/ensina-brasil-120x120.png HTTP/1.1" 200 4983 "http://fejesp.provisorio.ws/" "Mozilla/5.0 (Windows NT 6.2	WOW64) AppleWebKit/537.36 (KHTML, like Gecko) Chrome/53.0.2785.116 Safari/537.36"
187.37.7.146 - - [27/Sep/2016:20:39:45 -0300] "GET /wp-content/plugins/easy-logo-slider/css/jcarouselresponsive.css?ver=4.4.5 HTTP/1.1" 200 2010 "http://fejesp.provisorio.ws/" "Mozilla/5.0 (Windows NT 10.0	Win64	x64) AppleWebKit/537.36 (KHTML, like Gecko) Chrome/53.0.2785.116 Safari/537.36"
187.37.7.146 - - [27/Sep/2016:20:39:45 -0300] "GET /wp-content/plugins/easy-logo-slider/css/style-admin.css?ver=4.4.5 HTTP/1.1" 200 5249 "http://fejesp.provisorio.ws/" "Mozilla/5.0 (Windows NT 10.0	Win64	x64) AppleWebKit/537.36 (KHTML, like Gecko) Chrome/53.0.2785.116 Safari/537.36"
187.37.7.146 - - [27/Sep/2016:20:39:45 -0300] "GET /wp-content/themes/enfold/config-templatebuilder/avia-template-builder/assets/fonts/entypo-fontello.woff?v=3 HTTP/1.1" 200 30804 "http://fejesp.provisorio.ws/" "Mozilla/5.0 (Windows NT 10.0	Win64	x64) AppleWebKit/537.36 (KHTML, like Gecko) Chrome/53.0.2785.116 Safari/537.36"
187.37.7.146 - - [27/Sep/2016:20:39:45 -0300] "GET /wp-content/plugins/lightweight-social-icons/fonts/fontello.woff?13736647 HTTP/1.1" 200 14628 "http://fejesp.provisorio.ws/wp-content/plugins/lightweight-social-icons/css/style.css" "Mozilla/5.0 (Windows NT 10.0	Win64	x64) AppleWebKit/537.36 (KHTML, like Gecko) Chrome/53.0.2785.116 Safari/537.36"
201.1.127.124 - - [27/Sep/2016:20:39:46 -0300] "GET /wp-content/uploads/2016/07/favicon-296x300.png HTTP/1.1" 200 7829 "http://fejesp.provisorio.ws/" "Mozilla/5.0 (Windows NT 6.2	WOW64) AppleWebKit/537.36 (KHTML, like Gecko) Chrome/53.0.2785.116 Safari/537.36"
177.193.42.114 - - [27/Sep/2016:20:39:44 -0300] "GET / HTTP/1.1" 200 64281 "-" "Mozilla/5.0 (Windows NT 6.1) AppleWebKit/537.36 (KHTML, like Gecko) Chrome/53.0.2785.116 Safari/537.36"
201.1.127.124 - - [27/Sep/2016:20:39:44 -0300] "POST /?wc-ajax=get_refreshed_fragments HTTP/1.1" 200 278 "http://fejesp.provisorio.ws/" "Mozilla/5.0 (Windows NT 6.2	WOW64) AppleWebKit/537.36 (KHTML, like Gecko) Chrome/53.0.2785.116 Safari/537.36"
187.37.7.146 - - [27/Sep/2016:20:39:47 -0300] "GET /wp-content/themes/enfold/css/print.css?ver=1 HTTP/1.1" 200 4858 "http://fejesp.provisorio.ws/" "Mozilla/5.0 (Windows NT 10.0	Win64	x64) AppleWebKit/537.36 (KHTML, like Gecko) Chrome/53.0.2785.116 Safari/537.36"
187.64.224.153 - - [27/Sep/2016:20:39:45 -0300] "GET / HTTP/1.1" 200 64279 "-" "Mozilla/5.0 (Windows NT 10.0	WOW64) AppleWebKit/537.36 (KHTML, like Gecko) Chrome/52.0.2743.116 Safari/537.36"
177.193.42.114 - - [27/Sep/2016:20:39:47 -0300] "GET /wp-content/themes/enfold/config-woocommerce/woocommerce-mod.css?ver=4.4.5 HTTP/1.1" 200 69933 "http://fejesp.provisorio.ws/" "Mozilla/5.0 (Windows NT 6.1) AppleWebKit/537.36 (KHTML, like Gecko) Chrome/53.0.2785.116 Safari/537.36"
187.64.224.153 - - [27/Sep/2016:20:39:47 -0300] "GET /wp-content/themes/enfold/config-woocommerce/woocommerce-mod.css?ver=4.4.5 HTTP/1.1" 200 69933 "http://fejesp.provisorio.ws/" "Mozilla/5.0 (Windows NT 10.0	WOW64) AppleWebKit/537.36 (KHTML, like Gecko) Chrome/52.0.2743.116 Safari/537.36"
177.193.42.114 - - [27/Sep/2016:20:39:47 -0300] "GET /wp-content/themes/enfold/css/grid.css?ver=2 HTTP/1.1" 200 9090 "http://fejesp.provisorio.ws/" "Mozilla/5.0 (Windows NT 6.1) AppleWebKit/537.36 (KHTML, like Gecko) Chrome/53.0.2785.116 Safari/537.36"
187.64.224.153 - - [27/Sep/2016:20:39:47 -0300] "GET /wp-content/themes/enfold/css/grid.css?ver=2 HTTP/1.1" 200 9090 "http://fejesp.provisorio.ws/" "Mozilla/5.0 (Windows NT 10.0	WOW64) AppleWebKit/537.36 (KHTML, like Gecko) Chrome/52.0.2743.116 Safari/537.36"
177.193.42.114 - - [27/Sep/2016:20:39:47 -0300] "GET /wp-content/themes/enfold/css/base.css?ver=2 HTTP/1.1" 200 13486 "http://fejesp.provisorio.ws/" "Mozilla/5.0 (Windows NT 6.1) AppleWebKit/537.36 (KHTML, like Gecko) Chrome/53.0.2785.116 Safari/537.36"
187.64.224.153 - - [27/Sep/2016:20:39:47 -0300] "GET /wp-content/themes/enfold/css/base.css?ver=2 HTTP/1.1" 200 13486 "http://fejesp.provisorio.ws/" "Mozilla/5.0 (Windows NT 10.0	WOW64) AppleWebKit/537.36 (KHTML, like Gecko) Chrome/52.0.2743.116 Safari/537.36"
187.64.224.153 - - [27/Sep/2016:20:39:47 -0300] "GET /wp-content/themes/enfold/css/layout.css?ver=2 HTTP/1.1" 200 100409 "http://fejesp.provisorio.ws/" "Mozilla/5.0 (Windows NT 10.0	WOW64) AppleWebKit/537.36 (KHTML, like Gecko) Chrome/52.0.2743.116 Safari/537.36"
177.193.42.114 - - [27/Sep/2016:20:39:47 -0300] "GET /wp-content/themes/enfold/css/layout.css?ver=2 HTTP/1.1" 200 100409 "http://fejesp.provisorio.ws/" "Mozilla/5.0 (Windows NT 6.1) AppleWebKit/537.36 (KHTML, like Gecko) Chrome/53.0.2785.116 Safari/537.36"
187.64.224.153 - - [27/Sep/2016:20:39:47 -0300] "GET /wp-content/themes/enfold/css/shortcodes.css?ver=2 HTTP/1.1" 200 166418 "http://fejesp.provisorio.ws/" "Mozilla/5.0 (Windows NT 10.0	WOW64) AppleWebKit/537.36 (KHTML, like Gecko) Chrome/52.0.2743.116 Safari/537.36"
187.64.224.153 - - [27/Sep/2016:20:39:47 -0300] "GET /wp-content/themes/enfold/js/aviapopup/magnific-popup.css?ver=1 HTTP/1.1" 200 7640 "http://fejesp.provisorio.ws/" "Mozilla/5.0 (Windows NT 10.0	WOW64) AppleWebKit/537.36 (KHTML, like Gecko) Chrome/52.0.2743.116 Safari/537.36"
187.64.224.153 - - [27/Sep/2016:20:39:47 -0300] "GET /wp-content/themes/enfold/js/mediaelement/skin-1/mediaelementplayer.css?ver=1 HTTP/1.1" 200 18247 "http://fejesp.provisorio.ws/" "Mozilla/5.0 (Windows NT 10.0	WOW64) AppleWebKit/537.36 (KHTML, like Gecko) Chrome/52.0.2743.116 Safari/537.36"
187.64.224.153 - - [27/Sep/2016:20:39:47 -0300] "GET /wp-content/uploads/dynamic_avia/enfold_themekiller.com.css?ver=57e1bfceaf41f HTTP/1.1" 200 147052 "http://fejesp.provisorio.ws/" "Mozilla/5.0 (Windows NT 10.0	WOW64) AppleWebKit/537.36 (KHTML, like Gecko) Chrome/52.0.2743.116 Safari/537.36"
187.64.224.153 - - [27/Sep/2016:20:39:47 -0300] "GET /wp-content/themes/enfold/css/custom.css?ver=2 HTTP/1.1" 200 707 "http://fejesp.provisorio.ws/" "Mozilla/5.0 (Windows NT 10.0	WOW64) AppleWebKit/537.36 (KHTML, like Gecko) Chrome/52.0.2743.116 Safari/537.36"
177.193.42.114 - - [27/Sep/2016:20:39:48 -0300] "GET /wp-content/themes/enfold/css/shortcodes.css?ver=2 HTTP/1.1" 200 166418 "http://fejesp.provisorio.ws/" "Mozilla/5.0 (Windows NT 6.1) AppleWebKit/537.36 (KHTML, like Gecko) Chrome/53.0.2785.116 Safari/537.36"
177.193.42.114 - - [27/Sep/2016:20:39:48 -0300] "GET /wp-content/themes/enfold/js/aviapopup/magnific-popup.css?ver=1 HTTP/1.1" 200 7640 "http://fejesp.provisorio.ws/" "Mozilla/5.0 (Windows NT 6.1) AppleWebKit/537.36 (KHTML, like Gecko) Chrome/53.0.2785.116 Safari/537.36"
187.64.224.153 - - [27/Sep/2016:20:39:48 -0300] "GET /wp-content/plugins/easy-logo-slider/css/jcarouselresponsive.css?ver=4.4.5 HTTP/1.1" 200 2010 "http://fejesp.provisorio.ws/" "Mozilla/5.0 (Windows NT 10.0	WOW64) AppleWebKit/537.36 (KHTML, like Gecko) Chrome/52.0.2743.116 Safari/537.36"
187.64.224.153 - - [27/Sep/2016:20:39:48 -0300] "GET /wp-content/plugins/easy-logo-slider/css/style-admin.css?ver=4.4.5 HTTP/1.1" 200 5249 "http://fejesp.provisorio.ws/" "Mozilla/5.0 (Windows NT 10.0	WOW64) AppleWebKit/537.36 (KHTML, like Gecko) Chrome/52.0.2743.116 Safari/537.36"
177.193.42.114 - - [27/Sep/2016:20:39:48 -0300] "GET /wp-content/themes/enfold/js/mediaelement/skin-1/mediaelementplayer.css?ver=1 HTTP/1.1" 200 18247 "http://fejesp.provisorio.ws/" "Mozilla/5.0 (Windows NT 6.1) AppleWebKit/537.36 (KHTML, like Gecko) Chrome/53.0.2785.116 Safari/537.36"
177.193.42.114 - - [27/Sep/2016:20:39:48 -0300] "GET /wp-content/uploads/dynamic_avia/enfold_themekiller.com.css?ver=57e1bfceaf41f HTTP/1.1" 200 147052 "http://fejesp.provisorio.ws/" "Mozilla/5.0 (Windows NT 6.1) AppleWebKit/537.36 (KHTML, like Gecko) Chrome/53.0.2785.116 Safari/537.36"
177.193.42.114 - - [27/Sep/2016:20:39:48 -0300] "GET /wp-content/themes/enfold/css/custom.css?ver=2 HTTP/1.1" 200 707 "http://fejesp.provisorio.ws/" "Mozilla/5.0 (Windows NT 6.1) AppleWebKit/537.36 (KHTML, like Gecko) Chrome/53.0.2785.116 Safari/537.36"
177.193.42.114 - - [27/Sep/2016:20:39:48 -0300] "GET /wp-content/plugins/easy-logo-slider/css/jcarouselresponsive.css?ver=4.4.5 HTTP/1.1" 200 2010 "http://fejesp.provisorio.ws/" "Mozilla/5.0 (Windows NT 6.1) AppleWebKit/537.36 (KHTML, like Gecko) Chrome/53.0.2785.116 Safari/537.36"
187.37.7.146 - - [27/Sep/2016:20:39:46 -0300] "POST /?wc-ajax=get_refreshed_fragments HTTP/1.1" 200 278 "http://fejesp.provisorio.ws/" "Mozilla/5.0 (Windows NT 10.0	Win64	x64) AppleWebKit/537.36 (KHTML, like Gecko) Chrome/53.0.2785.116 Safari/537.36"
187.64.224.153 - - [27/Sep/2016:20:39:48 -0300] "GET /wp-content/themes/enfold/config-templatebuilder/avia-template-builder/assets/fonts/entypo-fontello.woff?v=3 HTTP/1.1" 200 30804 "http://fejesp.provisorio.ws/" "Mozilla/5.0 (Windows NT 10.0	WOW64) AppleWebKit/537.36 (KHTML, like Gecko) Chrome/52.0.2743.116 Safari/537.36"
177.193.42.114 - - [27/Sep/2016:20:39:49 -0300] "GET /wp-content/plugins/easy-logo-slider/css/style-admin.css?ver=4.4.5 HTTP/1.1" 200 5249 "http://fejesp.provisorio.ws/" "Mozilla/5.0 (Windows NT 6.1) AppleWebKit/537.36 (KHTML, like Gecko) Chrome/53.0.2785.116 Safari/537.36"
177.193.42.114 - - [27/Sep/2016:20:39:50 -0300] "GET /wp-content/themes/enfold/config-templatebuilder/avia-template-builder/assets/fonts/entypo-fontello.woff?v=3 HTTP/1.1" 200 30804 "http://fejesp.provisorio.ws/" "Mozilla/5.0 (Windows NT 6.1) AppleWebKit/537.36 (KHTML, like Gecko) Chrome/53.0.2785.116 Safari/537.36"
187.64.224.153 - - [27/Sep/2016:20:39:50 -0300] "GET /wp-content/themes/enfold/css/print.css?ver=1 HTTP/1.1" 200 4858 "http://fejesp.provisorio.ws/" "Mozilla/5.0 (Windows NT 10.0	WOW64) AppleWebKit/537.36 (KHTML, like Gecko) Chrome/52.0.2743.116 Safari/537.36"
187.64.224.153 - - [27/Sep/2016:20:39:50 -0300] "GET /wp-content/plugins/lightweight-social-icons/fonts/fontello.woff?13736647 HTTP/1.1" 200 14628 "http://fejesp.provisorio.ws/wp-content/plugins/lightweight-social-icons/css/style.css" "Mozilla/5.0 (Windows NT 10.0	WOW64) AppleWebKit/537.36 (KHTML, like Gecko) Chrome/52.0.2743.116 Safari/537.36"
177.193.42.114 - - [27/Sep/2016:20:39:53 -0300] "GET /wp-content/plugins/lightweight-social-icons/fonts/fontello.woff?13736647 HTTP/1.1" 200 14628 "http://fejesp.provisorio.ws/wp-content/plugins/lightweight-social-icons/css/style.css" "Mozilla/5.0 (Windows NT 6.1) AppleWebKit/537.36 (KHTML, like Gecko) Chrome/53.0.2785.116 Safari/537.36"
187.64.224.153 - - [27/Sep/2016:20:39:51 -0300] "POST /?wc-ajax=get_refreshed_fragments HTTP/1.1" 200 278 "http://fejesp.provisorio.ws/" "Mozilla/5.0 (Windows NT 10.0	WOW64) AppleWebKit/537.36 (KHTML, like Gecko) Chrome/52.0.2743.116 Safari/537.36"
177.193.42.114 - - [27/Sep/2016:20:39:54 -0300] "GET /wp-content/themes/enfold/css/print.css?ver=1 HTTP/1.1" 200 4858 "http://fejesp.provisorio.ws/" "Mozilla/5.0 (Windows NT 6.1) AppleWebKit/537.36 (KHTML, like Gecko) Chrome/53.0.2785.116 Safari/537.36"
177.193.42.114 - - [27/Sep/2016:20:39:54 -0300] "POST /?wc-ajax=get_refreshed_fragments HTTP/1.1" 200 278 "http://fejesp.provisorio.ws/" "Mozilla/5.0 (Windows NT 6.1) AppleWebKit/537.36 (KHTML, like Gecko) Chrome/53.0.2785.116 Safari/537.36"
187.37.7.146 - - [27/Sep/2016:20:40:01 -0300] "GET /blog-2/ HTTP/1.1" 200 31850 "http://fejesp.provisorio.ws/" "Mozilla/5.0 (Windows NT 10.0	Win64	x64) AppleWebKit/537.36 (KHTML, like Gecko) Chrome/53.0.2785.116 Safari/537.36"
187.37.7.146 - - [27/Sep/2016:20:40:03 -0300] "GET /wp-content/uploads/2016/07/capa_Fejesp-705x261.jpg HTTP/1.1" 200 29603 "http://fejesp.provisorio.ws/blog-2/" "Mozilla/5.0 (Windows NT 10.0	Win64	x64) AppleWebKit/537.36 (KHTML, like Gecko) Chrome/53.0.2785.116 Safari/537.36"
187.37.7.146 - - [27/Sep/2016:20:40:03 -0300] "GET /wp-content/uploads/2016/07/header-background2-1500x630.jpg HTTP/1.1" 200 201625 "http://fejesp.provisorio.ws/blog-2/" "Mozilla/5.0 (Windows NT 10.0	Win64	x64) AppleWebKit/537.36 (KHTML, like Gecko) Chrome/53.0.2785.116 Safari/537.36"
187.37.7.146 - - [27/Sep/2016:20:40:09 -0300] "GET /seja-bem-vindo/ HTTP/1.1" 200 38919 "http://fejesp.provisorio.ws/blog-2/" "Mozilla/5.0 (Windows NT 10.0	Win64	x64) AppleWebKit/537.36 (KHTML, like Gecko) Chrome/53.0.2785.116 Safari/537.36"
187.37.7.146 - - [27/Sep/2016:20:40:12 -0300] "GET /wp-content/uploads/2016/07/capa_Fejesp-180x180.jpg HTTP/1.1" 200 9250 "http://fejesp.provisorio.ws/seja-bem-vindo/" "Mozilla/5.0 (Windows NT 10.0	Win64	x64) AppleWebKit/537.36 (KHTML, like Gecko) Chrome/53.0.2785.116 Safari/537.36"
201.1.127.124 - - [27/Sep/2016:20:40:15 -0300] "GET /fejesp/ HTTP/1.1" 200 52639 "http://fejesp.provisorio.ws/" "Mozilla/5.0 (Windows NT 6.2	WOW64) AppleWebKit/537.36 (KHTML, like Gecko) Chrome/53.0.2785.116 Safari/537.36"
201.1.127.124 - - [27/Sep/2016:20:40:17 -0300] "GET /fejesp/ HTTP/1.1" 200 53551 "http://fejesp.provisorio.ws/" "Mozilla/5.0 (Windows NT 6.2	WOW64) AppleWebKit/537.36 (KHTML, like Gecko) Chrome/53.0.2785.116 Safari/537.36"
201.1.127.124 - - [27/Sep/2016:20:40:20 -0300] "GET /wp-content/uploads/2016/08/DSC0061-1030x687.jpg HTTP/1.1" 200 189180 "http://fejesp.provisorio.ws/fejesp/" "Mozilla/5.0 (Windows NT 6.2	WOW64) AppleWebKit/537.36 (KHTML, like Gecko) Chrome/53.0.2785.116 Safari/537.36"
201.1.127.124 - - [27/Sep/2016:20:40:20 -0300] "GET /wp-content/uploads/2015/02/paixao-pela-rede-80x80.png HTTP/1.1" 200 946 "http://fejesp.provisorio.ws/fejesp/" "Mozilla/5.0 (Windows NT 6.2	WOW64) AppleWebKit/537.36 (KHTML, like Gecko) Chrome/53.0.2785.116 Safari/537.36"
201.1.127.124 - - [27/Sep/2016:20:40:20 -0300] "GET /wp-content/uploads/2015/02/postura-empreendedora-80x80.png HTTP/1.1" 200 1416 "http://fejesp.provisorio.ws/fejesp/" "Mozilla/5.0 (Windows NT 6.2	WOW64) AppleWebKit/537.36 (KHTML, like Gecko) Chrome/53.0.2785.116 Safari/537.36"
201.1.127.124 - - [27/Sep/2016:20:40:20 -0300] "GET /wp-content/uploads/2015/02/foco-em-resultado-80x80.png HTTP/1.1" 200 1290 "http://fejesp.provisorio.ws/fejesp/" "Mozilla/5.0 (Windows NT 6.2	WOW64) AppleWebKit/537.36 (KHTML, like Gecko) Chrome/53.0.2785.116 Safari/537.36"
201.1.127.124 - - [27/Sep/2016:20:40:20 -0300] "GET /wp-content/uploads/2015/02/visao-de-futuro-80x80.png HTTP/1.1" 200 1620 "http://fejesp.provisorio.ws/fejesp/" "Mozilla/5.0 (Windows NT 6.2	WOW64) AppleWebKit/537.36 (KHTML, like Gecko) Chrome/53.0.2785.116 Safari/537.36"
201.1.127.124 - - [27/Sep/2016:20:40:20 -0300] "GET /wp-content/uploads/2016/08/Manzano.png HTTP/1.1" 200 41063 "http://fejesp.provisorio.ws/fejesp/" "Mozilla/5.0 (Windows NT 6.2	WOW64) AppleWebKit/537.36 (KHTML, like Gecko) Chrome/53.0.2785.116 Safari/537.36"
201.1.127.124 - - [27/Sep/2016:20:40:20 -0300] "GET /wp-content/uploads/2016/08/Andrei.png HTTP/1.1" 200 32228 "http://fejesp.provisorio.ws/fejesp/" "Mozilla/5.0 (Windows NT 6.2	WOW64) AppleWebKit/537.36 (KHTML, like Gecko) Chrome/53.0.2785.116 Safari/537.36"
201.1.127.124 - - [27/Sep/2016:20:40:20 -0300] "GET /wp-content/uploads/2016/08/Leco.png HTTP/1.1" 200 40085 "http://fejesp.provisorio.ws/fejesp/" "Mozilla/5.0 (Windows NT 6.2	WOW64) AppleWebKit/537.36 (KHTML, like Gecko) Chrome/53.0.2785.116 Safari/537.36"
201.1.127.124 - - [27/Sep/2016:20:40:20 -0300] "GET /wp-content/uploads/2016/08/PresJohn.png HTTP/1.1" 200 39723 "http://fejesp.provisorio.ws/fejesp/" "Mozilla/5.0 (Windows NT 6.2	WOW64) AppleWebKit/537.36 (KHTML, like Gecko) Chrome/53.0.2785.116 Safari/537.36"
201.1.127.124 - - [27/Sep/2016:20:40:20 -0300] "GET /wp-content/uploads/2016/08/Buli.png HTTP/1.1" 200 40430 "http://fejesp.provisorio.ws/fejesp/" "Mozilla/5.0 (Windows NT 6.2	WOW64) AppleWebKit/537.36 (KHTML, like Gecko) Chrome/53.0.2785.116 Safari/537.36"
201.1.127.124 - - [27/Sep/2016:20:40:21 -0300] "GET /wp-content/uploads/2016/08/Jaque.png HTTP/1.1" 200 43128 "http://fejesp.provisorio.ws/fejesp/" "Mozilla/5.0 (Windows NT 6.2	WOW64) AppleWebKit/537.36 (KHTML, like Gecko) Chrome/53.0.2785.116 Safari/537.36"
201.1.127.124 - - [27/Sep/2016:20:40:21 -0300] "GET /wp-content/uploads/2016/08/Touruo.png HTTP/1.1" 200 36360 "http://fejesp.provisorio.ws/fejesp/" "Mozilla/5.0 (Windows NT 6.2	WOW64) AppleWebKit/537.36 (KHTML, like Gecko) Chrome/53.0.2785.116 Safari/537.36"
187.64.224.153 - - [27/Sep/2016:20:40:22 -0300] "GET /contrate/ HTTP/1.1" 200 27927 "http://fejesp.provisorio.ws/" "Mozilla/5.0 (Windows NT 10.0	WOW64) AppleWebKit/537.36 (KHTML, like Gecko) Chrome/52.0.2743.116 Safari/537.36"
201.1.127.124 - - [27/Sep/2016:20:40:39 -0300] "GET /contrate/ HTTP/1.1" 200 27927 "http://fejesp.provisorio.ws/fejesp/" "Mozilla/5.0 (Windows NT 6.2	WOW64) AppleWebKit/537.36 (KHTML, like Gecko) Chrome/53.0.2785.116 Safari/537.36"
187.64.224.153 - - [27/Sep/2016:20:40:44 -0300] "GET /wp-includes/js/jquery/jquery.js?ver=1.11.3 HTTP/1.1" 304 - "http://fejesp.provisorio.ws/fejesp/" "Mozilla/5.0 (Windows NT 10.0	WOW64) AppleWebKit/537.36 (KHTML, like Gecko) Chrome/52.0.2743.116 Safari/537.36"
187.64.224.153 - - [27/Sep/2016:20:40:44 -0300] "GET /wp-includes/js/jquery/jquery-migrate.min.js?ver=1.2.1 HTTP/1.1" 304 - "http://fejesp.provisorio.ws/fejesp/" "Mozilla/5.0 (Windows NT 10.0	WOW64) AppleWebKit/537.36 (KHTML, like Gecko) Chrome/52.0.2743.116 Safari/537.36"
187.64.224.153 - - [27/Sep/2016:20:40:44 -0300] "GET /wp-content/plugins/awesome-logos/js/awesome.logos.js?ver=1 HTTP/1.1" 304 - "http://fejesp.provisorio.ws/fejesp/" "Mozilla/5.0 (Windows NT 10.0	WOW64) AppleWebKit/537.36 (KHTML, like Gecko) Chrome/52.0.2743.116 Safari/537.36"
187.64.224.153 - - [27/Sep/2016:20:40:44 -0300] "GET /wp-content/themes/enfold/js/avia-compat.js?ver=2 HTTP/1.1" 304 - "http://fejesp.provisorio.ws/fejesp/" "Mozilla/5.0 (Windows NT 10.0	WOW64) AppleWebKit/537.36 (KHTML, like Gecko) Chrome/52.0.2743.116 Safari/537.36"
187.64.224.153 - - [27/Sep/2016:20:40:44 -0300] "GET /wp-content/plugins/easy-logo-slider/js/jquery.jcarousel.min.js?ver=4.4.5 HTTP/1.1" 304 - "http://fejesp.provisorio.ws/fejesp/" "Mozilla/5.0 (Windows NT 10.0	WOW64) AppleWebKit/537.36 (KHTML, like Gecko) Chrome/52.0.2743.116 Safari/537.36"
187.64.224.153 - - [27/Sep/2016:20:40:44 -0300] "GET /wp-content/plugins/easy-logo-slider/js/jcarousel.responsive.js?ver=4.4.5 HTTP/1.1" 304 - "http://fejesp.provisorio.ws/fejesp/" "Mozilla/5.0 (Windows NT 10.0	WOW64) AppleWebKit/537.36 (KHTML, like Gecko) Chrome/52.0.2743.116 Safari/537.36"
187.64.224.153 - - [27/Sep/2016:20:40:42 -0300] "GET /fejesp/ HTTP/1.1" 200 53551 "http://fejesp.provisorio.ws/contrate/" "Mozilla/5.0 (Windows NT 10.0	WOW64) AppleWebKit/537.36 (KHTML, like Gecko) Chrome/52.0.2743.116 Safari/537.36"
187.64.224.153 - - [27/Sep/2016:20:40:44 -0300] "GET /wp-content/themes/enfold/config-woocommerce/woocommerce-mod.js?ver=1 HTTP/1.1" 304 - "http://fejesp.provisorio.ws/fejesp/" "Mozilla/5.0 (Windows NT 10.0	WOW64) AppleWebKit/537.36 (KHTML, like Gecko) Chrome/52.0.2743.116 Safari/537.36"
187.64.224.153 - - [27/Sep/2016:20:40:44 -0300] "GET /wp-content/plugins/woocommerce/assets/js/jquery-blockui/jquery.blockUI.min.js?ver=2.70 HTTP/1.1" 304 - "http://fejesp.provisorio.ws/fejesp/" "Mozilla/5.0 (Windows NT 10.0	WOW64) AppleWebKit/537.36 (KHTML, like Gecko) Chrome/52.0.2743.116 Safari/537.36"
187.64.224.153 - - [27/Sep/2016:20:40:44 -0300] "GET /wp-content/plugins/woocommerce/assets/js/frontend/add-to-cart.min.js?ver=2.5.2 HTTP/1.1" 304 - "http://fejesp.provisorio.ws/fejesp/" "Mozilla/5.0 (Windows NT 10.0	WOW64) AppleWebKit/537.36 (KHTML, like Gecko) Chrome/52.0.2743.116 Safari/537.36"
187.64.224.153 - - [27/Sep/2016:20:40:44 -0300] "GET /wp-content/plugins/woocommerce/assets/js/frontend/woocommerce.min.js?ver=2.5.2 HTTP/1.1" 304 - "http://fejesp.provisorio.ws/fejesp/" "Mozilla/5.0 (Windows NT 10.0	WOW64) AppleWebKit/537.36 (KHTML, like Gecko) Chrome/52.0.2743.116 Safari/537.36"
187.64.224.153 - - [27/Sep/2016:20:40:45 -0300] "GET /wp-content/plugins/woocommerce/assets/js/jquery-cookie/jquery.cookie.min.js?ver=1.4.1 HTTP/1.1" 304 - "http://fejesp.provisorio.ws/fejesp/" "Mozilla/5.0 (Windows NT 10.0	WOW64) AppleWebKit/537.36 (KHTML, like Gecko) Chrome/52.0.2743.116 Safari/537.36"
187.64.224.153 - - [27/Sep/2016:20:40:45 -0300] "GET /wp-content/plugins/woocommerce/assets/js/frontend/cart-fragments.min.js?ver=2.5.2 HTTP/1.1" 304 - "http://fejesp.provisorio.ws/fejesp/" "Mozilla/5.0 (Windows NT 10.0	WOW64) AppleWebKit/537.36 (KHTML, like Gecko) Chrome/52.0.2743.116 Safari/537.36"
187.64.224.153 - - [27/Sep/2016:20:40:45 -0300] "GET /wp-content/themes/enfold/js/avia.js?ver=3 HTTP/1.1" 304 - "http://fejesp.provisorio.ws/fejesp/" "Mozilla/5.0 (Windows NT 10.0	WOW64) AppleWebKit/537.36 (KHTML, like Gecko) Chrome/52.0.2743.116 Safari/537.36"
187.64.224.153 - - [27/Sep/2016:20:40:45 -0300] "GET /wp-content/themes/enfold/js/shortcodes.js?ver=3 HTTP/1.1" 304 - "http://fejesp.provisorio.ws/fejesp/" "Mozilla/5.0 (Windows NT 10.0	WOW64) AppleWebKit/537.36 (KHTML, like Gecko) Chrome/52.0.2743.116 Safari/537.36"
187.64.224.153 - - [27/Sep/2016:20:40:45 -0300] "GET /wp-content/themes/enfold/js/aviapopup/jquery.magnific-popup.min.js?ver=2 HTTP/1.1" 304 - "http://fejesp.provisorio.ws/fejesp/" "Mozilla/5.0 (Windows NT 10.0	WOW64) AppleWebKit/537.36 (KHTML, like Gecko) Chrome/52.0.2743.116 Safari/537.36"
187.64.224.153 - - [27/Sep/2016:20:40:45 -0300] "GET /wp-includes/js/mediaelement/mediaelement-and-player.min.js?ver=2.18.1-a HTTP/1.1" 304 - "http://fejesp.provisorio.ws/fejesp/" "Mozilla/5.0 (Windows NT 10.0	WOW64) AppleWebKit/537.36 (KHTML, like Gecko) Chrome/52.0.2743.116 Safari/537.36"
187.64.224.153 - - [27/Sep/2016:20:40:45 -0300] "GET /wp-includes/js/mediaelement/wp-mediaelement.js?ver=4.4.5 HTTP/1.1" 304 - "http://fejesp.provisorio.ws/fejesp/" "Mozilla/5.0 (Windows NT 10.0	WOW64) AppleWebKit/537.36 (KHTML, like Gecko) Chrome/52.0.2743.116 Safari/537.36"
187.64.224.153 - - [27/Sep/2016:20:40:45 -0300] "GET /wp-includes/js/comment-reply.min.js?ver=4.4.5 HTTP/1.1" 304 - "http://fejesp.provisorio.ws/fejesp/" "Mozilla/5.0 (Windows NT 10.0	WOW64) AppleWebKit/537.36 (KHTML, like Gecko) Chrome/52.0.2743.116 Safari/537.36"
187.64.224.153 - - [27/Sep/2016:20:40:45 -0300] "GET /wp-content/plugins/logo-slider/lgs_jquery.cycle2.js?ver=4.4.5 HTTP/1.1" 304 - "http://fejesp.provisorio.ws/fejesp/" "Mozilla/5.0 (Windows NT 10.0	WOW64) AppleWebKit/537.36 (KHTML, like Gecko) Chrome/52.0.2743.116 Safari/537.36"
187.64.224.153 - - [27/Sep/2016:20:40:45 -0300] "GET /wp-includes/js/wp-embed.min.js?ver=4.4.5 HTTP/1.1" 304 - "http://fejesp.provisorio.ws/fejesp/" "Mozilla/5.0 (Windows NT 10.0	WOW64) AppleWebKit/537.36 (KHTML, like Gecko) Chrome/52.0.2743.116 Safari/537.36"
187.64.224.153 - - [27/Sep/2016:20:41:35 -0300] "GET /contato/ HTTP/1.1" 200 33703 "http://fejesp.provisorio.ws/fejesp/" "Mozilla/5.0 (Windows NT 10.0	WOW64) AppleWebKit/537.36 (KHTML, like Gecko) Chrome/52.0.2743.116 Safari/537.36"
187.64.224.153 - - [27/Sep/2016:20:41:37 -0300] "GET /wp-includes/js/wp-emoji-release.min.js?ver=4.4.5 HTTP/1.1" 304 - "http://fejesp.provisorio.ws/contato/" "Mozilla/5.0 (Windows NT 10.0	WOW64) AppleWebKit/537.36 (KHTML, like Gecko) Chrome/52.0.2743.116 Safari/537.36"
187.37.7.146 - - [27/Sep/2016:20:43:07 -0300] "GET /wp-includes/js/jquery/jquery.js?ver=1.11.3 HTTP/1.1" 304 - "http://fejesp.provisorio.ws/fejesp/" "Mozilla/5.0 (Windows NT 10.0	Win64	x64) AppleWebKit/537.36 (KHTML, like Gecko) Chrome/53.0.2785.116 Safari/537.36"
187.37.7.146 - - [27/Sep/2016:20:43:07 -0300] "GET /wp-includes/js/jquery/jquery-migrate.min.js?ver=1.2.1 HTTP/1.1" 304 - "http://fejesp.provisorio.ws/fejesp/" "Mozilla/5.0 (Windows NT 10.0	Win64	x64) AppleWebKit/537.36 (KHTML, like Gecko) Chrome/53.0.2785.116 Safari/537.36"
187.37.7.146 - - [27/Sep/2016:20:43:07 -0300] "GET /wp-content/themes/enfold/js/avia-compat.js?ver=2 HTTP/1.1" 304 - "http://fejesp.provisorio.ws/fejesp/" "Mozilla/5.0 (Windows NT 10.0	Win64	x64) AppleWebKit/537.36 (KHTML, like Gecko) Chrome/53.0.2785.116 Safari/537.36"
187.37.7.146 - - [27/Sep/2016:20:43:07 -0300] "GET /wp-content/plugins/awesome-logos/js/awesome.logos.js?ver=1 HTTP/1.1" 304 - "http://fejesp.provisorio.ws/fejesp/" "Mozilla/5.0 (Windows NT 10.0	Win64	x64) AppleWebKit/537.36 (KHTML, like Gecko) Chrome/53.0.2785.116 Safari/537.36"
187.37.7.146 - - [27/Sep/2016:20:43:07 -0300] "GET /wp-content/plugins/easy-logo-slider/js/jquery.jcarousel.min.js?ver=4.4.5 HTTP/1.1" 304 - "http://fejesp.provisorio.ws/fejesp/" "Mozilla/5.0 (Windows NT 10.0	Win64	x64) AppleWebKit/537.36 (KHTML, like Gecko) Chrome/53.0.2785.116 Safari/537.36"
187.37.7.146 - - [27/Sep/2016:20:43:07 -0300] "GET /wp-content/plugins/easy-logo-slider/js/jcarousel.responsive.js?ver=4.4.5 HTTP/1.1" 304 - "http://fejesp.provisorio.ws/fejesp/" "Mozilla/5.0 (Windows NT 10.0	Win64	x64) AppleWebKit/537.36 (KHTML, like Gecko) Chrome/53.0.2785.116 Safari/537.36"
187.37.7.146 - - [27/Sep/2016:20:43:07 -0300] "GET /wp-includes/js/wp-emoji-release.min.js?ver=4.4.5 HTTP/1.1" 304 - "http://fejesp.provisorio.ws/fejesp/" "Mozilla/5.0 (Windows NT 10.0	Win64	x64) AppleWebKit/537.36 (KHTML, like Gecko) Chrome/53.0.2785.116 Safari/537.36"
187.37.7.146 - - [27/Sep/2016:20:43:07 -0300] "GET /wp-content/plugins/lightweight-social-icons/css/style.css HTTP/1.1" 304 - "http://fejesp.provisorio.ws/fejesp/" "Mozilla/5.0 (Windows NT 10.0	Win64	x64) AppleWebKit/537.36 (KHTML, like Gecko) Chrome/53.0.2785.116 Safari/537.36"
187.37.7.146 - - [27/Sep/2016:20:43:07 -0300] "GET /wp-content/themes/enfold/config-woocommerce/woocommerce-mod.js?ver=1 HTTP/1.1" 304 - "http://fejesp.provisorio.ws/fejesp/" "Mozilla/5.0 (Windows NT 10.0	Win64	x64) AppleWebKit/537.36 (KHTML, like Gecko) Chrome/53.0.2785.116 Safari/537.36"
187.37.7.146 - - [27/Sep/2016:20:43:07 -0300] "GET /wp-content/plugins/woocommerce/assets/js/jquery-blockui/jquery.blockUI.min.js?ver=2.70 HTTP/1.1" 304 - "http://fejesp.provisorio.ws/fejesp/" "Mozilla/5.0 (Windows NT 10.0	Win64	x64) AppleWebKit/537.36 (KHTML, like Gecko) Chrome/53.0.2785.116 Safari/537.36"
187.37.7.146 - - [27/Sep/2016:20:43:07 -0300] "GET /wp-content/plugins/woocommerce/assets/js/frontend/woocommerce.min.js?ver=2.5.2 HTTP/1.1" 304 - "http://fejesp.provisorio.ws/fejesp/" "Mozilla/5.0 (Windows NT 10.0	Win64	x64) AppleWebKit/537.36 (KHTML, like Gecko) Chrome/53.0.2785.116 Safari/537.36"
187.37.7.146 - - [27/Sep/2016:20:43:07 -0300] "GET /wp-content/plugins/woocommerce/assets/js/frontend/add-to-cart.min.js?ver=2.5.2 HTTP/1.1" 304 - "http://fejesp.provisorio.ws/fejesp/" "Mozilla/5.0 (Windows NT 10.0	Win64	x64) AppleWebKit/537.36 (KHTML, like Gecko) Chrome/53.0.2785.116 Safari/537.36"
187.37.7.146 - - [27/Sep/2016:20:43:04 -0300] "GET /fejesp/ HTTP/1.1" 200 53551 "http://fejesp.provisorio.ws/seja-bem-vindo/" "Mozilla/5.0 (Windows NT 10.0	Win64	x64) AppleWebKit/537.36 (KHTML, like Gecko) Chrome/53.0.2785.116 Safari/537.36"
187.37.7.146 - - [27/Sep/2016:20:43:07 -0300] "GET /wp-content/plugins/woocommerce/assets/js/jquery-cookie/jquery.cookie.min.js?ver=1.4.1 HTTP/1.1" 304 - "http://fejesp.provisorio.ws/fejesp/" "Mozilla/5.0 (Windows NT 10.0	Win64	x64) AppleWebKit/537.36 (KHTML, like Gecko) Chrome/53.0.2785.116 Safari/537.36"
187.37.7.146 - - [27/Sep/2016:20:43:07 -0300] "GET /wp-content/themes/enfold/js/avia.js?ver=3 HTTP/1.1" 304 - "http://fejesp.provisorio.ws/fejesp/" "Mozilla/5.0 (Windows NT 10.0	Win64	x64) AppleWebKit/537.36 (KHTML, like Gecko) Chrome/53.0.2785.116 Safari/537.36"
187.37.7.146 - - [27/Sep/2016:20:43:07 -0300] "GET /wp-content/themes/enfold/js/shortcodes.js?ver=3 HTTP/1.1" 304 - "http://fejesp.provisorio.ws/fejesp/" "Mozilla/5.0 (Windows NT 10.0	Win64	x64) AppleWebKit/537.36 (KHTML, like Gecko) Chrome/53.0.2785.116 Safari/537.36"
187.37.7.146 - - [27/Sep/2016:20:43:07 -0300] "GET /wp-content/plugins/woocommerce/assets/js/frontend/cart-fragments.min.js?ver=2.5.2 HTTP/1.1" 304 - "http://fejesp.provisorio.ws/fejesp/" "Mozilla/5.0 (Windows NT 10.0	Win64	x64) AppleWebKit/537.36 (KHTML, like Gecko) Chrome/53.0.2785.116 Safari/537.36"
187.37.7.146 - - [27/Sep/2016:20:43:07 -0300] "GET /wp-content/themes/enfold/js/aviapopup/jquery.magnific-popup.min.js?ver=2 HTTP/1.1" 304 - "http://fejesp.provisorio.ws/fejesp/" "Mozilla/5.0 (Windows NT 10.0	Win64	x64) AppleWebKit/537.36 (KHTML, like Gecko) Chrome/53.0.2785.116 Safari/537.36"
187.37.7.146 - - [27/Sep/2016:20:43:07 -0300] "GET /wp-includes/js/mediaelement/mediaelement-and-player.min.js?ver=2.18.1-a HTTP/1.1" 304 - "http://fejesp.provisorio.ws/fejesp/" "Mozilla/5.0 (Windows NT 10.0	Win64	x64) AppleWebKit/537.36 (KHTML, like Gecko) Chrome/53.0.2785.116 Safari/537.36"
187.37.7.146 - - [27/Sep/2016:20:43:07 -0300] "GET /wp-includes/js/mediaelement/wp-mediaelement.js?ver=4.4.5 HTTP/1.1" 304 - "http://fejesp.provisorio.ws/fejesp/" "Mozilla/5.0 (Windows NT 10.0	Win64	x64) AppleWebKit/537.36 (KHTML, like Gecko) Chrome/53.0.2785.116 Safari/537.36"
187.37.7.146 - - [27/Sep/2016:20:43:07 -0300] "GET /wp-includes/js/comment-reply.min.js?ver=4.4.5 HTTP/1.1" 304 - "http://fejesp.provisorio.ws/fejesp/" "Mozilla/5.0 (Windows NT 10.0	Win64	x64) AppleWebKit/537.36 (KHTML, like Gecko) Chrome/53.0.2785.116 Safari/537.36"
187.37.7.146 - - [27/Sep/2016:20:43:07 -0300] "GET /wp-content/plugins/logo-slider/lgs_jquery.cycle2.js?ver=4.4.5 HTTP/1.1" 304 - "http://fejesp.provisorio.ws/fejesp/" "Mozilla/5.0 (Windows NT 10.0	Win64	x64) AppleWebKit/537.36 (KHTML, like Gecko) Chrome/53.0.2785.116 Safari/537.36"
187.37.7.146 - - [27/Sep/2016:20:43:07 -0300] "GET /wp-includes/js/wp-embed.min.js?ver=4.4.5 HTTP/1.1" 304 - "http://fejesp.provisorio.ws/fejesp/" "Mozilla/5.0 (Windows NT 10.0	Win64	x64) AppleWebKit/537.36 (KHTML, like Gecko) Chrome/53.0.2785.116 Safari/537.36"
187.37.7.146 - - [27/Sep/2016:20:44:59 -0300] "GET /comunicacao-social/ HTTP/1.1" 200 28345 "http://fejesp.provisorio.ws/fejesp/" "Mozilla/5.0 (Windows NT 10.0	Win64	x64) AppleWebKit/537.36 (KHTML, like Gecko) Chrome/53.0.2785.116 Safari/537.36"
201.1.127.124 - - [27/Sep/2016:20:45:43 -0300] "GET / HTTP/1.1" 200 64281 "http://fejesp.provisorio.ws/contrate/" "Mozilla/5.0 (Windows NT 6.2	WOW64) AppleWebKit/537.36 (KHTML, like Gecko) Chrome/53.0.2785.116 Safari/537.36"
201.1.127.124 - - [27/Sep/2016:20:45:46 -0300] "GET /wp-includes/js/jquery/jquery.js?ver=1.11.3 HTTP/1.1" 304 - "http://fejesp.provisorio.ws/" "Mozilla/5.0 (Windows NT 6.2	WOW64) AppleWebKit/537.36 (KHTML, like Gecko) Chrome/53.0.2785.116 Safari/537.36"
201.1.127.124 - - [27/Sep/2016:20:45:46 -0300] "GET /wp-includes/js/jquery/jquery-migrate.min.js?ver=1.2.1 HTTP/1.1" 304 - "http://fejesp.provisorio.ws/" "Mozilla/5.0 (Windows NT 6.2	WOW64) AppleWebKit/537.36 (KHTML, like Gecko) Chrome/53.0.2785.116 Safari/537.36"
201.1.127.124 - - [27/Sep/2016:20:45:46 -0300] "GET /wp-content/plugins/awesome-logos/js/awesome.logos.js?ver=1 HTTP/1.1" 304 - "http://fejesp.provisorio.ws/" "Mozilla/5.0 (Windows NT 6.2	WOW64) AppleWebKit/537.36 (KHTML, like Gecko) Chrome/53.0.2785.116 Safari/537.36"
201.1.127.124 - - [27/Sep/2016:20:45:46 -0300] "GET /wp-content/themes/enfold/js/avia-compat.js?ver=2 HTTP/1.1" 304 - "http://fejesp.provisorio.ws/" "Mozilla/5.0 (Windows NT 6.2	WOW64) AppleWebKit/537.36 (KHTML, like Gecko) Chrome/53.0.2785.116 Safari/537.36"
201.1.127.124 - - [27/Sep/2016:20:45:46 -0300] "GET /wp-content/plugins/easy-logo-slider/js/jquery.jcarousel.min.js?ver=4.4.5 HTTP/1.1" 304 - "http://fejesp.provisorio.ws/" "Mozilla/5.0 (Windows NT 6.2	WOW64) AppleWebKit/537.36 (KHTML, like Gecko) Chrome/53.0.2785.116 Safari/537.36"
201.1.127.124 - - [27/Sep/2016:20:45:46 -0300] "GET /wp-content/plugins/easy-logo-slider/js/jcarousel.responsive.js?ver=4.4.5 HTTP/1.1" 304 - "http://fejesp.provisorio.ws/" "Mozilla/5.0 (Windows NT 6.2	WOW64) AppleWebKit/537.36 (KHTML, like Gecko) Chrome/53.0.2785.116 Safari/537.36"
201.1.127.124 - - [27/Sep/2016:20:45:46 -0300] "GET /wp-content/themes/enfold/config-woocommerce/woocommerce-mod.js?ver=1 HTTP/1.1" 304 - "http://fejesp.provisorio.ws/" "Mozilla/5.0 (Windows NT 6.2	WOW64) AppleWebKit/537.36 (KHTML, like Gecko) Chrome/53.0.2785.116 Safari/537.36"
201.1.127.124 - - [27/Sep/2016:20:45:46 -0300] "GET /wp-content/plugins/woocommerce/assets/js/frontend/add-to-cart.min.js?ver=2.5.2 HTTP/1.1" 304 - "http://fejesp.provisorio.ws/" "Mozilla/5.0 (Windows NT 6.2	WOW64) AppleWebKit/537.36 (KHTML, like Gecko) Chrome/53.0.2785.116 Safari/537.36"
201.1.127.124 - - [27/Sep/2016:20:45:46 -0300] "GET /wp-content/plugins/woocommerce/assets/js/jquery-blockui/jquery.blockUI.min.js?ver=2.70 HTTP/1.1" 304 - "http://fejesp.provisorio.ws/" "Mozilla/5.0 (Windows NT 6.2	WOW64) AppleWebKit/537.36 (KHTML, like Gecko) Chrome/53.0.2785.116 Safari/537.36"
201.1.127.124 - - [27/Sep/2016:20:45:46 -0300] "GET /wp-content/plugins/woocommerce/assets/js/frontend/woocommerce.min.js?ver=2.5.2 HTTP/1.1" 304 - "http://fejesp.provisorio.ws/" "Mozilla/5.0 (Windows NT 6.2	WOW64) AppleWebKit/537.36 (KHTML, like Gecko) Chrome/53.0.2785.116 Safari/537.36"
201.1.127.124 - - [27/Sep/2016:20:45:46 -0300] "GET /wp-content/plugins/woocommerce/assets/js/jquery-cookie/jquery.cookie.min.js?ver=1.4.1 HTTP/1.1" 304 - "http://fejesp.provisorio.ws/" "Mozilla/5.0 (Windows NT 6.2	WOW64) AppleWebKit/537.36 (KHTML, like Gecko) Chrome/53.0.2785.116 Safari/537.36"
201.1.127.124 - - [27/Sep/2016:20:45:46 -0300] "GET /wp-content/plugins/woocommerce/assets/js/frontend/cart-fragments.min.js?ver=2.5.2 HTTP/1.1" 304 - "http://fejesp.provisorio.ws/" "Mozilla/5.0 (Windows NT 6.2	WOW64) AppleWebKit/537.36 (KHTML, like Gecko) Chrome/53.0.2785.116 Safari/537.36"
201.1.127.124 - - [27/Sep/2016:20:45:46 -0300] "GET /wp-content/themes/enfold/js/aviapopup/jquery.magnific-popup.min.js?ver=2 HTTP/1.1" 304 - "http://fejesp.provisorio.ws/" "Mozilla/5.0 (Windows NT 6.2	WOW64) AppleWebKit/537.36 (KHTML, like Gecko) Chrome/53.0.2785.116 Safari/537.36"
201.1.127.124 - - [27/Sep/2016:20:45:46 -0300] "GET /wp-content/themes/enfold/js/avia.js?ver=3 HTTP/1.1" 304 - "http://fejesp.provisorio.ws/" "Mozilla/5.0 (Windows NT 6.2	WOW64) AppleWebKit/537.36 (KHTML, like Gecko) Chrome/53.0.2785.116 Safari/537.36"
201.1.127.124 - - [27/Sep/2016:20:45:46 -0300] "GET /wp-content/themes/enfold/js/shortcodes.js?ver=3 HTTP/1.1" 304 - "http://fejesp.provisorio.ws/" "Mozilla/5.0 (Windows NT 6.2	WOW64) AppleWebKit/537.36 (KHTML, like Gecko) Chrome/53.0.2785.116 Safari/537.36"
201.1.127.124 - - [27/Sep/2016:20:45:46 -0300] "GET /wp-includes/js/mediaelement/mediaelement-and-player.min.js?ver=2.18.1-a HTTP/1.1" 304 - "http://fejesp.provisorio.ws/" "Mozilla/5.0 (Windows NT 6.2	WOW64) AppleWebKit/537.36 (KHTML, like Gecko) Chrome/53.0.2785.116 Safari/537.36"
201.1.127.124 - - [27/Sep/2016:20:45:46 -0300] "GET /wp-includes/js/mediaelement/wp-mediaelement.js?ver=4.4.5 HTTP/1.1" 304 - "http://fejesp.provisorio.ws/" "Mozilla/5.0 (Windows NT 6.2	WOW64) AppleWebKit/537.36 (KHTML, like Gecko) Chrome/53.0.2785.116 Safari/537.36"
201.1.127.124 - - [27/Sep/2016:20:45:46 -0300] "GET /wp-includes/js/comment-reply.min.js?ver=4.4.5 HTTP/1.1" 304 - "http://fejesp.provisorio.ws/" "Mozilla/5.0 (Windows NT 6.2	WOW64) AppleWebKit/537.36 (KHTML, like Gecko) Chrome/53.0.2785.116 Safari/537.36"
201.1.127.124 - - [27/Sep/2016:20:45:46 -0300] "GET /wp-content/plugins/logo-slider/lgs_jquery.cycle2.js?ver=4.4.5 HTTP/1.1" 304 - "http://fejesp.provisorio.ws/" "Mozilla/5.0 (Windows NT 6.2	WOW64) AppleWebKit/537.36 (KHTML, like Gecko) Chrome/53.0.2785.116 Safari/537.36"
201.1.127.124 - - [27/Sep/2016:20:45:46 -0300] "GET /wp-includes/js/wp-embed.min.js?ver=4.4.5 HTTP/1.1" 304 - "http://fejesp.provisorio.ws/" "Mozilla/5.0 (Windows NT 6.2	WOW64) AppleWebKit/537.36 (KHTML, like Gecko) Chrome/53.0.2785.116 Safari/537.36"
201.1.127.124 - - [27/Sep/2016:20:45:46 -0300] "GET /wp-content/uploads/2016/07/logo-branco-menu-300x142.png HTTP/1.1" 304 - "http://fejesp.provisorio.ws/" "Mozilla/5.0 (Windows NT 6.2	WOW64) AppleWebKit/537.36 (KHTML, like Gecko) Chrome/53.0.2785.116 Safari/537.36"
201.1.127.124 - - [27/Sep/2016:20:45:46 -0300] "GET /wp-content/uploads/2015/02/10407307_812175295526593_1566167955731844376_n.png HTTP/1.1" 304 - "http://fejesp.provisorio.ws/" "Mozilla/5.0 (Windows NT 6.2	WOW64) AppleWebKit/537.36 (KHTML, like Gecko) Chrome/53.0.2785.116 Safari/537.36"
201.1.127.124 - - [27/Sep/2016:20:45:46 -0300] "GET /wp-content/uploads/2015/02/Logotipo-Fejesp_branco-300x104.png HTTP/1.1" 304 - "http://fejesp.provisorio.ws/" "Mozilla/5.0 (Windows NT 6.2	WOW64) AppleWebKit/537.36 (KHTML, like Gecko) Chrome/53.0.2785.116 Safari/537.36"
201.1.127.124 - - [27/Sep/2016:20:45:46 -0300] "GET /wp-content/uploads/2015/02/13012700_927037417406777_7147789815857317900_n.png HTTP/1.1" 304 - "http://fejesp.provisorio.ws/" "Mozilla/5.0 (Windows NT 6.2	WOW64) AppleWebKit/537.36 (KHTML, like Gecko) Chrome/53.0.2785.116 Safari/537.36"
201.1.127.124 - - [27/Sep/2016:20:45:46 -0300] "GET /wp-content/uploads/2015/02/13912565_1020976664646454_8325923101268959120_n.png HTTP/1.1" 304 - "http://fejesp.provisorio.ws/" "Mozilla/5.0 (Windows NT 6.2	WOW64) AppleWebKit/537.36 (KHTML, like Gecko) Chrome/53.0.2785.116 Safari/537.36"
201.1.127.124 - - [27/Sep/2016:20:45:46 -0300] "GET /wp-content/uploads/2016/07/capa_Fejesp-260x185.jpg HTTP/1.1" 304 - "http://fejesp.provisorio.ws/" "Mozilla/5.0 (Windows NT 6.2	WOW64) AppleWebKit/537.36 (KHTML, like Gecko) Chrome/53.0.2785.116 Safari/537.36"
201.1.127.124 - - [27/Sep/2016:20:45:46 -0300] "GET /wp-content/uploads/2015/02/Sem-t%C3%ADtulo-1500x423.png HTTP/1.1" 304 - "http://fejesp.provisorio.ws/" "Mozilla/5.0 (Windows NT 6.2	WOW64) AppleWebKit/537.36 (KHTML, like Gecko) Chrome/53.0.2785.116 Safari/537.36"
201.1.127.124 - - [27/Sep/2016:20:45:46 -0300] "GET /wp-content/uploads/2016/09/votorantim-120x120.png HTTP/1.1" 304 - "http://fejesp.provisorio.ws/" "Mozilla/5.0 (Windows NT 6.2	WOW64) AppleWebKit/537.36 (KHTML, like Gecko) Chrome/53.0.2785.116 Safari/537.36"
201.1.127.124 - - [27/Sep/2016:20:45:46 -0300] "GET /wp-content/uploads/2016/09/globo-120x120.png HTTP/1.1" 304 - "http://fejesp.provisorio.ws/" "Mozilla/5.0 (Windows NT 6.2	WOW64) AppleWebKit/537.36 (KHTML, like Gecko) Chrome/53.0.2785.116 Safari/537.36"
201.1.127.124 - - [27/Sep/2016:20:45:46 -0300] "GET /wp-content/uploads/2016/09/bosch-120x120.png HTTP/1.1" 304 - "http://fejesp.provisorio.ws/" "Mozilla/5.0 (Windows NT 6.2	WOW64) AppleWebKit/537.36 (KHTML, like Gecko) Chrome/53.0.2785.116 Safari/537.36"
201.1.127.124 - - [27/Sep/2016:20:45:46 -0300] "GET /wp-content/uploads/2016/09/bridge-120x120.png HTTP/1.1" 304 - "http://fejesp.provisorio.ws/" "Mozilla/5.0 (Windows NT 6.2	WOW64) AppleWebKit/537.36 (KHTML, like Gecko) Chrome/53.0.2785.116 Safari/537.36"
201.1.127.124 - - [27/Sep/2016:20:45:46 -0300] "GET /wp-content/uploads/2016/09/ibvendas-120x120.png HTTP/1.1" 304 - "http://fejesp.provisorio.ws/" "Mozilla/5.0 (Windows NT 6.2	WOW64) AppleWebKit/537.36 (KHTML, like Gecko) Chrome/53.0.2785.116 Safari/537.36"
201.1.127.124 - - [27/Sep/2016:20:45:46 -0300] "GET /wp-content/uploads/2016/09/itau-120x120.png HTTP/1.1" 304 - "http://fejesp.provisorio.ws/" "Mozilla/5.0 (Windows NT 6.2	WOW64) AppleWebKit/537.36 (KHTML, like Gecko) Chrome/53.0.2785.116 Safari/537.36"
201.1.127.124 - - [27/Sep/2016:20:45:46 -0300] "GET /wp-content/themes/enfold/images/background-images/dots-for-dark-background.png HTTP/1.1" 304 - "http://fejesp.provisorio.ws/" "Mozilla/5.0 (Windows NT 6.2	WOW64) AppleWebKit/537.36 (KHTML, like Gecko) Chrome/53.0.2785.116 Safari/537.36"
201.1.127.124 - - [27/Sep/2016:20:45:46 -0300] "GET /wp-content/uploads/2016/09/seja-trainee-120x120.png HTTP/1.1" 304 - "http://fejesp.provisorio.ws/" "Mozilla/5.0 (Windows NT 6.2	WOW64) AppleWebKit/537.36 (KHTML, like Gecko) Chrome/53.0.2785.116 Safari/537.36"
201.1.127.124 - - [27/Sep/2016:20:45:46 -0300] "GET /wp-content/uploads/2016/09/FIESP-120x120.png HTTP/1.1" 304 - "http://fejesp.provisorio.ws/" "Mozilla/5.0 (Windows NT 6.2	WOW64) AppleWebKit/537.36 (KHTML, like Gecko) Chrome/53.0.2785.116 Safari/537.36"
201.1.127.124 - - [27/Sep/2016:20:45:46 -0300] "GET /wp-content/uploads/2016/09/governo-sp-120x120.png HTTP/1.1" 304 - "http://fejesp.provisorio.ws/" "Mozilla/5.0 (Windows NT 6.2	WOW64) AppleWebKit/537.36 (KHTML, like Gecko) Chrome/53.0.2785.116 Safari/537.36"
201.1.127.124 - - [27/Sep/2016:20:45:46 -0300] "GET /wp-content/uploads/2016/09/bain-120x120.png HTTP/1.1" 304 - "http://fejesp.provisorio.ws/" "Mozilla/5.0 (Windows NT 6.2	WOW64) AppleWebKit/537.36 (KHTML, like Gecko) Chrome/53.0.2785.116 Safari/537.36"
201.1.127.124 - - [27/Sep/2016:20:45:46 -0300] "GET /wp-content/uploads/2016/09/endeavor-120x120.png HTTP/1.1" 304 - "http://fejesp.provisorio.ws/" "Mozilla/5.0 (Windows NT 6.2	WOW64) AppleWebKit/537.36 (KHTML, like Gecko) Chrome/53.0.2785.116 Safari/537.36"
201.1.127.124 - - [27/Sep/2016:20:45:46 -0300] "GET /wp-content/uploads/2016/09/felipelli-120x120.png HTTP/1.1" 304 - "http://fejesp.provisorio.ws/" "Mozilla/5.0 (Windows NT 6.2	WOW64) AppleWebKit/537.36 (KHTML, like Gecko) Chrome/53.0.2785.116 Safari/537.36"
201.1.127.124 - - [27/Sep/2016:20:45:46 -0300] "GET /wp-content/uploads/2016/09/fundacao-estudar-120x120.png HTTP/1.1" 304 - "http://fejesp.provisorio.ws/" "Mozilla/5.0 (Windows NT 6.2	WOW64) AppleWebKit/537.36 (KHTML, like Gecko) Chrome/53.0.2785.116 Safari/537.36"
201.1.127.124 - - [27/Sep/2016:20:45:46 -0300] "GET /wp-content/uploads/2016/09/ensina-brasil-120x120.png HTTP/1.1" 304 - "http://fejesp.provisorio.ws/" "Mozilla/5.0 (Windows NT 6.2	WOW64) AppleWebKit/537.36 (KHTML, like Gecko) Chrome/53.0.2785.116 Safari/537.36"
201.1.127.124 - - [27/Sep/2016:20:45:46 -0300] "GET /wp-content/uploads/2016/09/vetorbrasil-Logo-maior-120x120.png HTTP/1.1" 304 - "http://fejesp.provisorio.ws/" "Mozilla/5.0 (Windows NT 6.2	WOW64) AppleWebKit/537.36 (KHTML, like Gecko) Chrome/53.0.2785.116 Safari/537.36"
201.1.127.124 - - [27/Sep/2016:20:45:46 -0300] "GET /wp-includes/js/wp-emoji-release.min.js?ver=4.4.5 HTTP/1.1" 304 - "http://fejesp.provisorio.ws/" "Mozilla/5.0 (Windows NT 6.2	WOW64) AppleWebKit/537.36 (KHTML, like Gecko) Chrome/53.0.2785.116 Safari/537.36"
201.1.127.124 - - [27/Sep/2016:20:45:58 -0300] "GET /fejesp/ HTTP/1.1" 200 53551 "http://fejesp.provisorio.ws/" "Mozilla/5.0 (Windows NT 6.2	WOW64) AppleWebKit/537.36 (KHTML, like Gecko) Chrome/53.0.2785.116 Safari/537.36"
201.1.127.124 - - [27/Sep/2016:20:46:01 -0300] "GET /wp-content/uploads/2016/08/DSC0061-1030x687.jpg HTTP/1.1" 304 - "http://fejesp.provisorio.ws/fejesp/" "Mozilla/5.0 (Windows NT 6.2	WOW64) AppleWebKit/537.36 (KHTML, like Gecko) Chrome/53.0.2785.116 Safari/537.36"
201.1.127.124 - - [27/Sep/2016:20:46:01 -0300] "GET /wp-content/uploads/2015/02/paixao-pela-rede-80x80.png HTTP/1.1" 304 - "http://fejesp.provisorio.ws/fejesp/" "Mozilla/5.0 (Windows NT 6.2	WOW64) AppleWebKit/537.36 (KHTML, like Gecko) Chrome/53.0.2785.116 Safari/537.36"
201.1.127.124 - - [27/Sep/2016:20:46:01 -0300] "GET /wp-content/uploads/2015/02/foco-em-resultado-80x80.png HTTP/1.1" 304 - "http://fejesp.provisorio.ws/fejesp/" "Mozilla/5.0 (Windows NT 6.2	WOW64) AppleWebKit/537.36 (KHTML, like Gecko) Chrome/53.0.2785.116 Safari/537.36"
201.1.127.124 - - [27/Sep/2016:20:46:01 -0300] "GET /wp-content/uploads/2015/02/postura-empreendedora-80x80.png HTTP/1.1" 304 - "http://fejesp.provisorio.ws/fejesp/" "Mozilla/5.0 (Windows NT 6.2	WOW64) AppleWebKit/537.36 (KHTML, like Gecko) Chrome/53.0.2785.116 Safari/537.36"
201.1.127.124 - - [27/Sep/2016:20:46:01 -0300] "GET /wp-content/uploads/2015/02/visao-de-futuro-80x80.png HTTP/1.1" 304 - "http://fejesp.provisorio.ws/fejesp/" "Mozilla/5.0 (Windows NT 6.2	WOW64) AppleWebKit/537.36 (KHTML, like Gecko) Chrome/53.0.2785.116 Safari/537.36"
201.1.127.124 - - [27/Sep/2016:20:46:01 -0300] "GET /wp-content/uploads/2016/08/Manzano.png HTTP/1.1" 304 - "http://fejesp.provisorio.ws/fejesp/" "Mozilla/5.0 (Windows NT 6.2	WOW64) AppleWebKit/537.36 (KHTML, like Gecko) Chrome/53.0.2785.116 Safari/537.36"
201.1.127.124 - - [27/Sep/2016:20:46:01 -0300] "GET /wp-content/uploads/2016/08/Andrei.png HTTP/1.1" 304 - "http://fejesp.provisorio.ws/fejesp/" "Mozilla/5.0 (Windows NT 6.2	WOW64) AppleWebKit/537.36 (KHTML, like Gecko) Chrome/53.0.2785.116 Safari/537.36"
201.1.127.124 - - [27/Sep/2016:20:46:01 -0300] "GET /wp-content/uploads/2016/08/PresJohn.png HTTP/1.1" 304 - "http://fejesp.provisorio.ws/fejesp/" "Mozilla/5.0 (Windows NT 6.2	WOW64) AppleWebKit/537.36 (KHTML, like Gecko) Chrome/53.0.2785.116 Safari/537.36"
201.1.127.124 - - [27/Sep/2016:20:46:01 -0300] "GET /wp-content/uploads/2016/08/Leco.png HTTP/1.1" 304 - "http://fejesp.provisorio.ws/fejesp/" "Mozilla/5.0 (Windows NT 6.2	WOW64) AppleWebKit/537.36 (KHTML, like Gecko) Chrome/53.0.2785.116 Safari/537.36"
201.1.127.124 - - [27/Sep/2016:20:46:01 -0300] "GET /wp-content/uploads/2016/08/Buli.png HTTP/1.1" 304 - "http://fejesp.provisorio.ws/fejesp/" "Mozilla/5.0 (Windows NT 6.2	WOW64) AppleWebKit/537.36 (KHTML, like Gecko) Chrome/53.0.2785.116 Safari/537.36"
201.1.127.124 - - [27/Sep/2016:20:46:01 -0300] "GET /wp-content/uploads/2016/08/Touruo.png HTTP/1.1" 304 - "http://fejesp.provisorio.ws/fejesp/" "Mozilla/5.0 (Windows NT 6.2	WOW64) AppleWebKit/537.36 (KHTML, like Gecko) Chrome/53.0.2785.116 Safari/537.36"
201.1.127.124 - - [27/Sep/2016:20:46:01 -0300] "GET /wp-content/uploads/2016/08/Jaque.png HTTP/1.1" 304 - "http://fejesp.provisorio.ws/fejesp/" "Mozilla/5.0 (Windows NT 6.2	WOW64) AppleWebKit/537.36 (KHTML, like Gecko) Chrome/53.0.2785.116 Safari/537.36"
