# Supplementary material for: Development of a computer-aided design software for the quantitative evaluation of aesthetic damage
Source: PLoS One. 2019 Dec 18;14(12):e0226322. doi: 10.1371/journal.pone.0226322 (PMC6919621; doi:10.1371/journal.pone.0226322)
Supplement: S1 Code site — 1. (ZIP) [file pone.0226322.s001.zip › [EESC_jr][Projeto]Relatorio_07_21/logs/access_log20160928]

66.249.83.87 - - [28/Sep/2016:17:06:48 -0300] "GET / HTTP/1.1" 200 64277 "-" "Mozilla/5.0 (X11	Linux x86_64) AppleWebKit/537.36 (KHTML, like Gecko) Chrome/49.0.2623.75 Safari/537.36 Google Favicon"
66.249.83.86 - - [28/Sep/2016:17:06:56 -0300] "GET /wp-content/uploads/2016/07/favicon-296x300.png HTTP/1.1" 200 7829 "-" "Mozilla/5.0 (X11	Linux x86_64) AppleWebKit/537.36 (KHTML, like Gecko) Chrome/49.0.2623.75 Safari/537.36 Google Favicon"
191.252.51.214 - - [28/Sep/2016:17:06:52 -0300] "POST /wp-cron.php?doing_wp_cron=1475093211.9303309917449951171875 HTTP/1.0" 200 - "-" "WordPress/4.4.5	http://fejesp.provisorio.ws"
200.136.206.18 - - [28/Sep/2016:19:55:21 -0300] "GET / HTTP/1.1" 200 64279 "-" "Mozilla/5.0 (Windows NT 10.0	WOW64) AppleWebKit/537.36 (KHTML, like Gecko) Chrome/53.0.2785.116 Safari/537.36"
200.136.206.18 - - [28/Sep/2016:19:55:25 -0300] "GET /wp-content/themes/enfold/config-woocommerce/woocommerce-mod.css?ver=4.4.5 HTTP/1.1" 200 69933 "http://fejesp.provisorio.ws/" "Mozilla/5.0 (Windows NT 10.0	WOW64) AppleWebKit/537.36 (KHTML, like Gecko) Chrome/53.0.2785.116 Safari/537.36"
200.136.206.18 - - [28/Sep/2016:19:55:25 -0300] "GET /wp-content/themes/enfold/css/base.css?ver=2 HTTP/1.1" 200 13486 "http://fejesp.provisorio.ws/" "Mozilla/5.0 (Windows NT 10.0	WOW64) AppleWebKit/537.36 (KHTML, like Gecko) Chrome/53.0.2785.116 Safari/537.36"
200.136.206.18 - - [28/Sep/2016:19:55:25 -0300] "GET /wp-content/themes/enfold/css/grid.css?ver=2 HTTP/1.1" 200 9090 "http://fejesp.provisorio.ws/" "Mozilla/5.0 (Windows NT 10.0	WOW64) AppleWebKit/537.36 (KHTML, like Gecko) Chrome/53.0.2785.116 Safari/537.36"
200.136.206.18 - - [28/Sep/2016:19:55:25 -0300] "GET /wp-content/themes/enfold/css/layout.css?ver=2 HTTP/1.1" 200 100409 "http://fejesp.provisorio.ws/" "Mozilla/5.0 (Windows NT 10.0	WOW64) AppleWebKit/537.36 (KHTML, like Gecko) Chrome/53.0.2785.116 Safari/537.36"
200.136.206.18 - - [28/Sep/2016:19:55:25 -0300] "GET /wp-content/themes/enfold/css/shortcodes.css?ver=2 HTTP/1.1" 200 166418 "http://fejesp.provisorio.ws/" "Mozilla/5.0 (Windows NT 10.0	WOW64) AppleWebKit/537.36 (KHTML, like Gecko) Chrome/53.0.2785.116 Safari/537.36"
200.136.206.18 - - [28/Sep/2016:19:55:25 -0300] "GET /wp-content/themes/enfold/js/aviapopup/magnific-popup.css?ver=1 HTTP/1.1" 200 7640 "http://fejesp.provisorio.ws/" "Mozilla/5.0 (Windows NT 10.0	WOW64) AppleWebKit/537.36 (KHTML, like Gecko) Chrome/53.0.2785.116 Safari/537.36"
200.136.206.18 - - [28/Sep/2016:19:55:25 -0300] "GET /wp-content/themes/enfold/js/mediaelement/skin-1/mediaelementplayer.css?ver=1 HTTP/1.1" 200 18247 "http://fejesp.provisorio.ws/" "Mozilla/5.0 (Windows NT 10.0	WOW64) AppleWebKit/537.36 (KHTML, like Gecko) Chrome/53.0.2785.116 Safari/537.36"
200.136.206.18 - - [28/Sep/2016:19:55:25 -0300] "GET /wp-content/uploads/dynamic_avia/enfold_themekiller.com.css?ver=57e1bfceaf41f HTTP/1.1" 200 147052 "http://fejesp.provisorio.ws/" "Mozilla/5.0 (Windows NT 10.0	WOW64) AppleWebKit/537.36 (KHTML, like Gecko) Chrome/53.0.2785.116 Safari/537.36"
200.136.206.18 - - [28/Sep/2016:19:55:25 -0300] "GET /wp-content/themes/enfold/css/custom.css?ver=2 HTTP/1.1" 200 707 "http://fejesp.provisorio.ws/" "Mozilla/5.0 (Windows NT 10.0	WOW64) AppleWebKit/537.36 (KHTML, like Gecko) Chrome/53.0.2785.116 Safari/537.36"
200.136.206.18 - - [28/Sep/2016:19:55:25 -0300] "GET /wp-content/plugins/easy-logo-slider/css/jcarouselresponsive.css?ver=4.4.5 HTTP/1.1" 200 2010 "http://fejesp.provisorio.ws/" "Mozilla/5.0 (Windows NT 10.0	WOW64) AppleWebKit/537.36 (KHTML, like Gecko) Chrome/53.0.2785.116 Safari/537.36"
200.136.206.18 - - [28/Sep/2016:19:55:25 -0300] "GET /wp-content/plugins/easy-logo-slider/css/style-admin.css?ver=4.4.5 HTTP/1.1" 200 5249 "http://fejesp.provisorio.ws/" "Mozilla/5.0 (Windows NT 10.0	WOW64) AppleWebKit/537.36 (KHTML, like Gecko) Chrome/53.0.2785.116 Safari/537.36"
200.136.206.18 - - [28/Sep/2016:19:55:25 -0300] "GET /wp-includes/js/jquery/jquery.js?ver=1.11.3 HTTP/1.1" 200 95977 "http://fejesp.provisorio.ws/" "Mozilla/5.0 (Windows NT 10.0	WOW64) AppleWebKit/537.36 (KHTML, like Gecko) Chrome/53.0.2785.116 Safari/537.36"
200.136.206.18 - - [28/Sep/2016:19:55:25 -0300] "GET /wp-content/plugins/lightweight-social-icons/css/style.css HTTP/1.1" 200 11137 "http://fejesp.provisorio.ws/" "Mozilla/5.0 (Windows NT 10.0	WOW64) AppleWebKit/537.36 (KHTML, like Gecko) Chrome/53.0.2785.116 Safari/537.36"
200.136.206.18 - - [28/Sep/2016:19:55:26 -0300] "GET /wp-includes/js/jquery/jquery-migrate.min.js?ver=1.2.1 HTTP/1.1" 200 7200 "http://fejesp.provisorio.ws/" "Mozilla/5.0 (Windows NT 10.0	WOW64) AppleWebKit/537.36 (KHTML, like Gecko) Chrome/53.0.2785.116 Safari/537.36"
200.136.206.18 - - [28/Sep/2016:19:55:26 -0300] "GET /wp-content/plugins/awesome-logos/js/awesome.logos.js?ver=1 HTTP/1.1" 200 6468 "http://fejesp.provisorio.ws/" "Mozilla/5.0 (Windows NT 10.0	WOW64) AppleWebKit/537.36 (KHTML, like Gecko) Chrome/53.0.2785.116 Safari/537.36"
200.136.206.18 - - [28/Sep/2016:19:55:26 -0300] "GET /wp-content/themes/enfold/js/avia-compat.js?ver=2 HTTP/1.1" 200 2106 "http://fejesp.provisorio.ws/" "Mozilla/5.0 (Windows NT 10.0	WOW64) AppleWebKit/537.36 (KHTML, like Gecko) Chrome/53.0.2785.116 Safari/537.36"
200.136.206.18 - - [28/Sep/2016:19:55:26 -0300] "GET /wp-content/plugins/easy-logo-slider/js/jquery.jcarousel.min.js?ver=4.4.5 HTTP/1.1" 200 17494 "http://fejesp.provisorio.ws/" "Mozilla/5.0 (Windows NT 10.0	WOW64) AppleWebKit/537.36 (KHTML, like Gecko) Chrome/53.0.2785.116 Safari/537.36"
200.136.206.18 - - [28/Sep/2016:19:55:26 -0300] "GET /wp-content/plugins/easy-logo-slider/js/jcarousel.responsive.js?ver=4.4.5 HTTP/1.1" 200 2331 "http://fejesp.provisorio.ws/" "Mozilla/5.0 (Windows NT 10.0	WOW64) AppleWebKit/537.36 (KHTML, like Gecko) Chrome/53.0.2785.116 Safari/537.36"
200.136.206.18 - - [28/Sep/2016:19:55:26 -0300] "GET /wp-content/themes/enfold/config-woocommerce/woocommerce-mod.js?ver=1 HTTP/1.1" 200 6942 "http://fejesp.provisorio.ws/" "Mozilla/5.0 (Windows NT 10.0	WOW64) AppleWebKit/537.36 (KHTML, like Gecko) Chrome/53.0.2785.116 Safari/537.36"
200.136.206.18 - - [28/Sep/2016:19:55:26 -0300] "GET /wp-content/plugins/woocommerce/assets/js/frontend/add-to-cart.min.js?ver=2.5.2 HTTP/1.1" 200 1731 "http://fejesp.provisorio.ws/" "Mozilla/5.0 (Windows NT 10.0	WOW64) AppleWebKit/537.36 (KHTML, like Gecko) Chrome/53.0.2785.116 Safari/537.36"
200.136.206.18 - - [28/Sep/2016:19:55:26 -0300] "GET /wp-content/plugins/woocommerce/assets/js/jquery-blockui/jquery.blockUI.min.js?ver=2.70 HTTP/1.1" 200 9565 "http://fejesp.provisorio.ws/" "Mozilla/5.0 (Windows NT 10.0	WOW64) AppleWebKit/537.36 (KHTML, like Gecko) Chrome/53.0.2785.116 Safari/537.36"
200.136.206.18 - - [28/Sep/2016:19:55:26 -0300] "GET /wp-content/plugins/woocommerce/assets/js/frontend/woocommerce.min.js?ver=2.5.2 HTTP/1.1" 200 277 "http://fejesp.provisorio.ws/" "Mozilla/5.0 (Windows NT 10.0	WOW64) AppleWebKit/537.36 (KHTML, like Gecko) Chrome/53.0.2785.116 Safari/537.36"
200.136.206.18 - - [28/Sep/2016:19:55:26 -0300] "GET /wp-content/plugins/woocommerce/assets/js/jquery-cookie/jquery.cookie.min.js?ver=1.4.1 HTTP/1.1" 200 1414 "http://fejesp.provisorio.ws/" "Mozilla/5.0 (Windows NT 10.0	WOW64) AppleWebKit/537.36 (KHTML, like Gecko) Chrome/53.0.2785.116 Safari/537.36"
200.136.206.18 - - [28/Sep/2016:19:55:26 -0300] "GET /wp-content/plugins/woocommerce/assets/js/frontend/cart-fragments.min.js?ver=2.5.2 HTTP/1.1" 200 2287 "http://fejesp.provisorio.ws/" "Mozilla/5.0 (Windows NT 10.0	WOW64) AppleWebKit/537.36 (KHTML, like Gecko) Chrome/53.0.2785.116 Safari/537.36"
200.136.206.18 - - [28/Sep/2016:19:55:26 -0300] "GET /wp-content/themes/enfold/js/avia.js?ver=3 HTTP/1.1" 200 111220 "http://fejesp.provisorio.ws/" "Mozilla/5.0 (Windows NT 10.0	WOW64) AppleWebKit/537.36 (KHTML, like Gecko) Chrome/53.0.2785.116 Safari/537.36"
200.136.206.18 - - [28/Sep/2016:19:55:26 -0300] "GET /wp-content/themes/enfold/js/shortcodes.js?ver=3 HTTP/1.1" 200 140050 "http://fejesp.provisorio.ws/" "Mozilla/5.0 (Windows NT 10.0	WOW64) AppleWebKit/537.36 (KHTML, like Gecko) Chrome/53.0.2785.116 Safari/537.36"
200.136.206.18 - - [28/Sep/2016:19:55:26 -0300] "GET /wp-content/themes/enfold/js/aviapopup/jquery.magnific-popup.min.js?ver=2 HTTP/1.1" 200 20947 "http://fejesp.provisorio.ws/" "Mozilla/5.0 (Windows NT 10.0	WOW64) AppleWebKit/537.36 (KHTML, like Gecko) Chrome/53.0.2785.116 Safari/537.36"
200.136.206.18 - - [28/Sep/2016:19:55:26 -0300] "GET /wp-includes/js/mediaelement/mediaelement-and-player.min.js?ver=2.18.1-a HTTP/1.1" 200 80671 "http://fejesp.provisorio.ws/" "Mozilla/5.0 (Windows NT 10.0	WOW64) AppleWebKit/537.36 (KHTML, like Gecko) Chrome/53.0.2785.116 Safari/537.36"
200.136.206.18 - - [28/Sep/2016:19:55:26 -0300] "GET /wp-includes/js/mediaelement/wp-mediaelement.js?ver=4.4.5 HTTP/1.1" 200 1537 "http://fejesp.provisorio.ws/" "Mozilla/5.0 (Windows NT 10.0	WOW64) AppleWebKit/537.36 (KHTML, like Gecko) Chrome/53.0.2785.116 Safari/537.36"
200.136.206.18 - - [28/Sep/2016:19:55:26 -0300] "GET /wp-includes/js/comment-reply.min.js?ver=4.4.5 HTTP/1.1" 200 1078 "http://fejesp.provisorio.ws/" "Mozilla/5.0 (Windows NT 10.0	WOW64) AppleWebKit/537.36 (KHTML, like Gecko) Chrome/53.0.2785.116 Safari/537.36"
200.136.206.18 - - [28/Sep/2016:19:55:26 -0300] "GET /wp-content/plugins/logo-slider/lgs_jquery.cycle2.js?ver=4.4.5 HTTP/1.1" 200 50056 "http://fejesp.provisorio.ws/" "Mozilla/5.0 (Windows NT 10.0	WOW64) AppleWebKit/537.36 (KHTML, like Gecko) Chrome/53.0.2785.116 Safari/537.36"
200.136.206.18 - - [28/Sep/2016:19:55:26 -0300] "GET /wp-includes/js/wp-embed.min.js?ver=4.4.5 HTTP/1.1" 200 1403 "http://fejesp.provisorio.ws/" "Mozilla/5.0 (Windows NT 10.0	WOW64) AppleWebKit/537.36 (KHTML, like Gecko) Chrome/53.0.2785.116 Safari/537.36"
200.136.206.18 - - [28/Sep/2016:19:55:26 -0300] "GET /wp-content/uploads/2015/02/Logotipo-Fejesp_branco-300x104.png HTTP/1.1" 200 8429 "http://fejesp.provisorio.ws/" "Mozilla/5.0 (Windows NT 10.0	WOW64) AppleWebKit/537.36 (KHTML, like Gecko) Chrome/53.0.2785.116 Safari/537.36"
200.136.206.18 - - [28/Sep/2016:19:55:26 -0300] "GET /wp-content/uploads/2016/07/logo-branco-menu-300x142.png HTTP/1.1" 200 7325 "http://fejesp.provisorio.ws/" "Mozilla/5.0 (Windows NT 10.0	WOW64) AppleWebKit/537.36 (KHTML, like Gecko) Chrome/53.0.2785.116 Safari/537.36"
200.136.206.18 - - [28/Sep/2016:19:55:26 -0300] "GET /wp-content/uploads/2015/02/10407307_812175295526593_1566167955731844376_n.png HTTP/1.1" 200 105577 "http://fejesp.provisorio.ws/" "Mozilla/5.0 (Windows NT 10.0	WOW64) AppleWebKit/537.36 (KHTML, like Gecko) Chrome/53.0.2785.116 Safari/537.36"
200.136.206.18 - - [28/Sep/2016:19:55:26 -0300] "GET /wp-content/uploads/2015/02/13012700_927037417406777_7147789815857317900_n.png HTTP/1.1" 200 78854 "http://fejesp.provisorio.ws/" "Mozilla/5.0 (Windows NT 10.0	WOW64) AppleWebKit/537.36 (KHTML, like Gecko) Chrome/53.0.2785.116 Safari/537.36"
200.136.206.18 - - [28/Sep/2016:19:55:26 -0300] "GET /wp-content/uploads/2015/02/13912565_1020976664646454_8325923101268959120_n.png HTTP/1.1" 200 283655 "http://fejesp.provisorio.ws/" "Mozilla/5.0 (Windows NT 10.0	WOW64) AppleWebKit/537.36 (KHTML, like Gecko) Chrome/53.0.2785.116 Safari/537.36"
200.136.206.18 - - [28/Sep/2016:19:55:26 -0300] "GET /wp-content/uploads/2015/02/Sem-t%C3%ADtulo-1500x423.png HTTP/1.1" 200 638892 "http://fejesp.provisorio.ws/" "Mozilla/5.0 (Windows NT 10.0	WOW64) AppleWebKit/537.36 (KHTML, like Gecko) Chrome/53.0.2785.116 Safari/537.36"
200.136.206.18 - - [28/Sep/2016:19:55:26 -0300] "GET /wp-content/uploads/2016/07/capa_Fejesp-260x185.jpg HTTP/1.1" 200 11890 "http://fejesp.provisorio.ws/" "Mozilla/5.0 (Windows NT 10.0	WOW64) AppleWebKit/537.36 (KHTML, like Gecko) Chrome/53.0.2785.116 Safari/537.36"
200.136.206.18 - - [28/Sep/2016:19:55:26 -0300] "GET /wp-content/themes/enfold/config-templatebuilder/avia-template-builder/assets/fonts/entypo-fontello.woff?v=3 HTTP/1.1" 200 30804 "http://fejesp.provisorio.ws/" "Mozilla/5.0 (Windows NT 10.0	WOW64) AppleWebKit/537.36 (KHTML, like Gecko) Chrome/53.0.2785.116 Safari/537.36"
200.136.206.18 - - [28/Sep/2016:19:55:27 -0300] "GET /wp-content/uploads/2016/09/votorantim-120x120.png HTTP/1.1" 200 6714 "http://fejesp.provisorio.ws/" "Mozilla/5.0 (Windows NT 10.0	WOW64) AppleWebKit/537.36 (KHTML, like Gecko) Chrome/53.0.2785.116 Safari/537.36"
200.136.206.18 - - [28/Sep/2016:19:55:27 -0300] "GET /wp-content/uploads/2016/09/globo-120x120.png HTTP/1.1" 200 4732 "http://fejesp.provisorio.ws/" "Mozilla/5.0 (Windows NT 10.0	WOW64) AppleWebKit/537.36 (KHTML, like Gecko) Chrome/53.0.2785.116 Safari/537.36"
200.136.206.18 - - [28/Sep/2016:19:55:27 -0300] "GET /wp-content/uploads/2016/09/bosch-120x120.png HTTP/1.1" 200 6093 "http://fejesp.provisorio.ws/" "Mozilla/5.0 (Windows NT 10.0	WOW64) AppleWebKit/537.36 (KHTML, like Gecko) Chrome/53.0.2785.116 Safari/537.36"
200.136.206.18 - - [28/Sep/2016:19:55:27 -0300] "GET /wp-content/uploads/2016/09/bridge-120x120.png HTTP/1.1" 200 7540 "http://fejesp.provisorio.ws/" "Mozilla/5.0 (Windows NT 10.0	WOW64) AppleWebKit/537.36 (KHTML, like Gecko) Chrome/53.0.2785.116 Safari/537.36"
200.136.206.18 - - [28/Sep/2016:19:55:27 -0300] "GET /wp-content/uploads/2016/09/seja-trainee-120x120.png HTTP/1.1" 200 4889 "http://fejesp.provisorio.ws/" "Mozilla/5.0 (Windows NT 10.0	WOW64) AppleWebKit/537.36 (KHTML, like Gecko) Chrome/53.0.2785.116 Safari/537.36"
200.136.206.18 - - [28/Sep/2016:19:55:27 -0300] "GET /wp-content/uploads/2016/09/ibvendas-120x120.png HTTP/1.1" 200 3797 "http://fejesp.provisorio.ws/" "Mozilla/5.0 (Windows NT 10.0	WOW64) AppleWebKit/537.36 (KHTML, like Gecko) Chrome/53.0.2785.116 Safari/537.36"
200.136.206.18 - - [28/Sep/2016:19:55:27 -0300] "GET /wp-content/uploads/2016/09/itau-120x120.png HTTP/1.1" 200 6480 "http://fejesp.provisorio.ws/" "Mozilla/5.0 (Windows NT 10.0	WOW64) AppleWebKit/537.36 (KHTML, like Gecko) Chrome/53.0.2785.116 Safari/537.36"
200.136.206.18 - - [28/Sep/2016:19:55:27 -0300] "GET /wp-content/uploads/2016/09/FIESP-120x120.png HTTP/1.1" 200 8803 "http://fejesp.provisorio.ws/" "Mozilla/5.0 (Windows NT 10.0	WOW64) AppleWebKit/537.36 (KHTML, like Gecko) Chrome/53.0.2785.116 Safari/537.36"
200.136.206.18 - - [28/Sep/2016:19:55:27 -0300] "GET /wp-content/uploads/2016/09/bain-120x120.png HTTP/1.1" 200 4450 "http://fejesp.provisorio.ws/" "Mozilla/5.0 (Windows NT 10.0	WOW64) AppleWebKit/537.36 (KHTML, like Gecko) Chrome/53.0.2785.116 Safari/537.36"
200.136.206.18 - - [28/Sep/2016:19:55:27 -0300] "GET /wp-content/uploads/2016/09/governo-sp-120x120.png HTTP/1.1" 200 10836 "http://fejesp.provisorio.ws/" "Mozilla/5.0 (Windows NT 10.0	WOW64) AppleWebKit/537.36 (KHTML, like Gecko) Chrome/53.0.2785.116 Safari/537.36"
200.136.206.18 - - [28/Sep/2016:19:55:27 -0300] "GET /wp-content/uploads/2016/09/felipelli-120x120.png HTTP/1.1" 200 2987 "http://fejesp.provisorio.ws/" "Mozilla/5.0 (Windows NT 10.0	WOW64) AppleWebKit/537.36 (KHTML, like Gecko) Chrome/53.0.2785.116 Safari/537.36"
200.136.206.18 - - [28/Sep/2016:19:55:27 -0300] "GET /wp-content/uploads/2016/09/fundacao-estudar-120x120.png HTTP/1.1" 200 4217 "http://fejesp.provisorio.ws/" "Mozilla/5.0 (Windows NT 10.0	WOW64) AppleWebKit/537.36 (KHTML, like Gecko) Chrome/53.0.2785.116 Safari/537.36"
200.136.206.18 - - [28/Sep/2016:19:55:27 -0300] "GET /wp-content/uploads/2016/09/endeavor-120x120.png HTTP/1.1" 200 3817 "http://fejesp.provisorio.ws/" "Mozilla/5.0 (Windows NT 10.0	WOW64) AppleWebKit/537.36 (KHTML, like Gecko) Chrome/53.0.2785.116 Safari/537.36"
200.136.206.18 - - [28/Sep/2016:19:55:27 -0300] "GET /wp-content/uploads/2016/09/ensina-brasil-120x120.png HTTP/1.1" 200 4983 "http://fejesp.provisorio.ws/" "Mozilla/5.0 (Windows NT 10.0	WOW64) AppleWebKit/537.36 (KHTML, like Gecko) Chrome/53.0.2785.116 Safari/537.36"
200.136.206.18 - - [28/Sep/2016:19:55:27 -0300] "GET /wp-content/uploads/2016/09/vetorbrasil-Logo-maior-120x120.png HTTP/1.1" 200 5026 "http://fejesp.provisorio.ws/" "Mozilla/5.0 (Windows NT 10.0	WOW64) AppleWebKit/537.36 (KHTML, like Gecko) Chrome/53.0.2785.116 Safari/537.36"
200.136.206.18 - - [28/Sep/2016:19:55:27 -0300] "GET /wp-includes/js/wp-emoji-release.min.js?ver=4.4.5 HTTP/1.1" 200 33932 "http://fejesp.provisorio.ws/" "Mozilla/5.0 (Windows NT 10.0	WOW64) AppleWebKit/537.36 (KHTML, like Gecko) Chrome/53.0.2785.116 Safari/537.36"
200.136.206.18 - - [28/Sep/2016:19:55:27 -0300] "GET /wp-content/themes/enfold/css/print.css?ver=1 HTTP/1.1" 200 4858 "http://fejesp.provisorio.ws/" "Mozilla/5.0 (Windows NT 10.0	WOW64) AppleWebKit/537.36 (KHTML, like Gecko) Chrome/53.0.2785.116 Safari/537.36"
200.136.206.18 - - [28/Sep/2016:19:55:27 -0300] "GET /wp-content/themes/enfold/images/background-images/dots-for-dark-background.png HTTP/1.1" 200 97 "http://fejesp.provisorio.ws/" "Mozilla/5.0 (Windows NT 10.0	WOW64) AppleWebKit/537.36 (KHTML, like Gecko) Chrome/53.0.2785.116 Safari/537.36"
200.136.206.18 - - [28/Sep/2016:19:55:28 -0300] "GET /wp-content/plugins/lightweight-social-icons/fonts/fontello.woff?13736647 HTTP/1.1" 200 14628 "http://fejesp.provisorio.ws/wp-content/plugins/lightweight-social-icons/css/style.css" "Mozilla/5.0 (Windows NT 10.0	WOW64) AppleWebKit/537.36 (KHTML, like Gecko) Chrome/53.0.2785.116 Safari/537.36"
200.136.206.18 - - [28/Sep/2016:19:55:28 -0300] "POST /?wc-ajax=get_refreshed_fragments HTTP/1.1" 200 278 "http://fejesp.provisorio.ws/" "Mozilla/5.0 (Windows NT 10.0	WOW64) AppleWebKit/537.36 (KHTML, like Gecko) Chrome/53.0.2785.116 Safari/537.36"
191.252.51.214 - - [28/Sep/2016:19:55:23 -0300] "POST /wp-cron.php?doing_wp_cron=1475103323.3335719108581542968750 HTTP/1.0" 200 - "-" "WordPress/4.4.5	http://fejesp.provisorio.ws"
191.189.108.182 - - [28/Sep/2016:19:58:44 -0300] "GET / HTTP/1.1" 200 64281 "-" "Mozilla/5.0 (Windows NT 10.0	WOW64) AppleWebKit/537.36 (KHTML, like Gecko) Chrome/53.0.2785.116 Safari/537.36"
191.189.108.182 - - [28/Sep/2016:19:58:47 -0300] "GET /wp-content/themes/enfold/config-woocommerce/woocommerce-mod.css?ver=4.4.5 HTTP/1.1" 200 69933 "http://fejesp.provisorio.ws/" "Mozilla/5.0 (Windows NT 10.0	WOW64) AppleWebKit/537.36 (KHTML, like Gecko) Chrome/53.0.2785.116 Safari/537.36"
191.189.108.182 - - [28/Sep/2016:19:58:47 -0300] "GET /wp-content/themes/enfold/css/grid.css?ver=2 HTTP/1.1" 200 9090 "http://fejesp.provisorio.ws/" "Mozilla/5.0 (Windows NT 10.0	WOW64) AppleWebKit/537.36 (KHTML, like Gecko) Chrome/53.0.2785.116 Safari/537.36"
191.189.108.182 - - [28/Sep/2016:19:58:47 -0300] "GET /wp-content/themes/enfold/css/base.css?ver=2 HTTP/1.1" 200 13486 "http://fejesp.provisorio.ws/" "Mozilla/5.0 (Windows NT 10.0	WOW64) AppleWebKit/537.36 (KHTML, like Gecko) Chrome/53.0.2785.116 Safari/537.36"
191.189.108.182 - - [28/Sep/2016:19:58:47 -0300] "GET /wp-content/themes/enfold/css/layout.css?ver=2 HTTP/1.1" 200 100409 "http://fejesp.provisorio.ws/" "Mozilla/5.0 (Windows NT 10.0	WOW64) AppleWebKit/537.36 (KHTML, like Gecko) Chrome/53.0.2785.116 Safari/537.36"
191.189.108.182 - - [28/Sep/2016:19:58:47 -0300] "GET /wp-content/themes/enfold/css/shortcodes.css?ver=2 HTTP/1.1" 200 166418 "http://fejesp.provisorio.ws/" "Mozilla/5.0 (Windows NT 10.0	WOW64) AppleWebKit/537.36 (KHTML, like Gecko) Chrome/53.0.2785.116 Safari/537.36"
191.189.108.182 - - [28/Sep/2016:19:58:47 -0300] "GET /wp-content/themes/enfold/js/aviapopup/magnific-popup.css?ver=1 HTTP/1.1" 200 7640 "http://fejesp.provisorio.ws/" "Mozilla/5.0 (Windows NT 10.0	WOW64) AppleWebKit/537.36 (KHTML, like Gecko) Chrome/53.0.2785.116 Safari/537.36"
191.189.108.182 - - [28/Sep/2016:19:58:47 -0300] "GET /wp-content/themes/enfold/js/mediaelement/skin-1/mediaelementplayer.css?ver=1 HTTP/1.1" 200 18247 "http://fejesp.provisorio.ws/" "Mozilla/5.0 (Windows NT 10.0	WOW64) AppleWebKit/537.36 (KHTML, like Gecko) Chrome/53.0.2785.116 Safari/537.36"
191.189.108.182 - - [28/Sep/2016:19:58:47 -0300] "GET /wp-content/uploads/dynamic_avia/enfold_themekiller.com.css?ver=57e1bfceaf41f HTTP/1.1" 200 147052 "http://fejesp.provisorio.ws/" "Mozilla/5.0 (Windows NT 10.0	WOW64) AppleWebKit/537.36 (KHTML, like Gecko) Chrome/53.0.2785.116 Safari/537.36"
191.189.108.182 - - [28/Sep/2016:19:58:47 -0300] "GET /wp-content/themes/enfold/css/custom.css?ver=2 HTTP/1.1" 200 707 "http://fejesp.provisorio.ws/" "Mozilla/5.0 (Windows NT 10.0	WOW64) AppleWebKit/537.36 (KHTML, like Gecko) Chrome/53.0.2785.116 Safari/537.36"
191.189.108.182 - - [28/Sep/2016:19:58:47 -0300] "GET /wp-content/plugins/easy-logo-slider/css/jcarouselresponsive.css?ver=4.4.5 HTTP/1.1" 200 2010 "http://fejesp.provisorio.ws/" "Mozilla/5.0 (Windows NT 10.0	WOW64) AppleWebKit/537.36 (KHTML, like Gecko) Chrome/53.0.2785.116 Safari/537.36"
191.189.108.182 - - [28/Sep/2016:19:58:47 -0300] "GET /wp-content/plugins/lightweight-social-icons/css/style.css HTTP/1.1" 304 - "http://fejesp.provisorio.ws/" "Mozilla/5.0 (Windows NT 10.0	WOW64) AppleWebKit/537.36 (KHTML, like Gecko) Chrome/53.0.2785.116 Safari/537.36"
191.189.108.182 - - [28/Sep/2016:19:58:47 -0300] "GET /wp-includes/js/jquery/jquery.js?ver=1.11.3 HTTP/1.1" 304 - "http://fejesp.provisorio.ws/" "Mozilla/5.0 (Windows NT 10.0	WOW64) AppleWebKit/537.36 (KHTML, like Gecko) Chrome/53.0.2785.116 Safari/537.36"
191.189.108.182 - - [28/Sep/2016:19:58:47 -0300] "GET /wp-content/plugins/easy-logo-slider/css/style-admin.css?ver=4.4.5 HTTP/1.1" 200 5249 "http://fejesp.provisorio.ws/" "Mozilla/5.0 (Windows NT 10.0	WOW64) AppleWebKit/537.36 (KHTML, like Gecko) Chrome/53.0.2785.116 Safari/537.36"
191.189.108.182 - - [28/Sep/2016:19:58:47 -0300] "GET /wp-includes/js/jquery/jquery-migrate.min.js?ver=1.2.1 HTTP/1.1" 304 - "http://fejesp.provisorio.ws/" "Mozilla/5.0 (Windows NT 10.0	WOW64) AppleWebKit/537.36 (KHTML, like Gecko) Chrome/53.0.2785.116 Safari/537.36"
191.189.108.182 - - [28/Sep/2016:19:58:47 -0300] "GET /wp-content/plugins/awesome-logos/js/awesome.logos.js?ver=1 HTTP/1.1" 304 - "http://fejesp.provisorio.ws/" "Mozilla/5.0 (Windows NT 10.0	WOW64) AppleWebKit/537.36 (KHTML, like Gecko) Chrome/53.0.2785.116 Safari/537.36"
191.189.108.182 - - [28/Sep/2016:19:58:47 -0300] "GET /wp-content/themes/enfold/js/avia-compat.js?ver=2 HTTP/1.1" 304 - "http://fejesp.provisorio.ws/" "Mozilla/5.0 (Windows NT 10.0	WOW64) AppleWebKit/537.36 (KHTML, like Gecko) Chrome/53.0.2785.116 Safari/537.36"
191.189.108.182 - - [28/Sep/2016:19:58:47 -0300] "GET /wp-content/plugins/easy-logo-slider/js/jquery.jcarousel.min.js?ver=4.4.5 HTTP/1.1" 304 - "http://fejesp.provisorio.ws/" "Mozilla/5.0 (Windows NT 10.0	WOW64) AppleWebKit/537.36 (KHTML, like Gecko) Chrome/53.0.2785.116 Safari/537.36"
191.189.108.182 - - [28/Sep/2016:19:58:47 -0300] "GET /wp-content/plugins/easy-logo-slider/js/jcarousel.responsive.js?ver=4.4.5 HTTP/1.1" 304 - "http://fejesp.provisorio.ws/" "Mozilla/5.0 (Windows NT 10.0	WOW64) AppleWebKit/537.36 (KHTML, like Gecko) Chrome/53.0.2785.116 Safari/537.36"
191.189.108.182 - - [28/Sep/2016:19:58:48 -0300] "GET /wp-content/themes/enfold/config-woocommerce/woocommerce-mod.js?ver=1 HTTP/1.1" 304 - "http://fejesp.provisorio.ws/" "Mozilla/5.0 (Windows NT 10.0	WOW64) AppleWebKit/537.36 (KHTML, like Gecko) Chrome/53.0.2785.116 Safari/537.36"
191.189.108.182 - - [28/Sep/2016:19:58:48 -0300] "GET /wp-content/plugins/woocommerce/assets/js/frontend/add-to-cart.min.js?ver=2.5.2 HTTP/1.1" 304 - "http://fejesp.provisorio.ws/" "Mozilla/5.0 (Windows NT 10.0	WOW64) AppleWebKit/537.36 (KHTML, like Gecko) Chrome/53.0.2785.116 Safari/537.36"
191.189.108.182 - - [28/Sep/2016:19:58:48 -0300] "GET /wp-content/plugins/woocommerce/assets/js/jquery-blockui/jquery.blockUI.min.js?ver=2.70 HTTP/1.1" 304 - "http://fejesp.provisorio.ws/" "Mozilla/5.0 (Windows NT 10.0	WOW64) AppleWebKit/537.36 (KHTML, like Gecko) Chrome/53.0.2785.116 Safari/537.36"
191.189.108.182 - - [28/Sep/2016:19:58:48 -0300] "GET /wp-content/themes/enfold/js/avia.js?ver=3 HTTP/1.1" 304 - "http://fejesp.provisorio.ws/" "Mozilla/5.0 (Windows NT 10.0	WOW64) AppleWebKit/537.36 (KHTML, like Gecko) Chrome/53.0.2785.116 Safari/537.36"
191.189.108.182 - - [28/Sep/2016:19:58:48 -0300] "GET /wp-content/plugins/woocommerce/assets/js/frontend/cart-fragments.min.js?ver=2.5.2 HTTP/1.1" 304 - "http://fejesp.provisorio.ws/" "Mozilla/5.0 (Windows NT 10.0	WOW64) AppleWebKit/537.36 (KHTML, like Gecko) Chrome/53.0.2785.116 Safari/537.36"
191.189.108.182 - - [28/Sep/2016:19:58:48 -0300] "GET /wp-content/plugins/woocommerce/assets/js/jquery-cookie/jquery.cookie.min.js?ver=1.4.1 HTTP/1.1" 304 - "http://fejesp.provisorio.ws/" "Mozilla/5.0 (Windows NT 10.0	WOW64) AppleWebKit/537.36 (KHTML, like Gecko) Chrome/53.0.2785.116 Safari/537.36"
191.189.108.182 - - [28/Sep/2016:19:58:48 -0300] "GET /wp-content/plugins/woocommerce/assets/js/frontend/woocommerce.min.js?ver=2.5.2 HTTP/1.1" 304 - "http://fejesp.provisorio.ws/" "Mozilla/5.0 (Windows NT 10.0	WOW64) AppleWebKit/537.36 (KHTML, like Gecko) Chrome/53.0.2785.116 Safari/537.36"
191.189.108.182 - - [28/Sep/2016:19:58:48 -0300] "GET /wp-content/themes/enfold/config-templatebuilder/avia-template-builder/assets/fonts/entypo-fontello.woff?v=3 HTTP/1.1" 200 30804 "http://fejesp.provisorio.ws/" "Mozilla/5.0 (Windows NT 10.0	WOW64) AppleWebKit/537.36 (KHTML, like Gecko) Chrome/53.0.2785.116 Safari/537.36"
191.189.108.182 - - [28/Sep/2016:19:58:48 -0300] "GET /wp-content/themes/enfold/js/shortcodes.js?ver=3 HTTP/1.1" 304 - "http://fejesp.provisorio.ws/" "Mozilla/5.0 (Windows NT 10.0	WOW64) AppleWebKit/537.36 (KHTML, like Gecko) Chrome/53.0.2785.116 Safari/537.36"
191.189.108.182 - - [28/Sep/2016:19:58:48 -0300] "GET /wp-content/themes/enfold/js/aviapopup/jquery.magnific-popup.min.js?ver=2 HTTP/1.1" 304 - "http://fejesp.provisorio.ws/" "Mozilla/5.0 (Windows NT 10.0	WOW64) AppleWebKit/537.36 (KHTML, like Gecko) Chrome/53.0.2785.116 Safari/537.36"
191.189.108.182 - - [28/Sep/2016:19:58:48 -0300] "GET /wp-includes/js/mediaelement/wp-mediaelement.js?ver=4.4.5 HTTP/1.1" 304 - "http://fejesp.provisorio.ws/" "Mozilla/5.0 (Windows NT 10.0	WOW64) AppleWebKit/537.36 (KHTML, like Gecko) Chrome/53.0.2785.116 Safari/537.36"
191.189.108.182 - - [28/Sep/2016:19:58:48 -0300] "GET /wp-includes/js/mediaelement/mediaelement-and-player.min.js?ver=2.18.1-a HTTP/1.1" 304 - "http://fejesp.provisorio.ws/" "Mozilla/5.0 (Windows NT 10.0	WOW64) AppleWebKit/537.36 (KHTML, like Gecko) Chrome/53.0.2785.116 Safari/537.36"
191.189.108.182 - - [28/Sep/2016:19:58:48 -0300] "GET /wp-includes/js/comment-reply.min.js?ver=4.4.5 HTTP/1.1" 304 - "http://fejesp.provisorio.ws/" "Mozilla/5.0 (Windows NT 10.0	WOW64) AppleWebKit/537.36 (KHTML, like Gecko) Chrome/53.0.2785.116 Safari/537.36"
191.189.108.182 - - [28/Sep/2016:19:58:48 -0300] "GET /wp-content/plugins/logo-slider/lgs_jquery.cycle2.js?ver=4.4.5 HTTP/1.1" 304 - "http://fejesp.provisorio.ws/" "Mozilla/5.0 (Windows NT 10.0	WOW64) AppleWebKit/537.36 (KHTML, like Gecko) Chrome/53.0.2785.116 Safari/537.36"
191.189.108.182 - - [28/Sep/2016:19:58:48 -0300] "GET /wp-includes/js/wp-embed.min.js?ver=4.4.5 HTTP/1.1" 304 - "http://fejesp.provisorio.ws/" "Mozilla/5.0 (Windows NT 10.0	WOW64) AppleWebKit/537.36 (KHTML, like Gecko) Chrome/53.0.2785.116 Safari/537.36"
191.189.108.182 - - [28/Sep/2016:19:58:48 -0300] "GET /wp-content/plugins/lightweight-social-icons/fonts/fontello.woff?13736647 HTTP/1.1" 200 14628 "http://fejesp.provisorio.ws/wp-content/plugins/lightweight-social-icons/css/style.css" "Mozilla/5.0 (Windows NT 10.0	WOW64) AppleWebKit/537.36 (KHTML, like Gecko) Chrome/53.0.2785.116 Safari/537.36"
191.189.108.182 - - [28/Sep/2016:19:58:49 -0300] "GET /wp-includes/js/wp-emoji-release.min.js?ver=4.4.5 HTTP/1.1" 304 - "http://fejesp.provisorio.ws/" "Mozilla/5.0 (Windows NT 10.0	WOW64) AppleWebKit/537.36 (KHTML, like Gecko) Chrome/53.0.2785.116 Safari/537.36"
191.189.108.182 - - [28/Sep/2016:19:58:49 -0300] "GET /wp-content/themes/enfold/css/print.css?ver=1 HTTP/1.1" 200 4858 "http://fejesp.provisorio.ws/" "Mozilla/5.0 (Windows NT 10.0	WOW64) AppleWebKit/537.36 (KHTML, like Gecko) Chrome/53.0.2785.116 Safari/537.36"
191.189.108.182 - - [28/Sep/2016:19:58:48 -0300] "POST /?wc-ajax=get_refreshed_fragments HTTP/1.1" 200 278 "http://fejesp.provisorio.ws/" "Mozilla/5.0 (Windows NT 10.0	WOW64) AppleWebKit/537.36 (KHTML, like Gecko) Chrome/53.0.2785.116 Safari/537.36"
191.189.108.182 - - [28/Sep/2016:19:58:52 -0300] "GET /wp-content/uploads/2016/07/favicon-296x300.png HTTP/1.1" 200 7829 "http://fejesp.provisorio.ws/" "Mozilla/5.0 (Windows NT 10.0	WOW64) AppleWebKit/537.36 (KHTML, like Gecko) Chrome/53.0.2785.116 Safari/537.36"
186.214.92.10 - - [28/Sep/2016:19:59:22 -0300] "GET / HTTP/1.1" 200 64281 "-" "Mozilla/5.0 (Windows NT 10.0	WOW64) AppleWebKit/537.36 (KHTML, like Gecko) Chrome/53.0.2785.116 Safari/537.36"
186.214.92.10 - - [28/Sep/2016:19:59:24 -0300] "GET /wp-content/themes/enfold/config-woocommerce/woocommerce-mod.css?ver=4.4.5 HTTP/1.1" 200 69933 "http://fejesp.provisorio.ws/" "Mozilla/5.0 (Windows NT 10.0	WOW64) AppleWebKit/537.36 (KHTML, like Gecko) Chrome/53.0.2785.116 Safari/537.36"
186.214.92.10 - - [28/Sep/2016:19:59:24 -0300] "GET /wp-content/themes/enfold/css/grid.css?ver=2 HTTP/1.1" 200 9090 "http://fejesp.provisorio.ws/" "Mozilla/5.0 (Windows NT 10.0	WOW64) AppleWebKit/537.36 (KHTML, like Gecko) Chrome/53.0.2785.116 Safari/537.36"
186.214.92.10 - - [28/Sep/2016:19:59:24 -0300] "GET /wp-content/themes/enfold/css/base.css?ver=2 HTTP/1.1" 200 13486 "http://fejesp.provisorio.ws/" "Mozilla/5.0 (Windows NT 10.0	WOW64) AppleWebKit/537.36 (KHTML, like Gecko) Chrome/53.0.2785.116 Safari/537.36"
186.214.92.10 - - [28/Sep/2016:19:59:24 -0300] "GET /wp-content/themes/enfold/css/layout.css?ver=2 HTTP/1.1" 200 100409 "http://fejesp.provisorio.ws/" "Mozilla/5.0 (Windows NT 10.0	WOW64) AppleWebKit/537.36 (KHTML, like Gecko) Chrome/53.0.2785.116 Safari/537.36"
186.214.92.10 - - [28/Sep/2016:19:59:24 -0300] "GET /wp-content/themes/enfold/css/shortcodes.css?ver=2 HTTP/1.1" 200 166418 "http://fejesp.provisorio.ws/" "Mozilla/5.0 (Windows NT 10.0	WOW64) AppleWebKit/537.36 (KHTML, like Gecko) Chrome/53.0.2785.116 Safari/537.36"
186.214.92.10 - - [28/Sep/2016:19:59:24 -0300] "GET /wp-content/themes/enfold/js/aviapopup/magnific-popup.css?ver=1 HTTP/1.1" 200 7640 "http://fejesp.provisorio.ws/" "Mozilla/5.0 (Windows NT 10.0	WOW64) AppleWebKit/537.36 (KHTML, like Gecko) Chrome/53.0.2785.116 Safari/537.36"
186.214.92.10 - - [28/Sep/2016:19:59:24 -0300] "GET /wp-content/themes/enfold/js/mediaelement/skin-1/mediaelementplayer.css?ver=1 HTTP/1.1" 200 18247 "http://fejesp.provisorio.ws/" "Mozilla/5.0 (Windows NT 10.0	WOW64) AppleWebKit/537.36 (KHTML, like Gecko) Chrome/53.0.2785.116 Safari/537.36"
186.214.92.10 - - [28/Sep/2016:19:59:24 -0300] "GET /wp-content/uploads/dynamic_avia/enfold_themekiller.com.css?ver=57e1bfceaf41f HTTP/1.1" 200 147052 "http://fejesp.provisorio.ws/" "Mozilla/5.0 (Windows NT 10.0	WOW64) AppleWebKit/537.36 (KHTML, like Gecko) Chrome/53.0.2785.116 Safari/537.36"
186.214.92.10 - - [28/Sep/2016:19:59:24 -0300] "GET /wp-content/themes/enfold/css/custom.css?ver=2 HTTP/1.1" 200 707 "http://fejesp.provisorio.ws/" "Mozilla/5.0 (Windows NT 10.0	WOW64) AppleWebKit/537.36 (KHTML, like Gecko) Chrome/53.0.2785.116 Safari/537.36"
186.214.92.10 - - [28/Sep/2016:19:59:24 -0300] "GET /wp-content/plugins/easy-logo-slider/css/jcarouselresponsive.css?ver=4.4.5 HTTP/1.1" 200 2010 "http://fejesp.provisorio.ws/" "Mozilla/5.0 (Windows NT 10.0	WOW64) AppleWebKit/537.36 (KHTML, like Gecko) Chrome/53.0.2785.116 Safari/537.36"
186.214.92.10 - - [28/Sep/2016:19:59:24 -0300] "GET /wp-content/plugins/easy-logo-slider/css/style-admin.css?ver=4.4.5 HTTP/1.1" 200 5249 "http://fejesp.provisorio.ws/" "Mozilla/5.0 (Windows NT 10.0	WOW64) AppleWebKit/537.36 (KHTML, like Gecko) Chrome/53.0.2785.116 Safari/537.36"
186.214.92.10 - - [28/Sep/2016:19:59:26 -0300] "GET /wp-content/themes/enfold/config-templatebuilder/avia-template-builder/assets/fonts/entypo-fontello.woff?v=3 HTTP/1.1" 200 30804 "http://fejesp.provisorio.ws/" "Mozilla/5.0 (Windows NT 10.0	WOW64) AppleWebKit/537.36 (KHTML, like Gecko) Chrome/53.0.2785.116 Safari/537.36"
186.214.92.10 - - [28/Sep/2016:19:59:26 -0300] "GET /wp-content/plugins/lightweight-social-icons/fonts/fontello.woff?13736647 HTTP/1.1" 200 14628 "http://fejesp.provisorio.ws/wp-content/plugins/lightweight-social-icons/css/style.css" "Mozilla/5.0 (Windows NT 10.0	WOW64) AppleWebKit/537.36 (KHTML, like Gecko) Chrome/53.0.2785.116 Safari/537.36"
186.214.92.10 - - [28/Sep/2016:19:59:27 -0300] "GET /wp-content/themes/enfold/css/print.css?ver=1 HTTP/1.1" 200 4858 "http://fejesp.provisorio.ws/" "Mozilla/5.0 (Windows NT 10.0	WOW64) AppleWebKit/537.36 (KHTML, like Gecko) Chrome/53.0.2785.116 Safari/537.36"
186.214.92.10 - - [28/Sep/2016:19:59:29 -0300] "POST /?wc-ajax=get_refreshed_fragments HTTP/1.1" 200 278 "http://fejesp.provisorio.ws/" "Mozilla/5.0 (Windows NT 10.0	WOW64) AppleWebKit/537.36 (KHTML, like Gecko) Chrome/53.0.2785.116 Safari/537.36"
186.214.92.10 - - [28/Sep/2016:20:00:10 -0300] "GET /wp-includes/js/jquery/jquery.js?ver=1.11.3 HTTP/1.1" 304 - "http://fejesp.provisorio.ws/seja-bem-vindo/" "Mozilla/5.0 (Windows NT 10.0	WOW64) AppleWebKit/537.36 (KHTML, like Gecko) Chrome/53.0.2785.116 Safari/537.36"
186.214.92.10 - - [28/Sep/2016:20:00:10 -0300] "GET /wp-includes/js/jquery/jquery-migrate.min.js?ver=1.2.1 HTTP/1.1" 304 - "http://fejesp.provisorio.ws/seja-bem-vindo/" "Mozilla/5.0 (Windows NT 10.0	WOW64) AppleWebKit/537.36 (KHTML, like Gecko) Chrome/53.0.2785.116 Safari/537.36"
186.214.92.10 - - [28/Sep/2016:20:00:10 -0300] "GET /wp-content/plugins/awesome-logos/js/awesome.logos.js?ver=1 HTTP/1.1" 304 - "http://fejesp.provisorio.ws/seja-bem-vindo/" "Mozilla/5.0 (Windows NT 10.0	WOW64) AppleWebKit/537.36 (KHTML, like Gecko) Chrome/53.0.2785.116 Safari/537.36"
186.214.92.10 - - [28/Sep/2016:20:00:10 -0300] "GET /wp-content/themes/enfold/js/avia-compat.js?ver=2 HTTP/1.1" 304 - "http://fejesp.provisorio.ws/seja-bem-vindo/" "Mozilla/5.0 (Windows NT 10.0	WOW64) AppleWebKit/537.36 (KHTML, like Gecko) Chrome/53.0.2785.116 Safari/537.36"
186.214.92.10 - - [28/Sep/2016:20:00:10 -0300] "GET /wp-content/plugins/easy-logo-slider/js/jquery.jcarousel.min.js?ver=4.4.5 HTTP/1.1" 304 - "http://fejesp.provisorio.ws/seja-bem-vindo/" "Mozilla/5.0 (Windows NT 10.0	WOW64) AppleWebKit/537.36 (KHTML, like Gecko) Chrome/53.0.2785.116 Safari/537.36"
186.214.92.10 - - [28/Sep/2016:20:00:10 -0300] "GET /wp-content/plugins/easy-logo-slider/js/jcarousel.responsive.js?ver=4.4.5 HTTP/1.1" 304 - "http://fejesp.provisorio.ws/seja-bem-vindo/" "Mozilla/5.0 (Windows NT 10.0	WOW64) AppleWebKit/537.36 (KHTML, like Gecko) Chrome/53.0.2785.116 Safari/537.36"
186.214.92.10 - - [28/Sep/2016:20:00:10 -0300] "GET /wp-includes/js/wp-emoji-release.min.js?ver=4.4.5 HTTP/1.1" 304 - "http://fejesp.provisorio.ws/seja-bem-vindo/" "Mozilla/5.0 (Windows NT 10.0	WOW64) AppleWebKit/537.36 (KHTML, like Gecko) Chrome/53.0.2785.116 Safari/537.36"
186.214.92.10 - - [28/Sep/2016:20:00:07 -0300] "GET /seja-bem-vindo/ HTTP/1.1" 200 38919 "http://fejesp.provisorio.ws/" "Mozilla/5.0 (Windows NT 10.0	WOW64) AppleWebKit/537.36 (KHTML, like Gecko) Chrome/53.0.2785.116 Safari/537.36"
186.214.92.10 - - [28/Sep/2016:20:00:10 -0300] "GET /wp-content/themes/enfold/config-woocommerce/woocommerce-mod.js?ver=1 HTTP/1.1" 304 - "http://fejesp.provisorio.ws/seja-bem-vindo/" "Mozilla/5.0 (Windows NT 10.0	WOW64) AppleWebKit/537.36 (KHTML, like Gecko) Chrome/53.0.2785.116 Safari/537.36"
186.214.92.10 - - [28/Sep/2016:20:00:10 -0300] "GET /wp-content/plugins/woocommerce/assets/js/frontend/add-to-cart.min.js?ver=2.5.2 HTTP/1.1" 304 - "http://fejesp.provisorio.ws/seja-bem-vindo/" "Mozilla/5.0 (Windows NT 10.0	WOW64) AppleWebKit/537.36 (KHTML, like Gecko) Chrome/53.0.2785.116 Safari/537.36"
186.214.92.10 - - [28/Sep/2016:20:00:10 -0300] "GET /wp-content/uploads/2016/07/capa_Fejesp-180x180.jpg HTTP/1.1" 200 9250 "http://fejesp.provisorio.ws/seja-bem-vindo/" "Mozilla/5.0 (Windows NT 10.0	WOW64) AppleWebKit/537.36 (KHTML, like Gecko) Chrome/53.0.2785.116 Safari/537.36"
186.214.92.10 - - [28/Sep/2016:20:00:10 -0300] "GET /wp-content/plugins/woocommerce/assets/js/jquery-blockui/jquery.blockUI.min.js?ver=2.70 HTTP/1.1" 304 - "http://fejesp.provisorio.ws/seja-bem-vindo/" "Mozilla/5.0 (Windows NT 10.0	WOW64) AppleWebKit/537.36 (KHTML, like Gecko) Chrome/53.0.2785.116 Safari/537.36"
186.214.92.10 - - [28/Sep/2016:20:00:10 -0300] "GET /wp-content/plugins/woocommerce/assets/js/frontend/woocommerce.min.js?ver=2.5.2 HTTP/1.1" 304 - "http://fejesp.provisorio.ws/seja-bem-vindo/" "Mozilla/5.0 (Windows NT 10.0	WOW64) AppleWebKit/537.36 (KHTML, like Gecko) Chrome/53.0.2785.116 Safari/537.36"
186.214.92.10 - - [28/Sep/2016:20:00:10 -0300] "GET /wp-content/plugins/woocommerce/assets/js/jquery-cookie/jquery.cookie.min.js?ver=1.4.1 HTTP/1.1" 304 - "http://fejesp.provisorio.ws/seja-bem-vindo/" "Mozilla/5.0 (Windows NT 10.0	WOW64) AppleWebKit/537.36 (KHTML, like Gecko) Chrome/53.0.2785.116 Safari/537.36"
186.214.92.10 - - [28/Sep/2016:20:00:10 -0300] "GET /wp-content/plugins/woocommerce/assets/js/frontend/cart-fragments.min.js?ver=2.5.2 HTTP/1.1" 304 - "http://fejesp.provisorio.ws/seja-bem-vindo/" "Mozilla/5.0 (Windows NT 10.0	WOW64) AppleWebKit/537.36 (KHTML, like Gecko) Chrome/53.0.2785.116 Safari/537.36"
186.214.92.10 - - [28/Sep/2016:20:00:10 -0300] "GET /wp-content/themes/enfold/js/avia.js?ver=3 HTTP/1.1" 304 - "http://fejesp.provisorio.ws/seja-bem-vindo/" "Mozilla/5.0 (Windows NT 10.0	WOW64) AppleWebKit/537.36 (KHTML, like Gecko) Chrome/53.0.2785.116 Safari/537.36"
186.214.92.10 - - [28/Sep/2016:20:00:10 -0300] "GET /wp-content/themes/enfold/js/shortcodes.js?ver=3 HTTP/1.1" 304 - "http://fejesp.provisorio.ws/seja-bem-vindo/" "Mozilla/5.0 (Windows NT 10.0	WOW64) AppleWebKit/537.36 (KHTML, like Gecko) Chrome/53.0.2785.116 Safari/537.36"
186.214.92.10 - - [28/Sep/2016:20:00:10 -0300] "GET /wp-content/themes/enfold/js/aviapopup/jquery.magnific-popup.min.js?ver=2 HTTP/1.1" 304 - "http://fejesp.provisorio.ws/seja-bem-vindo/" "Mozilla/5.0 (Windows NT 10.0	WOW64) AppleWebKit/537.36 (KHTML, like Gecko) Chrome/53.0.2785.116 Safari/537.36"
186.214.92.10 - - [28/Sep/2016:20:00:10 -0300] "GET /wp-includes/js/mediaelement/mediaelement-and-player.min.js?ver=2.18.1-a HTTP/1.1" 304 - "http://fejesp.provisorio.ws/seja-bem-vindo/" "Mozilla/5.0 (Windows NT 10.0	WOW64) AppleWebKit/537.36 (KHTML, like Gecko) Chrome/53.0.2785.116 Safari/537.36"
186.214.92.10 - - [28/Sep/2016:20:00:10 -0300] "GET /wp-includes/js/mediaelement/wp-mediaelement.js?ver=4.4.5 HTTP/1.1" 304 - "http://fejesp.provisorio.ws/seja-bem-vindo/" "Mozilla/5.0 (Windows NT 10.0	WOW64) AppleWebKit/537.36 (KHTML, like Gecko) Chrome/53.0.2785.116 Safari/537.36"
186.214.92.10 - - [28/Sep/2016:20:00:10 -0300] "GET /wp-includes/js/comment-reply.min.js?ver=4.4.5 HTTP/1.1" 304 - "http://fejesp.provisorio.ws/seja-bem-vindo/" "Mozilla/5.0 (Windows NT 10.0	WOW64) AppleWebKit/537.36 (KHTML, like Gecko) Chrome/53.0.2785.116 Safari/537.36"
186.214.92.10 - - [28/Sep/2016:20:00:10 -0300] "GET /wp-content/plugins/logo-slider/lgs_jquery.cycle2.js?ver=4.4.5 HTTP/1.1" 304 - "http://fejesp.provisorio.ws/seja-bem-vindo/" "Mozilla/5.0 (Windows NT 10.0	WOW64) AppleWebKit/537.36 (KHTML, like Gecko) Chrome/53.0.2785.116 Safari/537.36"
186.214.92.10 - - [28/Sep/2016:20:00:10 -0300] "GET /wp-includes/js/wp-embed.min.js?ver=4.4.5 HTTP/1.1" 304 - "http://fejesp.provisorio.ws/seja-bem-vindo/" "Mozilla/5.0 (Windows NT 10.0	WOW64) AppleWebKit/537.36 (KHTML, like Gecko) Chrome/53.0.2785.116 Safari/537.36"
186.214.92.10 - - [28/Sep/2016:20:00:41 -0300] "GET /wp-content/uploads/2016/07/logo-branco-menu-300x142.png HTTP/1.1" 304 - "http://fejesp.provisorio.ws/fejesp/" "Mozilla/5.0 (Windows NT 10.0	WOW64) AppleWebKit/537.36 (KHTML, like Gecko) Chrome/53.0.2785.116 Safari/537.36"
201.27.32.198 - - [28/Sep/2016:20:00:38 -0300] "GET / HTTP/1.1" 200 64279 "-" "Mozilla/5.0 (Windows NT 6.1	WOW64) AppleWebKit/537.36 (KHTML, like Gecko) Chrome/53.0.2785.116 Safari/537.36"
186.214.92.10 - - [28/Sep/2016:20:00:38 -0300] "GET /fejesp/ HTTP/1.1" 200 53551 "http://fejesp.provisorio.ws/seja-bem-vindo/" "Mozilla/5.0 (Windows NT 10.0	WOW64) AppleWebKit/537.36 (KHTML, like Gecko) Chrome/53.0.2785.116 Safari/537.36"
186.214.92.10 - - [28/Sep/2016:20:00:41 -0300] "GET /wp-content/uploads/2016/08/DSC0061-1030x687.jpg HTTP/1.1" 200 189180 "http://fejesp.provisorio.ws/fejesp/" "Mozilla/5.0 (Windows NT 10.0	WOW64) AppleWebKit/537.36 (KHTML, like Gecko) Chrome/53.0.2785.116 Safari/537.36"
186.214.92.10 - - [28/Sep/2016:20:00:41 -0300] "GET /wp-content/uploads/2015/02/postura-empreendedora-80x80.png HTTP/1.1" 200 1416 "http://fejesp.provisorio.ws/fejesp/" "Mozilla/5.0 (Windows NT 10.0	WOW64) AppleWebKit/537.36 (KHTML, like Gecko) Chrome/53.0.2785.116 Safari/537.36"
186.214.92.10 - - [28/Sep/2016:20:00:41 -0300] "GET /wp-content/uploads/2015/02/paixao-pela-rede-80x80.png HTTP/1.1" 200 946 "http://fejesp.provisorio.ws/fejesp/" "Mozilla/5.0 (Windows NT 10.0	WOW64) AppleWebKit/537.36 (KHTML, like Gecko) Chrome/53.0.2785.116 Safari/537.36"
186.214.92.10 - - [28/Sep/2016:20:00:41 -0300] "GET /wp-content/uploads/2015/02/foco-em-resultado-80x80.png HTTP/1.1" 200 1290 "http://fejesp.provisorio.ws/fejesp/" "Mozilla/5.0 (Windows NT 10.0	WOW64) AppleWebKit/537.36 (KHTML, like Gecko) Chrome/53.0.2785.116 Safari/537.36"
186.214.92.10 - - [28/Sep/2016:20:00:41 -0300] "GET /wp-content/uploads/2015/02/visao-de-futuro-80x80.png HTTP/1.1" 200 1620 "http://fejesp.provisorio.ws/fejesp/" "Mozilla/5.0 (Windows NT 10.0	WOW64) AppleWebKit/537.36 (KHTML, like Gecko) Chrome/53.0.2785.116 Safari/537.36"
186.214.92.10 - - [28/Sep/2016:20:00:41 -0300] "GET /wp-content/uploads/2016/08/Manzano.png HTTP/1.1" 200 41063 "http://fejesp.provisorio.ws/fejesp/" "Mozilla/5.0 (Windows NT 10.0	WOW64) AppleWebKit/537.36 (KHTML, like Gecko) Chrome/53.0.2785.116 Safari/537.36"
186.214.92.10 - - [28/Sep/2016:20:00:41 -0300] "GET /wp-content/uploads/2016/08/Andrei.png HTTP/1.1" 200 32228 "http://fejesp.provisorio.ws/fejesp/" "Mozilla/5.0 (Windows NT 10.0	WOW64) AppleWebKit/537.36 (KHTML, like Gecko) Chrome/53.0.2785.116 Safari/537.36"
186.214.92.10 - - [28/Sep/2016:20:00:41 -0300] "GET /wp-content/uploads/2016/08/PresJohn.png HTTP/1.1" 200 39723 "http://fejesp.provisorio.ws/fejesp/" "Mozilla/5.0 (Windows NT 10.0	WOW64) AppleWebKit/537.36 (KHTML, like Gecko) Chrome/53.0.2785.116 Safari/537.36"
186.214.92.10 - - [28/Sep/2016:20:00:41 -0300] "GET /wp-content/uploads/2016/08/Buli.png HTTP/1.1" 200 40430 "http://fejesp.provisorio.ws/fejesp/" "Mozilla/5.0 (Windows NT 10.0	WOW64) AppleWebKit/537.36 (KHTML, like Gecko) Chrome/53.0.2785.116 Safari/537.36"
186.214.92.10 - - [28/Sep/2016:20:00:41 -0300] "GET /wp-content/uploads/2016/08/Leco.png HTTP/1.1" 200 40085 "http://fejesp.provisorio.ws/fejesp/" "Mozilla/5.0 (Windows NT 10.0	WOW64) AppleWebKit/537.36 (KHTML, like Gecko) Chrome/53.0.2785.116 Safari/537.36"
186.214.92.10 - - [28/Sep/2016:20:00:41 -0300] "GET /wp-content/uploads/2016/08/Jaque.png HTTP/1.1" 200 43128 "http://fejesp.provisorio.ws/fejesp/" "Mozilla/5.0 (Windows NT 10.0	WOW64) AppleWebKit/537.36 (KHTML, like Gecko) Chrome/53.0.2785.116 Safari/537.36"
186.214.92.10 - - [28/Sep/2016:20:00:41 -0300] "GET /wp-content/uploads/2016/08/Touruo.png HTTP/1.1" 200 36360 "http://fejesp.provisorio.ws/fejesp/" "Mozilla/5.0 (Windows NT 10.0	WOW64) AppleWebKit/537.36 (KHTML, like Gecko) Chrome/53.0.2785.116 Safari/537.36"
201.27.32.198 - - [28/Sep/2016:20:00:38 -0300] "GET / HTTP/1.1" 200 64281 "-" "Mozilla/5.0 (Windows NT 6.1	WOW64) AppleWebKit/537.36 (KHTML, like Gecko) Chrome/53.0.2785.116 Safari/537.36"
201.27.32.198 - - [28/Sep/2016:20:00:41 -0300] "GET /wp-content/themes/enfold/config-woocommerce/woocommerce-mod.css?ver=4.4.5 HTTP/1.1" 200 69933 "http://fejesp.provisorio.ws/" "Mozilla/5.0 (Windows NT 6.1	WOW64) AppleWebKit/537.36 (KHTML, like Gecko) Chrome/53.0.2785.116 Safari/537.36"
201.27.32.198 - - [28/Sep/2016:20:00:41 -0300] "GET /wp-content/themes/enfold/css/grid.css?ver=2 HTTP/1.1" 200 9090 "http://fejesp.provisorio.ws/" "Mozilla/5.0 (Windows NT 6.1	WOW64) AppleWebKit/537.36 (KHTML, like Gecko) Chrome/53.0.2785.116 Safari/537.36"
201.27.32.198 - - [28/Sep/2016:20:00:41 -0300] "GET /wp-content/themes/enfold/css/base.css?ver=2 HTTP/1.1" 200 13486 "http://fejesp.provisorio.ws/" "Mozilla/5.0 (Windows NT 6.1	WOW64) AppleWebKit/537.36 (KHTML, like Gecko) Chrome/53.0.2785.116 Safari/537.36"
201.27.32.198 - - [28/Sep/2016:20:00:41 -0300] "GET /wp-content/themes/enfold/css/layout.css?ver=2 HTTP/1.1" 200 100409 "http://fejesp.provisorio.ws/" "Mozilla/5.0 (Windows NT 6.1	WOW64) AppleWebKit/537.36 (KHTML, like Gecko) Chrome/53.0.2785.116 Safari/537.36"
201.27.32.198 - - [28/Sep/2016:20:00:41 -0300] "GET /wp-content/themes/enfold/css/shortcodes.css?ver=2 HTTP/1.1" 200 166418 "http://fejesp.provisorio.ws/" "Mozilla/5.0 (Windows NT 6.1	WOW64) AppleWebKit/537.36 (KHTML, like Gecko) Chrome/53.0.2785.116 Safari/537.36"
201.27.32.198 - - [28/Sep/2016:20:00:41 -0300] "GET /wp-content/themes/enfold/js/aviapopup/magnific-popup.css?ver=1 HTTP/1.1" 200 7640 "http://fejesp.provisorio.ws/" "Mozilla/5.0 (Windows NT 6.1	WOW64) AppleWebKit/537.36 (KHTML, like Gecko) Chrome/53.0.2785.116 Safari/537.36"
201.27.32.198 - - [28/Sep/2016:20:00:42 -0300] "GET /wp-content/themes/enfold/js/mediaelement/skin-1/mediaelementplayer.css?ver=1 HTTP/1.1" 200 18247 "http://fejesp.provisorio.ws/" "Mozilla/5.0 (Windows NT 6.1	WOW64) AppleWebKit/537.36 (KHTML, like Gecko) Chrome/53.0.2785.116 Safari/537.36"
201.27.32.198 - - [28/Sep/2016:20:00:42 -0300] "GET /wp-content/uploads/dynamic_avia/enfold_themekiller.com.css?ver=57e1bfceaf41f HTTP/1.1" 200 147052 "http://fejesp.provisorio.ws/" "Mozilla/5.0 (Windows NT 6.1	WOW64) AppleWebKit/537.36 (KHTML, like Gecko) Chrome/53.0.2785.116 Safari/537.36"
201.27.32.198 - - [28/Sep/2016:20:00:42 -0300] "GET /wp-content/themes/enfold/css/custom.css?ver=2 HTTP/1.1" 200 707 "http://fejesp.provisorio.ws/" "Mozilla/5.0 (Windows NT 6.1	WOW64) AppleWebKit/537.36 (KHTML, like Gecko) Chrome/53.0.2785.116 Safari/537.36"
201.27.32.198 - - [28/Sep/2016:20:00:42 -0300] "GET /wp-content/plugins/easy-logo-slider/css/jcarouselresponsive.css?ver=4.4.5 HTTP/1.1" 200 2010 "http://fejesp.provisorio.ws/" "Mozilla/5.0 (Windows NT 6.1	WOW64) AppleWebKit/537.36 (KHTML, like Gecko) Chrome/53.0.2785.116 Safari/537.36"
201.27.32.198 - - [28/Sep/2016:20:00:42 -0300] "GET /wp-content/plugins/easy-logo-slider/css/style-admin.css?ver=4.4.5 HTTP/1.1" 200 5249 "http://fejesp.provisorio.ws/" "Mozilla/5.0 (Windows NT 6.1	WOW64) AppleWebKit/537.36 (KHTML, like Gecko) Chrome/53.0.2785.116 Safari/537.36"
201.27.32.198 - - [28/Sep/2016:20:00:47 -0300] "GET /wp-content/plugins/lightweight-social-icons/fonts/fontello.woff?13736647 HTTP/1.1" 200 14628 "http://fejesp.provisorio.ws/wp-content/plugins/lightweight-social-icons/css/style.css" "Mozilla/5.0 (Windows NT 6.1	WOW64) AppleWebKit/537.36 (KHTML, like Gecko) Chrome/53.0.2785.116 Safari/537.36"
201.27.32.198 - - [28/Sep/2016:20:00:47 -0300] "GET /wp-content/themes/enfold/config-templatebuilder/avia-template-builder/assets/fonts/entypo-fontello.woff?v=3 HTTP/1.1" 200 30804 "http://fejesp.provisorio.ws/" "Mozilla/5.0 (Windows NT 6.1	WOW64) AppleWebKit/537.36 (KHTML, like Gecko) Chrome/53.0.2785.116 Safari/537.36"
201.27.32.198 - - [28/Sep/2016:20:00:47 -0300] "GET /wp-content/uploads/2015/02/Logotipo-Fejesp_branco-300x104.png HTTP/1.1" 304 - "http://fejesp.provisorio.ws/" "Mozilla/5.0 (Windows NT 6.1	WOW64) AppleWebKit/537.36 (KHTML, like Gecko) Chrome/53.0.2785.116 Safari/537.36"
201.27.32.198 - - [28/Sep/2016:20:00:48 -0300] "GET /wp-content/uploads/2015/02/10407307_812175295526593_1566167955731844376_n.png HTTP/1.1" 304 - "http://fejesp.provisorio.ws/" "Mozilla/5.0 (Windows NT 6.1	WOW64) AppleWebKit/537.36 (KHTML, like Gecko) Chrome/53.0.2785.116 Safari/537.36"
201.27.32.198 - - [28/Sep/2016:20:00:48 -0300] "GET /wp-content/uploads/2015/02/13012700_927037417406777_7147789815857317900_n.png HTTP/1.1" 304 - "http://fejesp.provisorio.ws/" "Mozilla/5.0 (Windows NT 6.1	WOW64) AppleWebKit/537.36 (KHTML, like Gecko) Chrome/53.0.2785.116 Safari/537.36"
201.27.32.198 - - [28/Sep/2016:20:00:48 -0300] "GET /wp-content/uploads/2015/02/13912565_1020976664646454_8325923101268959120_n.png HTTP/1.1" 304 - "http://fejesp.provisorio.ws/" "Mozilla/5.0 (Windows NT 6.1	WOW64) AppleWebKit/537.36 (KHTML, like Gecko) Chrome/53.0.2785.116 Safari/537.36"
201.27.32.198 - - [28/Sep/2016:20:00:48 -0300] "GET /wp-content/uploads/2015/02/Sem-t%C3%ADtulo-1500x423.png HTTP/1.1" 304 - "http://fejesp.provisorio.ws/" "Mozilla/5.0 (Windows NT 6.1	WOW64) AppleWebKit/537.36 (KHTML, like Gecko) Chrome/53.0.2785.116 Safari/537.36"
201.27.32.198 - - [28/Sep/2016:20:00:49 -0300] "GET /wp-content/uploads/2016/07/capa_Fejesp-260x185.jpg HTTP/1.1" 304 - "http://fejesp.provisorio.ws/" "Mozilla/5.0 (Windows NT 6.1	WOW64) AppleWebKit/537.36 (KHTML, like Gecko) Chrome/53.0.2785.116 Safari/537.36"
201.27.32.198 - - [28/Sep/2016:20:00:49 -0300] "GET /wp-content/uploads/2016/09/votorantim-120x120.png HTTP/1.1" 304 - "http://fejesp.provisorio.ws/" "Mozilla/5.0 (Windows NT 6.1	WOW64) AppleWebKit/537.36 (KHTML, like Gecko) Chrome/53.0.2785.116 Safari/537.36"
201.27.32.198 - - [28/Sep/2016:20:00:49 -0300] "GET /wp-content/uploads/2016/09/globo-120x120.png HTTP/1.1" 304 - "http://fejesp.provisorio.ws/" "Mozilla/5.0 (Windows NT 6.1	WOW64) AppleWebKit/537.36 (KHTML, like Gecko) Chrome/53.0.2785.116 Safari/537.36"
201.27.32.198 - - [28/Sep/2016:20:00:49 -0300] "GET /wp-content/uploads/2016/09/bosch-120x120.png HTTP/1.1" 304 - "http://fejesp.provisorio.ws/" "Mozilla/5.0 (Windows NT 6.1	WOW64) AppleWebKit/537.36 (KHTML, like Gecko) Chrome/53.0.2785.116 Safari/537.36"
201.27.32.198 - - [28/Sep/2016:20:00:50 -0300] "GET /wp-content/uploads/2016/09/bridge-120x120.png HTTP/1.1" 304 - "http://fejesp.provisorio.ws/" "Mozilla/5.0 (Windows NT 6.1	WOW64) AppleWebKit/537.36 (KHTML, like Gecko) Chrome/53.0.2785.116 Safari/537.36"
201.27.32.198 - - [28/Sep/2016:20:00:50 -0300] "GET /wp-content/uploads/2016/09/itau-120x120.png HTTP/1.1" 304 - "http://fejesp.provisorio.ws/" "Mozilla/5.0 (Windows NT 6.1	WOW64) AppleWebKit/537.36 (KHTML, like Gecko) Chrome/53.0.2785.116 Safari/537.36"
201.27.32.198 - - [28/Sep/2016:20:00:50 -0300] "GET /wp-content/themes/enfold/images/background-images/dots-for-dark-background.png HTTP/1.1" 304 - "http://fejesp.provisorio.ws/" "Mozilla/5.0 (Windows NT 6.1	WOW64) AppleWebKit/537.36 (KHTML, like Gecko) Chrome/53.0.2785.116 Safari/537.36"
201.27.32.198 - - [28/Sep/2016:20:00:51 -0300] "GET /wp-content/uploads/2016/09/seja-trainee-120x120.png HTTP/1.1" 304 - "http://fejesp.provisorio.ws/" "Mozilla/5.0 (Windows NT 6.1	WOW64) AppleWebKit/537.36 (KHTML, like Gecko) Chrome/53.0.2785.116 Safari/537.36"
201.27.32.198 - - [28/Sep/2016:20:00:51 -0300] "GET /wp-content/uploads/2016/09/FIESP-120x120.png HTTP/1.1" 304 - "http://fejesp.provisorio.ws/" "Mozilla/5.0 (Windows NT 6.1	WOW64) AppleWebKit/537.36 (KHTML, like Gecko) Chrome/53.0.2785.116 Safari/537.36"
201.27.32.198 - - [28/Sep/2016:20:00:51 -0300] "GET /wp-content/uploads/2016/09/governo-sp-120x120.png HTTP/1.1" 304 - "http://fejesp.provisorio.ws/" "Mozilla/5.0 (Windows NT 6.1	WOW64) AppleWebKit/537.36 (KHTML, like Gecko) Chrome/53.0.2785.116 Safari/537.36"
201.27.32.198 - - [28/Sep/2016:20:00:51 -0300] "GET /wp-content/uploads/2016/09/ibvendas-120x120.png HTTP/1.1" 304 - "http://fejesp.provisorio.ws/" "Mozilla/5.0 (Windows NT 6.1	WOW64) AppleWebKit/537.36 (KHTML, like Gecko) Chrome/53.0.2785.116 Safari/537.36"
201.27.32.198 - - [28/Sep/2016:20:00:51 -0300] "GET /wp-content/uploads/2016/09/bain-120x120.png HTTP/1.1" 304 - "http://fejesp.provisorio.ws/" "Mozilla/5.0 (Windows NT 6.1	WOW64) AppleWebKit/537.36 (KHTML, like Gecko) Chrome/53.0.2785.116 Safari/537.36"
201.27.32.198 - - [28/Sep/2016:20:00:51 -0300] "GET /wp-content/uploads/2016/09/felipelli-120x120.png HTTP/1.1" 304 - "http://fejesp.provisorio.ws/" "Mozilla/5.0 (Windows NT 6.1	WOW64) AppleWebKit/537.36 (KHTML, like Gecko) Chrome/53.0.2785.116 Safari/537.36"
201.27.32.198 - - [28/Sep/2016:20:00:51 -0300] "GET /wp-content/uploads/2016/09/fundacao-estudar-120x120.png HTTP/1.1" 304 - "http://fejesp.provisorio.ws/" "Mozilla/5.0 (Windows NT 6.1	WOW64) AppleWebKit/537.36 (KHTML, like Gecko) Chrome/53.0.2785.116 Safari/537.36"
201.27.32.198 - - [28/Sep/2016:20:00:51 -0300] "GET /wp-content/uploads/2016/09/endeavor-120x120.png HTTP/1.1" 304 - "http://fejesp.provisorio.ws/" "Mozilla/5.0 (Windows NT 6.1	WOW64) AppleWebKit/537.36 (KHTML, like Gecko) Chrome/53.0.2785.116 Safari/537.36"
201.27.32.198 - - [28/Sep/2016:20:00:52 -0300] "GET /wp-content/uploads/2016/09/ensina-brasil-120x120.png HTTP/1.1" 304 - "http://fejesp.provisorio.ws/" "Mozilla/5.0 (Windows NT 6.1	WOW64) AppleWebKit/537.36 (KHTML, like Gecko) Chrome/53.0.2785.116 Safari/537.36"
201.27.32.198 - - [28/Sep/2016:20:00:52 -0300] "GET /wp-content/uploads/2016/09/vetorbrasil-Logo-maior-120x120.png HTTP/1.1" 304 - "http://fejesp.provisorio.ws/" "Mozilla/5.0 (Windows NT 6.1	WOW64) AppleWebKit/537.36 (KHTML, like Gecko) Chrome/53.0.2785.116 Safari/537.36"
201.27.32.198 - - [28/Sep/2016:20:00:52 -0300] "GET /wp-content/themes/enfold/css/print.css?ver=1 HTTP/1.1" 200 4858 "http://fejesp.provisorio.ws/" "Mozilla/5.0 (Windows NT 6.1	WOW64) AppleWebKit/537.36 (KHTML, like Gecko) Chrome/53.0.2785.116 Safari/537.36"
201.27.32.198 - - [28/Sep/2016:20:00:51 -0300] "POST /?wc-ajax=get_refreshed_fragments HTTP/1.1" 200 278 "http://fejesp.provisorio.ws/" "Mozilla/5.0 (Windows NT 6.1	WOW64) AppleWebKit/537.36 (KHTML, like Gecko) Chrome/53.0.2785.116 Safari/537.36"
201.27.32.198 - - [28/Sep/2016:20:02:04 -0300] "GET /fejesp/ HTTP/1.1" 200 53551 "http://fejesp.provisorio.ws/" "Mozilla/5.0 (Windows NT 6.1	WOW64) AppleWebKit/537.36 (KHTML, like Gecko) Chrome/53.0.2785.116 Safari/537.36"
201.27.32.198 - - [28/Sep/2016:20:02:07 -0300] "GET /wp-content/plugins/lightweight-social-icons/css/style.css HTTP/1.1" 304 - "http://fejesp.provisorio.ws/fejesp/" "Mozilla/5.0 (Windows NT 6.1	WOW64) AppleWebKit/537.36 (KHTML, like Gecko) Chrome/53.0.2785.116 Safari/537.36"
201.27.32.198 - - [28/Sep/2016:20:02:07 -0300] "GET /wp-includes/js/jquery/jquery.js?ver=1.11.3 HTTP/1.1" 304 - "http://fejesp.provisorio.ws/fejesp/" "Mozilla/5.0 (Windows NT 6.1	WOW64) AppleWebKit/537.36 (KHTML, like Gecko) Chrome/53.0.2785.116 Safari/537.36"
201.27.32.198 - - [28/Sep/2016:20:02:07 -0300] "GET /wp-includes/js/jquery/jquery-migrate.min.js?ver=1.2.1 HTTP/1.1" 304 - "http://fejesp.provisorio.ws/fejesp/" "Mozilla/5.0 (Windows NT 6.1	WOW64) AppleWebKit/537.36 (KHTML, like Gecko) Chrome/53.0.2785.116 Safari/537.36"
201.27.32.198 - - [28/Sep/2016:20:02:07 -0300] "GET /wp-content/plugins/awesome-logos/js/awesome.logos.js?ver=1 HTTP/1.1" 304 - "http://fejesp.provisorio.ws/fejesp/" "Mozilla/5.0 (Windows NT 6.1	WOW64) AppleWebKit/537.36 (KHTML, like Gecko) Chrome/53.0.2785.116 Safari/537.36"
201.27.32.198 - - [28/Sep/2016:20:02:07 -0300] "GET /wp-content/themes/enfold/js/avia-compat.js?ver=2 HTTP/1.1" 304 - "http://fejesp.provisorio.ws/fejesp/" "Mozilla/5.0 (Windows NT 6.1	WOW64) AppleWebKit/537.36 (KHTML, like Gecko) Chrome/53.0.2785.116 Safari/537.36"
201.27.32.198 - - [28/Sep/2016:20:02:07 -0300] "GET /wp-content/plugins/easy-logo-slider/js/jquery.jcarousel.min.js?ver=4.4.5 HTTP/1.1" 304 - "http://fejesp.provisorio.ws/fejesp/" "Mozilla/5.0 (Windows NT 6.1	WOW64) AppleWebKit/537.36 (KHTML, like Gecko) Chrome/53.0.2785.116 Safari/537.36"
201.27.32.198 - - [28/Sep/2016:20:02:07 -0300] "GET /wp-content/plugins/easy-logo-slider/js/jcarousel.responsive.js?ver=4.4.5 HTTP/1.1" 304 - "http://fejesp.provisorio.ws/fejesp/" "Mozilla/5.0 (Windows NT 6.1	WOW64) AppleWebKit/537.36 (KHTML, like Gecko) Chrome/53.0.2785.116 Safari/537.36"
201.27.32.198 - - [28/Sep/2016:20:02:07 -0300] "GET /wp-content/themes/enfold/config-woocommerce/woocommerce-mod.js?ver=1 HTTP/1.1" 304 - "http://fejesp.provisorio.ws/fejesp/" "Mozilla/5.0 (Windows NT 6.1	WOW64) AppleWebKit/537.36 (KHTML, like Gecko) Chrome/53.0.2785.116 Safari/537.36"
201.27.32.198 - - [28/Sep/2016:20:02:07 -0300] "GET /wp-content/plugins/woocommerce/assets/js/frontend/add-to-cart.min.js?ver=2.5.2 HTTP/1.1" 304 - "http://fejesp.provisorio.ws/fejesp/" "Mozilla/5.0 (Windows NT 6.1	WOW64) AppleWebKit/537.36 (KHTML, like Gecko) Chrome/53.0.2785.116 Safari/537.36"
201.27.32.198 - - [28/Sep/2016:20:02:07 -0300] "GET /wp-content/plugins/woocommerce/assets/js/jquery-blockui/jquery.blockUI.min.js?ver=2.70 HTTP/1.1" 304 - "http://fejesp.provisorio.ws/fejesp/" "Mozilla/5.0 (Windows NT 6.1	WOW64) AppleWebKit/537.36 (KHTML, like Gecko) Chrome/53.0.2785.116 Safari/537.36"
201.27.32.198 - - [28/Sep/2016:20:02:07 -0300] "GET /wp-content/plugins/woocommerce/assets/js/frontend/woocommerce.min.js?ver=2.5.2 HTTP/1.1" 304 - "http://fejesp.provisorio.ws/fejesp/" "Mozilla/5.0 (Windows NT 6.1	WOW64) AppleWebKit/537.36 (KHTML, like Gecko) Chrome/53.0.2785.116 Safari/537.36"
201.27.32.198 - - [28/Sep/2016:20:02:07 -0300] "GET /wp-content/plugins/woocommerce/assets/js/jquery-cookie/jquery.cookie.min.js?ver=1.4.1 HTTP/1.1" 304 - "http://fejesp.provisorio.ws/fejesp/" "Mozilla/5.0 (Windows NT 6.1	WOW64) AppleWebKit/537.36 (KHTML, like Gecko) Chrome/53.0.2785.116 Safari/537.36"
201.27.32.198 - - [28/Sep/2016:20:02:07 -0300] "GET /wp-content/themes/enfold/js/avia.js?ver=3 HTTP/1.1" 304 - "http://fejesp.provisorio.ws/fejesp/" "Mozilla/5.0 (Windows NT 6.1	WOW64) AppleWebKit/537.36 (KHTML, like Gecko) Chrome/53.0.2785.116 Safari/537.36"
201.27.32.198 - - [28/Sep/2016:20:02:07 -0300] "GET /wp-content/plugins/woocommerce/assets/js/frontend/cart-fragments.min.js?ver=2.5.2 HTTP/1.1" 304 - "http://fejesp.provisorio.ws/fejesp/" "Mozilla/5.0 (Windows NT 6.1	WOW64) AppleWebKit/537.36 (KHTML, like Gecko) Chrome/53.0.2785.116 Safari/537.36"
201.27.32.198 - - [28/Sep/2016:20:02:07 -0300] "GET /wp-content/themes/enfold/js/shortcodes.js?ver=3 HTTP/1.1" 304 - "http://fejesp.provisorio.ws/fejesp/" "Mozilla/5.0 (Windows NT 6.1	WOW64) AppleWebKit/537.36 (KHTML, like Gecko) Chrome/53.0.2785.116 Safari/537.36"
201.27.32.198 - - [28/Sep/2016:20:02:07 -0300] "GET /wp-content/themes/enfold/js/aviapopup/jquery.magnific-popup.min.js?ver=2 HTTP/1.1" 304 - "http://fejesp.provisorio.ws/fejesp/" "Mozilla/5.0 (Windows NT 6.1	WOW64) AppleWebKit/537.36 (KHTML, like Gecko) Chrome/53.0.2785.116 Safari/537.36"
201.27.32.198 - - [28/Sep/2016:20:02:07 -0300] "GET /wp-includes/js/mediaelement/mediaelement-and-player.min.js?ver=2.18.1-a HTTP/1.1" 304 - "http://fejesp.provisorio.ws/fejesp/" "Mozilla/5.0 (Windows NT 6.1	WOW64) AppleWebKit/537.36 (KHTML, like Gecko) Chrome/53.0.2785.116 Safari/537.36"
201.27.32.198 - - [28/Sep/2016:20:02:07 -0300] "GET /wp-includes/js/comment-reply.min.js?ver=4.4.5 HTTP/1.1" 304 - "http://fejesp.provisorio.ws/fejesp/" "Mozilla/5.0 (Windows NT 6.1	WOW64) AppleWebKit/537.36 (KHTML, like Gecko) Chrome/53.0.2785.116 Safari/537.36"
201.27.32.198 - - [28/Sep/2016:20:02:07 -0300] "GET /wp-includes/js/mediaelement/wp-mediaelement.js?ver=4.4.5 HTTP/1.1" 304 - "http://fejesp.provisorio.ws/fejesp/" "Mozilla/5.0 (Windows NT 6.1	WOW64) AppleWebKit/537.36 (KHTML, like Gecko) Chrome/53.0.2785.116 Safari/537.36"
201.27.32.198 - - [28/Sep/2016:20:02:07 -0300] "GET /wp-includes/js/wp-embed.min.js?ver=4.4.5 HTTP/1.1" 304 - "http://fejesp.provisorio.ws/fejesp/" "Mozilla/5.0 (Windows NT 6.1	WOW64) AppleWebKit/537.36 (KHTML, like Gecko) Chrome/53.0.2785.116 Safari/537.36"
201.27.32.198 - - [28/Sep/2016:20:02:07 -0300] "GET /wp-content/plugins/logo-slider/lgs_jquery.cycle2.js?ver=4.4.5 HTTP/1.1" 304 - "http://fejesp.provisorio.ws/fejesp/" "Mozilla/5.0 (Windows NT 6.1	WOW64) AppleWebKit/537.36 (KHTML, like Gecko) Chrome/53.0.2785.116 Safari/537.36"
201.27.32.198 - - [28/Sep/2016:20:02:07 -0300] "GET /wp-includes/js/wp-emoji-release.min.js?ver=4.4.5 HTTP/1.1" 304 - "http://fejesp.provisorio.ws/fejesp/" "Mozilla/5.0 (Windows NT 6.1	WOW64) AppleWebKit/537.36 (KHTML, like Gecko) Chrome/53.0.2785.116 Safari/537.36"
201.27.32.198 - - [28/Sep/2016:20:02:18 -0300] "GET /federacao/ HTTP/1.1" 200 30984 "http://fejesp.provisorio.ws/fejesp/" "Mozilla/5.0 (Windows NT 6.1	WOW64) AppleWebKit/537.36 (KHTML, like Gecko) Chrome/53.0.2785.116 Safari/537.36"
201.27.32.198 - - [28/Sep/2016:20:02:27 -0300] "GET /fejesp/ HTTP/1.1" 200 53551 "http://fejesp.provisorio.ws/" "Mozilla/5.0 (Windows NT 6.1	WOW64) AppleWebKit/537.36 (KHTML, like Gecko) Chrome/53.0.2785.116 Safari/537.36"
201.27.32.198 - - [28/Sep/2016:20:02:33 -0300] "GET /contrate/administracao-e-negocios/ HTTP/1.1" 200 28549 "http://fejesp.provisorio.ws/fejesp/" "Mozilla/5.0 (Windows NT 6.1	WOW64) AppleWebKit/537.36 (KHTML, like Gecko) Chrome/53.0.2785.116 Safari/537.36"
201.27.32.198 - - [28/Sep/2016:20:02:44 -0300] "GET /biologicas/ HTTP/1.1" 200 28262 "http://fejesp.provisorio.ws/contrate/administracao-e-negocios/" "Mozilla/5.0 (Windows NT 6.1	WOW64) AppleWebKit/537.36 (KHTML, like Gecko) Chrome/53.0.2785.116 Safari/537.36"
201.27.32.198 - - [28/Sep/2016:20:02:51 -0300] "GET /solucoes-em-engenharia/ HTTP/1.1" 200 28385 "http://fejesp.provisorio.ws/biologicas/" "Mozilla/5.0 (Windows NT 6.1	WOW64) AppleWebKit/537.36 (KHTML, like Gecko) Chrome/53.0.2785.116 Safari/537.36"
201.27.32.198 - - [28/Sep/2016:20:02:57 -0300] "GET /blog-2/ HTTP/1.1" 200 31850 "http://fejesp.provisorio.ws/solucoes-em-engenharia/" "Mozilla/5.0 (Windows NT 6.1	WOW64) AppleWebKit/537.36 (KHTML, like Gecko) Chrome/53.0.2785.116 Safari/537.36"
201.27.32.198 - - [28/Sep/2016:20:03:00 -0300] "GET /wp-content/uploads/2016/07/capa_Fejesp-705x261.jpg HTTP/1.1" 200 29603 "http://fejesp.provisorio.ws/blog-2/" "Mozilla/5.0 (Windows NT 6.1	WOW64) AppleWebKit/537.36 (KHTML, like Gecko) Chrome/53.0.2785.116 Safari/537.36"
201.27.32.198 - - [28/Sep/2016:20:03:00 -0300] "GET /wp-content/uploads/2016/07/header-background2-1500x630.jpg HTTP/1.1" 200 201625 "http://fejesp.provisorio.ws/blog-2/" "Mozilla/5.0 (Windows NT 6.1	WOW64) AppleWebKit/537.36 (KHTML, like Gecko) Chrome/53.0.2785.116 Safari/537.36"
201.27.32.198 - - [28/Sep/2016:20:03:10 -0300] "GET /wp-includes/js/wp-emoji-release.min.js?ver=4.4.5 HTTP/1.1" 304 - "http://fejesp.provisorio.ws/contato/" "Mozilla/5.0 (Windows NT 6.1	WOW64) AppleWebKit/537.36 (KHTML, like Gecko) Chrome/53.0.2785.116 Safari/537.36"
201.27.32.198 - - [28/Sep/2016:20:03:10 -0300] "GET /wp-includes/js/jquery/jquery.js?ver=1.11.3 HTTP/1.1" 304 - "http://fejesp.provisorio.ws/contato/" "Mozilla/5.0 (Windows NT 6.1	WOW64) AppleWebKit/537.36 (KHTML, like Gecko) Chrome/53.0.2785.116 Safari/537.36"
201.27.32.198 - - [28/Sep/2016:20:03:10 -0300] "GET /wp-includes/js/jquery/jquery-migrate.min.js?ver=1.2.1 HTTP/1.1" 304 - "http://fejesp.provisorio.ws/contato/" "Mozilla/5.0 (Windows NT 6.1	WOW64) AppleWebKit/537.36 (KHTML, like Gecko) Chrome/53.0.2785.116 Safari/537.36"
201.27.32.198 - - [28/Sep/2016:20:03:10 -0300] "GET /wp-content/plugins/awesome-logos/js/awesome.logos.js?ver=1 HTTP/1.1" 304 - "http://fejesp.provisorio.ws/contato/" "Mozilla/5.0 (Windows NT 6.1	WOW64) AppleWebKit/537.36 (KHTML, like Gecko) Chrome/53.0.2785.116 Safari/537.36"
201.27.32.198 - - [28/Sep/2016:20:03:10 -0300] "GET /wp-content/themes/enfold/js/avia-compat.js?ver=2 HTTP/1.1" 304 - "http://fejesp.provisorio.ws/contato/" "Mozilla/5.0 (Windows NT 6.1	WOW64) AppleWebKit/537.36 (KHTML, like Gecko) Chrome/53.0.2785.116 Safari/537.36"
201.27.32.198 - - [28/Sep/2016:20:03:10 -0300] "GET /wp-content/plugins/easy-logo-slider/js/jquery.jcarousel.min.js?ver=4.4.5 HTTP/1.1" 304 - "http://fejesp.provisorio.ws/contato/" "Mozilla/5.0 (Windows NT 6.1	WOW64) AppleWebKit/537.36 (KHTML, like Gecko) Chrome/53.0.2785.116 Safari/537.36"
201.27.32.198 - - [28/Sep/2016:20:03:10 -0300] "GET /wp-content/plugins/easy-logo-slider/js/jcarousel.responsive.js?ver=4.4.5 HTTP/1.1" 304 - "http://fejesp.provisorio.ws/contato/" "Mozilla/5.0 (Windows NT 6.1	WOW64) AppleWebKit/537.36 (KHTML, like Gecko) Chrome/53.0.2785.116 Safari/537.36"
201.27.32.198 - - [28/Sep/2016:20:03:08 -0300] "GET /contato/ HTTP/1.1" 200 33703 "http://fejesp.provisorio.ws/blog-2/" "Mozilla/5.0 (Windows NT 6.1	WOW64) AppleWebKit/537.36 (KHTML, like Gecko) Chrome/53.0.2785.116 Safari/537.36"
201.27.32.198 - - [28/Sep/2016:20:03:10 -0300] "GET /wp-content/plugins/woocommerce/assets/js/frontend/add-to-cart.min.js?ver=2.5.2 HTTP/1.1" 304 - "http://fejesp.provisorio.ws/contato/" "Mozilla/5.0 (Windows NT 6.1	WOW64) AppleWebKit/537.36 (KHTML, like Gecko) Chrome/53.0.2785.116 Safari/537.36"
201.27.32.198 - - [28/Sep/2016:20:03:10 -0300] "GET /wp-content/themes/enfold/config-woocommerce/woocommerce-mod.js?ver=1 HTTP/1.1" 304 - "http://fejesp.provisorio.ws/contato/" "Mozilla/5.0 (Windows NT 6.1	WOW64) AppleWebKit/537.36 (KHTML, like Gecko) Chrome/53.0.2785.116 Safari/537.36"
201.27.32.198 - - [28/Sep/2016:20:03:10 -0300] "GET /wp-content/plugins/woocommerce/assets/js/jquery-blockui/jquery.blockUI.min.js?ver=2.70 HTTP/1.1" 304 - "http://fejesp.provisorio.ws/contato/" "Mozilla/5.0 (Windows NT 6.1	WOW64) AppleWebKit/537.36 (KHTML, like Gecko) Chrome/53.0.2785.116 Safari/537.36"
201.27.32.198 - - [28/Sep/2016:20:03:10 -0300] "GET /wp-content/plugins/woocommerce/assets/js/frontend/woocommerce.min.js?ver=2.5.2 HTTP/1.1" 304 - "http://fejesp.provisorio.ws/contato/" "Mozilla/5.0 (Windows NT 6.1	WOW64) AppleWebKit/537.36 (KHTML, like Gecko) Chrome/53.0.2785.116 Safari/537.36"
201.27.32.198 - - [28/Sep/2016:20:03:10 -0300] "GET /wp-content/plugins/woocommerce/assets/js/jquery-cookie/jquery.cookie.min.js?ver=1.4.1 HTTP/1.1" 304 - "http://fejesp.provisorio.ws/contato/" "Mozilla/5.0 (Windows NT 6.1	WOW64) AppleWebKit/537.36 (KHTML, like Gecko) Chrome/53.0.2785.116 Safari/537.36"
201.27.32.198 - - [28/Sep/2016:20:03:10 -0300] "GET /wp-content/plugins/woocommerce/assets/js/frontend/cart-fragments.min.js?ver=2.5.2 HTTP/1.1" 304 - "http://fejesp.provisorio.ws/contato/" "Mozilla/5.0 (Windows NT 6.1	WOW64) AppleWebKit/537.36 (KHTML, like Gecko) Chrome/53.0.2785.116 Safari/537.36"
201.27.32.198 - - [28/Sep/2016:20:03:10 -0300] "GET /wp-content/themes/enfold/js/avia.js?ver=3 HTTP/1.1" 304 - "http://fejesp.provisorio.ws/contato/" "Mozilla/5.0 (Windows NT 6.1	WOW64) AppleWebKit/537.36 (KHTML, like Gecko) Chrome/53.0.2785.116 Safari/537.36"
201.27.32.198 - - [28/Sep/2016:20:03:10 -0300] "GET /wp-content/themes/enfold/js/aviapopup/jquery.magnific-popup.min.js?ver=2 HTTP/1.1" 304 - "http://fejesp.provisorio.ws/contato/" "Mozilla/5.0 (Windows NT 6.1	WOW64) AppleWebKit/537.36 (KHTML, like Gecko) Chrome/53.0.2785.116 Safari/537.36"
201.27.32.198 - - [28/Sep/2016:20:03:10 -0300] "GET /wp-content/themes/enfold/js/shortcodes.js?ver=3 HTTP/1.1" 304 - "http://fejesp.provisorio.ws/contato/" "Mozilla/5.0 (Windows NT 6.1	WOW64) AppleWebKit/537.36 (KHTML, like Gecko) Chrome/53.0.2785.116 Safari/537.36"
201.27.32.198 - - [28/Sep/2016:20:03:11 -0300] "GET /wp-includes/js/mediaelement/mediaelement-and-player.min.js?ver=2.18.1-a HTTP/1.1" 304 - "http://fejesp.provisorio.ws/contato/" "Mozilla/5.0 (Windows NT 6.1	WOW64) AppleWebKit/537.36 (KHTML, like Gecko) Chrome/53.0.2785.116 Safari/537.36"
201.27.32.198 - - [28/Sep/2016:20:03:11 -0300] "GET /wp-includes/js/mediaelement/wp-mediaelement.js?ver=4.4.5 HTTP/1.1" 304 - "http://fejesp.provisorio.ws/contato/" "Mozilla/5.0 (Windows NT 6.1	WOW64) AppleWebKit/537.36 (KHTML, like Gecko) Chrome/53.0.2785.116 Safari/537.36"
201.27.32.198 - - [28/Sep/2016:20:03:11 -0300] "GET /wp-content/plugins/logo-slider/lgs_jquery.cycle2.js?ver=4.4.5 HTTP/1.1" 304 - "http://fejesp.provisorio.ws/contato/" "Mozilla/5.0 (Windows NT 6.1	WOW64) AppleWebKit/537.36 (KHTML, like Gecko) Chrome/53.0.2785.116 Safari/537.36"
201.27.32.198 - - [28/Sep/2016:20:03:11 -0300] "GET /wp-includes/js/comment-reply.min.js?ver=4.4.5 HTTP/1.1" 304 - "http://fejesp.provisorio.ws/contato/" "Mozilla/5.0 (Windows NT 6.1	WOW64) AppleWebKit/537.36 (KHTML, like Gecko) Chrome/53.0.2785.116 Safari/537.36"
201.27.32.198 - - [28/Sep/2016:20:03:11 -0300] "GET /wp-includes/js/wp-embed.min.js?ver=4.4.5 HTTP/1.1" 304 - "http://fejesp.provisorio.ws/contato/" "Mozilla/5.0 (Windows NT 6.1	WOW64) AppleWebKit/537.36 (KHTML, like Gecko) Chrome/53.0.2785.116 Safari/537.36"
179.234.188.165 - - [28/Sep/2016:20:03:26 -0300] "GET / HTTP/1.1" 200 64279 "-" "Mozilla/5.0 (Windows NT 10.0	WOW64) AppleWebKit/537.36 (KHTML, like Gecko) Chrome/53.0.2785.116 Safari/537.36"
179.234.188.165 - - [28/Sep/2016:20:03:28 -0300] "GET /wp-content/themes/enfold/config-woocommerce/woocommerce-mod.css?ver=4.4.5 HTTP/1.1" 200 69933 "http://fejesp.provisorio.ws/" "Mozilla/5.0 (Windows NT 10.0	WOW64) AppleWebKit/537.36 (KHTML, like Gecko) Chrome/53.0.2785.116 Safari/537.36"
179.234.188.165 - - [28/Sep/2016:20:03:28 -0300] "GET /wp-content/themes/enfold/css/grid.css?ver=2 HTTP/1.1" 200 9090 "http://fejesp.provisorio.ws/" "Mozilla/5.0 (Windows NT 10.0	WOW64) AppleWebKit/537.36 (KHTML, like Gecko) Chrome/53.0.2785.116 Safari/537.36"
179.234.188.165 - - [28/Sep/2016:20:03:28 -0300] "GET /wp-content/themes/enfold/css/base.css?ver=2 HTTP/1.1" 200 13486 "http://fejesp.provisorio.ws/" "Mozilla/5.0 (Windows NT 10.0	WOW64) AppleWebKit/537.36 (KHTML, like Gecko) Chrome/53.0.2785.116 Safari/537.36"
179.234.188.165 - - [28/Sep/2016:20:03:28 -0300] "GET /wp-content/themes/enfold/css/layout.css?ver=2 HTTP/1.1" 200 100409 "http://fejesp.provisorio.ws/" "Mozilla/5.0 (Windows NT 10.0	WOW64) AppleWebKit/537.36 (KHTML, like Gecko) Chrome/53.0.2785.116 Safari/537.36"
179.234.188.165 - - [28/Sep/2016:20:03:28 -0300] "GET /wp-content/themes/enfold/css/shortcodes.css?ver=2 HTTP/1.1" 200 166418 "http://fejesp.provisorio.ws/" "Mozilla/5.0 (Windows NT 10.0	WOW64) AppleWebKit/537.36 (KHTML, like Gecko) Chrome/53.0.2785.116 Safari/537.36"
179.234.188.165 - - [28/Sep/2016:20:03:28 -0300] "GET /wp-content/themes/enfold/js/aviapopup/magnific-popup.css?ver=1 HTTP/1.1" 200 7640 "http://fejesp.provisorio.ws/" "Mozilla/5.0 (Windows NT 10.0	WOW64) AppleWebKit/537.36 (KHTML, like Gecko) Chrome/53.0.2785.116 Safari/537.36"
179.234.188.165 - - [28/Sep/2016:20:03:28 -0300] "GET /wp-content/themes/enfold/js/mediaelement/skin-1/mediaelementplayer.css?ver=1 HTTP/1.1" 200 18247 "http://fejesp.provisorio.ws/" "Mozilla/5.0 (Windows NT 10.0	WOW64) AppleWebKit/537.36 (KHTML, like Gecko) Chrome/53.0.2785.116 Safari/537.36"
179.234.188.165 - - [28/Sep/2016:20:03:28 -0300] "GET /wp-content/uploads/dynamic_avia/enfold_themekiller.com.css?ver=57e1bfceaf41f HTTP/1.1" 200 147052 "http://fejesp.provisorio.ws/" "Mozilla/5.0 (Windows NT 10.0	WOW64) AppleWebKit/537.36 (KHTML, like Gecko) Chrome/53.0.2785.116 Safari/537.36"
179.234.188.165 - - [28/Sep/2016:20:03:28 -0300] "GET /wp-content/themes/enfold/css/custom.css?ver=2 HTTP/1.1" 200 707 "http://fejesp.provisorio.ws/" "Mozilla/5.0 (Windows NT 10.0	WOW64) AppleWebKit/537.36 (KHTML, like Gecko) Chrome/53.0.2785.116 Safari/537.36"
179.234.188.165 - - [28/Sep/2016:20:03:28 -0300] "GET /wp-content/plugins/easy-logo-slider/css/jcarouselresponsive.css?ver=4.4.5 HTTP/1.1" 200 2010 "http://fejesp.provisorio.ws/" "Mozilla/5.0 (Windows NT 10.0	WOW64) AppleWebKit/537.36 (KHTML, like Gecko) Chrome/53.0.2785.116 Safari/537.36"
179.234.188.165 - - [28/Sep/2016:20:03:28 -0300] "GET /wp-content/plugins/easy-logo-slider/css/style-admin.css?ver=4.4.5 HTTP/1.1" 200 5249 "http://fejesp.provisorio.ws/" "Mozilla/5.0 (Windows NT 10.0	WOW64) AppleWebKit/537.36 (KHTML, like Gecko) Chrome/53.0.2785.116 Safari/537.36"
179.234.188.165 - - [28/Sep/2016:20:03:29 -0300] "GET /wp-content/themes/enfold/config-templatebuilder/avia-template-builder/assets/fonts/entypo-fontello.woff?v=3 HTTP/1.1" 200 30804 "http://fejesp.provisorio.ws/" "Mozilla/5.0 (Windows NT 10.0	WOW64) AppleWebKit/537.36 (KHTML, like Gecko) Chrome/53.0.2785.116 Safari/537.36"
179.234.188.165 - - [28/Sep/2016:20:03:29 -0300] "GET /wp-content/plugins/lightweight-social-icons/fonts/fontello.woff?13736647 HTTP/1.1" 200 14628 "http://fejesp.provisorio.ws/wp-content/plugins/lightweight-social-icons/css/style.css" "Mozilla/5.0 (Windows NT 10.0	WOW64) AppleWebKit/537.36 (KHTML, like Gecko) Chrome/53.0.2785.116 Safari/537.36"
179.234.188.165 - - [28/Sep/2016:20:03:30 -0300] "GET /wp-content/themes/enfold/css/print.css?ver=1 HTTP/1.1" 200 4858 "http://fejesp.provisorio.ws/" "Mozilla/5.0 (Windows NT 10.0	WOW64) AppleWebKit/537.36 (KHTML, like Gecko) Chrome/53.0.2785.116 Safari/537.36"
179.234.188.165 - - [28/Sep/2016:20:03:33 -0300] "POST /?wc-ajax=get_refreshed_fragments HTTP/1.1" 200 278 "http://fejesp.provisorio.ws/" "Mozilla/5.0 (Windows NT 10.0	WOW64) AppleWebKit/537.36 (KHTML, like Gecko) Chrome/53.0.2785.116 Safari/537.36"
177.79.43.245 - - [28/Sep/2016:20:17:57 -0300] "GET / HTTP/1.1" 200 64281 "-" "Mozilla/5.0 (Linux	Android 6.0	MotoG3 Build/MPI24.65-33.1-2) AppleWebKit/537.36 (KHTML, like Gecko) Chrome/53.0.2785.124 Mobile Safari/537.36"
177.79.43.245 - - [28/Sep/2016:20:18:00 -0300] "GET /wp-content/themes/enfold/config-woocommerce/woocommerce-mod.css?ver=4.4.5 HTTP/1.1" 200 69933 "http://fejesp.provisorio.ws/" "Mozilla/5.0 (Linux	Android 6.0	MotoG3 Build/MPI24.65-33.1-2) AppleWebKit/537.36 (KHTML, like Gecko) Chrome/53.0.2785.124 Mobile Safari/537.36"
177.79.43.245 - - [28/Sep/2016:20:18:00 -0300] "GET /wp-content/themes/enfold/css/grid.css?ver=2 HTTP/1.1" 200 9090 "http://fejesp.provisorio.ws/" "Mozilla/5.0 (Linux	Android 6.0	MotoG3 Build/MPI24.65-33.1-2) AppleWebKit/537.36 (KHTML, like Gecko) Chrome/53.0.2785.124 Mobile Safari/537.36"
177.79.43.245 - - [28/Sep/2016:20:18:00 -0300] "GET /wp-content/themes/enfold/css/layout.css?ver=2 HTTP/1.1" 200 100409 "http://fejesp.provisorio.ws/" "Mozilla/5.0 (Linux	Android 6.0	MotoG3 Build/MPI24.65-33.1-2) AppleWebKit/537.36 (KHTML, like Gecko) Chrome/53.0.2785.124 Mobile Safari/537.36"
177.79.43.245 - - [28/Sep/2016:20:18:00 -0300] "GET /wp-content/themes/enfold/css/base.css?ver=2 HTTP/1.1" 200 13486 "http://fejesp.provisorio.ws/" "Mozilla/5.0 (Linux	Android 6.0	MotoG3 Build/MPI24.65-33.1-2) AppleWebKit/537.36 (KHTML, like Gecko) Chrome/53.0.2785.124 Mobile Safari/537.36"
177.79.43.245 - - [28/Sep/2016:20:18:00 -0300] "GET /wp-content/themes/enfold/css/shortcodes.css?ver=2 HTTP/1.1" 200 166418 "http://fejesp.provisorio.ws/" "Mozilla/5.0 (Linux	Android 6.0	MotoG3 Build/MPI24.65-33.1-2) AppleWebKit/537.36 (KHTML, like Gecko) Chrome/53.0.2785.124 Mobile Safari/537.36"
177.79.43.245 - - [28/Sep/2016:20:18:00 -0300] "GET /wp-content/themes/enfold/js/aviapopup/magnific-popup.css?ver=1 HTTP/1.1" 200 7640 "http://fejesp.provisorio.ws/" "Mozilla/5.0 (Linux	Android 6.0	MotoG3 Build/MPI24.65-33.1-2) AppleWebKit/537.36 (KHTML, like Gecko) Chrome/53.0.2785.124 Mobile Safari/537.36"
177.79.43.245 - - [28/Sep/2016:20:18:01 -0300] "GET /wp-content/themes/enfold/js/mediaelement/skin-1/mediaelementplayer.css?ver=1 HTTP/1.1" 200 18247 "http://fejesp.provisorio.ws/" "Mozilla/5.0 (Linux	Android 6.0	MotoG3 Build/MPI24.65-33.1-2) AppleWebKit/537.36 (KHTML, like Gecko) Chrome/53.0.2785.124 Mobile Safari/537.36"
177.79.43.245 - - [28/Sep/2016:20:18:01 -0300] "GET /wp-content/uploads/dynamic_avia/enfold_themekiller.com.css?ver=57e1bfceaf41f HTTP/1.1" 200 147052 "http://fejesp.provisorio.ws/" "Mozilla/5.0 (Linux	Android 6.0	MotoG3 Build/MPI24.65-33.1-2) AppleWebKit/537.36 (KHTML, like Gecko) Chrome/53.0.2785.124 Mobile Safari/537.36"
177.79.43.245 - - [28/Sep/2016:20:18:01 -0300] "GET /wp-content/themes/enfold/css/custom.css?ver=2 HTTP/1.1" 200 707 "http://fejesp.provisorio.ws/" "Mozilla/5.0 (Linux	Android 6.0	MotoG3 Build/MPI24.65-33.1-2) AppleWebKit/537.36 (KHTML, like Gecko) Chrome/53.0.2785.124 Mobile Safari/537.36"
177.79.43.245 - - [28/Sep/2016:20:18:01 -0300] "GET /wp-content/plugins/easy-logo-slider/css/jcarouselresponsive.css?ver=4.4.5 HTTP/1.1" 200 2010 "http://fejesp.provisorio.ws/" "Mozilla/5.0 (Linux	Android 6.0	MotoG3 Build/MPI24.65-33.1-2) AppleWebKit/537.36 (KHTML, like Gecko) Chrome/53.0.2785.124 Mobile Safari/537.36"
177.79.43.245 - - [28/Sep/2016:20:18:02 -0300] "GET /wp-content/plugins/easy-logo-slider/css/style-admin.css?ver=4.4.5 HTTP/1.1" 200 5249 "http://fejesp.provisorio.ws/" "Mozilla/5.0 (Linux	Android 6.0	MotoG3 Build/MPI24.65-33.1-2) AppleWebKit/537.36 (KHTML, like Gecko) Chrome/53.0.2785.124 Mobile Safari/537.36"
177.79.43.245 - - [28/Sep/2016:20:18:02 -0300] "GET /wp-content/plugins/lightweight-social-icons/css/style.css HTTP/1.1" 200 11137 "http://fejesp.provisorio.ws/" "Mozilla/5.0 (Linux	Android 6.0	MotoG3 Build/MPI24.65-33.1-2) AppleWebKit/537.36 (KHTML, like Gecko) Chrome/53.0.2785.124 Mobile Safari/537.36"
177.79.43.245 - - [28/Sep/2016:20:18:02 -0300] "GET /wp-includes/js/jquery/jquery.js?ver=1.11.3 HTTP/1.1" 200 95977 "http://fejesp.provisorio.ws/" "Mozilla/5.0 (Linux	Android 6.0	MotoG3 Build/MPI24.65-33.1-2) AppleWebKit/537.36 (KHTML, like Gecko) Chrome/53.0.2785.124 Mobile Safari/537.36"
177.79.43.245 - - [28/Sep/2016:20:18:02 -0300] "GET /wp-includes/js/jquery/jquery-migrate.min.js?ver=1.2.1 HTTP/1.1" 200 7200 "http://fejesp.provisorio.ws/" "Mozilla/5.0 (Linux	Android 6.0	MotoG3 Build/MPI24.65-33.1-2) AppleWebKit/537.36 (KHTML, like Gecko) Chrome/53.0.2785.124 Mobile Safari/537.36"
177.79.43.245 - - [28/Sep/2016:20:18:03 -0300] "GET /wp-content/plugins/awesome-logos/js/awesome.logos.js?ver=1 HTTP/1.1" 200 6468 "http://fejesp.provisorio.ws/" "Mozilla/5.0 (Linux	Android 6.0	MotoG3 Build/MPI24.65-33.1-2) AppleWebKit/537.36 (KHTML, like Gecko) Chrome/53.0.2785.124 Mobile Safari/537.36"
177.79.43.245 - - [28/Sep/2016:20:18:03 -0300] "GET /wp-content/themes/enfold/js/avia-compat.js?ver=2 HTTP/1.1" 200 2106 "http://fejesp.provisorio.ws/" "Mozilla/5.0 (Linux	Android 6.0	MotoG3 Build/MPI24.65-33.1-2) AppleWebKit/537.36 (KHTML, like Gecko) Chrome/53.0.2785.124 Mobile Safari/537.36"
177.79.43.245 - - [28/Sep/2016:20:18:03 -0300] "GET /wp-content/plugins/easy-logo-slider/js/jquery.jcarousel.min.js?ver=4.4.5 HTTP/1.1" 200 17494 "http://fejesp.provisorio.ws/" "Mozilla/5.0 (Linux	Android 6.0	MotoG3 Build/MPI24.65-33.1-2) AppleWebKit/537.36 (KHTML, like Gecko) Chrome/53.0.2785.124 Mobile Safari/537.36"
177.79.43.245 - - [28/Sep/2016:20:18:03 -0300] "GET /wp-content/plugins/easy-logo-slider/js/jcarousel.responsive.js?ver=4.4.5 HTTP/1.1" 200 2331 "http://fejesp.provisorio.ws/" "Mozilla/5.0 (Linux	Android 6.0	MotoG3 Build/MPI24.65-33.1-2) AppleWebKit/537.36 (KHTML, like Gecko) Chrome/53.0.2785.124 Mobile Safari/537.36"
177.79.43.245 - - [28/Sep/2016:20:18:04 -0300] "GET /wp-content/themes/enfold/config-woocommerce/woocommerce-mod.js?ver=1 HTTP/1.1" 200 6942 "http://fejesp.provisorio.ws/" "Mozilla/5.0 (Linux	Android 6.0	MotoG3 Build/MPI24.65-33.1-2) AppleWebKit/537.36 (KHTML, like Gecko) Chrome/53.0.2785.124 Mobile Safari/537.36"
177.79.43.245 - - [28/Sep/2016:20:18:04 -0300] "GET /wp-content/plugins/woocommerce/assets/js/frontend/add-to-cart.min.js?ver=2.5.2 HTTP/1.1" 200 1731 "http://fejesp.provisorio.ws/" "Mozilla/5.0 (Linux	Android 6.0	MotoG3 Build/MPI24.65-33.1-2) AppleWebKit/537.36 (KHTML, like Gecko) Chrome/53.0.2785.124 Mobile Safari/537.36"
177.79.43.245 - - [28/Sep/2016:20:18:04 -0300] "GET /wp-content/plugins/woocommerce/assets/js/jquery-blockui/jquery.blockUI.min.js?ver=2.70 HTTP/1.1" 200 9565 "http://fejesp.provisorio.ws/" "Mozilla/5.0 (Linux	Android 6.0	MotoG3 Build/MPI24.65-33.1-2) AppleWebKit/537.36 (KHTML, like Gecko) Chrome/53.0.2785.124 Mobile Safari/537.36"
177.79.43.245 - - [28/Sep/2016:20:18:04 -0300] "GET /wp-content/plugins/woocommerce/assets/js/frontend/woocommerce.min.js?ver=2.5.2 HTTP/1.1" 200 277 "http://fejesp.provisorio.ws/" "Mozilla/5.0 (Linux	Android 6.0	MotoG3 Build/MPI24.65-33.1-2) AppleWebKit/537.36 (KHTML, like Gecko) Chrome/53.0.2785.124 Mobile Safari/537.36"
177.79.43.245 - - [28/Sep/2016:20:18:04 -0300] "GET /wp-content/plugins/woocommerce/assets/js/jquery-cookie/jquery.cookie.min.js?ver=1.4.1 HTTP/1.1" 200 1414 "http://fejesp.provisorio.ws/" "Mozilla/5.0 (Linux	Android 6.0	MotoG3 Build/MPI24.65-33.1-2) AppleWebKit/537.36 (KHTML, like Gecko) Chrome/53.0.2785.124 Mobile Safari/537.36"
177.79.43.245 - - [28/Sep/2016:20:18:04 -0300] "GET /wp-content/plugins/woocommerce/assets/js/frontend/cart-fragments.min.js?ver=2.5.2 HTTP/1.1" 200 2287 "http://fejesp.provisorio.ws/" "Mozilla/5.0 (Linux	Android 6.0	MotoG3 Build/MPI24.65-33.1-2) AppleWebKit/537.36 (KHTML, like Gecko) Chrome/53.0.2785.124 Mobile Safari/537.36"
177.79.43.245 - - [28/Sep/2016:20:18:04 -0300] "GET /wp-content/themes/enfold/js/avia.js?ver=3 HTTP/1.1" 200 111220 "http://fejesp.provisorio.ws/" "Mozilla/5.0 (Linux	Android 6.0	MotoG3 Build/MPI24.65-33.1-2) AppleWebKit/537.36 (KHTML, like Gecko) Chrome/53.0.2785.124 Mobile Safari/537.36"
177.79.43.245 - - [28/Sep/2016:20:18:05 -0300] "GET /wp-includes/js/mediaelement/mediaelement-and-player.min.js?ver=2.18.1-a HTTP/1.1" 200 80671 "http://fejesp.provisorio.ws/" "Mozilla/5.0 (Linux	Android 6.0	MotoG3 Build/MPI24.65-33.1-2) AppleWebKit/537.36 (KHTML, like Gecko) Chrome/53.0.2785.124 Mobile Safari/537.36"
177.79.43.245 - - [28/Sep/2016:20:18:05 -0300] "GET /wp-includes/js/mediaelement/wp-mediaelement.js?ver=4.4.5 HTTP/1.1" 200 1537 "http://fejesp.provisorio.ws/" "Mozilla/5.0 (Linux	Android 6.0	MotoG3 Build/MPI24.65-33.1-2) AppleWebKit/537.36 (KHTML, like Gecko) Chrome/53.0.2785.124 Mobile Safari/537.36"
177.79.43.245 - - [28/Sep/2016:20:18:05 -0300] "GET /wp-content/themes/enfold/js/shortcodes.js?ver=3 HTTP/1.1" 200 140050 "http://fejesp.provisorio.ws/" "Mozilla/5.0 (Linux	Android 6.0	MotoG3 Build/MPI24.65-33.1-2) AppleWebKit/537.36 (KHTML, like Gecko) Chrome/53.0.2785.124 Mobile Safari/537.36"
177.79.43.245 - - [28/Sep/2016:20:18:05 -0300] "GET /wp-content/themes/enfold/js/aviapopup/jquery.magnific-popup.min.js?ver=2 HTTP/1.1" 200 20947 "http://fejesp.provisorio.ws/" "Mozilla/5.0 (Linux	Android 6.0	MotoG3 Build/MPI24.65-33.1-2) AppleWebKit/537.36 (KHTML, like Gecko) Chrome/53.0.2785.124 Mobile Safari/537.36"
177.79.43.245 - - [28/Sep/2016:20:18:05 -0300] "GET /wp-content/themes/enfold/config-templatebuilder/avia-template-builder/assets/fonts/entypo-fontello.woff?v=3 HTTP/1.1" 200 30804 "http://fejesp.provisorio.ws/" "Mozilla/5.0 (Linux	Android 6.0	MotoG3 Build/MPI24.65-33.1-2) AppleWebKit/537.36 (KHTML, like Gecko) Chrome/53.0.2785.124 Mobile Safari/537.36"
177.79.43.245 - - [28/Sep/2016:20:18:05 -0300] "GET /wp-content/uploads/2015/02/Logotipo-Fejesp_branco-300x104.png HTTP/1.1" 200 8429 "http://fejesp.provisorio.ws/" "Mozilla/5.0 (Linux	Android 6.0	MotoG3 Build/MPI24.65-33.1-2) AppleWebKit/537.36 (KHTML, like Gecko) Chrome/53.0.2785.124 Mobile Safari/537.36"
177.79.43.245 - - [28/Sep/2016:20:18:06 -0300] "GET /wp-content/plugins/lightweight-social-icons/fonts/fontello.woff?13736647 HTTP/1.1" 200 14628 "http://fejesp.provisorio.ws/wp-content/plugins/lightweight-social-icons/css/style.css" "Mozilla/5.0 (Linux	Android 6.0	MotoG3 Build/MPI24.65-33.1-2) AppleWebKit/537.36 (KHTML, like Gecko) Chrome/53.0.2785.124 Mobile Safari/537.36"
177.79.43.245 - - [28/Sep/2016:20:18:06 -0300] "GET /wp-content/uploads/2016/07/logo-branco-menu-300x142.png HTTP/1.1" 200 7325 "http://fejesp.provisorio.ws/" "Mozilla/5.0 (Linux	Android 6.0	MotoG3 Build/MPI24.65-33.1-2) AppleWebKit/537.36 (KHTML, like Gecko) Chrome/53.0.2785.124 Mobile Safari/537.36"
177.79.43.245 - - [28/Sep/2016:20:18:06 -0300] "GET /wp-content/themes/enfold/images/background-images/dots-for-dark-background.png HTTP/1.1" 200 97 "http://fejesp.provisorio.ws/" "Mozilla/5.0 (Linux	Android 6.0	MotoG3 Build/MPI24.65-33.1-2) AppleWebKit/537.36 (KHTML, like Gecko) Chrome/53.0.2785.124 Mobile Safari/537.36"
177.79.43.245 - - [28/Sep/2016:20:18:06 -0300] "GET /wp-includes/js/comment-reply.min.js?ver=4.4.5 HTTP/1.1" 200 1078 "http://fejesp.provisorio.ws/" "Mozilla/5.0 (Linux	Android 6.0	MotoG3 Build/MPI24.65-33.1-2) AppleWebKit/537.36 (KHTML, like Gecko) Chrome/53.0.2785.124 Mobile Safari/537.36"
177.79.43.245 - - [28/Sep/2016:20:18:07 -0300] "GET /wp-content/plugins/logo-slider/lgs_jquery.cycle2.js?ver=4.4.5 HTTP/1.1" 200 50056 "http://fejesp.provisorio.ws/" "Mozilla/5.0 (Linux	Android 6.0	MotoG3 Build/MPI24.65-33.1-2) AppleWebKit/537.36 (KHTML, like Gecko) Chrome/53.0.2785.124 Mobile Safari/537.36"
177.79.43.245 - - [28/Sep/2016:20:18:07 -0300] "GET /wp-includes/js/wp-embed.min.js?ver=4.4.5 HTTP/1.1" 200 1403 "http://fejesp.provisorio.ws/" "Mozilla/5.0 (Linux	Android 6.0	MotoG3 Build/MPI24.65-33.1-2) AppleWebKit/537.36 (KHTML, like Gecko) Chrome/53.0.2785.124 Mobile Safari/537.36"
177.79.43.245 - - [28/Sep/2016:20:18:07 -0300] "GET /wp-content/uploads/2015/02/10407307_812175295526593_1566167955731844376_n.png HTTP/1.1" 200 105577 "http://fejesp.provisorio.ws/" "Mozilla/5.0 (Linux	Android 6.0	MotoG3 Build/MPI24.65-33.1-2) AppleWebKit/537.36 (KHTML, like Gecko) Chrome/53.0.2785.124 Mobile Safari/537.36"
177.79.43.245 - - [28/Sep/2016:20:18:07 -0300] "GET /wp-content/uploads/2015/02/13012700_927037417406777_7147789815857317900_n.png HTTP/1.1" 200 78854 "http://fejesp.provisorio.ws/" "Mozilla/5.0 (Linux	Android 6.0	MotoG3 Build/MPI24.65-33.1-2) AppleWebKit/537.36 (KHTML, like Gecko) Chrome/53.0.2785.124 Mobile Safari/537.36"
177.79.43.245 - - [28/Sep/2016:20:18:07 -0300] "GET /wp-content/uploads/2015/02/13912565_1020976664646454_8325923101268959120_n.png HTTP/1.1" 200 283655 "http://fejesp.provisorio.ws/" "Mozilla/5.0 (Linux	Android 6.0	MotoG3 Build/MPI24.65-33.1-2) AppleWebKit/537.36 (KHTML, like Gecko) Chrome/53.0.2785.124 Mobile Safari/537.36"
177.79.43.245 - - [28/Sep/2016:20:18:07 -0300] "GET /wp-content/uploads/2015/02/Sem-t%C3%ADtulo-1500x423.png HTTP/1.1" 200 638892 "http://fejesp.provisorio.ws/" "Mozilla/5.0 (Linux	Android 6.0	MotoG3 Build/MPI24.65-33.1-2) AppleWebKit/537.36 (KHTML, like Gecko) Chrome/53.0.2785.124 Mobile Safari/537.36"
177.79.43.245 - - [28/Sep/2016:20:18:07 -0300] "GET /wp-content/uploads/2016/07/capa_Fejesp-260x185.jpg HTTP/1.1" 200 11890 "http://fejesp.provisorio.ws/" "Mozilla/5.0 (Linux	Android 6.0	MotoG3 Build/MPI24.65-33.1-2) AppleWebKit/537.36 (KHTML, like Gecko) Chrome/53.0.2785.124 Mobile Safari/537.36"
177.79.43.245 - - [28/Sep/2016:20:18:08 -0300] "GET /wp-content/uploads/2016/09/votorantim-180x180.png HTTP/1.1" 200 14827 "http://fejesp.provisorio.ws/" "Mozilla/5.0 (Linux	Android 6.0	MotoG3 Build/MPI24.65-33.1-2) AppleWebKit/537.36 (KHTML, like Gecko) Chrome/53.0.2785.124 Mobile Safari/537.36"
177.79.43.245 - - [28/Sep/2016:20:18:06 -0300] "GET /wp-content/uploads/2015/02/desat-laptop.jpg HTTP/1.1" 302 - "http://fejesp.provisorio.ws/" "Mozilla/5.0 (Linux	Android 6.0	MotoG3 Build/MPI24.65-33.1-2) AppleWebKit/537.36 (KHTML, like Gecko) Chrome/53.0.2785.124 Mobile Safari/537.36"
177.79.43.245 - - [28/Sep/2016:20:18:08 -0300] "GET /wp-content/uploads/2016/09/globo-120x120.png HTTP/1.1" 200 4732 "http://fejesp.provisorio.ws/" "Mozilla/5.0 (Linux	Android 6.0	MotoG3 Build/MPI24.65-33.1-2) AppleWebKit/537.36 (KHTML, like Gecko) Chrome/53.0.2785.124 Mobile Safari/537.36"
177.79.43.245 - - [28/Sep/2016:20:18:09 -0300] "GET /wp-content/uploads/2016/09/bosch-120x120.png HTTP/1.1" 200 6093 "http://fejesp.provisorio.ws/" "Mozilla/5.0 (Linux	Android 6.0	MotoG3 Build/MPI24.65-33.1-2) AppleWebKit/537.36 (KHTML, like Gecko) Chrome/53.0.2785.124 Mobile Safari/537.36"
177.79.43.245 - - [28/Sep/2016:20:18:10 -0300] "GET /wp-content/uploads/2016/09/bridge-180x180.png HTTP/1.1" 200 15014 "http://fejesp.provisorio.ws/" "Mozilla/5.0 (Linux	Android 6.0	MotoG3 Build/MPI24.65-33.1-2) AppleWebKit/537.36 (KHTML, like Gecko) Chrome/53.0.2785.124 Mobile Safari/537.36"
177.79.43.245 - - [28/Sep/2016:20:18:08 -0300] "POST /?wc-ajax=get_refreshed_fragments HTTP/1.1" 200 278 "http://fejesp.provisorio.ws/" "Mozilla/5.0 (Linux	Android 6.0	MotoG3 Build/MPI24.65-33.1-2) AppleWebKit/537.36 (KHTML, like Gecko) Chrome/53.0.2785.124 Mobile Safari/537.36"
177.79.43.245 - - [28/Sep/2016:20:18:10 -0300] "GET /wp-content/uploads/2016/09/itau-120x120.png HTTP/1.1" 200 6480 "http://fejesp.provisorio.ws/" "Mozilla/5.0 (Linux	Android 6.0	MotoG3 Build/MPI24.65-33.1-2) AppleWebKit/537.36 (KHTML, like Gecko) Chrome/53.0.2785.124 Mobile Safari/537.36"
177.79.43.245 - - [28/Sep/2016:20:18:10 -0300] "GET /wp-content/uploads/2016/09/ibvendas-180x180.png HTTP/1.1" 200 7511 "http://fejesp.provisorio.ws/" "Mozilla/5.0 (Linux	Android 6.0	MotoG3 Build/MPI24.65-33.1-2) AppleWebKit/537.36 (KHTML, like Gecko) Chrome/53.0.2785.124 Mobile Safari/537.36"
177.79.43.245 - - [28/Sep/2016:20:18:10 -0300] "GET /wp-content/uploads/2016/09/seja-trainee-180x180.png HTTP/1.1" 200 10824 "http://fejesp.provisorio.ws/" "Mozilla/5.0 (Linux	Android 6.0	MotoG3 Build/MPI24.65-33.1-2) AppleWebKit/537.36 (KHTML, like Gecko) Chrome/53.0.2785.124 Mobile Safari/537.36"
177.79.43.245 - - [28/Sep/2016:20:18:10 -0300] "GET /wp-content/uploads/2016/09/FIESP-120x120.png HTTP/1.1" 200 8803 "http://fejesp.provisorio.ws/" "Mozilla/5.0 (Linux	Android 6.0	MotoG3 Build/MPI24.65-33.1-2) AppleWebKit/537.36 (KHTML, like Gecko) Chrome/53.0.2785.124 Mobile Safari/537.36"
177.79.43.245 - - [28/Sep/2016:20:18:11 -0300] "GET /wp-content/uploads/2016/09/governo-sp-180x180.png HTTP/1.1" 200 22345 "http://fejesp.provisorio.ws/" "Mozilla/5.0 (Linux	Android 6.0	MotoG3 Build/MPI24.65-33.1-2) AppleWebKit/537.36 (KHTML, like Gecko) Chrome/53.0.2785.124 Mobile Safari/537.36"
177.79.43.245 - - [28/Sep/2016:20:18:11 -0300] "GET /wp-content/uploads/2016/09/bain-180x180.png HTTP/1.1" 200 7387 "http://fejesp.provisorio.ws/" "Mozilla/5.0 (Linux	Android 6.0	MotoG3 Build/MPI24.65-33.1-2) AppleWebKit/537.36 (KHTML, like Gecko) Chrome/53.0.2785.124 Mobile Safari/537.36"
177.79.43.245 - - [28/Sep/2016:20:18:11 -0300] "GET /wp-content/uploads/2016/09/felipelli-180x180.png HTTP/1.1" 200 5413 "http://fejesp.provisorio.ws/" "Mozilla/5.0 (Linux	Android 6.0	MotoG3 Build/MPI24.65-33.1-2) AppleWebKit/537.36 (KHTML, like Gecko) Chrome/53.0.2785.124 Mobile Safari/537.36"
177.79.43.245 - - [28/Sep/2016:20:18:11 -0300] "GET /wp-content/uploads/2016/09/fundacao-estudar-180x180.png HTTP/1.1" 200 7523 "http://fejesp.provisorio.ws/" "Mozilla/5.0 (Linux	Android 6.0	MotoG3 Build/MPI24.65-33.1-2) AppleWebKit/537.36 (KHTML, like Gecko) Chrome/53.0.2785.124 Mobile Safari/537.36"
177.79.43.245 - - [28/Sep/2016:20:18:11 -0300] "GET /wp-content/uploads/2016/09/endeavor-180x180.png HTTP/1.1" 200 6518 "http://fejesp.provisorio.ws/" "Mozilla/5.0 (Linux	Android 6.0	MotoG3 Build/MPI24.65-33.1-2) AppleWebKit/537.36 (KHTML, like Gecko) Chrome/53.0.2785.124 Mobile Safari/537.36"
177.79.43.245 - - [28/Sep/2016:20:18:11 -0300] "GET /wp-content/uploads/2016/09/ensina-brasil-180x180.png HTTP/1.1" 200 8081 "http://fejesp.provisorio.ws/" "Mozilla/5.0 (Linux	Android 6.0	MotoG3 Build/MPI24.65-33.1-2) AppleWebKit/537.36 (KHTML, like Gecko) Chrome/53.0.2785.124 Mobile Safari/537.36"
177.79.43.245 - - [28/Sep/2016:20:18:11 -0300] "GET /wp-content/uploads/2016/09/vetorbrasil-Logo-maior-180x180.png HTTP/1.1" 200 9056 "http://fejesp.provisorio.ws/" "Mozilla/5.0 (Linux	Android 6.0	MotoG3 Build/MPI24.65-33.1-2) AppleWebKit/537.36 (KHTML, like Gecko) Chrome/53.0.2785.124 Mobile Safari/537.36"
177.79.43.245 - - [28/Sep/2016:20:18:09 -0300] "GET / HTTP/1.1" 200 64281 "http://fejesp.provisorio.ws/" "Mozilla/5.0 (Linux	Android 6.0	MotoG3 Build/MPI24.65-33.1-2) AppleWebKit/537.36 (KHTML, like Gecko) Chrome/53.0.2785.124 Mobile Safari/537.36"
177.79.43.245 - - [28/Sep/2016:20:18:11 -0300] "GET /wp-content/themes/enfold/css/print.css?ver=1 HTTP/1.1" 200 4858 "http://fejesp.provisorio.ws/" "Mozilla/5.0 (Linux	Android 6.0	MotoG3 Build/MPI24.65-33.1-2) AppleWebKit/537.36 (KHTML, like Gecko) Chrome/53.0.2785.124 Mobile Safari/537.36"
177.79.43.245 - - [28/Sep/2016:20:18:23 -0300] "GET /wp-content/uploads/2016/07/favicon-296x300.png HTTP/1.1" 200 7829 "http://fejesp.provisorio.ws/" "Mozilla/5.0 (Linux	Android 6.0	MotoG3 Build/MPI24.65-33.1-2) AppleWebKit/537.36 (KHTML, like Gecko) Chrome/53.0.2785.124 Mobile Safari/537.36"
177.79.43.245 - - [28/Sep/2016:20:18:36 -0300] "GET /contrate/ HTTP/1.1" 200 27927 "http://fejesp.provisorio.ws/" "Mozilla/5.0 (Linux	Android 6.0	MotoG3 Build/MPI24.65-33.1-2) AppleWebKit/537.36 (KHTML, like Gecko) Chrome/53.0.2785.124 Mobile Safari/537.36"
177.79.43.245 - - [28/Sep/2016:20:19:00 -0300] "GET /contrate/administracao-e-negocios/ HTTP/1.1" 200 28549 "http://fejesp.provisorio.ws/contrate/" "Mozilla/5.0 (Linux	Android 6.0	MotoG3 Build/MPI24.65-33.1-2) AppleWebKit/537.36 (KHTML, like Gecko) Chrome/53.0.2785.124 Mobile Safari/537.36"
177.79.43.245 - - [28/Sep/2016:20:19:03 -0300] "GET /wp-content/themes/enfold/js/avia-compat.js?ver=2 HTTP/1.1" 304 - "http://fejesp.provisorio.ws/contrate/administracao-e-negocios/" "Mozilla/5.0 (Linux	Android 6.0	MotoG3 Build/MPI24.65-33.1-2) AppleWebKit/537.36 (KHTML, like Gecko) Chrome/53.0.2785.124 Mobile Safari/537.36"
177.79.43.245 - - [28/Sep/2016:20:19:03 -0300] "GET /wp-includes/js/jquery/jquery.js?ver=1.11.3 HTTP/1.1" 304 - "http://fejesp.provisorio.ws/contrate/administracao-e-negocios/" "Mozilla/5.0 (Linux	Android 6.0	MotoG3 Build/MPI24.65-33.1-2) AppleWebKit/537.36 (KHTML, like Gecko) Chrome/53.0.2785.124 Mobile Safari/537.36"
177.79.43.245 - - [28/Sep/2016:20:19:03 -0300] "GET /wp-content/plugins/awesome-logos/js/awesome.logos.js?ver=1 HTTP/1.1" 304 - "http://fejesp.provisorio.ws/contrate/administracao-e-negocios/" "Mozilla/5.0 (Linux	Android 6.0	MotoG3 Build/MPI24.65-33.1-2) AppleWebKit/537.36 (KHTML, like Gecko) Chrome/53.0.2785.124 Mobile Safari/537.36"
177.79.43.245 - - [28/Sep/2016:20:19:03 -0300] "GET /wp-includes/js/jquery/jquery-migrate.min.js?ver=1.2.1 HTTP/1.1" 304 - "http://fejesp.provisorio.ws/contrate/administracao-e-negocios/" "Mozilla/5.0 (Linux	Android 6.0	MotoG3 Build/MPI24.65-33.1-2) AppleWebKit/537.36 (KHTML, like Gecko) Chrome/53.0.2785.124 Mobile Safari/537.36"
143.106.217.156 - - [28/Sep/2016:20:25:06 -0300] "GET / HTTP/1.1" 200 64281 "-" "Mozilla/5.0 (Windows NT 6.1	WOW64) AppleWebKit/537.36 (KHTML, like Gecko) Chrome/53.0.2785.116 Safari/537.36"
143.106.217.156 - - [28/Sep/2016:20:25:08 -0300] "GET /wp-content/themes/enfold/config-woocommerce/woocommerce-mod.css?ver=4.4.5 HTTP/1.1" 200 69933 "http://fejesp.provisorio.ws/" "Mozilla/5.0 (Windows NT 6.1	WOW64) AppleWebKit/537.36 (KHTML, like Gecko) Chrome/53.0.2785.116 Safari/537.36"
143.106.217.156 - - [28/Sep/2016:20:25:08 -0300] "GET /wp-content/themes/enfold/css/grid.css?ver=2 HTTP/1.1" 200 9090 "http://fejesp.provisorio.ws/" "Mozilla/5.0 (Windows NT 6.1	WOW64) AppleWebKit/537.36 (KHTML, like Gecko) Chrome/53.0.2785.116 Safari/537.36"
143.106.217.156 - - [28/Sep/2016:20:25:08 -0300] "GET /wp-content/themes/enfold/css/base.css?ver=2 HTTP/1.1" 200 13486 "http://fejesp.provisorio.ws/" "Mozilla/5.0 (Windows NT 6.1	WOW64) AppleWebKit/537.36 (KHTML, like Gecko) Chrome/53.0.2785.116 Safari/537.36"
143.106.217.156 - - [28/Sep/2016:20:25:08 -0300] "GET /wp-content/themes/enfold/css/layout.css?ver=2 HTTP/1.1" 200 100409 "http://fejesp.provisorio.ws/" "Mozilla/5.0 (Windows NT 6.1	WOW64) AppleWebKit/537.36 (KHTML, like Gecko) Chrome/53.0.2785.116 Safari/537.36"
143.106.217.156 - - [28/Sep/2016:20:25:08 -0300] "GET /wp-content/themes/enfold/css/shortcodes.css?ver=2 HTTP/1.1" 200 166418 "http://fejesp.provisorio.ws/" "Mozilla/5.0 (Windows NT 6.1	WOW64) AppleWebKit/537.36 (KHTML, like Gecko) Chrome/53.0.2785.116 Safari/537.36"
143.106.217.156 - - [28/Sep/2016:20:25:09 -0300] "GET /wp-content/themes/enfold/js/aviapopup/magnific-popup.css?ver=1 HTTP/1.1" 200 7640 "http://fejesp.provisorio.ws/" "Mozilla/5.0 (Windows NT 6.1	WOW64) AppleWebKit/537.36 (KHTML, like Gecko) Chrome/53.0.2785.116 Safari/537.36"
143.106.217.156 - - [28/Sep/2016:20:25:09 -0300] "GET /wp-content/themes/enfold/js/mediaelement/skin-1/mediaelementplayer.css?ver=1 HTTP/1.1" 200 18247 "http://fejesp.provisorio.ws/" "Mozilla/5.0 (Windows NT 6.1	WOW64) AppleWebKit/537.36 (KHTML, like Gecko) Chrome/53.0.2785.116 Safari/537.36"
143.106.217.156 - - [28/Sep/2016:20:25:09 -0300] "GET /wp-content/uploads/dynamic_avia/enfold_themekiller.com.css?ver=57e1bfceaf41f HTTP/1.1" 200 147052 "http://fejesp.provisorio.ws/" "Mozilla/5.0 (Windows NT 6.1	WOW64) AppleWebKit/537.36 (KHTML, like Gecko) Chrome/53.0.2785.116 Safari/537.36"
143.106.217.156 - - [28/Sep/2016:20:25:09 -0300] "GET /wp-content/themes/enfold/css/custom.css?ver=2 HTTP/1.1" 200 707 "http://fejesp.provisorio.ws/" "Mozilla/5.0 (Windows NT 6.1	WOW64) AppleWebKit/537.36 (KHTML, like Gecko) Chrome/53.0.2785.116 Safari/537.36"
143.106.217.156 - - [28/Sep/2016:20:25:09 -0300] "GET /wp-content/plugins/easy-logo-slider/css/jcarouselresponsive.css?ver=4.4.5 HTTP/1.1" 200 2010 "http://fejesp.provisorio.ws/" "Mozilla/5.0 (Windows NT 6.1	WOW64) AppleWebKit/537.36 (KHTML, like Gecko) Chrome/53.0.2785.116 Safari/537.36"
143.106.217.156 - - [28/Sep/2016:20:25:09 -0300] "GET /wp-content/plugins/easy-logo-slider/css/style-admin.css?ver=4.4.5 HTTP/1.1" 200 5249 "http://fejesp.provisorio.ws/" "Mozilla/5.0 (Windows NT 6.1	WOW64) AppleWebKit/537.36 (KHTML, like Gecko) Chrome/53.0.2785.116 Safari/537.36"
143.106.217.156 - - [28/Sep/2016:20:25:10 -0300] "GET /wp-content/plugins/lightweight-social-icons/css/style.css HTTP/1.1" 304 - "http://fejesp.provisorio.ws/" "Mozilla/5.0 (Windows NT 6.1	WOW64) AppleWebKit/537.36 (KHTML, like Gecko) Chrome/53.0.2785.116 Safari/537.36"
143.106.217.156 - - [28/Sep/2016:20:25:10 -0300] "GET /wp-includes/js/jquery/jquery.js?ver=1.11.3 HTTP/1.1" 200 95977 "http://fejesp.provisorio.ws/" "Mozilla/5.0 (Windows NT 6.1	WOW64) AppleWebKit/537.36 (KHTML, like Gecko) Chrome/53.0.2785.116 Safari/537.36"
143.106.217.156 - - [28/Sep/2016:20:25:10 -0300] "GET /wp-includes/js/jquery/jquery-migrate.min.js?ver=1.2.1 HTTP/1.1" 200 7200 "http://fejesp.provisorio.ws/" "Mozilla/5.0 (Windows NT 6.1	WOW64) AppleWebKit/537.36 (KHTML, like Gecko) Chrome/53.0.2785.116 Safari/537.36"
143.106.217.156 - - [28/Sep/2016:20:25:10 -0300] "GET /wp-content/themes/enfold/js/avia-compat.js?ver=2 HTTP/1.1" 200 2106 "http://fejesp.provisorio.ws/" "Mozilla/5.0 (Windows NT 6.1	WOW64) AppleWebKit/537.36 (KHTML, like Gecko) Chrome/53.0.2785.116 Safari/537.36"
143.106.217.156 - - [28/Sep/2016:20:25:10 -0300] "GET /wp-content/plugins/awesome-logos/js/awesome.logos.js?ver=1 HTTP/1.1" 200 6468 "http://fejesp.provisorio.ws/" "Mozilla/5.0 (Windows NT 6.1	WOW64) AppleWebKit/537.36 (KHTML, like Gecko) Chrome/53.0.2785.116 Safari/537.36"
143.106.217.156 - - [28/Sep/2016:20:25:10 -0300] "GET /wp-content/plugins/easy-logo-slider/js/jquery.jcarousel.min.js?ver=4.4.5 HTTP/1.1" 200 17494 "http://fejesp.provisorio.ws/" "Mozilla/5.0 (Windows NT 6.1	WOW64) AppleWebKit/537.36 (KHTML, like Gecko) Chrome/53.0.2785.116 Safari/537.36"
143.106.217.156 - - [28/Sep/2016:20:25:10 -0300] "GET /wp-content/plugins/easy-logo-slider/js/jcarousel.responsive.js?ver=4.4.5 HTTP/1.1" 200 2331 "http://fejesp.provisorio.ws/" "Mozilla/5.0 (Windows NT 6.1	WOW64) AppleWebKit/537.36 (KHTML, like Gecko) Chrome/53.0.2785.116 Safari/537.36"
143.106.217.156 - - [28/Sep/2016:20:25:12 -0300] "GET /wp-content/themes/enfold/config-woocommerce/woocommerce-mod.js?ver=1 HTTP/1.1" 200 6942 "http://fejesp.provisorio.ws/" "Mozilla/5.0 (Windows NT 6.1	WOW64) AppleWebKit/537.36 (KHTML, like Gecko) Chrome/53.0.2785.116 Safari/537.36"
143.106.217.156 - - [28/Sep/2016:20:25:12 -0300] "GET /wp-content/plugins/woocommerce/assets/js/frontend/add-to-cart.min.js?ver=2.5.2 HTTP/1.1" 200 1731 "http://fejesp.provisorio.ws/" "Mozilla/5.0 (Windows NT 6.1	WOW64) AppleWebKit/537.36 (KHTML, like Gecko) Chrome/53.0.2785.116 Safari/537.36"
143.106.217.156 - - [28/Sep/2016:20:25:12 -0300] "GET /wp-content/plugins/woocommerce/assets/js/jquery-blockui/jquery.blockUI.min.js?ver=2.70 HTTP/1.1" 200 9565 "http://fejesp.provisorio.ws/" "Mozilla/5.0 (Windows NT 6.1	WOW64) AppleWebKit/537.36 (KHTML, like Gecko) Chrome/53.0.2785.116 Safari/537.36"
143.106.217.156 - - [28/Sep/2016:20:25:12 -0300] "GET /wp-content/plugins/woocommerce/assets/js/frontend/woocommerce.min.js?ver=2.5.2 HTTP/1.1" 200 277 "http://fejesp.provisorio.ws/" "Mozilla/5.0 (Windows NT 6.1	WOW64) AppleWebKit/537.36 (KHTML, like Gecko) Chrome/53.0.2785.116 Safari/537.36"
143.106.217.156 - - [28/Sep/2016:20:25:13 -0300] "GET /wp-content/plugins/woocommerce/assets/js/jquery-cookie/jquery.cookie.min.js?ver=1.4.1 HTTP/1.1" 200 1414 "http://fejesp.provisorio.ws/" "Mozilla/5.0 (Windows NT 6.1	WOW64) AppleWebKit/537.36 (KHTML, like Gecko) Chrome/53.0.2785.116 Safari/537.36"
143.106.217.156 - - [28/Sep/2016:20:25:13 -0300] "GET /wp-content/plugins/woocommerce/assets/js/frontend/cart-fragments.min.js?ver=2.5.2 HTTP/1.1" 200 2287 "http://fejesp.provisorio.ws/" "Mozilla/5.0 (Windows NT 6.1	WOW64) AppleWebKit/537.36 (KHTML, like Gecko) Chrome/53.0.2785.116 Safari/537.36"
143.106.217.156 - - [28/Sep/2016:20:25:13 -0300] "GET /wp-content/themes/enfold/js/avia.js?ver=3 HTTP/1.1" 200 111220 "http://fejesp.provisorio.ws/" "Mozilla/5.0 (Windows NT 6.1	WOW64) AppleWebKit/537.36 (KHTML, like Gecko) Chrome/53.0.2785.116 Safari/537.36"
143.106.217.156 - - [28/Sep/2016:20:25:13 -0300] "GET /wp-content/themes/enfold/js/shortcodes.js?ver=3 HTTP/1.1" 200 140050 "http://fejesp.provisorio.ws/" "Mozilla/5.0 (Windows NT 6.1	WOW64) AppleWebKit/537.36 (KHTML, like Gecko) Chrome/53.0.2785.116 Safari/537.36"
143.106.217.156 - - [28/Sep/2016:20:25:13 -0300] "GET /wp-content/themes/enfold/js/aviapopup/jquery.magnific-popup.min.js?ver=2 HTTP/1.1" 200 20947 "http://fejesp.provisorio.ws/" "Mozilla/5.0 (Windows NT 6.1	WOW64) AppleWebKit/537.36 (KHTML, like Gecko) Chrome/53.0.2785.116 Safari/537.36"
143.106.217.156 - - [28/Sep/2016:20:25:13 -0300] "GET /wp-includes/js/mediaelement/mediaelement-and-player.min.js?ver=2.18.1-a HTTP/1.1" 200 80671 "http://fejesp.provisorio.ws/" "Mozilla/5.0 (Windows NT 6.1	WOW64) AppleWebKit/537.36 (KHTML, like Gecko) Chrome/53.0.2785.116 Safari/537.36"
143.106.217.156 - - [28/Sep/2016:20:25:13 -0300] "GET /wp-content/themes/enfold/config-templatebuilder/avia-template-builder/assets/fonts/entypo-fontello.woff?v=3 HTTP/1.1" 200 30804 "http://fejesp.provisorio.ws/" "Mozilla/5.0 (Windows NT 6.1	WOW64) AppleWebKit/537.36 (KHTML, like Gecko) Chrome/53.0.2785.116 Safari/537.36"
143.106.217.156 - - [28/Sep/2016:20:25:13 -0300] "GET /wp-includes/js/mediaelement/wp-mediaelement.js?ver=4.4.5 HTTP/1.1" 200 1537 "http://fejesp.provisorio.ws/" "Mozilla/5.0 (Windows NT 6.1	WOW64) AppleWebKit/537.36 (KHTML, like Gecko) Chrome/53.0.2785.116 Safari/537.36"
143.106.217.156 - - [28/Sep/2016:20:25:13 -0300] "GET /wp-content/plugins/lightweight-social-icons/fonts/fontello.woff?13736647 HTTP/1.1" 200 14628 "http://fejesp.provisorio.ws/wp-content/plugins/lightweight-social-icons/css/style.css" "Mozilla/5.0 (Windows NT 6.1	WOW64) AppleWebKit/537.36 (KHTML, like Gecko) Chrome/53.0.2785.116 Safari/537.36"
143.106.217.156 - - [28/Sep/2016:20:25:14 -0300] "GET /wp-content/uploads/2016/07/logo-branco-menu-300x142.png HTTP/1.1" 304 - "http://fejesp.provisorio.ws/" "Mozilla/5.0 (Windows NT 6.1	WOW64) AppleWebKit/537.36 (KHTML, like Gecko) Chrome/53.0.2785.116 Safari/537.36"
143.106.217.156 - - [28/Sep/2016:20:25:14 -0300] "GET /wp-content/themes/enfold/images/background-images/dots-for-dark-background.png HTTP/1.1" 304 - "http://fejesp.provisorio.ws/" "Mozilla/5.0 (Windows NT 6.1	WOW64) AppleWebKit/537.36 (KHTML, like Gecko) Chrome/53.0.2785.116 Safari/537.36"
143.106.217.156 - - [28/Sep/2016:20:25:14 -0300] "GET /wp-includes/js/comment-reply.min.js?ver=4.4.5 HTTP/1.1" 200 1078 "http://fejesp.provisorio.ws/" "Mozilla/5.0 (Windows NT 6.1	WOW64) AppleWebKit/537.36 (KHTML, like Gecko) Chrome/53.0.2785.116 Safari/537.36"
143.106.217.156 - - [28/Sep/2016:20:25:15 -0300] "GET /wp-content/plugins/logo-slider/lgs_jquery.cycle2.js?ver=4.4.5 HTTP/1.1" 200 50056 "http://fejesp.provisorio.ws/" "Mozilla/5.0 (Windows NT 6.1	WOW64) AppleWebKit/537.36 (KHTML, like Gecko) Chrome/53.0.2785.116 Safari/537.36"
143.106.217.156 - - [28/Sep/2016:20:25:15 -0300] "GET /wp-includes/js/wp-embed.min.js?ver=4.4.5 HTTP/1.1" 200 1403 "http://fejesp.provisorio.ws/" "Mozilla/5.0 (Windows NT 6.1	WOW64) AppleWebKit/537.36 (KHTML, like Gecko) Chrome/53.0.2785.116 Safari/537.36"
143.106.217.156 - - [28/Sep/2016:20:25:15 -0300] "GET /wp-content/uploads/2015/02/Logotipo-Fejesp_branco-300x104.png HTTP/1.1" 304 - "http://fejesp.provisorio.ws/" "Mozilla/5.0 (Windows NT 6.1	WOW64) AppleWebKit/537.36 (KHTML, like Gecko) Chrome/53.0.2785.116 Safari/537.36"
143.106.217.156 - - [28/Sep/2016:20:25:15 -0300] "GET /wp-content/uploads/2015/02/10407307_812175295526593_1566167955731844376_n.png HTTP/1.1" 304 - "http://fejesp.provisorio.ws/" "Mozilla/5.0 (Windows NT 6.1	WOW64) AppleWebKit/537.36 (KHTML, like Gecko) Chrome/53.0.2785.116 Safari/537.36"
143.106.217.156 - - [28/Sep/2016:20:25:15 -0300] "GET /wp-content/uploads/2015/02/13012700_927037417406777_7147789815857317900_n.png HTTP/1.1" 304 - "http://fejesp.provisorio.ws/" "Mozilla/5.0 (Windows NT 6.1	WOW64) AppleWebKit/537.36 (KHTML, like Gecko) Chrome/53.0.2785.116 Safari/537.36"
143.106.217.156 - - [28/Sep/2016:20:25:15 -0300] "GET /wp-content/uploads/2015/02/13912565_1020976664646454_8325923101268959120_n.png HTTP/1.1" 304 - "http://fejesp.provisorio.ws/" "Mozilla/5.0 (Windows NT 6.1	WOW64) AppleWebKit/537.36 (KHTML, like Gecko) Chrome/53.0.2785.116 Safari/537.36"
143.106.217.156 - - [28/Sep/2016:20:25:15 -0300] "GET /wp-content/uploads/2015/02/Sem-t%C3%ADtulo-1500x423.png HTTP/1.1" 304 - "http://fejesp.provisorio.ws/" "Mozilla/5.0 (Windows NT 6.1	WOW64) AppleWebKit/537.36 (KHTML, like Gecko) Chrome/53.0.2785.116 Safari/537.36"
143.106.217.156 - - [28/Sep/2016:20:25:16 -0300] "GET /wp-content/uploads/2016/07/capa_Fejesp-260x185.jpg HTTP/1.1" 304 - "http://fejesp.provisorio.ws/" "Mozilla/5.0 (Windows NT 6.1	WOW64) AppleWebKit/537.36 (KHTML, like Gecko) Chrome/53.0.2785.116 Safari/537.36"
143.106.217.156 - - [28/Sep/2016:20:25:17 -0300] "GET /wp-content/uploads/2016/09/votorantim-120x120.png HTTP/1.1" 200 6714 "http://fejesp.provisorio.ws/" "Mozilla/5.0 (Windows NT 6.1	WOW64) AppleWebKit/537.36 (KHTML, like Gecko) Chrome/53.0.2785.116 Safari/537.36"
143.106.217.156 - - [28/Sep/2016:20:25:17 -0300] "GET /wp-content/uploads/2016/09/globo-120x120.png HTTP/1.1" 304 - "http://fejesp.provisorio.ws/" "Mozilla/5.0 (Windows NT 6.1	WOW64) AppleWebKit/537.36 (KHTML, like Gecko) Chrome/53.0.2785.116 Safari/537.36"
143.106.217.156 - - [28/Sep/2016:20:25:17 -0300] "GET /wp-content/uploads/2016/09/bosch-120x120.png HTTP/1.1" 304 - "http://fejesp.provisorio.ws/" "Mozilla/5.0 (Windows NT 6.1	WOW64) AppleWebKit/537.36 (KHTML, like Gecko) Chrome/53.0.2785.116 Safari/537.36"
143.106.217.156 - - [28/Sep/2016:20:25:17 -0300] "GET /wp-content/uploads/2016/09/bridge-120x120.png HTTP/1.1" 200 7540 "http://fejesp.provisorio.ws/" "Mozilla/5.0 (Windows NT 6.1	WOW64) AppleWebKit/537.36 (KHTML, like Gecko) Chrome/53.0.2785.116 Safari/537.36"
143.106.217.156 - - [28/Sep/2016:20:25:17 -0300] "GET /wp-content/uploads/2016/09/ibvendas-120x120.png HTTP/1.1" 200 3797 "http://fejesp.provisorio.ws/" "Mozilla/5.0 (Windows NT 6.1	WOW64) AppleWebKit/537.36 (KHTML, like Gecko) Chrome/53.0.2785.116 Safari/537.36"
143.106.217.156 - - [28/Sep/2016:20:25:17 -0300] "GET /wp-content/uploads/2016/09/itau-120x120.png HTTP/1.1" 304 - "http://fejesp.provisorio.ws/" "Mozilla/5.0 (Windows NT 6.1	WOW64) AppleWebKit/537.36 (KHTML, like Gecko) Chrome/53.0.2785.116 Safari/537.36"
143.106.217.156 - - [28/Sep/2016:20:25:17 -0300] "GET /wp-content/uploads/2016/09/seja-trainee-120x120.png HTTP/1.1" 200 4889 "http://fejesp.provisorio.ws/" "Mozilla/5.0 (Windows NT 6.1	WOW64) AppleWebKit/537.36 (KHTML, like Gecko) Chrome/53.0.2785.116 Safari/537.36"
143.106.217.156 - - [28/Sep/2016:20:25:17 -0300] "GET /wp-content/uploads/2016/09/FIESP-120x120.png HTTP/1.1" 304 - "http://fejesp.provisorio.ws/" "Mozilla/5.0 (Windows NT 6.1	WOW64) AppleWebKit/537.36 (KHTML, like Gecko) Chrome/53.0.2785.116 Safari/537.36"
143.106.217.156 - - [28/Sep/2016:20:25:17 -0300] "GET /wp-content/uploads/2016/09/governo-sp-120x120.png HTTP/1.1" 200 10836 "http://fejesp.provisorio.ws/" "Mozilla/5.0 (Windows NT 6.1	WOW64) AppleWebKit/537.36 (KHTML, like Gecko) Chrome/53.0.2785.116 Safari/537.36"
143.106.217.156 - - [28/Sep/2016:20:25:17 -0300] "GET /wp-content/uploads/2016/09/bain-120x120.png HTTP/1.1" 200 4450 "http://fejesp.provisorio.ws/" "Mozilla/5.0 (Windows NT 6.1	WOW64) AppleWebKit/537.36 (KHTML, like Gecko) Chrome/53.0.2785.116 Safari/537.36"
143.106.217.156 - - [28/Sep/2016:20:25:17 -0300] "GET /wp-content/uploads/2016/09/felipelli-120x120.png HTTP/1.1" 200 2987 "http://fejesp.provisorio.ws/" "Mozilla/5.0 (Windows NT 6.1	WOW64) AppleWebKit/537.36 (KHTML, like Gecko) Chrome/53.0.2785.116 Safari/537.36"
143.106.217.156 - - [28/Sep/2016:20:25:18 -0300] "GET /wp-content/uploads/2016/09/fundacao-estudar-120x120.png HTTP/1.1" 200 4217 "http://fejesp.provisorio.ws/" "Mozilla/5.0 (Windows NT 6.1	WOW64) AppleWebKit/537.36 (KHTML, like Gecko) Chrome/53.0.2785.116 Safari/537.36"
143.106.217.156 - - [28/Sep/2016:20:25:18 -0300] "GET /wp-content/uploads/2016/09/endeavor-120x120.png HTTP/1.1" 200 3817 "http://fejesp.provisorio.ws/" "Mozilla/5.0 (Windows NT 6.1	WOW64) AppleWebKit/537.36 (KHTML, like Gecko) Chrome/53.0.2785.116 Safari/537.36"
143.106.217.156 - - [28/Sep/2016:20:25:18 -0300] "GET /wp-content/uploads/2016/09/ensina-brasil-120x120.png HTTP/1.1" 200 4983 "http://fejesp.provisorio.ws/" "Mozilla/5.0 (Windows NT 6.1	WOW64) AppleWebKit/537.36 (KHTML, like Gecko) Chrome/53.0.2785.116 Safari/537.36"
143.106.217.156 - - [28/Sep/2016:20:25:18 -0300] "GET /wp-content/uploads/2016/09/vetorbrasil-Logo-maior-120x120.png HTTP/1.1" 200 5026 "http://fejesp.provisorio.ws/" "Mozilla/5.0 (Windows NT 6.1	WOW64) AppleWebKit/537.36 (KHTML, like Gecko) Chrome/53.0.2785.116 Safari/537.36"
143.106.217.156 - - [28/Sep/2016:20:25:18 -0300] "GET /wp-includes/js/wp-emoji-release.min.js?ver=4.4.5 HTTP/1.1" 200 33932 "http://fejesp.provisorio.ws/" "Mozilla/5.0 (Windows NT 6.1	WOW64) AppleWebKit/537.36 (KHTML, like Gecko) Chrome/53.0.2785.116 Safari/537.36"
143.106.217.156 - - [28/Sep/2016:20:25:18 -0300] "GET /wp-content/themes/enfold/css/print.css?ver=1 HTTP/1.1" 200 4858 "http://fejesp.provisorio.ws/" "Mozilla/5.0 (Windows NT 6.1	WOW64) AppleWebKit/537.36 (KHTML, like Gecko) Chrome/53.0.2785.116 Safari/537.36"
143.106.217.156 - - [28/Sep/2016:20:25:17 -0300] "POST /?wc-ajax=get_refreshed_fragments HTTP/1.1" 200 278 "http://fejesp.provisorio.ws/" "Mozilla/5.0 (Windows NT 6.1	WOW64) AppleWebKit/537.36 (KHTML, like Gecko) Chrome/53.0.2785.116 Safari/537.36"
143.106.217.156 - - [28/Sep/2016:20:25:21 -0300] "GET /wp-content/uploads/2016/07/favicon-296x300.png HTTP/1.1" 304 - "http://fejesp.provisorio.ws/" "Mozilla/5.0 (Windows NT 6.1	WOW64) AppleWebKit/537.36 (KHTML, like Gecko) Chrome/53.0.2785.116 Safari/537.36"
143.106.217.156 - - [28/Sep/2016:20:25:40 -0300] "GET /fejesp/ HTTP/1.1" 200 53551 "http://fejesp.provisorio.ws/" "Mozilla/5.0 (Windows NT 6.1	WOW64) AppleWebKit/537.36 (KHTML, like Gecko) Chrome/53.0.2785.116 Safari/537.36"
143.106.217.156 - - [28/Sep/2016:20:25:43 -0300] "GET /wp-content/uploads/2016/08/DSC0061-1030x687.jpg HTTP/1.1" 200 189180 "http://fejesp.provisorio.ws/fejesp/" "Mozilla/5.0 (Windows NT 6.1	WOW64) AppleWebKit/537.36 (KHTML, like Gecko) Chrome/53.0.2785.116 Safari/537.36"
143.106.217.156 - - [28/Sep/2016:20:25:43 -0300] "GET /wp-content/uploads/2015/02/paixao-pela-rede-80x80.png HTTP/1.1" 200 946 "http://fejesp.provisorio.ws/fejesp/" "Mozilla/5.0 (Windows NT 6.1	WOW64) AppleWebKit/537.36 (KHTML, like Gecko) Chrome/53.0.2785.116 Safari/537.36"
143.106.217.156 - - [28/Sep/2016:20:25:43 -0300] "GET /wp-content/uploads/2015/02/postura-empreendedora-80x80.png HTTP/1.1" 200 1416 "http://fejesp.provisorio.ws/fejesp/" "Mozilla/5.0 (Windows NT 6.1	WOW64) AppleWebKit/537.36 (KHTML, like Gecko) Chrome/53.0.2785.116 Safari/537.36"
143.106.217.156 - - [28/Sep/2016:20:25:43 -0300] "GET /wp-content/uploads/2015/02/foco-em-resultado-80x80.png HTTP/1.1" 200 1290 "http://fejesp.provisorio.ws/fejesp/" "Mozilla/5.0 (Windows NT 6.1	WOW64) AppleWebKit/537.36 (KHTML, like Gecko) Chrome/53.0.2785.116 Safari/537.36"
143.106.217.156 - - [28/Sep/2016:20:25:43 -0300] "GET /wp-content/uploads/2015/02/visao-de-futuro-80x80.png HTTP/1.1" 200 1620 "http://fejesp.provisorio.ws/fejesp/" "Mozilla/5.0 (Windows NT 6.1	WOW64) AppleWebKit/537.36 (KHTML, like Gecko) Chrome/53.0.2785.116 Safari/537.36"
143.106.217.156 - - [28/Sep/2016:20:25:43 -0300] "GET /wp-content/uploads/2016/08/Manzano.png HTTP/1.1" 200 41063 "http://fejesp.provisorio.ws/fejesp/" "Mozilla/5.0 (Windows NT 6.1	WOW64) AppleWebKit/537.36 (KHTML, like Gecko) Chrome/53.0.2785.116 Safari/537.36"
143.106.217.156 - - [28/Sep/2016:20:25:43 -0300] "GET /wp-content/uploads/2016/08/Andrei.png HTTP/1.1" 200 32228 "http://fejesp.provisorio.ws/fejesp/" "Mozilla/5.0 (Windows NT 6.1	WOW64) AppleWebKit/537.36 (KHTML, like Gecko) Chrome/53.0.2785.116 Safari/537.36"
143.106.217.156 - - [28/Sep/2016:20:25:43 -0300] "GET /wp-content/uploads/2016/08/PresJohn.png HTTP/1.1" 200 39723 "http://fejesp.provisorio.ws/fejesp/" "Mozilla/5.0 (Windows NT 6.1	WOW64) AppleWebKit/537.36 (KHTML, like Gecko) Chrome/53.0.2785.116 Safari/537.36"
143.106.217.156 - - [28/Sep/2016:20:25:43 -0300] "GET /wp-content/uploads/2016/08/Buli.png HTTP/1.1" 200 40430 "http://fejesp.provisorio.ws/fejesp/" "Mozilla/5.0 (Windows NT 6.1	WOW64) AppleWebKit/537.36 (KHTML, like Gecko) Chrome/53.0.2785.116 Safari/537.36"
143.106.217.156 - - [28/Sep/2016:20:25:43 -0300] "GET /wp-content/uploads/2016/08/Leco.png HTTP/1.1" 200 40085 "http://fejesp.provisorio.ws/fejesp/" "Mozilla/5.0 (Windows NT 6.1	WOW64) AppleWebKit/537.36 (KHTML, like Gecko) Chrome/53.0.2785.116 Safari/537.36"
143.106.217.156 - - [28/Sep/2016:20:25:44 -0300] "GET /wp-content/uploads/2016/08/Jaque.png HTTP/1.1" 200 43128 "http://fejesp.provisorio.ws/fejesp/" "Mozilla/5.0 (Windows NT 6.1	WOW64) AppleWebKit/537.36 (KHTML, like Gecko) Chrome/53.0.2785.116 Safari/537.36"
143.106.217.156 - - [28/Sep/2016:20:25:44 -0300] "GET /wp-content/uploads/2016/08/Touruo.png HTTP/1.1" 200 36360 "http://fejesp.provisorio.ws/fejesp/" "Mozilla/5.0 (Windows NT 6.1	WOW64) AppleWebKit/537.36 (KHTML, like Gecko) Chrome/53.0.2785.116 Safari/537.36"
143.106.217.156 - - [28/Sep/2016:20:25:55 -0300] "GET /contrate/ HTTP/1.1" 200 27927 "http://fejesp.provisorio.ws/fejesp/" "Mozilla/5.0 (Windows NT 6.1	WOW64) AppleWebKit/537.36 (KHTML, like Gecko) Chrome/53.0.2785.116 Safari/537.36"
143.106.217.156 - - [28/Sep/2016:20:26:03 -0300] "GET /contrate/administracao-e-negocios/ HTTP/1.1" 200 28549 "http://fejesp.provisorio.ws/contrate/" "Mozilla/5.0 (Windows NT 6.1	WOW64) AppleWebKit/537.36 (KHTML, like Gecko) Chrome/53.0.2785.116 Safari/537.36"
143.106.217.156 - - [28/Sep/2016:20:26:12 -0300] "GET /wp-includes/js/jquery/jquery.js?ver=1.11.3 HTTP/1.1" 304 - "http://fejesp.provisorio.ws/blog-2/" "Mozilla/5.0 (Windows NT 6.1	WOW64) AppleWebKit/537.36 (KHTML, like Gecko) Chrome/53.0.2785.116 Safari/537.36"
143.106.217.156 - - [28/Sep/2016:20:26:12 -0300] "GET /wp-includes/js/jquery/jquery-migrate.min.js?ver=1.2.1 HTTP/1.1" 304 - "http://fejesp.provisorio.ws/blog-2/" "Mozilla/5.0 (Windows NT 6.1	WOW64) AppleWebKit/537.36 (KHTML, like Gecko) Chrome/53.0.2785.116 Safari/537.36"
143.106.217.156 - - [28/Sep/2016:20:26:12 -0300] "GET /wp-content/themes/enfold/js/avia-compat.js?ver=2 HTTP/1.1" 304 - "http://fejesp.provisorio.ws/blog-2/" "Mozilla/5.0 (Windows NT 6.1	WOW64) AppleWebKit/537.36 (KHTML, like Gecko) Chrome/53.0.2785.116 Safari/537.36"
143.106.217.156 - - [28/Sep/2016:20:26:12 -0300] "GET /wp-content/plugins/awesome-logos/js/awesome.logos.js?ver=1 HTTP/1.1" 304 - "http://fejesp.provisorio.ws/blog-2/" "Mozilla/5.0 (Windows NT 6.1	WOW64) AppleWebKit/537.36 (KHTML, like Gecko) Chrome/53.0.2785.116 Safari/537.36"
143.106.217.156 - - [28/Sep/2016:20:26:12 -0300] "GET /wp-content/plugins/easy-logo-slider/js/jquery.jcarousel.min.js?ver=4.4.5 HTTP/1.1" 304 - "http://fejesp.provisorio.ws/blog-2/" "Mozilla/5.0 (Windows NT 6.1	WOW64) AppleWebKit/537.36 (KHTML, like Gecko) Chrome/53.0.2785.116 Safari/537.36"
143.106.217.156 - - [28/Sep/2016:20:26:12 -0300] "GET /wp-content/plugins/easy-logo-slider/js/jcarousel.responsive.js?ver=4.4.5 HTTP/1.1" 304 - "http://fejesp.provisorio.ws/blog-2/" "Mozilla/5.0 (Windows NT 6.1	WOW64) AppleWebKit/537.36 (KHTML, like Gecko) Chrome/53.0.2785.116 Safari/537.36"
143.106.217.156 - - [28/Sep/2016:20:26:12 -0300] "GET /wp-content/uploads/2016/07/capa_Fejesp-705x261.jpg HTTP/1.1" 200 29603 "http://fejesp.provisorio.ws/blog-2/" "Mozilla/5.0 (Windows NT 6.1	WOW64) AppleWebKit/537.36 (KHTML, like Gecko) Chrome/53.0.2785.116 Safari/537.36"
143.106.217.156 - - [28/Sep/2016:20:26:12 -0300] "GET /wp-content/themes/enfold/config-woocommerce/woocommerce-mod.js?ver=1 HTTP/1.1" 304 - "http://fejesp.provisorio.ws/blog-2/" "Mozilla/5.0 (Windows NT 6.1	WOW64) AppleWebKit/537.36 (KHTML, like Gecko) Chrome/53.0.2785.116 Safari/537.36"
143.106.217.156 - - [28/Sep/2016:20:26:12 -0300] "GET /wp-content/plugins/woocommerce/assets/js/frontend/add-to-cart.min.js?ver=2.5.2 HTTP/1.1" 304 - "http://fejesp.provisorio.ws/blog-2/" "Mozilla/5.0 (Windows NT 6.1	WOW64) AppleWebKit/537.36 (KHTML, like Gecko) Chrome/53.0.2785.116 Safari/537.36"
143.106.217.156 - - [28/Sep/2016:20:26:12 -0300] "GET /wp-content/plugins/woocommerce/assets/js/jquery-blockui/jquery.blockUI.min.js?ver=2.70 HTTP/1.1" 304 - "http://fejesp.provisorio.ws/blog-2/" "Mozilla/5.0 (Windows NT 6.1	WOW64) AppleWebKit/537.36 (KHTML, like Gecko) Chrome/53.0.2785.116 Safari/537.36"
143.106.217.156 - - [28/Sep/2016:20:26:10 -0300] "GET /blog-2/ HTTP/1.1" 200 31850 "http://fejesp.provisorio.ws/contrate/administracao-e-negocios/" "Mozilla/5.0 (Windows NT 6.1	WOW64) AppleWebKit/537.36 (KHTML, like Gecko) Chrome/53.0.2785.116 Safari/537.36"
143.106.217.156 - - [28/Sep/2016:20:26:12 -0300] "GET /wp-content/uploads/2016/07/header-background2-1500x630.jpg HTTP/1.1" 200 201625 "http://fejesp.provisorio.ws/blog-2/" "Mozilla/5.0 (Windows NT 6.1	WOW64) AppleWebKit/537.36 (KHTML, like Gecko) Chrome/53.0.2785.116 Safari/537.36"
143.106.217.156 - - [28/Sep/2016:20:26:19 -0300] "GET /wp-includes/js/wp-emoji-release.min.js?ver=4.4.5 HTTP/1.1" 304 - "http://fejesp.provisorio.ws/seja-bem-vindo/" "Mozilla/5.0 (Windows NT 6.1	WOW64) AppleWebKit/537.36 (KHTML, like Gecko) Chrome/53.0.2785.116 Safari/537.36"
143.106.217.156 - - [28/Sep/2016:20:26:19 -0300] "GET /wp-content/uploads/2016/07/capa_Fejesp-180x180.jpg HTTP/1.1" 200 9250 "http://fejesp.provisorio.ws/seja-bem-vindo/" "Mozilla/5.0 (Windows NT 6.1	WOW64) AppleWebKit/537.36 (KHTML, like Gecko) Chrome/53.0.2785.116 Safari/537.36"
143.106.217.156 - - [28/Sep/2016:20:26:17 -0300] "GET /seja-bem-vindo/ HTTP/1.1" 200 38919 "http://fejesp.provisorio.ws/blog-2/" "Mozilla/5.0 (Windows NT 6.1	WOW64) AppleWebKit/537.36 (KHTML, like Gecko) Chrome/53.0.2785.116 Safari/537.36"
143.106.217.156 - - [28/Sep/2016:20:26:20 -0300] "GET /wp-content/plugins/woocommerce/assets/js/frontend/woocommerce.min.js?ver=2.5.2 HTTP/1.1" 304 - "http://fejesp.provisorio.ws/seja-bem-vindo/" "Mozilla/5.0 (Windows NT 6.1	WOW64) AppleWebKit/537.36 (KHTML, like Gecko) Chrome/53.0.2785.116 Safari/537.36"
143.106.217.156 - - [28/Sep/2016:20:26:20 -0300] "GET /wp-content/plugins/woocommerce/assets/js/jquery-cookie/jquery.cookie.min.js?ver=1.4.1 HTTP/1.1" 304 - "http://fejesp.provisorio.ws/seja-bem-vindo/" "Mozilla/5.0 (Windows NT 6.1	WOW64) AppleWebKit/537.36 (KHTML, like Gecko) Chrome/53.0.2785.116 Safari/537.36"
143.106.217.156 - - [28/Sep/2016:20:26:20 -0300] "GET /wp-content/plugins/woocommerce/assets/js/frontend/cart-fragments.min.js?ver=2.5.2 HTTP/1.1" 304 - "http://fejesp.provisorio.ws/seja-bem-vindo/" "Mozilla/5.0 (Windows NT 6.1	WOW64) AppleWebKit/537.36 (KHTML, like Gecko) Chrome/53.0.2785.116 Safari/537.36"
143.106.217.156 - - [28/Sep/2016:20:26:20 -0300] "GET /wp-content/themes/enfold/js/avia.js?ver=3 HTTP/1.1" 304 - "http://fejesp.provisorio.ws/seja-bem-vindo/" "Mozilla/5.0 (Windows NT 6.1	WOW64) AppleWebKit/537.36 (KHTML, like Gecko) Chrome/53.0.2785.116 Safari/537.36"
143.106.217.156 - - [28/Sep/2016:20:26:20 -0300] "GET /wp-content/themes/enfold/js/shortcodes.js?ver=3 HTTP/1.1" 304 - "http://fejesp.provisorio.ws/seja-bem-vindo/" "Mozilla/5.0 (Windows NT 6.1	WOW64) AppleWebKit/537.36 (KHTML, like Gecko) Chrome/53.0.2785.116 Safari/537.36"
143.106.217.156 - - [28/Sep/2016:20:26:20 -0300] "GET /wp-content/themes/enfold/js/aviapopup/jquery.magnific-popup.min.js?ver=2 HTTP/1.1" 304 - "http://fejesp.provisorio.ws/seja-bem-vindo/" "Mozilla/5.0 (Windows NT 6.1	WOW64) AppleWebKit/537.36 (KHTML, like Gecko) Chrome/53.0.2785.116 Safari/537.36"
143.106.217.156 - - [28/Sep/2016:20:26:20 -0300] "GET /wp-includes/js/mediaelement/mediaelement-and-player.min.js?ver=2.18.1-a HTTP/1.1" 304 - "http://fejesp.provisorio.ws/seja-bem-vindo/" "Mozilla/5.0 (Windows NT 6.1	WOW64) AppleWebKit/537.36 (KHTML, like Gecko) Chrome/53.0.2785.116 Safari/537.36"
143.106.217.156 - - [28/Sep/2016:20:26:20 -0300] "GET /wp-includes/js/mediaelement/wp-mediaelement.js?ver=4.4.5 HTTP/1.1" 304 - "http://fejesp.provisorio.ws/seja-bem-vindo/" "Mozilla/5.0 (Windows NT 6.1	WOW64) AppleWebKit/537.36 (KHTML, like Gecko) Chrome/53.0.2785.116 Safari/537.36"
143.106.217.156 - - [28/Sep/2016:20:26:20 -0300] "GET /wp-includes/js/comment-reply.min.js?ver=4.4.5 HTTP/1.1" 304 - "http://fejesp.provisorio.ws/seja-bem-vindo/" "Mozilla/5.0 (Windows NT 6.1	WOW64) AppleWebKit/537.36 (KHTML, like Gecko) Chrome/53.0.2785.116 Safari/537.36"
143.106.217.156 - - [28/Sep/2016:20:26:20 -0300] "GET /wp-includes/js/wp-embed.min.js?ver=4.4.5 HTTP/1.1" 304 - "http://fejesp.provisorio.ws/seja-bem-vindo/" "Mozilla/5.0 (Windows NT 6.1	WOW64) AppleWebKit/537.36 (KHTML, like Gecko) Chrome/53.0.2785.116 Safari/537.36"
143.106.217.156 - - [28/Sep/2016:20:26:20 -0300] "GET /wp-content/plugins/logo-slider/lgs_jquery.cycle2.js?ver=4.4.5 HTTP/1.1" 304 - "http://fejesp.provisorio.ws/seja-bem-vindo/" "Mozilla/5.0 (Windows NT 6.1	WOW64) AppleWebKit/537.36 (KHTML, like Gecko) Chrome/53.0.2785.116 Safari/537.36"
191.189.108.182 - - [28/Sep/2016:20:36:54 -0300] "GET / HTTP/1.1" 200 64279 "-" "Mozilla/5.0 (Windows NT 10.0	WOW64) AppleWebKit/537.36 (KHTML, like Gecko) Chrome/53.0.2785.116 Safari/537.36"
187.56.194.252 - - [28/Sep/2016:21:24:40 -0300] "GET / HTTP/1.1" 200 64281 "-" "Mozilla/5.0 (Windows NT 10.0	WOW64) AppleWebKit/537.36 (KHTML, like Gecko) Chrome/53.0.2785.116 Safari/537.36"
187.56.194.252 - - [28/Sep/2016:21:24:44 -0300] "GET /wp-content/themes/enfold/config-woocommerce/woocommerce-mod.css?ver=4.4.5 HTTP/1.1" 200 69933 "http://fejesp.provisorio.ws/" "Mozilla/5.0 (Windows NT 10.0	WOW64) AppleWebKit/537.36 (KHTML, like Gecko) Chrome/53.0.2785.116 Safari/537.36"
187.56.194.252 - - [28/Sep/2016:21:24:44 -0300] "GET /wp-content/themes/enfold/css/grid.css?ver=2 HTTP/1.1" 200 9090 "http://fejesp.provisorio.ws/" "Mozilla/5.0 (Windows NT 10.0	WOW64) AppleWebKit/537.36 (KHTML, like Gecko) Chrome/53.0.2785.116 Safari/537.36"
187.56.194.252 - - [28/Sep/2016:21:24:44 -0300] "GET /wp-content/themes/enfold/css/base.css?ver=2 HTTP/1.1" 200 13486 "http://fejesp.provisorio.ws/" "Mozilla/5.0 (Windows NT 10.0	WOW64) AppleWebKit/537.36 (KHTML, like Gecko) Chrome/53.0.2785.116 Safari/537.36"
187.56.194.252 - - [28/Sep/2016:21:24:44 -0300] "GET /wp-content/themes/enfold/css/layout.css?ver=2 HTTP/1.1" 200 100409 "http://fejesp.provisorio.ws/" "Mozilla/5.0 (Windows NT 10.0	WOW64) AppleWebKit/537.36 (KHTML, like Gecko) Chrome/53.0.2785.116 Safari/537.36"
187.56.194.252 - - [28/Sep/2016:21:24:44 -0300] "GET /wp-content/themes/enfold/css/shortcodes.css?ver=2 HTTP/1.1" 200 166418 "http://fejesp.provisorio.ws/" "Mozilla/5.0 (Windows NT 10.0	WOW64) AppleWebKit/537.36 (KHTML, like Gecko) Chrome/53.0.2785.116 Safari/537.36"
187.56.194.252 - - [28/Sep/2016:21:24:44 -0300] "GET /wp-content/themes/enfold/js/aviapopup/magnific-popup.css?ver=1 HTTP/1.1" 200 7640 "http://fejesp.provisorio.ws/" "Mozilla/5.0 (Windows NT 10.0	WOW64) AppleWebKit/537.36 (KHTML, like Gecko) Chrome/53.0.2785.116 Safari/537.36"
187.56.194.252 - - [28/Sep/2016:21:24:44 -0300] "GET /wp-content/themes/enfold/js/mediaelement/skin-1/mediaelementplayer.css?ver=1 HTTP/1.1" 200 18247 "http://fejesp.provisorio.ws/" "Mozilla/5.0 (Windows NT 10.0	WOW64) AppleWebKit/537.36 (KHTML, like Gecko) Chrome/53.0.2785.116 Safari/537.36"
187.56.194.252 - - [28/Sep/2016:21:24:44 -0300] "GET /wp-content/uploads/dynamic_avia/enfold_themekiller.com.css?ver=57e1bfceaf41f HTTP/1.1" 200 147052 "http://fejesp.provisorio.ws/" "Mozilla/5.0 (Windows NT 10.0	WOW64) AppleWebKit/537.36 (KHTML, like Gecko) Chrome/53.0.2785.116 Safari/537.36"
191.252.51.214 - - [28/Sep/2016:21:24:42 -0300] "POST /wp-cron.php?doing_wp_cron=1475108682.7410418987274169921875 HTTP/1.0" 200 - "-" "WordPress/4.4.5	http://fejesp.provisorio.ws"
187.56.194.252 - - [28/Sep/2016:21:24:44 -0300] "GET /wp-content/themes/enfold/css/custom.css?ver=2 HTTP/1.1" 200 707 "http://fejesp.provisorio.ws/" "Mozilla/5.0 (Windows NT 10.0	WOW64) AppleWebKit/537.36 (KHTML, like Gecko) Chrome/53.0.2785.116 Safari/537.36"
187.56.194.252 - - [28/Sep/2016:21:24:45 -0300] "GET /wp-content/plugins/easy-logo-slider/css/jcarouselresponsive.css?ver=4.4.5 HTTP/1.1" 200 2010 "http://fejesp.provisorio.ws/" "Mozilla/5.0 (Windows NT 10.0	WOW64) AppleWebKit/537.36 (KHTML, like Gecko) Chrome/53.0.2785.116 Safari/537.36"
187.56.194.252 - - [28/Sep/2016:21:24:45 -0300] "GET /wp-content/plugins/easy-logo-slider/css/style-admin.css?ver=4.4.5 HTTP/1.1" 200 5249 "http://fejesp.provisorio.ws/" "Mozilla/5.0 (Windows NT 10.0	WOW64) AppleWebKit/537.36 (KHTML, like Gecko) Chrome/53.0.2785.116 Safari/537.36"
187.56.194.252 - - [28/Sep/2016:21:24:45 -0300] "GET /wp-content/plugins/lightweight-social-icons/css/style.css HTTP/1.1" 200 11137 "http://fejesp.provisorio.ws/" "Mozilla/5.0 (Windows NT 10.0	WOW64) AppleWebKit/537.36 (KHTML, like Gecko) Chrome/53.0.2785.116 Safari/537.36"
187.56.194.252 - - [28/Sep/2016:21:24:45 -0300] "GET /wp-includes/js/jquery/jquery.js?ver=1.11.3 HTTP/1.1" 200 95977 "http://fejesp.provisorio.ws/" "Mozilla/5.0 (Windows NT 10.0	WOW64) AppleWebKit/537.36 (KHTML, like Gecko) Chrome/53.0.2785.116 Safari/537.36"
187.56.194.252 - - [28/Sep/2016:21:24:45 -0300] "GET /wp-includes/js/jquery/jquery-migrate.min.js?ver=1.2.1 HTTP/1.1" 200 7200 "http://fejesp.provisorio.ws/" "Mozilla/5.0 (Windows NT 10.0	WOW64) AppleWebKit/537.36 (KHTML, like Gecko) Chrome/53.0.2785.116 Safari/537.36"
187.56.194.252 - - [28/Sep/2016:21:24:45 -0300] "GET /wp-content/plugins/awesome-logos/js/awesome.logos.js?ver=1 HTTP/1.1" 200 6468 "http://fejesp.provisorio.ws/" "Mozilla/5.0 (Windows NT 10.0	WOW64) AppleWebKit/537.36 (KHTML, like Gecko) Chrome/53.0.2785.116 Safari/537.36"
187.56.194.252 - - [28/Sep/2016:21:24:45 -0300] "GET /wp-content/plugins/easy-logo-slider/js/jquery.jcarousel.min.js?ver=4.4.5 HTTP/1.1" 200 17494 "http://fejesp.provisorio.ws/" "Mozilla/5.0 (Windows NT 10.0	WOW64) AppleWebKit/537.36 (KHTML, like Gecko) Chrome/53.0.2785.116 Safari/537.36"
187.56.194.252 - - [28/Sep/2016:21:24:45 -0300] "GET /wp-content/plugins/easy-logo-slider/js/jcarousel.responsive.js?ver=4.4.5 HTTP/1.1" 200 2331 "http://fejesp.provisorio.ws/" "Mozilla/5.0 (Windows NT 10.0	WOW64) AppleWebKit/537.36 (KHTML, like Gecko) Chrome/53.0.2785.116 Safari/537.36"
187.56.194.252 - - [28/Sep/2016:21:24:45 -0300] "GET /wp-content/themes/enfold/js/avia-compat.js?ver=2 HTTP/1.1" 200 2106 "http://fejesp.provisorio.ws/" "Mozilla/5.0 (Windows NT 10.0	WOW64) AppleWebKit/537.36 (KHTML, like Gecko) Chrome/53.0.2785.116 Safari/537.36"
187.56.194.252 - - [28/Sep/2016:21:24:45 -0300] "GET /wp-content/themes/enfold/config-woocommerce/woocommerce-mod.js?ver=1 HTTP/1.1" 200 6942 "http://fejesp.provisorio.ws/" "Mozilla/5.0 (Windows NT 10.0	WOW64) AppleWebKit/537.36 (KHTML, like Gecko) Chrome/53.0.2785.116 Safari/537.36"
187.56.194.252 - - [28/Sep/2016:21:24:45 -0300] "GET /wp-content/plugins/woocommerce/assets/js/frontend/add-to-cart.min.js?ver=2.5.2 HTTP/1.1" 200 1731 "http://fejesp.provisorio.ws/" "Mozilla/5.0 (Windows NT 10.0	WOW64) AppleWebKit/537.36 (KHTML, like Gecko) Chrome/53.0.2785.116 Safari/537.36"
187.56.194.252 - - [28/Sep/2016:21:24:45 -0300] "GET /wp-content/plugins/woocommerce/assets/js/jquery-blockui/jquery.blockUI.min.js?ver=2.70 HTTP/1.1" 200 9565 "http://fejesp.provisorio.ws/" "Mozilla/5.0 (Windows NT 10.0	WOW64) AppleWebKit/537.36 (KHTML, like Gecko) Chrome/53.0.2785.116 Safari/537.36"
187.56.194.252 - - [28/Sep/2016:21:24:45 -0300] "GET /wp-content/plugins/woocommerce/assets/js/frontend/woocommerce.min.js?ver=2.5.2 HTTP/1.1" 200 277 "http://fejesp.provisorio.ws/" "Mozilla/5.0 (Windows NT 10.0	WOW64) AppleWebKit/537.36 (KHTML, like Gecko) Chrome/53.0.2785.116 Safari/537.36"
187.56.194.252 - - [28/Sep/2016:21:24:45 -0300] "GET /wp-content/plugins/woocommerce/assets/js/jquery-cookie/jquery.cookie.min.js?ver=1.4.1 HTTP/1.1" 200 1414 "http://fejesp.provisorio.ws/" "Mozilla/5.0 (Windows NT 10.0	WOW64) AppleWebKit/537.36 (KHTML, like Gecko) Chrome/53.0.2785.116 Safari/537.36"
187.56.194.252 - - [28/Sep/2016:21:24:46 -0300] "GET /wp-content/plugins/woocommerce/assets/js/frontend/cart-fragments.min.js?ver=2.5.2 HTTP/1.1" 200 2287 "http://fejesp.provisorio.ws/" "Mozilla/5.0 (Windows NT 10.0	WOW64) AppleWebKit/537.36 (KHTML, like Gecko) Chrome/53.0.2785.116 Safari/537.36"
187.56.194.252 - - [28/Sep/2016:21:24:46 -0300] "GET /wp-content/themes/enfold/js/avia.js?ver=3 HTTP/1.1" 200 111220 "http://fejesp.provisorio.ws/" "Mozilla/5.0 (Windows NT 10.0	WOW64) AppleWebKit/537.36 (KHTML, like Gecko) Chrome/53.0.2785.116 Safari/537.36"
187.56.194.252 - - [28/Sep/2016:21:24:46 -0300] "GET /wp-content/themes/enfold/js/shortcodes.js?ver=3 HTTP/1.1" 200 140050 "http://fejesp.provisorio.ws/" "Mozilla/5.0 (Windows NT 10.0	WOW64) AppleWebKit/537.36 (KHTML, like Gecko) Chrome/53.0.2785.116 Safari/537.36"
187.56.194.252 - - [28/Sep/2016:21:24:46 -0300] "GET /wp-content/themes/enfold/js/aviapopup/jquery.magnific-popup.min.js?ver=2 HTTP/1.1" 200 20947 "http://fejesp.provisorio.ws/" "Mozilla/5.0 (Windows NT 10.0	WOW64) AppleWebKit/537.36 (KHTML, like Gecko) Chrome/53.0.2785.116 Safari/537.36"
187.56.194.252 - - [28/Sep/2016:21:24:46 -0300] "GET /wp-includes/js/mediaelement/mediaelement-and-player.min.js?ver=2.18.1-a HTTP/1.1" 200 80671 "http://fejesp.provisorio.ws/" "Mozilla/5.0 (Windows NT 10.0	WOW64) AppleWebKit/537.36 (KHTML, like Gecko) Chrome/53.0.2785.116 Safari/537.36"
187.56.194.252 - - [28/Sep/2016:21:24:46 -0300] "GET /wp-includes/js/mediaelement/wp-mediaelement.js?ver=4.4.5 HTTP/1.1" 200 1537 "http://fejesp.provisorio.ws/" "Mozilla/5.0 (Windows NT 10.0	WOW64) AppleWebKit/537.36 (KHTML, like Gecko) Chrome/53.0.2785.116 Safari/537.36"
187.56.194.252 - - [28/Sep/2016:21:24:46 -0300] "GET /wp-includes/js/comment-reply.min.js?ver=4.4.5 HTTP/1.1" 200 1078 "http://fejesp.provisorio.ws/" "Mozilla/5.0 (Windows NT 10.0	WOW64) AppleWebKit/537.36 (KHTML, like Gecko) Chrome/53.0.2785.116 Safari/537.36"
187.56.194.252 - - [28/Sep/2016:21:24:46 -0300] "GET /wp-content/plugins/logo-slider/lgs_jquery.cycle2.js?ver=4.4.5 HTTP/1.1" 200 50056 "http://fejesp.provisorio.ws/" "Mozilla/5.0 (Windows NT 10.0	WOW64) AppleWebKit/537.36 (KHTML, like Gecko) Chrome/53.0.2785.116 Safari/537.36"
187.56.194.252 - - [28/Sep/2016:21:24:46 -0300] "GET /wp-includes/js/wp-embed.min.js?ver=4.4.5 HTTP/1.1" 200 1403 "http://fejesp.provisorio.ws/" "Mozilla/5.0 (Windows NT 10.0	WOW64) AppleWebKit/537.36 (KHTML, like Gecko) Chrome/53.0.2785.116 Safari/537.36"
187.56.194.252 - - [28/Sep/2016:21:24:46 -0300] "GET /wp-content/uploads/2016/07/logo-branco-menu-300x142.png HTTP/1.1" 200 7325 "http://fejesp.provisorio.ws/" "Mozilla/5.0 (Windows NT 10.0	WOW64) AppleWebKit/537.36 (KHTML, like Gecko) Chrome/53.0.2785.116 Safari/537.36"
187.56.194.252 - - [28/Sep/2016:21:24:46 -0300] "GET /wp-content/uploads/2015/02/Logotipo-Fejesp_branco-300x104.png HTTP/1.1" 200 8429 "http://fejesp.provisorio.ws/" "Mozilla/5.0 (Windows NT 10.0	WOW64) AppleWebKit/537.36 (KHTML, like Gecko) Chrome/53.0.2785.116 Safari/537.36"
187.56.194.252 - - [28/Sep/2016:21:24:46 -0300] "GET /wp-content/uploads/2015/02/10407307_812175295526593_1566167955731844376_n.png HTTP/1.1" 200 105577 "http://fejesp.provisorio.ws/" "Mozilla/5.0 (Windows NT 10.0	WOW64) AppleWebKit/537.36 (KHTML, like Gecko) Chrome/53.0.2785.116 Safari/537.36"
187.56.194.252 - - [28/Sep/2016:21:24:47 -0300] "GET /wp-content/uploads/2015/02/13012700_927037417406777_7147789815857317900_n.png HTTP/1.1" 200 78854 "http://fejesp.provisorio.ws/" "Mozilla/5.0 (Windows NT 10.0	WOW64) AppleWebKit/537.36 (KHTML, like Gecko) Chrome/53.0.2785.116 Safari/537.36"
187.56.194.252 - - [28/Sep/2016:21:24:47 -0300] "GET /wp-content/uploads/2015/02/13912565_1020976664646454_8325923101268959120_n.png HTTP/1.1" 200 283655 "http://fejesp.provisorio.ws/" "Mozilla/5.0 (Windows NT 10.0	WOW64) AppleWebKit/537.36 (KHTML, like Gecko) Chrome/53.0.2785.116 Safari/537.36"
187.56.194.252 - - [28/Sep/2016:21:24:47 -0300] "GET /wp-content/uploads/2015/02/Sem-t%C3%ADtulo-1500x423.png HTTP/1.1" 200 638892 "http://fejesp.provisorio.ws/" "Mozilla/5.0 (Windows NT 10.0	WOW64) AppleWebKit/537.36 (KHTML, like Gecko) Chrome/53.0.2785.116 Safari/537.36"
187.56.194.252 - - [28/Sep/2016:21:24:47 -0300] "GET /wp-content/uploads/2016/09/votorantim-120x120.png HTTP/1.1" 200 6714 "http://fejesp.provisorio.ws/" "Mozilla/5.0 (Windows NT 10.0	WOW64) AppleWebKit/537.36 (KHTML, like Gecko) Chrome/53.0.2785.116 Safari/537.36"
187.56.194.252 - - [28/Sep/2016:21:24:47 -0300] "GET /wp-content/uploads/2016/07/capa_Fejesp-260x185.jpg HTTP/1.1" 200 11890 "http://fejesp.provisorio.ws/" "Mozilla/5.0 (Windows NT 10.0	WOW64) AppleWebKit/537.36 (KHTML, like Gecko) Chrome/53.0.2785.116 Safari/537.36"
187.56.194.252 - - [28/Sep/2016:21:24:47 -0300] "GET /wp-content/uploads/2016/09/globo-120x120.png HTTP/1.1" 200 4732 "http://fejesp.provisorio.ws/" "Mozilla/5.0 (Windows NT 10.0	WOW64) AppleWebKit/537.36 (KHTML, like Gecko) Chrome/53.0.2785.116 Safari/537.36"
187.56.194.252 - - [28/Sep/2016:21:24:47 -0300] "GET /wp-content/uploads/2016/09/bosch-120x120.png HTTP/1.1" 200 6093 "http://fejesp.provisorio.ws/" "Mozilla/5.0 (Windows NT 10.0	WOW64) AppleWebKit/537.36 (KHTML, like Gecko) Chrome/53.0.2785.116 Safari/537.36"
187.56.194.252 - - [28/Sep/2016:21:24:47 -0300] "GET /wp-content/themes/enfold/config-templatebuilder/avia-template-builder/assets/fonts/entypo-fontello.woff?v=3 HTTP/1.1" 200 30804 "http://fejesp.provisorio.ws/" "Mozilla/5.0 (Windows NT 10.0	WOW64) AppleWebKit/537.36 (KHTML, like Gecko) Chrome/53.0.2785.116 Safari/537.36"
187.56.194.252 - - [28/Sep/2016:21:24:47 -0300] "GET /wp-content/uploads/2016/09/bridge-120x120.png HTTP/1.1" 200 7540 "http://fejesp.provisorio.ws/" "Mozilla/5.0 (Windows NT 10.0	WOW64) AppleWebKit/537.36 (KHTML, like Gecko) Chrome/53.0.2785.116 Safari/537.36"
187.56.194.252 - - [28/Sep/2016:21:24:47 -0300] "GET /wp-content/plugins/lightweight-social-icons/fonts/fontello.woff?13736647 HTTP/1.1" 200 14628 "http://fejesp.provisorio.ws/wp-content/plugins/lightweight-social-icons/css/style.css" "Mozilla/5.0 (Windows NT 10.0	WOW64) AppleWebKit/537.36 (KHTML, like Gecko) Chrome/53.0.2785.116 Safari/537.36"
187.56.194.252 - - [28/Sep/2016:21:24:47 -0300] "GET /wp-content/uploads/2016/09/ibvendas-120x120.png HTTP/1.1" 200 3797 "http://fejesp.provisorio.ws/" "Mozilla/5.0 (Windows NT 10.0	WOW64) AppleWebKit/537.36 (KHTML, like Gecko) Chrome/53.0.2785.116 Safari/537.36"
187.56.194.252 - - [28/Sep/2016:21:24:47 -0300] "GET /wp-content/uploads/2016/09/itau-120x120.png HTTP/1.1" 200 6480 "http://fejesp.provisorio.ws/" "Mozilla/5.0 (Windows NT 10.0	WOW64) AppleWebKit/537.36 (KHTML, like Gecko) Chrome/53.0.2785.116 Safari/537.36"
187.56.194.252 - - [28/Sep/2016:21:24:47 -0300] "GET /wp-content/uploads/2016/09/seja-trainee-120x120.png HTTP/1.1" 200 4889 "http://fejesp.provisorio.ws/" "Mozilla/5.0 (Windows NT 10.0	WOW64) AppleWebKit/537.36 (KHTML, like Gecko) Chrome/53.0.2785.116 Safari/537.36"
187.56.194.252 - - [28/Sep/2016:21:24:47 -0300] "GET /wp-content/uploads/2016/09/FIESP-120x120.png HTTP/1.1" 200 8803 "http://fejesp.provisorio.ws/" "Mozilla/5.0 (Windows NT 10.0	WOW64) AppleWebKit/537.36 (KHTML, like Gecko) Chrome/53.0.2785.116 Safari/537.36"
187.56.194.252 - - [28/Sep/2016:21:24:47 -0300] "GET /wp-content/uploads/2016/09/governo-sp-120x120.png HTTP/1.1" 200 10836 "http://fejesp.provisorio.ws/" "Mozilla/5.0 (Windows NT 10.0	WOW64) AppleWebKit/537.36 (KHTML, like Gecko) Chrome/53.0.2785.116 Safari/537.36"
187.56.194.252 - - [28/Sep/2016:21:24:47 -0300] "GET /wp-content/uploads/2016/09/bain-120x120.png HTTP/1.1" 200 4450 "http://fejesp.provisorio.ws/" "Mozilla/5.0 (Windows NT 10.0	WOW64) AppleWebKit/537.36 (KHTML, like Gecko) Chrome/53.0.2785.116 Safari/537.36"
187.56.194.252 - - [28/Sep/2016:21:24:47 -0300] "GET /wp-content/uploads/2016/09/felipelli-120x120.png HTTP/1.1" 200 2987 "http://fejesp.provisorio.ws/" "Mozilla/5.0 (Windows NT 10.0	WOW64) AppleWebKit/537.36 (KHTML, like Gecko) Chrome/53.0.2785.116 Safari/537.36"
187.56.194.252 - - [28/Sep/2016:21:24:47 -0300] "GET /wp-content/uploads/2016/09/fundacao-estudar-120x120.png HTTP/1.1" 200 4217 "http://fejesp.provisorio.ws/" "Mozilla/5.0 (Windows NT 10.0	WOW64) AppleWebKit/537.36 (KHTML, like Gecko) Chrome/53.0.2785.116 Safari/537.36"
187.56.194.252 - - [28/Sep/2016:21:24:47 -0300] "GET /wp-content/uploads/2016/09/endeavor-120x120.png HTTP/1.1" 200 3817 "http://fejesp.provisorio.ws/" "Mozilla/5.0 (Windows NT 10.0	WOW64) AppleWebKit/537.36 (KHTML, like Gecko) Chrome/53.0.2785.116 Safari/537.36"
187.56.194.252 - - [28/Sep/2016:21:24:47 -0300] "GET /wp-content/uploads/2016/09/vetorbrasil-Logo-maior-120x120.png HTTP/1.1" 200 5026 "http://fejesp.provisorio.ws/" "Mozilla/5.0 (Windows NT 10.0	WOW64) AppleWebKit/537.36 (KHTML, like Gecko) Chrome/53.0.2785.116 Safari/537.36"
187.56.194.252 - - [28/Sep/2016:21:24:47 -0300] "GET /wp-includes/js/wp-emoji-release.min.js?ver=4.4.5 HTTP/1.1" 200 33932 "http://fejesp.provisorio.ws/" "Mozilla/5.0 (Windows NT 10.0	WOW64) AppleWebKit/537.36 (KHTML, like Gecko) Chrome/53.0.2785.116 Safari/537.36"
187.56.194.252 - - [28/Sep/2016:21:24:47 -0300] "GET /wp-content/themes/enfold/images/background-images/dots-for-dark-background.png HTTP/1.1" 200 97 "http://fejesp.provisorio.ws/" "Mozilla/5.0 (Windows NT 10.0	WOW64) AppleWebKit/537.36 (KHTML, like Gecko) Chrome/53.0.2785.116 Safari/537.36"
187.56.194.252 - - [28/Sep/2016:21:24:47 -0300] "GET /wp-content/uploads/2016/09/ensina-brasil-120x120.png HTTP/1.1" 200 4983 "http://fejesp.provisorio.ws/" "Mozilla/5.0 (Windows NT 10.0	WOW64) AppleWebKit/537.36 (KHTML, like Gecko) Chrome/53.0.2785.116 Safari/537.36"
187.56.194.252 - - [28/Sep/2016:21:24:47 -0300] "GET /wp-content/themes/enfold/css/print.css?ver=1 HTTP/1.1" 200 4858 "http://fejesp.provisorio.ws/" "Mozilla/5.0 (Windows NT 10.0	WOW64) AppleWebKit/537.36 (KHTML, like Gecko) Chrome/53.0.2785.116 Safari/537.36"
187.56.194.252 - - [28/Sep/2016:21:24:50 -0300] "GET /wp-content/uploads/2016/07/favicon-296x300.png HTTP/1.1" 200 7829 "http://fejesp.provisorio.ws/" "Mozilla/5.0 (Windows NT 10.0	WOW64) AppleWebKit/537.36 (KHTML, like Gecko) Chrome/53.0.2785.116 Safari/537.36"
187.56.194.252 - - [28/Sep/2016:21:24:49 -0300] "POST /?wc-ajax=get_refreshed_fragments HTTP/1.1" 200 278 "http://fejesp.provisorio.ws/" "Mozilla/5.0 (Windows NT 10.0	WOW64) AppleWebKit/537.36 (KHTML, like Gecko) Chrome/53.0.2785.116 Safari/537.36"
187.56.194.252 - - [28/Sep/2016:21:32:14 -0300] "GET /wp-includes/js/jquery/jquery-migrate.min.js?ver=1.2.1 HTTP/1.1" 200 7200 "http://fejesp.provisorio.ws/fejesp/" "Mozilla/5.0 (Windows NT 10.0	WOW64) AppleWebKit/537.36 (KHTML, like Gecko) Chrome/53.0.2785.116 Safari/537.36"
187.56.194.252 - - [28/Sep/2016:21:32:14 -0300] "GET /wp-includes/js/jquery/jquery.js?ver=1.11.3 HTTP/1.1" 200 95977 "http://fejesp.provisorio.ws/fejesp/" "Mozilla/5.0 (Windows NT 10.0	WOW64) AppleWebKit/537.36 (KHTML, like Gecko) Chrome/53.0.2785.116 Safari/537.36"
187.56.194.252 - - [28/Sep/2016:21:32:14 -0300] "GET /wp-content/plugins/easy-logo-slider/js/jquery.jcarousel.min.js?ver=4.4.5 HTTP/1.1" 200 17494 "http://fejesp.provisorio.ws/fejesp/" "Mozilla/5.0 (Windows NT 10.0	WOW64) AppleWebKit/537.36 (KHTML, like Gecko) Chrome/53.0.2785.116 Safari/537.36"
187.56.194.252 - - [28/Sep/2016:21:32:14 -0300] "GET /wp-content/themes/enfold/js/avia-compat.js?ver=2 HTTP/1.1" 200 2106 "http://fejesp.provisorio.ws/fejesp/" "Mozilla/5.0 (Windows NT 10.0	WOW64) AppleWebKit/537.36 (KHTML, like Gecko) Chrome/53.0.2785.116 Safari/537.36"
187.56.194.252 - - [28/Sep/2016:21:32:14 -0300] "GET /wp-content/plugins/awesome-logos/js/awesome.logos.js?ver=1 HTTP/1.1" 200 6468 "http://fejesp.provisorio.ws/fejesp/" "Mozilla/5.0 (Windows NT 10.0	WOW64) AppleWebKit/537.36 (KHTML, like Gecko) Chrome/53.0.2785.116 Safari/537.36"
187.56.194.252 - - [28/Sep/2016:21:32:11 -0300] "GET /fejesp/ HTTP/1.1" 200 53551 "http://fejesp.provisorio.ws/" "Mozilla/5.0 (Windows NT 10.0	WOW64) AppleWebKit/537.36 (KHTML, like Gecko) Chrome/53.0.2785.116 Safari/537.36"
187.56.194.252 - - [28/Sep/2016:21:32:14 -0300] "GET /wp-content/plugins/easy-logo-slider/js/jcarousel.responsive.js?ver=4.4.5 HTTP/1.1" 200 2331 "http://fejesp.provisorio.ws/fejesp/" "Mozilla/5.0 (Windows NT 10.0	WOW64) AppleWebKit/537.36 (KHTML, like Gecko) Chrome/53.0.2785.116 Safari/537.36"
187.56.194.252 - - [28/Sep/2016:21:32:14 -0300] "GET /wp-content/uploads/2016/07/logo-branco-menu-300x142.png HTTP/1.1" 304 - "http://fejesp.provisorio.ws/fejesp/" "Mozilla/5.0 (Windows NT 10.0	WOW64) AppleWebKit/537.36 (KHTML, like Gecko) Chrome/53.0.2785.116 Safari/537.36"
187.56.194.252 - - [28/Sep/2016:21:32:14 -0300] "GET /wp-includes/js/wp-emoji-release.min.js?ver=4.4.5 HTTP/1.1" 200 33932 "http://fejesp.provisorio.ws/fejesp/" "Mozilla/5.0 (Windows NT 10.0	WOW64) AppleWebKit/537.36 (KHTML, like Gecko) Chrome/53.0.2785.116 Safari/537.36"
187.56.194.252 - - [28/Sep/2016:21:32:14 -0300] "GET /wp-content/uploads/2016/08/DSC0061-1030x687.jpg HTTP/1.1" 200 189180 "http://fejesp.provisorio.ws/fejesp/" "Mozilla/5.0 (Windows NT 10.0	WOW64) AppleWebKit/537.36 (KHTML, like Gecko) Chrome/53.0.2785.116 Safari/537.36"
187.56.194.252 - - [28/Sep/2016:21:32:14 -0300] "GET /wp-content/uploads/2015/02/postura-empreendedora-80x80.png HTTP/1.1" 200 1416 "http://fejesp.provisorio.ws/fejesp/" "Mozilla/5.0 (Windows NT 10.0	WOW64) AppleWebKit/537.36 (KHTML, like Gecko) Chrome/53.0.2785.116 Safari/537.36"
187.56.194.252 - - [28/Sep/2016:21:32:14 -0300] "GET /wp-content/uploads/2015/02/paixao-pela-rede-80x80.png HTTP/1.1" 200 946 "http://fejesp.provisorio.ws/fejesp/" "Mozilla/5.0 (Windows NT 10.0	WOW64) AppleWebKit/537.36 (KHTML, like Gecko) Chrome/53.0.2785.116 Safari/537.36"
187.56.194.252 - - [28/Sep/2016:21:32:14 -0300] "GET /wp-content/uploads/2015/02/foco-em-resultado-80x80.png HTTP/1.1" 200 1290 "http://fejesp.provisorio.ws/fejesp/" "Mozilla/5.0 (Windows NT 10.0	WOW64) AppleWebKit/537.36 (KHTML, like Gecko) Chrome/53.0.2785.116 Safari/537.36"
187.56.194.252 - - [28/Sep/2016:21:32:14 -0300] "GET /wp-content/uploads/2015/02/visao-de-futuro-80x80.png HTTP/1.1" 200 1620 "http://fejesp.provisorio.ws/fejesp/" "Mozilla/5.0 (Windows NT 10.0	WOW64) AppleWebKit/537.36 (KHTML, like Gecko) Chrome/53.0.2785.116 Safari/537.36"
187.56.194.252 - - [28/Sep/2016:21:32:14 -0300] "GET /wp-content/plugins/lightweight-social-icons/css/style.css HTTP/1.1" 304 - "http://fejesp.provisorio.ws/fejesp/" "Mozilla/5.0 (Windows NT 10.0	WOW64) AppleWebKit/537.36 (KHTML, like Gecko) Chrome/53.0.2785.116 Safari/537.36"
187.56.194.252 - - [28/Sep/2016:21:32:14 -0300] "GET /wp-content/themes/enfold/config-woocommerce/woocommerce-mod.js?ver=1 HTTP/1.1" 200 6942 "http://fejesp.provisorio.ws/fejesp/" "Mozilla/5.0 (Windows NT 10.0	WOW64) AppleWebKit/537.36 (KHTML, like Gecko) Chrome/53.0.2785.116 Safari/537.36"
187.56.194.252 - - [28/Sep/2016:21:32:14 -0300] "GET /wp-content/uploads/2016/08/Manzano.png HTTP/1.1" 200 41063 "http://fejesp.provisorio.ws/fejesp/" "Mozilla/5.0 (Windows NT 10.0	WOW64) AppleWebKit/537.36 (KHTML, like Gecko) Chrome/53.0.2785.116 Safari/537.36"
187.56.194.252 - - [28/Sep/2016:21:32:15 -0300] "GET /wp-content/plugins/woocommerce/assets/js/frontend/add-to-cart.min.js?ver=2.5.2 HTTP/1.1" 200 1731 "http://fejesp.provisorio.ws/fejesp/" "Mozilla/5.0 (Windows NT 10.0	WOW64) AppleWebKit/537.36 (KHTML, like Gecko) Chrome/53.0.2785.116 Safari/537.36"
187.56.194.252 - - [28/Sep/2016:21:32:15 -0300] "GET /wp-content/plugins/woocommerce/assets/js/jquery-blockui/jquery.blockUI.min.js?ver=2.70 HTTP/1.1" 200 9565 "http://fejesp.provisorio.ws/fejesp/" "Mozilla/5.0 (Windows NT 10.0	WOW64) AppleWebKit/537.36 (KHTML, like Gecko) Chrome/53.0.2785.116 Safari/537.36"
187.56.194.252 - - [28/Sep/2016:21:32:15 -0300] "GET /wp-content/plugins/woocommerce/assets/js/jquery-cookie/jquery.cookie.min.js?ver=1.4.1 HTTP/1.1" 200 1414 "http://fejesp.provisorio.ws/fejesp/" "Mozilla/5.0 (Windows NT 10.0	WOW64) AppleWebKit/537.36 (KHTML, like Gecko) Chrome/53.0.2785.116 Safari/537.36"
187.56.194.252 - - [28/Sep/2016:21:32:15 -0300] "GET /wp-content/plugins/woocommerce/assets/js/frontend/cart-fragments.min.js?ver=2.5.2 HTTP/1.1" 200 2287 "http://fejesp.provisorio.ws/fejesp/" "Mozilla/5.0 (Windows NT 10.0	WOW64) AppleWebKit/537.36 (KHTML, like Gecko) Chrome/53.0.2785.116 Safari/537.36"
187.56.194.252 - - [28/Sep/2016:21:32:15 -0300] "GET /wp-content/themes/enfold/js/avia.js?ver=3 HTTP/1.1" 200 111220 "http://fejesp.provisorio.ws/fejesp/" "Mozilla/5.0 (Windows NT 10.0	WOW64) AppleWebKit/537.36 (KHTML, like Gecko) Chrome/53.0.2785.116 Safari/537.36"
187.56.194.252 - - [28/Sep/2016:21:32:15 -0300] "GET /wp-content/plugins/woocommerce/assets/js/frontend/woocommerce.min.js?ver=2.5.2 HTTP/1.1" 200 277 "http://fejesp.provisorio.ws/fejesp/" "Mozilla/5.0 (Windows NT 10.0	WOW64) AppleWebKit/537.36 (KHTML, like Gecko) Chrome/53.0.2785.116 Safari/537.36"
187.56.194.252 - - [28/Sep/2016:21:32:15 -0300] "GET /wp-content/themes/enfold/js/shortcodes.js?ver=3 HTTP/1.1" 200 140050 "http://fejesp.provisorio.ws/fejesp/" "Mozilla/5.0 (Windows NT 10.0	WOW64) AppleWebKit/537.36 (KHTML, like Gecko) Chrome/53.0.2785.116 Safari/537.36"
187.56.194.252 - - [28/Sep/2016:21:32:15 -0300] "GET /wp-content/themes/enfold/js/aviapopup/jquery.magnific-popup.min.js?ver=2 HTTP/1.1" 200 20947 "http://fejesp.provisorio.ws/fejesp/" "Mozilla/5.0 (Windows NT 10.0	WOW64) AppleWebKit/537.36 (KHTML, like Gecko) Chrome/53.0.2785.116 Safari/537.36"
187.56.194.252 - - [28/Sep/2016:21:32:15 -0300] "GET /wp-includes/js/mediaelement/mediaelement-and-player.min.js?ver=2.18.1-a HTTP/1.1" 200 80671 "http://fejesp.provisorio.ws/fejesp/" "Mozilla/5.0 (Windows NT 10.0	WOW64) AppleWebKit/537.36 (KHTML, like Gecko) Chrome/53.0.2785.116 Safari/537.36"
187.56.194.252 - - [28/Sep/2016:21:32:15 -0300] "GET /wp-includes/js/mediaelement/wp-mediaelement.js?ver=4.4.5 HTTP/1.1" 200 1537 "http://fejesp.provisorio.ws/fejesp/" "Mozilla/5.0 (Windows NT 10.0	WOW64) AppleWebKit/537.36 (KHTML, like Gecko) Chrome/53.0.2785.116 Safari/537.36"
187.56.194.252 - - [28/Sep/2016:21:32:15 -0300] "GET /wp-includes/js/comment-reply.min.js?ver=4.4.5 HTTP/1.1" 200 1078 "http://fejesp.provisorio.ws/fejesp/" "Mozilla/5.0 (Windows NT 10.0	WOW64) AppleWebKit/537.36 (KHTML, like Gecko) Chrome/53.0.2785.116 Safari/537.36"
187.56.194.252 - - [28/Sep/2016:21:32:15 -0300] "GET /wp-content/plugins/logo-slider/lgs_jquery.cycle2.js?ver=4.4.5 HTTP/1.1" 200 50056 "http://fejesp.provisorio.ws/fejesp/" "Mozilla/5.0 (Windows NT 10.0	WOW64) AppleWebKit/537.36 (KHTML, like Gecko) Chrome/53.0.2785.116 Safari/537.36"
187.56.194.252 - - [28/Sep/2016:21:32:15 -0300] "GET /wp-includes/js/wp-embed.min.js?ver=4.4.5 HTTP/1.1" 200 1403 "http://fejesp.provisorio.ws/fejesp/" "Mozilla/5.0 (Windows NT 10.0	WOW64) AppleWebKit/537.36 (KHTML, like Gecko) Chrome/53.0.2785.116 Safari/537.36"
187.56.194.252 - - [28/Sep/2016:21:32:15 -0300] "GET /wp-content/uploads/2016/08/Andrei.png HTTP/1.1" 200 32228 "http://fejesp.provisorio.ws/fejesp/" "Mozilla/5.0 (Windows NT 10.0	WOW64) AppleWebKit/537.36 (KHTML, like Gecko) Chrome/53.0.2785.116 Safari/537.36"
187.56.194.252 - - [28/Sep/2016:21:32:15 -0300] "GET /wp-content/uploads/2016/08/PresJohn.png HTTP/1.1" 200 39723 "http://fejesp.provisorio.ws/fejesp/" "Mozilla/5.0 (Windows NT 10.0	WOW64) AppleWebKit/537.36 (KHTML, like Gecko) Chrome/53.0.2785.116 Safari/537.36"
187.56.194.252 - - [28/Sep/2016:21:32:15 -0300] "GET /wp-content/uploads/2016/08/Buli.png HTTP/1.1" 200 40430 "http://fejesp.provisorio.ws/fejesp/" "Mozilla/5.0 (Windows NT 10.0	WOW64) AppleWebKit/537.36 (KHTML, like Gecko) Chrome/53.0.2785.116 Safari/537.36"
187.56.194.252 - - [28/Sep/2016:21:32:15 -0300] "GET /wp-content/uploads/2016/08/Leco.png HTTP/1.1" 200 40085 "http://fejesp.provisorio.ws/fejesp/" "Mozilla/5.0 (Windows NT 10.0	WOW64) AppleWebKit/537.36 (KHTML, like Gecko) Chrome/53.0.2785.116 Safari/537.36"
187.56.194.252 - - [28/Sep/2016:21:32:15 -0300] "GET /wp-content/uploads/2016/08/Jaque.png HTTP/1.1" 200 43128 "http://fejesp.provisorio.ws/fejesp/" "Mozilla/5.0 (Windows NT 10.0	WOW64) AppleWebKit/537.36 (KHTML, like Gecko) Chrome/53.0.2785.116 Safari/537.36"
187.56.194.252 - - [28/Sep/2016:21:32:15 -0300] "GET /wp-content/uploads/2016/08/Touruo.png HTTP/1.1" 200 36360 "http://fejesp.provisorio.ws/fejesp/" "Mozilla/5.0 (Windows NT 10.0	WOW64) AppleWebKit/537.36 (KHTML, like Gecko) Chrome/53.0.2785.116 Safari/537.36"
187.56.194.252 - - [28/Sep/2016:21:32:21 -0300] "GET /contrate/ HTTP/1.1" 200 27927 "http://fejesp.provisorio.ws/fejesp/" "Mozilla/5.0 (Windows NT 10.0	WOW64) AppleWebKit/537.36 (KHTML, like Gecko) Chrome/53.0.2785.116 Safari/537.36"
187.56.194.252 - - [28/Sep/2016:21:32:49 -0300] "GET /contrate/administracao-e-negocios/ HTTP/1.1" 200 28549 "http://fejesp.provisorio.ws/contrate/" "Mozilla/5.0 (Windows NT 10.0	WOW64) AppleWebKit/537.36 (KHTML, like Gecko) Chrome/53.0.2785.116 Safari/537.36"
187.56.194.252 - - [28/Sep/2016:21:32:56 -0300] "GET /solucoes-em-engenharia/ HTTP/1.1" 200 28385 "http://fejesp.provisorio.ws/contrate/administracao-e-negocios/" "Mozilla/5.0 (Windows NT 10.0	WOW64) AppleWebKit/537.36 (KHTML, like Gecko) Chrome/53.0.2785.116 Safari/537.36"
187.56.194.252 - - [28/Sep/2016:21:32:58 -0300] "GET /contato/ HTTP/1.1" 200 33703 "http://fejesp.provisorio.ws/contrate/administracao-e-negocios/" "Mozilla/5.0 (Windows NT 10.0	WOW64) AppleWebKit/537.36 (KHTML, like Gecko) Chrome/53.0.2785.116 Safari/537.36"
177.180.163.92 - - [28/Sep/2016:23:13:56 -0300] "GET / HTTP/1.1" 200 64281 "-" "Mozilla/5.0 (Linux	Android 6.0.1	D5833 Build/23.5.A.1.291) AppleWebKit/537.36 (KHTML, like Gecko) Chrome/51.0.2704.81 Mobile Safari/537.36"
191.252.51.214 - - [28/Sep/2016:23:13:58 -0300] "POST /wp-cron.php?doing_wp_cron=1475115238.4066369533538818359375 HTTP/1.0" 200 - "-" "WordPress/4.4.5	http://fejesp.provisorio.ws"
177.180.163.92 - - [28/Sep/2016:23:14:00 -0300] "GET /wp-content/themes/enfold/config-woocommerce/woocommerce-mod.css?ver=4.4.5 HTTP/1.1" 200 69933 "http://fejesp.provisorio.ws/" "Mozilla/5.0 (Linux	Android 6.0.1	D5833 Build/23.5.A.1.291) AppleWebKit/537.36 (KHTML, like Gecko) Chrome/51.0.2704.81 Mobile Safari/537.36"
177.180.163.92 - - [28/Sep/2016:23:14:00 -0300] "GET /wp-content/themes/enfold/css/grid.css?ver=2 HTTP/1.1" 200 9090 "http://fejesp.provisorio.ws/" "Mozilla/5.0 (Linux	Android 6.0.1	D5833 Build/23.5.A.1.291) AppleWebKit/537.36 (KHTML, like Gecko) Chrome/51.0.2704.81 Mobile Safari/537.36"
177.180.163.92 - - [28/Sep/2016:23:14:00 -0300] "GET /wp-content/themes/enfold/css/base.css?ver=2 HTTP/1.1" 200 13486 "http://fejesp.provisorio.ws/" "Mozilla/5.0 (Linux	Android 6.0.1	D5833 Build/23.5.A.1.291) AppleWebKit/537.36 (KHTML, like Gecko) Chrome/51.0.2704.81 Mobile Safari/537.36"
177.180.163.92 - - [28/Sep/2016:23:14:00 -0300] "GET /wp-content/themes/enfold/css/layout.css?ver=2 HTTP/1.1" 200 100409 "http://fejesp.provisorio.ws/" "Mozilla/5.0 (Linux	Android 6.0.1	D5833 Build/23.5.A.1.291) AppleWebKit/537.36 (KHTML, like Gecko) Chrome/51.0.2704.81 Mobile Safari/537.36"
177.180.163.92 - - [28/Sep/2016:23:14:00 -0300] "GET /wp-content/themes/enfold/css/shortcodes.css?ver=2 HTTP/1.1" 200 166418 "http://fejesp.provisorio.ws/" "Mozilla/5.0 (Linux	Android 6.0.1	D5833 Build/23.5.A.1.291) AppleWebKit/537.36 (KHTML, like Gecko) Chrome/51.0.2704.81 Mobile Safari/537.36"
177.180.163.92 - - [28/Sep/2016:23:14:00 -0300] "GET /wp-content/themes/enfold/js/aviapopup/magnific-popup.css?ver=1 HTTP/1.1" 200 7640 "http://fejesp.provisorio.ws/" "Mozilla/5.0 (Linux	Android 6.0.1	D5833 Build/23.5.A.1.291) AppleWebKit/537.36 (KHTML, like Gecko) Chrome/51.0.2704.81 Mobile Safari/537.36"
177.180.163.92 - - [28/Sep/2016:23:14:00 -0300] "GET /wp-content/themes/enfold/js/mediaelement/skin-1/mediaelementplayer.css?ver=1 HTTP/1.1" 200 18247 "http://fejesp.provisorio.ws/" "Mozilla/5.0 (Linux	Android 6.0.1	D5833 Build/23.5.A.1.291) AppleWebKit/537.36 (KHTML, like Gecko) Chrome/51.0.2704.81 Mobile Safari/537.36"
177.180.163.92 - - [28/Sep/2016:23:14:00 -0300] "GET /wp-content/uploads/dynamic_avia/enfold_themekiller.com.css?ver=57e1bfceaf41f HTTP/1.1" 200 147052 "http://fejesp.provisorio.ws/" "Mozilla/5.0 (Linux	Android 6.0.1	D5833 Build/23.5.A.1.291) AppleWebKit/537.36 (KHTML, like Gecko) Chrome/51.0.2704.81 Mobile Safari/537.36"
177.180.163.92 - - [28/Sep/2016:23:14:00 -0300] "GET /wp-content/themes/enfold/css/custom.css?ver=2 HTTP/1.1" 200 707 "http://fejesp.provisorio.ws/" "Mozilla/5.0 (Linux	Android 6.0.1	D5833 Build/23.5.A.1.291) AppleWebKit/537.36 (KHTML, like Gecko) Chrome/51.0.2704.81 Mobile Safari/537.36"
177.180.163.92 - - [28/Sep/2016:23:14:00 -0300] "GET /wp-content/plugins/easy-logo-slider/css/jcarouselresponsive.css?ver=4.4.5 HTTP/1.1" 200 2010 "http://fejesp.provisorio.ws/" "Mozilla/5.0 (Linux	Android 6.0.1	D5833 Build/23.5.A.1.291) AppleWebKit/537.36 (KHTML, like Gecko) Chrome/51.0.2704.81 Mobile Safari/537.36"
177.180.163.92 - - [28/Sep/2016:23:14:00 -0300] "GET /wp-content/plugins/easy-logo-slider/css/style-admin.css?ver=4.4.5 HTTP/1.1" 200 5249 "http://fejesp.provisorio.ws/" "Mozilla/5.0 (Linux	Android 6.0.1	D5833 Build/23.5.A.1.291) AppleWebKit/537.36 (KHTML, like Gecko) Chrome/51.0.2704.81 Mobile Safari/537.36"
177.180.163.92 - - [28/Sep/2016:23:14:01 -0300] "GET /wp-content/plugins/lightweight-social-icons/css/style.css HTTP/1.1" 200 11137 "http://fejesp.provisorio.ws/" "Mozilla/5.0 (Linux	Android 6.0.1	D5833 Build/23.5.A.1.291) AppleWebKit/537.36 (KHTML, like Gecko) Chrome/51.0.2704.81 Mobile Safari/537.36"
177.180.163.92 - - [28/Sep/2016:23:14:01 -0300] "GET /wp-includes/js/jquery/jquery.js?ver=1.11.3 HTTP/1.1" 200 95977 "http://fejesp.provisorio.ws/" "Mozilla/5.0 (Linux	Android 6.0.1	D5833 Build/23.5.A.1.291) AppleWebKit/537.36 (KHTML, like Gecko) Chrome/51.0.2704.81 Mobile Safari/537.36"
177.180.163.92 - - [28/Sep/2016:23:14:01 -0300] "GET /wp-includes/js/jquery/jquery-migrate.min.js?ver=1.2.1 HTTP/1.1" 200 7200 "http://fejesp.provisorio.ws/" "Mozilla/5.0 (Linux	Android 6.0.1	D5833 Build/23.5.A.1.291) AppleWebKit/537.36 (KHTML, like Gecko) Chrome/51.0.2704.81 Mobile Safari/537.36"
177.180.163.92 - - [28/Sep/2016:23:14:01 -0300] "GET /wp-content/plugins/awesome-logos/js/awesome.logos.js?ver=1 HTTP/1.1" 200 6468 "http://fejesp.provisorio.ws/" "Mozilla/5.0 (Linux	Android 6.0.1	D5833 Build/23.5.A.1.291) AppleWebKit/537.36 (KHTML, like Gecko) Chrome/51.0.2704.81 Mobile Safari/537.36"
177.180.163.92 - - [28/Sep/2016:23:14:01 -0300] "GET /wp-content/themes/enfold/js/avia-compat.js?ver=2 HTTP/1.1" 200 2106 "http://fejesp.provisorio.ws/" "Mozilla/5.0 (Linux	Android 6.0.1	D5833 Build/23.5.A.1.291) AppleWebKit/537.36 (KHTML, like Gecko) Chrome/51.0.2704.81 Mobile Safari/537.36"
177.180.163.92 - - [28/Sep/2016:23:14:01 -0300] "GET /wp-content/plugins/easy-logo-slider/js/jquery.jcarousel.min.js?ver=4.4.5 HTTP/1.1" 200 17494 "http://fejesp.provisorio.ws/" "Mozilla/5.0 (Linux	Android 6.0.1	D5833 Build/23.5.A.1.291) AppleWebKit/537.36 (KHTML, like Gecko) Chrome/51.0.2704.81 Mobile Safari/537.36"
177.180.163.92 - - [28/Sep/2016:23:14:01 -0300] "GET /wp-content/plugins/easy-logo-slider/js/jcarousel.responsive.js?ver=4.4.5 HTTP/1.1" 200 2331 "http://fejesp.provisorio.ws/" "Mozilla/5.0 (Linux	Android 6.0.1	D5833 Build/23.5.A.1.291) AppleWebKit/537.36 (KHTML, like Gecko) Chrome/51.0.2704.81 Mobile Safari/537.36"
177.180.163.92 - - [28/Sep/2016:23:14:01 -0300] "GET /wp-content/themes/enfold/config-woocommerce/woocommerce-mod.js?ver=1 HTTP/1.1" 200 6942 "http://fejesp.provisorio.ws/" "Mozilla/5.0 (Linux	Android 6.0.1	D5833 Build/23.5.A.1.291) AppleWebKit/537.36 (KHTML, like Gecko) Chrome/51.0.2704.81 Mobile Safari/537.36"
177.180.163.92 - - [28/Sep/2016:23:14:01 -0300] "GET /wp-content/plugins/woocommerce/assets/js/frontend/add-to-cart.min.js?ver=2.5.2 HTTP/1.1" 200 1731 "http://fejesp.provisorio.ws/" "Mozilla/5.0 (Linux	Android 6.0.1	D5833 Build/23.5.A.1.291) AppleWebKit/537.36 (KHTML, like Gecko) Chrome/51.0.2704.81 Mobile Safari/537.36"
177.180.163.92 - - [28/Sep/2016:23:14:01 -0300] "GET /wp-content/plugins/woocommerce/assets/js/jquery-blockui/jquery.blockUI.min.js?ver=2.70 HTTP/1.1" 200 9565 "http://fejesp.provisorio.ws/" "Mozilla/5.0 (Linux	Android 6.0.1	D5833 Build/23.5.A.1.291) AppleWebKit/537.36 (KHTML, like Gecko) Chrome/51.0.2704.81 Mobile Safari/537.36"
177.180.163.92 - - [28/Sep/2016:23:14:01 -0300] "GET /wp-content/plugins/woocommerce/assets/js/frontend/woocommerce.min.js?ver=2.5.2 HTTP/1.1" 200 277 "http://fejesp.provisorio.ws/" "Mozilla/5.0 (Linux	Android 6.0.1	D5833 Build/23.5.A.1.291) AppleWebKit/537.36 (KHTML, like Gecko) Chrome/51.0.2704.81 Mobile Safari/537.36"
177.180.163.92 - - [28/Sep/2016:23:14:01 -0300] "GET /wp-content/plugins/woocommerce/assets/js/jquery-cookie/jquery.cookie.min.js?ver=1.4.1 HTTP/1.1" 200 1414 "http://fejesp.provisorio.ws/" "Mozilla/5.0 (Linux	Android 6.0.1	D5833 Build/23.5.A.1.291) AppleWebKit/537.36 (KHTML, like Gecko) Chrome/51.0.2704.81 Mobile Safari/537.36"
177.180.163.92 - - [28/Sep/2016:23:14:01 -0300] "GET /wp-content/plugins/woocommerce/assets/js/frontend/cart-fragments.min.js?ver=2.5.2 HTTP/1.1" 200 2287 "http://fejesp.provisorio.ws/" "Mozilla/5.0 (Linux	Android 6.0.1	D5833 Build/23.5.A.1.291) AppleWebKit/537.36 (KHTML, like Gecko) Chrome/51.0.2704.81 Mobile Safari/537.36"
177.180.163.92 - - [28/Sep/2016:23:14:01 -0300] "GET /wp-content/themes/enfold/js/avia.js?ver=3 HTTP/1.1" 200 111220 "http://fejesp.provisorio.ws/" "Mozilla/5.0 (Linux	Android 6.0.1	D5833 Build/23.5.A.1.291) AppleWebKit/537.36 (KHTML, like Gecko) Chrome/51.0.2704.81 Mobile Safari/537.36"
177.180.163.92 - - [28/Sep/2016:23:14:01 -0300] "GET /wp-content/themes/enfold/js/shortcodes.js?ver=3 HTTP/1.1" 200 140050 "http://fejesp.provisorio.ws/" "Mozilla/5.0 (Linux	Android 6.0.1	D5833 Build/23.5.A.1.291) AppleWebKit/537.36 (KHTML, like Gecko) Chrome/51.0.2704.81 Mobile Safari/537.36"
177.180.163.92 - - [28/Sep/2016:23:14:01 -0300] "GET /wp-content/themes/enfold/js/aviapopup/jquery.magnific-popup.min.js?ver=2 HTTP/1.1" 200 20947 "http://fejesp.provisorio.ws/" "Mozilla/5.0 (Linux	Android 6.0.1	D5833 Build/23.5.A.1.291) AppleWebKit/537.36 (KHTML, like Gecko) Chrome/51.0.2704.81 Mobile Safari/537.36"
177.180.163.92 - - [28/Sep/2016:23:14:01 -0300] "GET /wp-includes/js/mediaelement/mediaelement-and-player.min.js?ver=2.18.1-a HTTP/1.1" 200 80671 "http://fejesp.provisorio.ws/" "Mozilla/5.0 (Linux	Android 6.0.1	D5833 Build/23.5.A.1.291) AppleWebKit/537.36 (KHTML, like Gecko) Chrome/51.0.2704.81 Mobile Safari/537.36"
177.180.163.92 - - [28/Sep/2016:23:14:01 -0300] "GET /wp-includes/js/mediaelement/wp-mediaelement.js?ver=4.4.5 HTTP/1.1" 200 1537 "http://fejesp.provisorio.ws/" "Mozilla/5.0 (Linux	Android 6.0.1	D5833 Build/23.5.A.1.291) AppleWebKit/537.36 (KHTML, like Gecko) Chrome/51.0.2704.81 Mobile Safari/537.36"
177.180.163.92 - - [28/Sep/2016:23:14:01 -0300] "GET /wp-includes/js/comment-reply.min.js?ver=4.4.5 HTTP/1.1" 200 1078 "http://fejesp.provisorio.ws/" "Mozilla/5.0 (Linux	Android 6.0.1	D5833 Build/23.5.A.1.291) AppleWebKit/537.36 (KHTML, like Gecko) Chrome/51.0.2704.81 Mobile Safari/537.36"
177.180.163.92 - - [28/Sep/2016:23:14:01 -0300] "GET /wp-content/plugins/logo-slider/lgs_jquery.cycle2.js?ver=4.4.5 HTTP/1.1" 200 50056 "http://fejesp.provisorio.ws/" "Mozilla/5.0 (Linux	Android 6.0.1	D5833 Build/23.5.A.1.291) AppleWebKit/537.36 (KHTML, like Gecko) Chrome/51.0.2704.81 Mobile Safari/537.36"
177.180.163.92 - - [28/Sep/2016:23:14:01 -0300] "GET /wp-includes/js/wp-embed.min.js?ver=4.4.5 HTTP/1.1" 200 1403 "http://fejesp.provisorio.ws/" "Mozilla/5.0 (Linux	Android 6.0.1	D5833 Build/23.5.A.1.291) AppleWebKit/537.36 (KHTML, like Gecko) Chrome/51.0.2704.81 Mobile Safari/537.36"
177.180.163.92 - - [28/Sep/2016:23:14:02 -0300] "GET /wp-content/uploads/2016/07/logo-branco-menu-300x142.png HTTP/1.1" 200 7325 "http://fejesp.provisorio.ws/" "Mozilla/5.0 (Linux	Android 6.0.1	D5833 Build/23.5.A.1.291) AppleWebKit/537.36 (KHTML, like Gecko) Chrome/51.0.2704.81 Mobile Safari/537.36"
177.180.163.92 - - [28/Sep/2016:23:14:02 -0300] "GET /wp-content/uploads/2015/02/Logotipo-Fejesp_branco-300x104.png HTTP/1.1" 200 8429 "http://fejesp.provisorio.ws/" "Mozilla/5.0 (Linux	Android 6.0.1	D5833 Build/23.5.A.1.291) AppleWebKit/537.36 (KHTML, like Gecko) Chrome/51.0.2704.81 Mobile Safari/537.36"
177.180.163.92 - - [28/Sep/2016:23:14:02 -0300] "GET /wp-content/uploads/2015/02/13012700_927037417406777_7147789815857317900_n.png HTTP/1.1" 200 78854 "http://fejesp.provisorio.ws/" "Mozilla/5.0 (Linux	Android 6.0.1	D5833 Build/23.5.A.1.291) AppleWebKit/537.36 (KHTML, like Gecko) Chrome/51.0.2704.81 Mobile Safari/537.36"
177.180.163.92 - - [28/Sep/2016:23:14:02 -0300] "GET /wp-content/uploads/2015/02/10407307_812175295526593_1566167955731844376_n.png HTTP/1.1" 200 105577 "http://fejesp.provisorio.ws/" "Mozilla/5.0 (Linux	Android 6.0.1	D5833 Build/23.5.A.1.291) AppleWebKit/537.36 (KHTML, like Gecko) Chrome/51.0.2704.81 Mobile Safari/537.36"
177.180.163.92 - - [28/Sep/2016:23:14:02 -0300] "GET /wp-content/uploads/2015/02/13912565_1020976664646454_8325923101268959120_n.png HTTP/1.1" 200 283655 "http://fejesp.provisorio.ws/" "Mozilla/5.0 (Linux	Android 6.0.1	D5833 Build/23.5.A.1.291) AppleWebKit/537.36 (KHTML, like Gecko) Chrome/51.0.2704.81 Mobile Safari/537.36"
177.180.163.92 - - [28/Sep/2016:23:14:02 -0300] "GET /wp-content/uploads/2015/02/Sem-t%C3%ADtulo-1500x423.png HTTP/1.1" 200 638892 "http://fejesp.provisorio.ws/" "Mozilla/5.0 (Linux	Android 6.0.1	D5833 Build/23.5.A.1.291) AppleWebKit/537.36 (KHTML, like Gecko) Chrome/51.0.2704.81 Mobile Safari/537.36"
177.180.163.92 - - [28/Sep/2016:23:14:02 -0300] "GET /wp-content/uploads/2016/07/capa_Fejesp-260x185.jpg HTTP/1.1" 200 11890 "http://fejesp.provisorio.ws/" "Mozilla/5.0 (Linux	Android 6.0.1	D5833 Build/23.5.A.1.291) AppleWebKit/537.36 (KHTML, like Gecko) Chrome/51.0.2704.81 Mobile Safari/537.36"
177.180.163.92 - - [28/Sep/2016:23:14:02 -0300] "GET /wp-content/uploads/2016/09/votorantim-180x180.png HTTP/1.1" 200 14827 "http://fejesp.provisorio.ws/" "Mozilla/5.0 (Linux	Android 6.0.1	D5833 Build/23.5.A.1.291) AppleWebKit/537.36 (KHTML, like Gecko) Chrome/51.0.2704.81 Mobile Safari/537.36"
177.180.163.92 - - [28/Sep/2016:23:14:02 -0300] "GET /wp-content/themes/enfold/config-templatebuilder/avia-template-builder/assets/fonts/entypo-fontello.woff?v=3 HTTP/1.1" 200 30804 "http://fejesp.provisorio.ws/" "Mozilla/5.0 (Linux	Android 6.0.1	D5833 Build/23.5.A.1.291) AppleWebKit/537.36 (KHTML, like Gecko) Chrome/51.0.2704.81 Mobile Safari/537.36"
177.180.163.92 - - [28/Sep/2016:23:14:02 -0300] "GET /wp-content/plugins/lightweight-social-icons/fonts/fontello.woff?13736647 HTTP/1.1" 200 14628 "http://fejesp.provisorio.ws/wp-content/plugins/lightweight-social-icons/css/style.css" "Mozilla/5.0 (Linux	Android 6.0.1	D5833 Build/23.5.A.1.291) AppleWebKit/537.36 (KHTML, like Gecko) Chrome/51.0.2704.81 Mobile Safari/537.36"
177.180.163.92 - - [28/Sep/2016:23:14:02 -0300] "GET /wp-content/themes/enfold/images/background-images/dots-for-dark-background.png HTTP/1.1" 200 97 "http://fejesp.provisorio.ws/" "Mozilla/5.0 (Linux	Android 6.0.1	D5833 Build/23.5.A.1.291) AppleWebKit/537.36 (KHTML, like Gecko) Chrome/51.0.2704.81 Mobile Safari/537.36"
177.180.163.92 - - [28/Sep/2016:23:14:02 -0300] "GET /wp-content/uploads/2016/09/globo-120x120.png HTTP/1.1" 200 4732 "http://fejesp.provisorio.ws/" "Mozilla/5.0 (Linux	Android 6.0.1	D5833 Build/23.5.A.1.291) AppleWebKit/537.36 (KHTML, like Gecko) Chrome/51.0.2704.81 Mobile Safari/537.36"
177.180.163.92 - - [28/Sep/2016:23:14:02 -0300] "GET /wp-content/uploads/2016/09/bosch-120x120.png HTTP/1.1" 200 6093 "http://fejesp.provisorio.ws/" "Mozilla/5.0 (Linux	Android 6.0.1	D5833 Build/23.5.A.1.291) AppleWebKit/537.36 (KHTML, like Gecko) Chrome/51.0.2704.81 Mobile Safari/537.36"
177.180.163.92 - - [28/Sep/2016:23:14:02 -0300] "GET /wp-content/uploads/2016/09/bridge-180x180.png HTTP/1.1" 200 15014 "http://fejesp.provisorio.ws/" "Mozilla/5.0 (Linux	Android 6.0.1	D5833 Build/23.5.A.1.291) AppleWebKit/537.36 (KHTML, like Gecko) Chrome/51.0.2704.81 Mobile Safari/537.36"
177.180.163.92 - - [28/Sep/2016:23:14:03 -0300] "GET /wp-content/uploads/2016/09/itau-120x120.png HTTP/1.1" 200 6480 "http://fejesp.provisorio.ws/" "Mozilla/5.0 (Linux	Android 6.0.1	D5833 Build/23.5.A.1.291) AppleWebKit/537.36 (KHTML, like Gecko) Chrome/51.0.2704.81 Mobile Safari/537.36"
177.180.163.92 - - [28/Sep/2016:23:14:03 -0300] "GET /wp-content/uploads/2016/09/ibvendas-180x180.png HTTP/1.1" 200 7511 "http://fejesp.provisorio.ws/" "Mozilla/5.0 (Linux	Android 6.0.1	D5833 Build/23.5.A.1.291) AppleWebKit/537.36 (KHTML, like Gecko) Chrome/51.0.2704.81 Mobile Safari/537.36"
177.180.163.92 - - [28/Sep/2016:23:14:03 -0300] "GET /wp-content/uploads/2016/09/seja-trainee-180x180.png HTTP/1.1" 200 10824 "http://fejesp.provisorio.ws/" "Mozilla/5.0 (Linux	Android 6.0.1	D5833 Build/23.5.A.1.291) AppleWebKit/537.36 (KHTML, like Gecko) Chrome/51.0.2704.81 Mobile Safari/537.36"
177.180.163.92 - - [28/Sep/2016:23:14:03 -0300] "GET /wp-content/uploads/2016/09/FIESP-120x120.png HTTP/1.1" 200 8803 "http://fejesp.provisorio.ws/" "Mozilla/5.0 (Linux	Android 6.0.1	D5833 Build/23.5.A.1.291) AppleWebKit/537.36 (KHTML, like Gecko) Chrome/51.0.2704.81 Mobile Safari/537.36"
177.180.163.92 - - [28/Sep/2016:23:14:03 -0300] "GET /wp-content/uploads/2016/09/governo-sp-180x180.png HTTP/1.1" 200 22345 "http://fejesp.provisorio.ws/" "Mozilla/5.0 (Linux	Android 6.0.1	D5833 Build/23.5.A.1.291) AppleWebKit/537.36 (KHTML, like Gecko) Chrome/51.0.2704.81 Mobile Safari/537.36"
177.180.163.92 - - [28/Sep/2016:23:14:03 -0300] "GET /wp-content/uploads/2016/09/bain-180x180.png HTTP/1.1" 200 7387 "http://fejesp.provisorio.ws/" "Mozilla/5.0 (Linux	Android 6.0.1	D5833 Build/23.5.A.1.291) AppleWebKit/537.36 (KHTML, like Gecko) Chrome/51.0.2704.81 Mobile Safari/537.36"
177.180.163.92 - - [28/Sep/2016:23:14:03 -0300] "GET /wp-content/uploads/2016/09/felipelli-180x180.png HTTP/1.1" 200 5413 "http://fejesp.provisorio.ws/" "Mozilla/5.0 (Linux	Android 6.0.1	D5833 Build/23.5.A.1.291) AppleWebKit/537.36 (KHTML, like Gecko) Chrome/51.0.2704.81 Mobile Safari/537.36"
177.180.163.92 - - [28/Sep/2016:23:14:03 -0300] "GET /wp-content/uploads/2016/09/fundacao-estudar-180x180.png HTTP/1.1" 200 7523 "http://fejesp.provisorio.ws/" "Mozilla/5.0 (Linux	Android 6.0.1	D5833 Build/23.5.A.1.291) AppleWebKit/537.36 (KHTML, like Gecko) Chrome/51.0.2704.81 Mobile Safari/537.36"
177.180.163.92 - - [28/Sep/2016:23:14:04 -0300] "GET /wp-content/uploads/2016/09/ensina-brasil-180x180.png HTTP/1.1" 200 8081 "http://fejesp.provisorio.ws/" "Mozilla/5.0 (Linux	Android 6.0.1	D5833 Build/23.5.A.1.291) AppleWebKit/537.36 (KHTML, like Gecko) Chrome/51.0.2704.81 Mobile Safari/537.36"
177.180.163.92 - - [28/Sep/2016:23:14:03 -0300] "GET /wp-content/uploads/2016/09/endeavor-180x180.png HTTP/1.1" 200 6518 "http://fejesp.provisorio.ws/" "Mozilla/5.0 (Linux	Android 6.0.1	D5833 Build/23.5.A.1.291) AppleWebKit/537.36 (KHTML, like Gecko) Chrome/51.0.2704.81 Mobile Safari/537.36"
177.180.163.92 - - [28/Sep/2016:23:14:04 -0300] "GET /wp-content/themes/enfold/css/print.css?ver=1 HTTP/1.1" 200 4858 "http://fejesp.provisorio.ws/" "Mozilla/5.0 (Linux	Android 6.0.1	D5833 Build/23.5.A.1.291) AppleWebKit/537.36 (KHTML, like Gecko) Chrome/51.0.2704.81 Mobile Safari/537.36"
177.180.163.92 - - [28/Sep/2016:23:14:04 -0300] "GET /wp-content/uploads/2016/09/vetorbrasil-Logo-maior-180x180.png HTTP/1.1" 200 9056 "http://fejesp.provisorio.ws/" "Mozilla/5.0 (Linux	Android 6.0.1	D5833 Build/23.5.A.1.291) AppleWebKit/537.36 (KHTML, like Gecko) Chrome/51.0.2704.81 Mobile Safari/537.36"
177.180.163.92 - - [28/Sep/2016:23:14:02 -0300] "GET /wp-content/uploads/2015/02/desat-laptop.jpg HTTP/1.1" 302 - "http://fejesp.provisorio.ws/" "Mozilla/5.0 (Linux	Android 6.0.1	D5833 Build/23.5.A.1.291) AppleWebKit/537.36 (KHTML, like Gecko) Chrome/51.0.2704.81 Mobile Safari/537.36"
177.180.163.92 - - [28/Sep/2016:23:14:03 -0300] "POST /?wc-ajax=get_refreshed_fragments HTTP/1.1" 200 278 "http://fejesp.provisorio.ws/" "Mozilla/5.0 (Linux	Android 6.0.1	D5833 Build/23.5.A.1.291) AppleWebKit/537.36 (KHTML, like Gecko) Chrome/51.0.2704.81 Mobile Safari/537.36"
177.180.163.92 - - [28/Sep/2016:23:14:04 -0300] "GET / HTTP/1.1" 200 64277 "http://fejesp.provisorio.ws/" "Mozilla/5.0 (Linux	Android 6.0.1	D5833 Build/23.5.A.1.291) AppleWebKit/537.36 (KHTML, like Gecko) Chrome/51.0.2704.81 Mobile Safari/537.36"
177.180.163.92 - - [28/Sep/2016:23:14:08 -0300] "GET /wp-content/uploads/2016/07/favicon-296x300.png HTTP/1.1" 200 7829 "http://fejesp.provisorio.ws/" "Mozilla/5.0 (Linux	Android 6.0.1	D5833 Build/23.5.A.1.291) AppleWebKit/537.36 (KHTML, like Gecko) Chrome/51.0.2704.81 Mobile Safari/537.36"
