# Supplementary material for: Development of a computer-aided design software for the quantitative evaluation of aesthetic damage
Source: PLoS One. 2019 Dec 18;14(12):e0226322. doi: 10.1371/journal.pone.0226322 (PMC6919621; doi:10.1371/journal.pone.0226322)
Supplement: S1 Code site — 1. (ZIP) [file pone.0226322.s001.zip › [EESC_jr][Projeto]Relatorio_07_21/logs/access_log20160929]

179.159.96.242 - - [29/Sep/2016:00:38:56 -0300] "GET / HTTP/1.1" 200 64281 "-" "Mozilla/5.0 (Windows NT 10.0; Win64; x64) AppleWebKit/537.36 (KHTML	like Gecko) Chrome/53.0.2785.116 Safari/537.36"
179.159.96.242 - - [29/Sep/2016:00:38:59 -0300] "GET /wp-content/themes/enfold/config-woocommerce/woocommerce-mod.css?ver=4.4.5 HTTP/1.1" 200 69933 "http://fejesp.provisorio.ws/" "Mozilla/5.0 (Windows NT 10.0; Win64; x64) AppleWebKit/537.36 (KHTML	like Gecko) Chrome/53.0.2785.116 Safari/537.36"
179.159.96.242 - - [29/Sep/2016:00:38:59 -0300] "GET /wp-content/themes/enfold/css/grid.css?ver=2 HTTP/1.1" 200 9090 "http://fejesp.provisorio.ws/" "Mozilla/5.0 (Windows NT 10.0; Win64; x64) AppleWebKit/537.36 (KHTML	like Gecko) Chrome/53.0.2785.116 Safari/537.36"
179.159.96.242 - - [29/Sep/2016:00:38:59 -0300] "GET /wp-content/themes/enfold/css/layout.css?ver=2 HTTP/1.1" 200 100409 "http://fejesp.provisorio.ws/" "Mozilla/5.0 (Windows NT 10.0; Win64; x64) AppleWebKit/537.36 (KHTML	like Gecko) Chrome/53.0.2785.116 Safari/537.36"
179.159.96.242 - - [29/Sep/2016:00:38:59 -0300] "GET /wp-content/themes/enfold/css/base.css?ver=2 HTTP/1.1" 200 13486 "http://fejesp.provisorio.ws/" "Mozilla/5.0 (Windows NT 10.0; Win64; x64) AppleWebKit/537.36 (KHTML	like Gecko) Chrome/53.0.2785.116 Safari/537.36"
179.159.96.242 - - [29/Sep/2016:00:38:59 -0300] "GET /wp-content/themes/enfold/css/shortcodes.css?ver=2 HTTP/1.1" 200 166418 "http://fejesp.provisorio.ws/" "Mozilla/5.0 (Windows NT 10.0; Win64; x64) AppleWebKit/537.36 (KHTML	like Gecko) Chrome/53.0.2785.116 Safari/537.36"
179.159.96.242 - - [29/Sep/2016:00:39:00 -0300] "GET /wp-content/themes/enfold/js/aviapopup/magnific-popup.css?ver=1 HTTP/1.1" 200 7640 "http://fejesp.provisorio.ws/" "Mozilla/5.0 (Windows NT 10.0; Win64; x64) AppleWebKit/537.36 (KHTML	like Gecko) Chrome/53.0.2785.116 Safari/537.36"
179.159.96.242 - - [29/Sep/2016:00:39:00 -0300] "GET /wp-content/themes/enfold/js/mediaelement/skin-1/mediaelementplayer.css?ver=1 HTTP/1.1" 200 18247 "http://fejesp.provisorio.ws/" "Mozilla/5.0 (Windows NT 10.0; Win64; x64) AppleWebKit/537.36 (KHTML	like Gecko) Chrome/53.0.2785.116 Safari/537.36"
179.159.96.242 - - [29/Sep/2016:00:39:00 -0300] "GET /wp-content/uploads/dynamic_avia/enfold_themekiller.com.css?ver=57e1bfceaf41f HTTP/1.1" 200 147052 "http://fejesp.provisorio.ws/" "Mozilla/5.0 (Windows NT 10.0; Win64; x64) AppleWebKit/537.36 (KHTML	like Gecko) Chrome/53.0.2785.116 Safari/537.36"
179.159.96.242 - - [29/Sep/2016:00:39:00 -0300] "GET /wp-content/themes/enfold/css/custom.css?ver=2 HTTP/1.1" 200 707 "http://fejesp.provisorio.ws/" "Mozilla/5.0 (Windows NT 10.0; Win64; x64) AppleWebKit/537.36 (KHTML	like Gecko) Chrome/53.0.2785.116 Safari/537.36"
179.159.96.242 - - [29/Sep/2016:00:39:00 -0300] "GET /wp-content/plugins/easy-logo-slider/css/jcarouselresponsive.css?ver=4.4.5 HTTP/1.1" 200 2010 "http://fejesp.provisorio.ws/" "Mozilla/5.0 (Windows NT 10.0; Win64; x64) AppleWebKit/537.36 (KHTML	like Gecko) Chrome/53.0.2785.116 Safari/537.36"
179.159.96.242 - - [29/Sep/2016:00:39:01 -0300] "GET /wp-content/plugins/easy-logo-slider/css/style-admin.css?ver=4.4.5 HTTP/1.1" 200 5249 "http://fejesp.provisorio.ws/" "Mozilla/5.0 (Windows NT 10.0; Win64; x64) AppleWebKit/537.36 (KHTML	like Gecko) Chrome/53.0.2785.116 Safari/537.36"
179.159.96.242 - - [29/Sep/2016:00:39:01 -0300] "GET /wp-content/plugins/lightweight-social-icons/css/style.css HTTP/1.1" 200 11137 "http://fejesp.provisorio.ws/" "Mozilla/5.0 (Windows NT 10.0; Win64; x64) AppleWebKit/537.36 (KHTML	like Gecko) Chrome/53.0.2785.116 Safari/537.36"
179.159.96.242 - - [29/Sep/2016:00:39:01 -0300] "GET /wp-includes/js/jquery/jquery.js?ver=1.11.3 HTTP/1.1" 200 95977 "http://fejesp.provisorio.ws/" "Mozilla/5.0 (Windows NT 10.0; Win64; x64) AppleWebKit/537.36 (KHTML	like Gecko) Chrome/53.0.2785.116 Safari/537.36"
179.159.96.242 - - [29/Sep/2016:00:39:01 -0300] "GET /wp-includes/js/jquery/jquery-migrate.min.js?ver=1.2.1 HTTP/1.1" 200 7200 "http://fejesp.provisorio.ws/" "Mozilla/5.0 (Windows NT 10.0; Win64; x64) AppleWebKit/537.36 (KHTML	like Gecko) Chrome/53.0.2785.116 Safari/537.36"
179.159.96.242 - - [29/Sep/2016:00:39:02 -0300] "GET /wp-content/plugins/awesome-logos/js/awesome.logos.js?ver=1 HTTP/1.1" 200 6468 "http://fejesp.provisorio.ws/" "Mozilla/5.0 (Windows NT 10.0; Win64; x64) AppleWebKit/537.36 (KHTML	like Gecko) Chrome/53.0.2785.116 Safari/537.36"
179.159.96.242 - - [29/Sep/2016:00:39:02 -0300] "GET /wp-content/plugins/easy-logo-slider/js/jquery.jcarousel.min.js?ver=4.4.5 HTTP/1.1" 200 17494 "http://fejesp.provisorio.ws/" "Mozilla/5.0 (Windows NT 10.0; Win64; x64) AppleWebKit/537.36 (KHTML	like Gecko) Chrome/53.0.2785.116 Safari/537.36"
179.159.96.242 - - [29/Sep/2016:00:39:02 -0300] "GET /wp-content/plugins/easy-logo-slider/js/jcarousel.responsive.js?ver=4.4.5 HTTP/1.1" 200 2331 "http://fejesp.provisorio.ws/" "Mozilla/5.0 (Windows NT 10.0; Win64; x64) AppleWebKit/537.36 (KHTML	like Gecko) Chrome/53.0.2785.116 Safari/537.36"
179.159.96.242 - - [29/Sep/2016:00:39:03 -0300] "GET /wp-content/themes/enfold/js/avia-compat.js?ver=2 HTTP/1.1" 200 2106 "http://fejesp.provisorio.ws/" "Mozilla/5.0 (Windows NT 10.0; Win64; x64) AppleWebKit/537.36 (KHTML	like Gecko) Chrome/53.0.2785.116 Safari/537.36"
179.159.96.242 - - [29/Sep/2016:00:39:03 -0300] "GET /wp-content/themes/enfold/config-woocommerce/woocommerce-mod.js?ver=1 HTTP/1.1" 200 6942 "http://fejesp.provisorio.ws/" "Mozilla/5.0 (Windows NT 10.0; Win64; x64) AppleWebKit/537.36 (KHTML	like Gecko) Chrome/53.0.2785.116 Safari/537.36"
179.159.96.242 - - [29/Sep/2016:00:39:03 -0300] "GET /wp-content/plugins/woocommerce/assets/js/frontend/add-to-cart.min.js?ver=2.5.2 HTTP/1.1" 200 1731 "http://fejesp.provisorio.ws/" "Mozilla/5.0 (Windows NT 10.0; Win64; x64) AppleWebKit/537.36 (KHTML	like Gecko) Chrome/53.0.2785.116 Safari/537.36"
179.159.96.242 - - [29/Sep/2016:00:39:03 -0300] "GET /wp-content/plugins/woocommerce/assets/js/frontend/woocommerce.min.js?ver=2.5.2 HTTP/1.1" 200 277 "http://fejesp.provisorio.ws/" "Mozilla/5.0 (Windows NT 10.0; Win64; x64) AppleWebKit/537.36 (KHTML	like Gecko) Chrome/53.0.2785.116 Safari/537.36"
179.159.96.242 - - [29/Sep/2016:00:39:03 -0300] "GET /wp-content/plugins/woocommerce/assets/js/jquery-blockui/jquery.blockUI.min.js?ver=2.70 HTTP/1.1" 200 9565 "http://fejesp.provisorio.ws/" "Mozilla/5.0 (Windows NT 10.0; Win64; x64) AppleWebKit/537.36 (KHTML	like Gecko) Chrome/53.0.2785.116 Safari/537.36"
179.159.96.242 - - [29/Sep/2016:00:39:03 -0300] "GET /wp-content/themes/enfold/config-templatebuilder/avia-template-builder/assets/fonts/entypo-fontello.woff?v=3 HTTP/1.1" 200 30804 "http://fejesp.provisorio.ws/" "Mozilla/5.0 (Windows NT 10.0; Win64; x64) AppleWebKit/537.36 (KHTML	like Gecko) Chrome/53.0.2785.116 Safari/537.36"
179.159.96.242 - - [29/Sep/2016:00:39:04 -0300] "GET /wp-content/plugins/lightweight-social-icons/fonts/fontello.woff?13736647 HTTP/1.1" 200 14628 "http://fejesp.provisorio.ws/wp-content/plugins/lightweight-social-icons/css/style.css" "Mozilla/5.0 (Windows NT 10.0; Win64; x64) AppleWebKit/537.36 (KHTML	like Gecko) Chrome/53.0.2785.116 Safari/537.36"
179.159.96.242 - - [29/Sep/2016:00:39:04 -0300] "GET /wp-content/plugins/woocommerce/assets/js/jquery-cookie/jquery.cookie.min.js?ver=1.4.1 HTTP/1.1" 200 1414 "http://fejesp.provisorio.ws/" "Mozilla/5.0 (Windows NT 10.0; Win64; x64) AppleWebKit/537.36 (KHTML	like Gecko) Chrome/53.0.2785.116 Safari/537.36"
179.159.96.242 - - [29/Sep/2016:00:39:04 -0300] "GET /wp-content/themes/enfold/js/avia.js?ver=3 HTTP/1.1" 200 111220 "http://fejesp.provisorio.ws/" "Mozilla/5.0 (Windows NT 10.0; Win64; x64) AppleWebKit/537.36 (KHTML	like Gecko) Chrome/53.0.2785.116 Safari/537.36"
179.159.96.242 - - [29/Sep/2016:00:39:04 -0300] "GET /wp-content/plugins/woocommerce/assets/js/frontend/cart-fragments.min.js?ver=2.5.2 HTTP/1.1" 200 2287 "http://fejesp.provisorio.ws/" "Mozilla/5.0 (Windows NT 10.0; Win64; x64) AppleWebKit/537.36 (KHTML	like Gecko) Chrome/53.0.2785.116 Safari/537.36"
179.159.96.242 - - [29/Sep/2016:00:39:04 -0300] "GET /wp-content/themes/enfold/js/shortcodes.js?ver=3 HTTP/1.1" 200 140050 "http://fejesp.provisorio.ws/" "Mozilla/5.0 (Windows NT 10.0; Win64; x64) AppleWebKit/537.36 (KHTML	like Gecko) Chrome/53.0.2785.116 Safari/537.36"
179.159.96.242 - - [29/Sep/2016:00:39:04 -0300] "GET /wp-includes/js/mediaelement/mediaelement-and-player.min.js?ver=2.18.1-a HTTP/1.1" 200 80671 "http://fejesp.provisorio.ws/" "Mozilla/5.0 (Windows NT 10.0; Win64; x64) AppleWebKit/537.36 (KHTML	like Gecko) Chrome/53.0.2785.116 Safari/537.36"
179.159.96.242 - - [29/Sep/2016:00:39:04 -0300] "GET /wp-content/uploads/2016/07/logo-branco-menu-300x142.png HTTP/1.1" 200 7325 "http://fejesp.provisorio.ws/" "Mozilla/5.0 (Windows NT 10.0; Win64; x64) AppleWebKit/537.36 (KHTML	like Gecko) Chrome/53.0.2785.116 Safari/537.36"
179.159.96.242 - - [29/Sep/2016:00:39:05 -0300] "GET /wp-content/themes/enfold/images/background-images/dots-for-dark-background.png HTTP/1.1" 200 97 "http://fejesp.provisorio.ws/" "Mozilla/5.0 (Windows NT 10.0; Win64; x64) AppleWebKit/537.36 (KHTML	like Gecko) Chrome/53.0.2785.116 Safari/537.36"
179.159.96.242 - - [29/Sep/2016:00:39:05 -0300] "GET /wp-content/themes/enfold/js/aviapopup/jquery.magnific-popup.min.js?ver=2 HTTP/1.1" 200 20947 "http://fejesp.provisorio.ws/" "Mozilla/5.0 (Windows NT 10.0; Win64; x64) AppleWebKit/537.36 (KHTML	like Gecko) Chrome/53.0.2785.116 Safari/537.36"
179.159.96.242 - - [29/Sep/2016:00:39:05 -0300] "GET /wp-includes/js/mediaelement/wp-mediaelement.js?ver=4.4.5 HTTP/1.1" 200 1537 "http://fejesp.provisorio.ws/" "Mozilla/5.0 (Windows NT 10.0; Win64; x64) AppleWebKit/537.36 (KHTML	like Gecko) Chrome/53.0.2785.116 Safari/537.36"
179.159.96.242 - - [29/Sep/2016:00:39:05 -0300] "GET /wp-includes/js/comment-reply.min.js?ver=4.4.5 HTTP/1.1" 200 1078 "http://fejesp.provisorio.ws/" "Mozilla/5.0 (Windows NT 10.0; Win64; x64) AppleWebKit/537.36 (KHTML	like Gecko) Chrome/53.0.2785.116 Safari/537.36"
179.159.96.242 - - [29/Sep/2016:00:39:05 -0300] "GET /wp-includes/js/wp-embed.min.js?ver=4.4.5 HTTP/1.1" 200 1403 "http://fejesp.provisorio.ws/" "Mozilla/5.0 (Windows NT 10.0; Win64; x64) AppleWebKit/537.36 (KHTML	like Gecko) Chrome/53.0.2785.116 Safari/537.36"
179.159.96.242 - - [29/Sep/2016:00:39:05 -0300] "GET /wp-content/plugins/logo-slider/lgs_jquery.cycle2.js?ver=4.4.5 HTTP/1.1" 200 50056 "http://fejesp.provisorio.ws/" "Mozilla/5.0 (Windows NT 10.0; Win64; x64) AppleWebKit/537.36 (KHTML	like Gecko) Chrome/53.0.2785.116 Safari/537.36"
179.159.96.242 - - [29/Sep/2016:00:39:05 -0300] "GET /wp-content/uploads/2015/02/Logotipo-Fejesp_branco-300x104.png HTTP/1.1" 200 8429 "http://fejesp.provisorio.ws/" "Mozilla/5.0 (Windows NT 10.0; Win64; x64) AppleWebKit/537.36 (KHTML	like Gecko) Chrome/53.0.2785.116 Safari/537.36"
179.159.96.242 - - [29/Sep/2016:00:39:05 -0300] "GET /wp-content/uploads/2015/02/10407307_812175295526593_1566167955731844376_n.png HTTP/1.1" 200 105577 "http://fejesp.provisorio.ws/" "Mozilla/5.0 (Windows NT 10.0; Win64; x64) AppleWebKit/537.36 (KHTML	like Gecko) Chrome/53.0.2785.116 Safari/537.36"
179.159.96.242 - - [29/Sep/2016:00:39:05 -0300] "GET /wp-content/uploads/2015/02/13012700_927037417406777_7147789815857317900_n.png HTTP/1.1" 200 78854 "http://fejesp.provisorio.ws/" "Mozilla/5.0 (Windows NT 10.0; Win64; x64) AppleWebKit/537.36 (KHTML	like Gecko) Chrome/53.0.2785.116 Safari/537.36"
179.159.96.242 - - [29/Sep/2016:00:39:05 -0300] "GET /wp-content/uploads/2015/02/13912565_1020976664646454_8325923101268959120_n.png HTTP/1.1" 200 283655 "http://fejesp.provisorio.ws/" "Mozilla/5.0 (Windows NT 10.0; Win64; x64) AppleWebKit/537.36 (KHTML	like Gecko) Chrome/53.0.2785.116 Safari/537.36"
179.159.96.242 - - [29/Sep/2016:00:39:06 -0300] "GET /wp-content/uploads/2015/02/Sem-t%C3%ADtulo-1500x423.png HTTP/1.1" 200 638892 "http://fejesp.provisorio.ws/" "Mozilla/5.0 (Windows NT 10.0; Win64; x64) AppleWebKit/537.36 (KHTML	like Gecko) Chrome/53.0.2785.116 Safari/537.36"
179.159.96.242 - - [29/Sep/2016:00:39:06 -0300] "GET /wp-content/uploads/2016/07/capa_Fejesp-260x185.jpg HTTP/1.1" 200 11890 "http://fejesp.provisorio.ws/" "Mozilla/5.0 (Windows NT 10.0; Win64; x64) AppleWebKit/537.36 (KHTML	like Gecko) Chrome/53.0.2785.116 Safari/537.36"
179.159.96.242 - - [29/Sep/2016:00:39:06 -0300] "GET /wp-content/uploads/2016/09/votorantim-120x120.png HTTP/1.1" 200 6714 "http://fejesp.provisorio.ws/" "Mozilla/5.0 (Windows NT 10.0; Win64; x64) AppleWebKit/537.36 (KHTML	like Gecko) Chrome/53.0.2785.116 Safari/537.36"
179.159.96.242 - - [29/Sep/2016:00:39:07 -0300] "GET /wp-content/uploads/2016/09/globo-120x120.png HTTP/1.1" 200 4732 "http://fejesp.provisorio.ws/" "Mozilla/5.0 (Windows NT 10.0; Win64; x64) AppleWebKit/537.36 (KHTML	like Gecko) Chrome/53.0.2785.116 Safari/537.36"
179.159.96.242 - - [29/Sep/2016:00:39:07 -0300] "GET /wp-content/uploads/2016/09/bosch-120x120.png HTTP/1.1" 200 6093 "http://fejesp.provisorio.ws/" "Mozilla/5.0 (Windows NT 10.0; Win64; x64) AppleWebKit/537.36 (KHTML	like Gecko) Chrome/53.0.2785.116 Safari/537.36"
179.159.96.242 - - [29/Sep/2016:00:39:07 -0300] "GET /wp-content/uploads/2016/09/bridge-120x120.png HTTP/1.1" 200 7540 "http://fejesp.provisorio.ws/" "Mozilla/5.0 (Windows NT 10.0; Win64; x64) AppleWebKit/537.36 (KHTML	like Gecko) Chrome/53.0.2785.116 Safari/537.36"
179.159.96.242 - - [29/Sep/2016:00:39:07 -0300] "GET /wp-content/uploads/2016/09/ibvendas-120x120.png HTTP/1.1" 200 3797 "http://fejesp.provisorio.ws/" "Mozilla/5.0 (Windows NT 10.0; Win64; x64) AppleWebKit/537.36 (KHTML	like Gecko) Chrome/53.0.2785.116 Safari/537.36"
179.159.96.242 - - [29/Sep/2016:00:39:07 -0300] "GET /wp-content/uploads/2016/09/itau-120x120.png HTTP/1.1" 200 6480 "http://fejesp.provisorio.ws/" "Mozilla/5.0 (Windows NT 10.0; Win64; x64) AppleWebKit/537.36 (KHTML	like Gecko) Chrome/53.0.2785.116 Safari/537.36"
179.159.96.242 - - [29/Sep/2016:00:39:07 -0300] "GET /wp-content/uploads/2016/09/seja-trainee-120x120.png HTTP/1.1" 200 4889 "http://fejesp.provisorio.ws/" "Mozilla/5.0 (Windows NT 10.0; Win64; x64) AppleWebKit/537.36 (KHTML	like Gecko) Chrome/53.0.2785.116 Safari/537.36"
179.159.96.242 - - [29/Sep/2016:00:39:07 -0300] "GET /wp-content/uploads/2016/09/FIESP-120x120.png HTTP/1.1" 200 8803 "http://fejesp.provisorio.ws/" "Mozilla/5.0 (Windows NT 10.0; Win64; x64) AppleWebKit/537.36 (KHTML	like Gecko) Chrome/53.0.2785.116 Safari/537.36"
179.159.96.242 - - [29/Sep/2016:00:39:08 -0300] "GET /wp-content/uploads/2016/09/governo-sp-120x120.png HTTP/1.1" 200 10836 "http://fejesp.provisorio.ws/" "Mozilla/5.0 (Windows NT 10.0; Win64; x64) AppleWebKit/537.36 (KHTML	like Gecko) Chrome/53.0.2785.116 Safari/537.36"
179.159.96.242 - - [29/Sep/2016:00:39:08 -0300] "GET /wp-content/uploads/2016/09/fundacao-estudar-120x120.png HTTP/1.1" 200 4217 "http://fejesp.provisorio.ws/" "Mozilla/5.0 (Windows NT 10.0; Win64; x64) AppleWebKit/537.36 (KHTML	like Gecko) Chrome/53.0.2785.116 Safari/537.36"
179.159.96.242 - - [29/Sep/2016:00:39:08 -0300] "GET /wp-content/uploads/2016/09/bain-120x120.png HTTP/1.1" 200 4450 "http://fejesp.provisorio.ws/" "Mozilla/5.0 (Windows NT 10.0; Win64; x64) AppleWebKit/537.36 (KHTML	like Gecko) Chrome/53.0.2785.116 Safari/537.36"
179.159.96.242 - - [29/Sep/2016:00:39:08 -0300] "GET /wp-content/uploads/2016/09/felipelli-120x120.png HTTP/1.1" 200 2987 "http://fejesp.provisorio.ws/" "Mozilla/5.0 (Windows NT 10.0; Win64; x64) AppleWebKit/537.36 (KHTML	like Gecko) Chrome/53.0.2785.116 Safari/537.36"
179.159.96.242 - - [29/Sep/2016:00:39:08 -0300] "GET /wp-content/uploads/2016/09/endeavor-120x120.png HTTP/1.1" 200 3817 "http://fejesp.provisorio.ws/" "Mozilla/5.0 (Windows NT 10.0; Win64; x64) AppleWebKit/537.36 (KHTML	like Gecko) Chrome/53.0.2785.116 Safari/537.36"
179.159.96.242 - - [29/Sep/2016:00:39:06 -0300] "POST /?wc-ajax=get_refreshed_fragments HTTP/1.1" 200 278 "http://fejesp.provisorio.ws/" "Mozilla/5.0 (Windows NT 10.0; Win64; x64) AppleWebKit/537.36 (KHTML	like Gecko) Chrome/53.0.2785.116 Safari/537.36"
179.159.96.242 - - [29/Sep/2016:00:39:08 -0300] "GET /wp-content/uploads/2016/09/ensina-brasil-120x120.png HTTP/1.1" 200 4983 "http://fejesp.provisorio.ws/" "Mozilla/5.0 (Windows NT 10.0; Win64; x64) AppleWebKit/537.36 (KHTML	like Gecko) Chrome/53.0.2785.116 Safari/537.36"
179.159.96.242 - - [29/Sep/2016:00:39:08 -0300] "GET /wp-content/uploads/2016/09/vetorbrasil-Logo-maior-120x120.png HTTP/1.1" 200 5026 "http://fejesp.provisorio.ws/" "Mozilla/5.0 (Windows NT 10.0; Win64; x64) AppleWebKit/537.36 (KHTML	like Gecko) Chrome/53.0.2785.116 Safari/537.36"
179.159.96.242 - - [29/Sep/2016:00:39:08 -0300] "GET /wp-content/themes/enfold/css/print.css?ver=1 HTTP/1.1" 200 4858 "http://fejesp.provisorio.ws/" "Mozilla/5.0 (Windows NT 10.0; Win64; x64) AppleWebKit/537.36 (KHTML	like Gecko) Chrome/53.0.2785.116 Safari/537.36"
179.159.96.242 - - [29/Sep/2016:00:39:08 -0300] "GET /wp-includes/js/wp-emoji-release.min.js?ver=4.4.5 HTTP/1.1" 200 33932 "http://fejesp.provisorio.ws/" "Mozilla/5.0 (Windows NT 10.0; Win64; x64) AppleWebKit/537.36 (KHTML	like Gecko) Chrome/53.0.2785.116 Safari/537.36"
179.159.96.242 - - [29/Sep/2016:00:39:14 -0300] "GET /wp-content/uploads/2016/07/favicon-296x300.png HTTP/1.1" 200 7829 "http://fejesp.provisorio.ws/" "Mozilla/5.0 (Windows NT 10.0; Win64; x64) AppleWebKit/537.36 (KHTML	like Gecko) Chrome/53.0.2785.116 Safari/537.36"
191.252.51.214 - - [29/Sep/2016:05:07:59 -0300] "POST /wp-cron.php?doing_wp_cron=1475136479.0707950592041015625000 HTTP/1.0" 200 - "-" "WordPress/4.4.5; http://fejesp.provisorio.ws"
37.189.131.147 - - [29/Sep/2016:05:07:56 -0300] "GET / HTTP/1.1" 200 64281 "-" "Mozilla/5.0 (iPhone; CPU iPhone OS 9_3_3 like Mac OS X) AppleWebKit/601.1.46 (KHTML	like Gecko) Mobile/13G34"
37.189.131.147 - - [29/Sep/2016:05:08:02 -0300] "GET /wp-content/themes/enfold/config-woocommerce/woocommerce-mod.css?ver=4.4.5 HTTP/1.1" 200 69933 "http://fejesp.provisorio.ws/" "Mozilla/5.0 (iPhone; CPU iPhone OS 9_3_3 like Mac OS X) AppleWebKit/601.1.46 (KHTML	like Gecko) Mobile/13G34"
37.189.131.147 - - [29/Sep/2016:05:08:02 -0300] "GET /wp-content/themes/enfold/css/base.css?ver=2 HTTP/1.1" 200 13486 "http://fejesp.provisorio.ws/" "Mozilla/5.0 (iPhone; CPU iPhone OS 9_3_3 like Mac OS X) AppleWebKit/601.1.46 (KHTML	like Gecko) Mobile/13G34"
37.189.131.147 - - [29/Sep/2016:05:08:02 -0300] "GET /wp-content/themes/enfold/css/shortcodes.css?ver=2 HTTP/1.1" 200 166418 "http://fejesp.provisorio.ws/" "Mozilla/5.0 (iPhone; CPU iPhone OS 9_3_3 like Mac OS X) AppleWebKit/601.1.46 (KHTML	like Gecko) Mobile/13G34"
37.189.131.147 - - [29/Sep/2016:05:08:02 -0300] "GET /wp-content/themes/enfold/js/aviapopup/magnific-popup.css?ver=1 HTTP/1.1" 200 7640 "http://fejesp.provisorio.ws/" "Mozilla/5.0 (iPhone; CPU iPhone OS 9_3_3 like Mac OS X) AppleWebKit/601.1.46 (KHTML	like Gecko) Mobile/13G34"
37.189.131.147 - - [29/Sep/2016:05:08:02 -0300] "GET /wp-content/themes/enfold/css/grid.css?ver=2 HTTP/1.1" 200 9090 "http://fejesp.provisorio.ws/" "Mozilla/5.0 (iPhone; CPU iPhone OS 9_3_3 like Mac OS X) AppleWebKit/601.1.46 (KHTML	like Gecko) Mobile/13G34"
37.189.131.147 - - [29/Sep/2016:05:08:02 -0300] "GET /wp-content/themes/enfold/css/layout.css?ver=2 HTTP/1.1" 200 100409 "http://fejesp.provisorio.ws/" "Mozilla/5.0 (iPhone; CPU iPhone OS 9_3_3 like Mac OS X) AppleWebKit/601.1.46 (KHTML	like Gecko) Mobile/13G34"
37.189.131.147 - - [29/Sep/2016:05:08:03 -0300] "GET /wp-content/themes/enfold/css/custom.css?ver=2 HTTP/1.1" 200 707 "http://fejesp.provisorio.ws/" "Mozilla/5.0 (iPhone; CPU iPhone OS 9_3_3 like Mac OS X) AppleWebKit/601.1.46 (KHTML	like Gecko) Mobile/13G34"
37.189.131.147 - - [29/Sep/2016:05:08:03 -0300] "GET /wp-content/plugins/lightweight-social-icons/css/style.css HTTP/1.1" 200 11137 "http://fejesp.provisorio.ws/" "Mozilla/5.0 (iPhone; CPU iPhone OS 9_3_3 like Mac OS X) AppleWebKit/601.1.46 (KHTML	like Gecko) Mobile/13G34"
37.189.131.147 - - [29/Sep/2016:05:08:03 -0300] "GET /wp-content/themes/enfold/js/mediaelement/skin-1/mediaelementplayer.css?ver=1 HTTP/1.1" 200 18247 "http://fejesp.provisorio.ws/" "Mozilla/5.0 (iPhone; CPU iPhone OS 9_3_3 like Mac OS X) AppleWebKit/601.1.46 (KHTML	like Gecko) Mobile/13G34"
37.189.131.147 - - [29/Sep/2016:05:08:03 -0300] "GET /wp-content/uploads/dynamic_avia/enfold_themekiller.com.css?ver=57e1bfceaf41f HTTP/1.1" 200 147052 "http://fejesp.provisorio.ws/" "Mozilla/5.0 (iPhone; CPU iPhone OS 9_3_3 like Mac OS X) AppleWebKit/601.1.46 (KHTML	like Gecko) Mobile/13G34"
37.189.131.147 - - [29/Sep/2016:05:08:03 -0300] "GET /wp-content/plugins/easy-logo-slider/css/style-admin.css?ver=4.4.5 HTTP/1.1" 200 5249 "http://fejesp.provisorio.ws/" "Mozilla/5.0 (iPhone; CPU iPhone OS 9_3_3 like Mac OS X) AppleWebKit/601.1.46 (KHTML	like Gecko) Mobile/13G34"
37.189.131.147 - - [29/Sep/2016:05:08:03 -0300] "GET /wp-content/plugins/easy-logo-slider/css/jcarouselresponsive.css?ver=4.4.5 HTTP/1.1" 200 2010 "http://fejesp.provisorio.ws/" "Mozilla/5.0 (iPhone; CPU iPhone OS 9_3_3 like Mac OS X) AppleWebKit/601.1.46 (KHTML	like Gecko) Mobile/13G34"
37.189.131.147 - - [29/Sep/2016:05:08:03 -0300] "GET /wp-content/themes/enfold/js/avia-compat.js?ver=2 HTTP/1.1" 200 2106 "http://fejesp.provisorio.ws/" "Mozilla/5.0 (iPhone; CPU iPhone OS 9_3_3 like Mac OS X) AppleWebKit/601.1.46 (KHTML	like Gecko) Mobile/13G34"
37.189.131.147 - - [29/Sep/2016:05:08:03 -0300] "GET /wp-content/plugins/easy-logo-slider/js/jquery.jcarousel.min.js?ver=4.4.5 HTTP/1.1" 200 17494 "http://fejesp.provisorio.ws/" "Mozilla/5.0 (iPhone; CPU iPhone OS 9_3_3 like Mac OS X) AppleWebKit/601.1.46 (KHTML	like Gecko) Mobile/13G34"
37.189.131.147 - - [29/Sep/2016:05:08:03 -0300] "GET /wp-content/plugins/easy-logo-slider/js/jcarousel.responsive.js?ver=4.4.5 HTTP/1.1" 200 2331 "http://fejesp.provisorio.ws/" "Mozilla/5.0 (iPhone; CPU iPhone OS 9_3_3 like Mac OS X) AppleWebKit/601.1.46 (KHTML	like Gecko) Mobile/13G34"
37.189.131.147 - - [29/Sep/2016:05:08:03 -0300] "GET /wp-includes/js/wp-emoji-release.min.js?ver=4.4.5 HTTP/1.1" 200 33932 "http://fejesp.provisorio.ws/" "Mozilla/5.0 (iPhone; CPU iPhone OS 9_3_3 like Mac OS X) AppleWebKit/601.1.46 (KHTML	like Gecko) Mobile/13G34"
37.189.131.147 - - [29/Sep/2016:05:08:03 -0300] "GET /wp-includes/js/jquery/jquery-migrate.min.js?ver=1.2.1 HTTP/1.1" 200 7200 "http://fejesp.provisorio.ws/" "Mozilla/5.0 (iPhone; CPU iPhone OS 9_3_3 like Mac OS X) AppleWebKit/601.1.46 (KHTML	like Gecko) Mobile/13G34"
37.189.131.147 - - [29/Sep/2016:05:08:03 -0300] "GET /wp-content/plugins/woocommerce/assets/js/jquery-blockui/jquery.blockUI.min.js?ver=2.70 HTTP/1.1" 200 9565 "http://fejesp.provisorio.ws/" "Mozilla/5.0 (iPhone; CPU iPhone OS 9_3_3 like Mac OS X) AppleWebKit/601.1.46 (KHTML	like Gecko) Mobile/13G34"
37.189.131.147 - - [29/Sep/2016:05:08:03 -0300] "GET /wp-content/plugins/woocommerce/assets/js/jquery-cookie/jquery.cookie.min.js?ver=1.4.1 HTTP/1.1" 200 1414 "http://fejesp.provisorio.ws/" "Mozilla/5.0 (iPhone; CPU iPhone OS 9_3_3 like Mac OS X) AppleWebKit/601.1.46 (KHTML	like Gecko) Mobile/13G34"
37.189.131.147 - - [29/Sep/2016:05:08:03 -0300] "GET /wp-content/themes/enfold/js/avia.js?ver=3 HTTP/1.1" 200 111220 "http://fejesp.provisorio.ws/" "Mozilla/5.0 (iPhone; CPU iPhone OS 9_3_3 like Mac OS X) AppleWebKit/601.1.46 (KHTML	like Gecko) Mobile/13G34"
37.189.131.147 - - [29/Sep/2016:05:08:04 -0300] "GET /wp-content/themes/enfold/js/aviapopup/jquery.magnific-popup.min.js?ver=2 HTTP/1.1" 200 20947 "http://fejesp.provisorio.ws/" "Mozilla/5.0 (iPhone; CPU iPhone OS 9_3_3 like Mac OS X) AppleWebKit/601.1.46 (KHTML	like Gecko) Mobile/13G34"
37.189.131.147 - - [29/Sep/2016:05:08:04 -0300] "GET /wp-includes/js/mediaelement/wp-mediaelement.js?ver=4.4.5 HTTP/1.1" 200 1537 "http://fejesp.provisorio.ws/" "Mozilla/5.0 (iPhone; CPU iPhone OS 9_3_3 like Mac OS X) AppleWebKit/601.1.46 (KHTML	like Gecko) Mobile/13G34"
37.189.131.147 - - [29/Sep/2016:05:08:04 -0300] "GET /wp-includes/js/comment-reply.min.js?ver=4.4.5 HTTP/1.1" 200 1078 "http://fejesp.provisorio.ws/" "Mozilla/5.0 (iPhone; CPU iPhone OS 9_3_3 like Mac OS X) AppleWebKit/601.1.46 (KHTML	like Gecko) Mobile/13G34"
37.189.131.147 - - [29/Sep/2016:05:08:04 -0300] "GET /wp-includes/js/wp-embed.min.js?ver=4.4.5 HTTP/1.1" 200 1403 "http://fejesp.provisorio.ws/" "Mozilla/5.0 (iPhone; CPU iPhone OS 9_3_3 like Mac OS X) AppleWebKit/601.1.46 (KHTML	like Gecko) Mobile/13G34"
37.189.131.147 - - [29/Sep/2016:05:08:04 -0300] "GET /wp-content/plugins/logo-slider/lgs_jquery.cycle2.js?ver=4.4.5 HTTP/1.1" 200 50056 "http://fejesp.provisorio.ws/" "Mozilla/5.0 (iPhone; CPU iPhone OS 9_3_3 like Mac OS X) AppleWebKit/601.1.46 (KHTML	like Gecko) Mobile/13G34"
37.189.131.147 - - [29/Sep/2016:05:08:04 -0300] "GET /wp-includes/js/jquery/jquery.js?ver=1.11.3 HTTP/1.1" 200 95977 "http://fejesp.provisorio.ws/" "Mozilla/5.0 (iPhone; CPU iPhone OS 9_3_3 like Mac OS X) AppleWebKit/601.1.46 (KHTML	like Gecko) Mobile/13G34"
37.189.131.147 - - [29/Sep/2016:05:08:04 -0300] "GET /wp-content/themes/enfold/config-woocommerce/woocommerce-mod.js?ver=1 HTTP/1.1" 200 6942 "http://fejesp.provisorio.ws/" "Mozilla/5.0 (iPhone; CPU iPhone OS 9_3_3 like Mac OS X) AppleWebKit/601.1.46 (KHTML	like Gecko) Mobile/13G34"
37.189.131.147 - - [29/Sep/2016:05:08:04 -0300] "GET /wp-content/plugins/awesome-logos/js/awesome.logos.js?ver=1 HTTP/1.1" 200 6468 "http://fejesp.provisorio.ws/" "Mozilla/5.0 (iPhone; CPU iPhone OS 9_3_3 like Mac OS X) AppleWebKit/601.1.46 (KHTML	like Gecko) Mobile/13G34"
37.189.131.147 - - [29/Sep/2016:05:08:05 -0300] "GET /wp-content/plugins/woocommerce/assets/js/frontend/cart-fragments.min.js?ver=2.5.2 HTTP/1.1" 200 2287 "http://fejesp.provisorio.ws/" "Mozilla/5.0 (iPhone; CPU iPhone OS 9_3_3 like Mac OS X) AppleWebKit/601.1.46 (KHTML	like Gecko) Mobile/13G34"
37.189.131.147 - - [29/Sep/2016:05:08:05 -0300] "GET /wp-includes/js/mediaelement/mediaelement-and-player.min.js?ver=2.18.1-a HTTP/1.1" 200 80671 "http://fejesp.provisorio.ws/" "Mozilla/5.0 (iPhone; CPU iPhone OS 9_3_3 like Mac OS X) AppleWebKit/601.1.46 (KHTML	like Gecko) Mobile/13G34"
37.189.131.147 - - [29/Sep/2016:05:08:05 -0300] "GET /wp-content/uploads/2015/02/Logotipo-Fejesp_branco-300x104.png HTTP/1.1" 200 8429 "http://fejesp.provisorio.ws/" "Mozilla/5.0 (iPhone; CPU iPhone OS 9_3_3 like Mac OS X) AppleWebKit/601.1.46 (KHTML	like Gecko) Mobile/13G34"
37.189.131.147 - - [29/Sep/2016:05:08:05 -0300] "GET /wp-content/uploads/2016/07/logo-branco-menu-300x142.png HTTP/1.1" 200 7325 "http://fejesp.provisorio.ws/" "Mozilla/5.0 (iPhone; CPU iPhone OS 9_3_3 like Mac OS X) AppleWebKit/601.1.46 (KHTML	like Gecko) Mobile/13G34"
37.189.131.147 - - [29/Sep/2016:05:08:06 -0300] "GET /wp-content/uploads/2015/02/13012700_927037417406777_7147789815857317900_n.png HTTP/1.1" 200 78854 "http://fejesp.provisorio.ws/" "Mozilla/5.0 (iPhone; CPU iPhone OS 9_3_3 like Mac OS X) AppleWebKit/601.1.46 (KHTML	like Gecko) Mobile/13G34"
37.189.131.147 - - [29/Sep/2016:05:08:06 -0300] "GET /wp-content/uploads/2015/02/13912565_1020976664646454_8325923101268959120_n.png HTTP/1.1" 200 283655 "http://fejesp.provisorio.ws/" "Mozilla/5.0 (iPhone; CPU iPhone OS 9_3_3 like Mac OS X) AppleWebKit/601.1.46 (KHTML	like Gecko) Mobile/13G34"
37.189.131.147 - - [29/Sep/2016:05:08:06 -0300] "GET /wp-content/uploads/2015/02/Sem-t%C3%ADtulo-1500x423.png HTTP/1.1" 200 638892 "http://fejesp.provisorio.ws/" "Mozilla/5.0 (iPhone; CPU iPhone OS 9_3_3 like Mac OS X) AppleWebKit/601.1.46 (KHTML	like Gecko) Mobile/13G34"
37.189.131.147 - - [29/Sep/2016:05:08:06 -0300] "GET /wp-content/plugins/woocommerce/assets/js/frontend/add-to-cart.min.js?ver=2.5.2 HTTP/1.1" 200 1731 "http://fejesp.provisorio.ws/" "Mozilla/5.0 (iPhone; CPU iPhone OS 9_3_3 like Mac OS X) AppleWebKit/601.1.46 (KHTML	like Gecko) Mobile/13G34"
37.189.131.147 - - [29/Sep/2016:05:08:06 -0300] "GET /wp-content/plugins/woocommerce/assets/js/frontend/woocommerce.min.js?ver=2.5.2 HTTP/1.1" 200 277 "http://fejesp.provisorio.ws/" "Mozilla/5.0 (iPhone; CPU iPhone OS 9_3_3 like Mac OS X) AppleWebKit/601.1.46 (KHTML	like Gecko) Mobile/13G34"
37.189.131.147 - - [29/Sep/2016:05:08:06 -0300] "GET /wp-content/uploads/2016/09/globo-120x120.png HTTP/1.1" 200 4732 "http://fejesp.provisorio.ws/" "Mozilla/5.0 (iPhone; CPU iPhone OS 9_3_3 like Mac OS X) AppleWebKit/601.1.46 (KHTML	like Gecko) Mobile/13G34"
37.189.131.147 - - [29/Sep/2016:05:08:06 -0300] "GET /wp-content/uploads/2016/09/votorantim-450x450.png HTTP/1.1" 200 76242 "http://fejesp.provisorio.ws/" "Mozilla/5.0 (iPhone; CPU iPhone OS 9_3_3 like Mac OS X) AppleWebKit/601.1.46 (KHTML	like Gecko) Mobile/13G34"
37.189.131.147 - - [29/Sep/2016:05:08:06 -0300] "GET /wp-content/uploads/2016/09/bosch-120x120.png HTTP/1.1" 200 6093 "http://fejesp.provisorio.ws/" "Mozilla/5.0 (iPhone; CPU iPhone OS 9_3_3 like Mac OS X) AppleWebKit/601.1.46 (KHTML	like Gecko) Mobile/13G34"
37.189.131.147 - - [29/Sep/2016:05:08:07 -0300] "GET /wp-content/uploads/2016/09/bridge-180x180.png HTTP/1.1" 200 15014 "http://fejesp.provisorio.ws/" "Mozilla/5.0 (iPhone; CPU iPhone OS 9_3_3 like Mac OS X) AppleWebKit/601.1.46 (KHTML	like Gecko) Mobile/13G34"
37.189.131.147 - - [29/Sep/2016:05:08:07 -0300] "GET /wp-content/uploads/2016/09/ibvendas-450x450.png HTTP/1.1" 200 30384 "http://fejesp.provisorio.ws/" "Mozilla/5.0 (iPhone; CPU iPhone OS 9_3_3 like Mac OS X) AppleWebKit/601.1.46 (KHTML	like Gecko) Mobile/13G34"
37.189.131.147 - - [29/Sep/2016:05:08:07 -0300] "GET /wp-content/uploads/2016/09/itau-120x120.png HTTP/1.1" 200 6480 "http://fejesp.provisorio.ws/" "Mozilla/5.0 (iPhone; CPU iPhone OS 9_3_3 like Mac OS X) AppleWebKit/601.1.46 (KHTML	like Gecko) Mobile/13G34"
37.189.131.147 - - [29/Sep/2016:05:08:07 -0300] "GET /wp-content/themes/enfold/config-templatebuilder/avia-template-builder/assets/fonts/entypo-fontello.woff?v=3 HTTP/1.1" 200 30804 "http://fejesp.provisorio.ws/" "Mozilla/5.0 (iPhone; CPU iPhone OS 9_3_3 like Mac OS X) AppleWebKit/601.1.46 (KHTML	like Gecko) Mobile/13G34"
37.189.131.147 - - [29/Sep/2016:05:08:07 -0300] "GET /wp-content/plugins/lightweight-social-icons/fonts/fontello.woff?13736647 HTTP/1.1" 200 14628 "http://fejesp.provisorio.ws/" "Mozilla/5.0 (iPhone; CPU iPhone OS 9_3_3 like Mac OS X) AppleWebKit/601.1.46 (KHTML	like Gecko) Mobile/13G34"
37.189.131.147 - - [29/Sep/2016:05:08:08 -0300] "GET /wp-content/themes/enfold/js/shortcodes.js?ver=3 HTTP/1.1" 200 140050 "http://fejesp.provisorio.ws/" "Mozilla/5.0 (iPhone; CPU iPhone OS 9_3_3 like Mac OS X) AppleWebKit/601.1.46 (KHTML	like Gecko) Mobile/13G34"
37.189.131.147 - - [29/Sep/2016:05:08:08 -0300] "GET /wp-content/uploads/2016/09/governo-sp-180x180.png HTTP/1.1" 200 22345 "http://fejesp.provisorio.ws/" "Mozilla/5.0 (iPhone; CPU iPhone OS 9_3_3 like Mac OS X) AppleWebKit/601.1.46 (KHTML	like Gecko) Mobile/13G34"
37.189.131.147 - - [29/Sep/2016:05:08:08 -0300] "GET /wp-content/uploads/2016/09/bain-180x180.png HTTP/1.1" 200 7387 "http://fejesp.provisorio.ws/" "Mozilla/5.0 (iPhone; CPU iPhone OS 9_3_3 like Mac OS X) AppleWebKit/601.1.46 (KHTML	like Gecko) Mobile/13G34"
37.189.131.147 - - [29/Sep/2016:05:08:08 -0300] "GET /wp-content/uploads/2016/09/ensina-brasil-450x450.png HTTP/1.1" 200 30150 "http://fejesp.provisorio.ws/" "Mozilla/5.0 (iPhone; CPU iPhone OS 9_3_3 like Mac OS X) AppleWebKit/601.1.46 (KHTML	like Gecko) Mobile/13G34"
37.189.131.147 - - [29/Sep/2016:05:08:09 -0300] "GET /wp-content/uploads/2016/09/vetorbrasil-Logo-maior-450x450.png HTTP/1.1" 200 35347 "http://fejesp.provisorio.ws/" "Mozilla/5.0 (iPhone; CPU iPhone OS 9_3_3 like Mac OS X) AppleWebKit/601.1.46 (KHTML	like Gecko) Mobile/13G34"
37.189.131.147 - - [29/Sep/2016:05:08:09 -0300] "GET /wp-content/themes/enfold/images/background-images/dots-for-dark-background.png HTTP/1.1" 200 97 "http://fejesp.provisorio.ws/" "Mozilla/5.0 (iPhone; CPU iPhone OS 9_3_3 like Mac OS X) AppleWebKit/601.1.46 (KHTML	like Gecko) Mobile/13G34"
37.189.131.147 - - [29/Sep/2016:05:08:09 -0300] "GET /wp-content/uploads/2016/09/FIESP-120x120.png HTTP/1.1" 200 8803 "http://fejesp.provisorio.ws/" "Mozilla/5.0 (iPhone; CPU iPhone OS 9_3_3 like Mac OS X) AppleWebKit/601.1.46 (KHTML	like Gecko) Mobile/13G34"
37.189.131.147 - - [29/Sep/2016:05:08:09 -0300] "GET /wp-content/themes/enfold/css/print.css?ver=1 HTTP/1.1" 200 4858 "http://fejesp.provisorio.ws/" "Mozilla/5.0 (iPhone; CPU iPhone OS 9_3_3 like Mac OS X) AppleWebKit/601.1.46 (KHTML	like Gecko) Mobile/13G34"
37.189.131.147 - - [29/Sep/2016:05:08:10 -0300] "GET /wp-content/uploads/2015/02/10407307_812175295526593_1566167955731844376_n.png HTTP/1.1" 200 105577 "http://fejesp.provisorio.ws/" "Mozilla/5.0 (iPhone; CPU iPhone OS 9_3_3 like Mac OS X) AppleWebKit/601.1.46 (KHTML	like Gecko) Mobile/13G34"
37.189.131.147 - - [29/Sep/2016:05:08:08 -0300] "POST /?wc-ajax=get_refreshed_fragments HTTP/1.1" 200 278 "http://fejesp.provisorio.ws/" "Mozilla/5.0 (iPhone; CPU iPhone OS 9_3_3 like Mac OS X) AppleWebKit/601.1.46 (KHTML	like Gecko) Mobile/13G34"
37.189.131.147 - - [29/Sep/2016:05:08:09 -0300] "GET /wp-content/uploads/2015/02/desat-laptop.jpg HTTP/1.1" 302 - "http://fejesp.provisorio.ws/" "Mozilla/5.0 (iPhone; CPU iPhone OS 9_3_3 like Mac OS X) AppleWebKit/601.1.46 (KHTML	like Gecko) Mobile/13G34"
37.189.131.147 - - [29/Sep/2016:05:08:11 -0300] "GET /wp-content/uploads/2016/07/capa_Fejesp-260x185.jpg HTTP/1.1" 200 11890 "http://fejesp.provisorio.ws/" "Mozilla/5.0 (iPhone; CPU iPhone OS 9_3_3 like Mac OS X) AppleWebKit/601.1.46 (KHTML	like Gecko) Mobile/13G34"
37.189.131.147 - - [29/Sep/2016:05:08:11 -0300] "GET /wp-content/uploads/2016/09/felipelli-180x180.png HTTP/1.1" 200 5413 "http://fejesp.provisorio.ws/" "Mozilla/5.0 (iPhone; CPU iPhone OS 9_3_3 like Mac OS X) AppleWebKit/601.1.46 (KHTML	like Gecko) Mobile/13G34"
37.189.131.147 - - [29/Sep/2016:05:08:13 -0300] "GET /wp-content/uploads/2016/09/fundacao-estudar-450x450.png HTTP/1.1" 200 31973 "http://fejesp.provisorio.ws/" "Mozilla/5.0 (iPhone; CPU iPhone OS 9_3_3 like Mac OS X) AppleWebKit/601.1.46 (KHTML	like Gecko) Mobile/13G34"
37.189.131.147 - - [29/Sep/2016:05:08:11 -0300] "GET / HTTP/1.1" 200 64275 "http://fejesp.provisorio.ws/" "Mozilla/5.0 (iPhone; CPU iPhone OS 9_3_3 like Mac OS X) AppleWebKit/601.1.46 (KHTML	like Gecko) Mobile/13G34"
37.189.131.147 - - [29/Sep/2016:05:08:13 -0300] "GET /wp-content/uploads/2016/09/seja-trainee-180x180.png HTTP/1.1" 200 10824 "http://fejesp.provisorio.ws/" "Mozilla/5.0 (iPhone; CPU iPhone OS 9_3_3 like Mac OS X) AppleWebKit/601.1.46 (KHTML	like Gecko) Mobile/13G34"
87.103.50.47 - - [29/Sep/2016:05:08:55 -0300] "GET / HTTP/1.1" 200 64281 "-" "Mozilla/5.0 (iPhone; CPU iPhone OS 9_3_3 like Mac OS X) AppleWebKit/601.1.46 (KHTML	like Gecko) Mobile/13G34"
87.103.50.47 - - [29/Sep/2016:05:09:01 -0300] "GET /wp-content/uploads/2016/09/endeavor-450x450.png HTTP/1.1" 200 21379 "http://fejesp.provisorio.ws/" "Mozilla/5.0 (iPhone; CPU iPhone OS 9_3_3 like Mac OS X) AppleWebKit/601.1.46 (KHTML	like Gecko) Mobile/13G34"
87.103.50.47 - - [29/Sep/2016:05:09:00 -0300] "POST /?wc-ajax=get_refreshed_fragments HTTP/1.1" 200 278 "http://fejesp.provisorio.ws/" "Mozilla/5.0 (iPhone; CPU iPhone OS 9_3_3 like Mac OS X) AppleWebKit/601.1.46 (KHTML	like Gecko) Mobile/13G34"
87.103.50.47 - - [29/Sep/2016:05:09:01 -0300] "GET / HTTP/1.1" 200 64279 "http://fejesp.provisorio.ws/" "Mozilla/5.0 (iPhone; CPU iPhone OS 9_3_3 like Mac OS X) AppleWebKit/601.1.46 (KHTML	like Gecko) Mobile/13G34"
187.64.233.26 - - [29/Sep/2016:13:25:34 -0300] "GET / HTTP/1.1" 200 64277 "-" "Mozilla/5.0 (Windows NT 6.3; WOW64) AppleWebKit/537.36 (KHTML	like Gecko) Chrome/53.0.2785.116 Safari/537.36"
187.64.233.26 - - [29/Sep/2016:13:25:41 -0300] "GET /wp-content/themes/enfold/config-woocommerce/woocommerce-mod.css?ver=4.4.5 HTTP/1.1" 200 69933 "http://fejesp.provisorio.ws/" "Mozilla/5.0 (Windows NT 6.3; WOW64) AppleWebKit/537.36 (KHTML	like Gecko) Chrome/53.0.2785.116 Safari/537.36"
187.64.233.26 - - [29/Sep/2016:13:25:41 -0300] "GET /wp-content/themes/enfold/css/grid.css?ver=2 HTTP/1.1" 200 9090 "http://fejesp.provisorio.ws/" "Mozilla/5.0 (Windows NT 6.3; WOW64) AppleWebKit/537.36 (KHTML	like Gecko) Chrome/53.0.2785.116 Safari/537.36"
187.64.233.26 - - [29/Sep/2016:13:25:41 -0300] "GET /wp-content/themes/enfold/css/base.css?ver=2 HTTP/1.1" 200 13486 "http://fejesp.provisorio.ws/" "Mozilla/5.0 (Windows NT 6.3; WOW64) AppleWebKit/537.36 (KHTML	like Gecko) Chrome/53.0.2785.116 Safari/537.36"
187.64.233.26 - - [29/Sep/2016:13:25:41 -0300] "GET /wp-content/themes/enfold/css/layout.css?ver=2 HTTP/1.1" 200 100409 "http://fejesp.provisorio.ws/" "Mozilla/5.0 (Windows NT 6.3; WOW64) AppleWebKit/537.36 (KHTML	like Gecko) Chrome/53.0.2785.116 Safari/537.36"
187.64.233.26 - - [29/Sep/2016:13:25:41 -0300] "GET /wp-content/themes/enfold/css/shortcodes.css?ver=2 HTTP/1.1" 200 166418 "http://fejesp.provisorio.ws/" "Mozilla/5.0 (Windows NT 6.3; WOW64) AppleWebKit/537.36 (KHTML	like Gecko) Chrome/53.0.2785.116 Safari/537.36"
187.64.233.26 - - [29/Sep/2016:13:25:41 -0300] "GET /wp-content/themes/enfold/js/aviapopup/magnific-popup.css?ver=1 HTTP/1.1" 200 7640 "http://fejesp.provisorio.ws/" "Mozilla/5.0 (Windows NT 6.3; WOW64) AppleWebKit/537.36 (KHTML	like Gecko) Chrome/53.0.2785.116 Safari/537.36"
187.64.233.26 - - [29/Sep/2016:13:25:41 -0300] "GET /wp-content/themes/enfold/js/mediaelement/skin-1/mediaelementplayer.css?ver=1 HTTP/1.1" 200 18247 "http://fejesp.provisorio.ws/" "Mozilla/5.0 (Windows NT 6.3; WOW64) AppleWebKit/537.36 (KHTML	like Gecko) Chrome/53.0.2785.116 Safari/537.36"
187.64.233.26 - - [29/Sep/2016:13:25:41 -0300] "GET /wp-content/uploads/dynamic_avia/enfold_themekiller.com.css?ver=57e1bfceaf41f HTTP/1.1" 200 147052 "http://fejesp.provisorio.ws/" "Mozilla/5.0 (Windows NT 6.3; WOW64) AppleWebKit/537.36 (KHTML	like Gecko) Chrome/53.0.2785.116 Safari/537.36"
187.64.233.26 - - [29/Sep/2016:13:25:41 -0300] "GET /wp-content/themes/enfold/css/custom.css?ver=2 HTTP/1.1" 200 707 "http://fejesp.provisorio.ws/" "Mozilla/5.0 (Windows NT 6.3; WOW64) AppleWebKit/537.36 (KHTML	like Gecko) Chrome/53.0.2785.116 Safari/537.36"
187.64.233.26 - - [29/Sep/2016:13:25:42 -0300] "GET /wp-content/plugins/easy-logo-slider/css/jcarouselresponsive.css?ver=4.4.5 HTTP/1.1" 200 2010 "http://fejesp.provisorio.ws/" "Mozilla/5.0 (Windows NT 6.3; WOW64) AppleWebKit/537.36 (KHTML	like Gecko) Chrome/53.0.2785.116 Safari/537.36"
187.64.233.26 - - [29/Sep/2016:13:25:42 -0300] "GET /wp-content/plugins/easy-logo-slider/css/style-admin.css?ver=4.4.5 HTTP/1.1" 200 5249 "http://fejesp.provisorio.ws/" "Mozilla/5.0 (Windows NT 6.3; WOW64) AppleWebKit/537.36 (KHTML	like Gecko) Chrome/53.0.2785.116 Safari/537.36"
187.64.233.26 - - [29/Sep/2016:13:25:42 -0300] "GET /wp-content/plugins/lightweight-social-icons/css/style.css HTTP/1.1" 200 11137 "http://fejesp.provisorio.ws/" "Mozilla/5.0 (Windows NT 6.3; WOW64) AppleWebKit/537.36 (KHTML	like Gecko) Chrome/53.0.2785.116 Safari/537.36"
187.64.233.26 - - [29/Sep/2016:13:25:42 -0300] "GET /wp-includes/js/jquery/jquery.js?ver=1.11.3 HTTP/1.1" 200 95977 "http://fejesp.provisorio.ws/" "Mozilla/5.0 (Windows NT 6.3; WOW64) AppleWebKit/537.36 (KHTML	like Gecko) Chrome/53.0.2785.116 Safari/537.36"
187.64.233.26 - - [29/Sep/2016:13:25:42 -0300] "GET /wp-includes/js/jquery/jquery-migrate.min.js?ver=1.2.1 HTTP/1.1" 200 7200 "http://fejesp.provisorio.ws/" "Mozilla/5.0 (Windows NT 6.3; WOW64) AppleWebKit/537.36 (KHTML	like Gecko) Chrome/53.0.2785.116 Safari/537.36"
187.64.233.26 - - [29/Sep/2016:13:25:42 -0300] "GET /wp-content/plugins/awesome-logos/js/awesome.logos.js?ver=1 HTTP/1.1" 200 6468 "http://fejesp.provisorio.ws/" "Mozilla/5.0 (Windows NT 6.3; WOW64) AppleWebKit/537.36 (KHTML	like Gecko) Chrome/53.0.2785.116 Safari/537.36"
187.64.233.26 - - [29/Sep/2016:13:25:42 -0300] "GET /wp-content/themes/enfold/js/avia-compat.js?ver=2 HTTP/1.1" 200 2106 "http://fejesp.provisorio.ws/" "Mozilla/5.0 (Windows NT 6.3; WOW64) AppleWebKit/537.36 (KHTML	like Gecko) Chrome/53.0.2785.116 Safari/537.36"
187.64.233.26 - - [29/Sep/2016:13:25:42 -0300] "GET /wp-content/plugins/easy-logo-slider/js/jquery.jcarousel.min.js?ver=4.4.5 HTTP/1.1" 200 17494 "http://fejesp.provisorio.ws/" "Mozilla/5.0 (Windows NT 6.3; WOW64) AppleWebKit/537.36 (KHTML	like Gecko) Chrome/53.0.2785.116 Safari/537.36"
187.64.233.26 - - [29/Sep/2016:13:25:42 -0300] "GET /wp-content/plugins/easy-logo-slider/js/jcarousel.responsive.js?ver=4.4.5 HTTP/1.1" 200 2331 "http://fejesp.provisorio.ws/" "Mozilla/5.0 (Windows NT 6.3; WOW64) AppleWebKit/537.36 (KHTML	like Gecko) Chrome/53.0.2785.116 Safari/537.36"
187.64.233.26 - - [29/Sep/2016:13:25:42 -0300] "GET /wp-content/themes/enfold/config-woocommerce/woocommerce-mod.js?ver=1 HTTP/1.1" 200 6942 "http://fejesp.provisorio.ws/" "Mozilla/5.0 (Windows NT 6.3; WOW64) AppleWebKit/537.36 (KHTML	like Gecko) Chrome/53.0.2785.116 Safari/537.36"
187.64.233.26 - - [29/Sep/2016:13:25:42 -0300] "GET /wp-content/plugins/woocommerce/assets/js/frontend/add-to-cart.min.js?ver=2.5.2 HTTP/1.1" 200 1731 "http://fejesp.provisorio.ws/" "Mozilla/5.0 (Windows NT 6.3; WOW64) AppleWebKit/537.36 (KHTML	like Gecko) Chrome/53.0.2785.116 Safari/537.36"
187.64.233.26 - - [29/Sep/2016:13:25:42 -0300] "GET /wp-content/plugins/woocommerce/assets/js/jquery-blockui/jquery.blockUI.min.js?ver=2.70 HTTP/1.1" 200 9565 "http://fejesp.provisorio.ws/" "Mozilla/5.0 (Windows NT 6.3; WOW64) AppleWebKit/537.36 (KHTML	like Gecko) Chrome/53.0.2785.116 Safari/537.36"
187.64.233.26 - - [29/Sep/2016:13:25:42 -0300] "GET /wp-content/plugins/woocommerce/assets/js/frontend/woocommerce.min.js?ver=2.5.2 HTTP/1.1" 200 277 "http://fejesp.provisorio.ws/" "Mozilla/5.0 (Windows NT 6.3; WOW64) AppleWebKit/537.36 (KHTML	like Gecko) Chrome/53.0.2785.116 Safari/537.36"
187.64.233.26 - - [29/Sep/2016:13:25:42 -0300] "GET /wp-content/plugins/woocommerce/assets/js/jquery-cookie/jquery.cookie.min.js?ver=1.4.1 HTTP/1.1" 200 1414 "http://fejesp.provisorio.ws/" "Mozilla/5.0 (Windows NT 6.3; WOW64) AppleWebKit/537.36 (KHTML	like Gecko) Chrome/53.0.2785.116 Safari/537.36"
187.64.233.26 - - [29/Sep/2016:13:25:42 -0300] "GET /wp-content/plugins/woocommerce/assets/js/frontend/cart-fragments.min.js?ver=2.5.2 HTTP/1.1" 200 2287 "http://fejesp.provisorio.ws/" "Mozilla/5.0 (Windows NT 6.3; WOW64) AppleWebKit/537.36 (KHTML	like Gecko) Chrome/53.0.2785.116 Safari/537.36"
187.64.233.26 - - [29/Sep/2016:13:25:42 -0300] "GET /wp-content/themes/enfold/js/avia.js?ver=3 HTTP/1.1" 200 111220 "http://fejesp.provisorio.ws/" "Mozilla/5.0 (Windows NT 6.3; WOW64) AppleWebKit/537.36 (KHTML	like Gecko) Chrome/53.0.2785.116 Safari/537.36"
187.64.233.26 - - [29/Sep/2016:13:25:42 -0300] "GET /wp-content/themes/enfold/js/shortcodes.js?ver=3 HTTP/1.1" 200 140050 "http://fejesp.provisorio.ws/" "Mozilla/5.0 (Windows NT 6.3; WOW64) AppleWebKit/537.36 (KHTML	like Gecko) Chrome/53.0.2785.116 Safari/537.36"
187.64.233.26 - - [29/Sep/2016:13:25:42 -0300] "GET /wp-content/themes/enfold/js/aviapopup/jquery.magnific-popup.min.js?ver=2 HTTP/1.1" 200 20947 "http://fejesp.provisorio.ws/" "Mozilla/5.0 (Windows NT 6.3; WOW64) AppleWebKit/537.36 (KHTML	like Gecko) Chrome/53.0.2785.116 Safari/537.36"
187.64.233.26 - - [29/Sep/2016:13:25:42 -0300] "GET /wp-includes/js/mediaelement/mediaelement-and-player.min.js?ver=2.18.1-a HTTP/1.1" 200 80671 "http://fejesp.provisorio.ws/" "Mozilla/5.0 (Windows NT 6.3; WOW64) AppleWebKit/537.36 (KHTML	like Gecko) Chrome/53.0.2785.116 Safari/537.36"
187.64.233.26 - - [29/Sep/2016:13:25:43 -0300] "GET /wp-includes/js/mediaelement/wp-mediaelement.js?ver=4.4.5 HTTP/1.1" 200 1537 "http://fejesp.provisorio.ws/" "Mozilla/5.0 (Windows NT 6.3; WOW64) AppleWebKit/537.36 (KHTML	like Gecko) Chrome/53.0.2785.116 Safari/537.36"
187.64.233.26 - - [29/Sep/2016:13:25:43 -0300] "GET /wp-includes/js/comment-reply.min.js?ver=4.4.5 HTTP/1.1" 200 1078 "http://fejesp.provisorio.ws/" "Mozilla/5.0 (Windows NT 6.3; WOW64) AppleWebKit/537.36 (KHTML	like Gecko) Chrome/53.0.2785.116 Safari/537.36"
187.64.233.26 - - [29/Sep/2016:13:25:43 -0300] "GET /wp-content/plugins/logo-slider/lgs_jquery.cycle2.js?ver=4.4.5 HTTP/1.1" 200 50056 "http://fejesp.provisorio.ws/" "Mozilla/5.0 (Windows NT 6.3; WOW64) AppleWebKit/537.36 (KHTML	like Gecko) Chrome/53.0.2785.116 Safari/537.36"
187.64.233.26 - - [29/Sep/2016:13:25:43 -0300] "GET /wp-includes/js/wp-embed.min.js?ver=4.4.5 HTTP/1.1" 200 1403 "http://fejesp.provisorio.ws/" "Mozilla/5.0 (Windows NT 6.3; WOW64) AppleWebKit/537.36 (KHTML	like Gecko) Chrome/53.0.2785.116 Safari/537.36"
187.64.233.26 - - [29/Sep/2016:13:25:43 -0300] "GET /wp-content/uploads/2016/07/logo-branco-menu-300x142.png HTTP/1.1" 200 7325 "http://fejesp.provisorio.ws/" "Mozilla/5.0 (Windows NT 6.3; WOW64) AppleWebKit/537.36 (KHTML	like Gecko) Chrome/53.0.2785.116 Safari/537.36"
187.64.233.26 - - [29/Sep/2016:13:25:43 -0300] "GET /wp-content/uploads/2015/02/Logotipo-Fejesp_branco-300x104.png HTTP/1.1" 200 8429 "http://fejesp.provisorio.ws/" "Mozilla/5.0 (Windows NT 6.3; WOW64) AppleWebKit/537.36 (KHTML	like Gecko) Chrome/53.0.2785.116 Safari/537.36"
187.64.233.26 - - [29/Sep/2016:13:25:43 -0300] "GET /wp-content/uploads/2015/02/10407307_812175295526593_1566167955731844376_n.png HTTP/1.1" 200 105577 "http://fejesp.provisorio.ws/" "Mozilla/5.0 (Windows NT 6.3; WOW64) AppleWebKit/537.36 (KHTML	like Gecko) Chrome/53.0.2785.116 Safari/537.36"
187.64.233.26 - - [29/Sep/2016:13:25:43 -0300] "GET /wp-content/uploads/2015/02/13012700_927037417406777_7147789815857317900_n.png HTTP/1.1" 200 78854 "http://fejesp.provisorio.ws/" "Mozilla/5.0 (Windows NT 6.3; WOW64) AppleWebKit/537.36 (KHTML	like Gecko) Chrome/53.0.2785.116 Safari/537.36"
187.64.233.26 - - [29/Sep/2016:13:25:43 -0300] "GET /wp-content/uploads/2015/02/13912565_1020976664646454_8325923101268959120_n.png HTTP/1.1" 200 283655 "http://fejesp.provisorio.ws/" "Mozilla/5.0 (Windows NT 6.3; WOW64) AppleWebKit/537.36 (KHTML	like Gecko) Chrome/53.0.2785.116 Safari/537.36"
187.64.233.26 - - [29/Sep/2016:13:25:43 -0300] "GET /wp-content/uploads/2016/07/capa_Fejesp-260x185.jpg HTTP/1.1" 200 11890 "http://fejesp.provisorio.ws/" "Mozilla/5.0 (Windows NT 6.3; WOW64) AppleWebKit/537.36 (KHTML	like Gecko) Chrome/53.0.2785.116 Safari/537.36"
187.64.233.26 - - [29/Sep/2016:13:25:43 -0300] "GET /wp-content/uploads/2015/02/Sem-t%C3%ADtulo-1500x423.png HTTP/1.1" 200 638892 "http://fejesp.provisorio.ws/" "Mozilla/5.0 (Windows NT 6.3; WOW64) AppleWebKit/537.36 (KHTML	like Gecko) Chrome/53.0.2785.116 Safari/537.36"
187.64.233.26 - - [29/Sep/2016:13:25:43 -0300] "GET /wp-content/themes/enfold/config-templatebuilder/avia-template-builder/assets/fonts/entypo-fontello.woff?v=3 HTTP/1.1" 200 30804 "http://fejesp.provisorio.ws/" "Mozilla/5.0 (Windows NT 6.3; WOW64) AppleWebKit/537.36 (KHTML	like Gecko) Chrome/53.0.2785.116 Safari/537.36"
187.64.233.26 - - [29/Sep/2016:13:25:43 -0300] "GET /wp-content/uploads/2016/09/votorantim-120x120.png HTTP/1.1" 200 6714 "http://fejesp.provisorio.ws/" "Mozilla/5.0 (Windows NT 6.3; WOW64) AppleWebKit/537.36 (KHTML	like Gecko) Chrome/53.0.2785.116 Safari/537.36"
187.64.233.26 - - [29/Sep/2016:13:25:43 -0300] "GET /wp-content/uploads/2016/09/globo-120x120.png HTTP/1.1" 200 4732 "http://fejesp.provisorio.ws/" "Mozilla/5.0 (Windows NT 6.3; WOW64) AppleWebKit/537.36 (KHTML	like Gecko) Chrome/53.0.2785.116 Safari/537.36"
187.64.233.26 - - [29/Sep/2016:13:25:43 -0300] "GET /wp-content/uploads/2016/09/bosch-120x120.png HTTP/1.1" 200 6093 "http://fejesp.provisorio.ws/" "Mozilla/5.0 (Windows NT 6.3; WOW64) AppleWebKit/537.36 (KHTML	like Gecko) Chrome/53.0.2785.116 Safari/537.36"
187.64.233.26 - - [29/Sep/2016:13:25:43 -0300] "GET /wp-content/uploads/2016/09/bridge-120x120.png HTTP/1.1" 200 7540 "http://fejesp.provisorio.ws/" "Mozilla/5.0 (Windows NT 6.3; WOW64) AppleWebKit/537.36 (KHTML	like Gecko) Chrome/53.0.2785.116 Safari/537.36"
187.64.233.26 - - [29/Sep/2016:13:25:43 -0300] "GET /wp-content/uploads/2016/09/ibvendas-120x120.png HTTP/1.1" 200 3797 "http://fejesp.provisorio.ws/" "Mozilla/5.0 (Windows NT 6.3; WOW64) AppleWebKit/537.36 (KHTML	like Gecko) Chrome/53.0.2785.116 Safari/537.36"
187.64.233.26 - - [29/Sep/2016:13:25:43 -0300] "GET /wp-content/uploads/2016/09/itau-120x120.png HTTP/1.1" 200 6480 "http://fejesp.provisorio.ws/" "Mozilla/5.0 (Windows NT 6.3; WOW64) AppleWebKit/537.36 (KHTML	like Gecko) Chrome/53.0.2785.116 Safari/537.36"
187.64.233.26 - - [29/Sep/2016:13:25:43 -0300] "GET /wp-content/themes/enfold/images/background-images/dots-for-dark-background.png HTTP/1.1" 200 97 "http://fejesp.provisorio.ws/" "Mozilla/5.0 (Windows NT 6.3; WOW64) AppleWebKit/537.36 (KHTML	like Gecko) Chrome/53.0.2785.116 Safari/537.36"
187.64.233.26 - - [29/Sep/2016:13:25:43 -0300] "GET /wp-content/uploads/2016/09/seja-trainee-120x120.png HTTP/1.1" 200 4889 "http://fejesp.provisorio.ws/" "Mozilla/5.0 (Windows NT 6.3; WOW64) AppleWebKit/537.36 (KHTML	like Gecko) Chrome/53.0.2785.116 Safari/537.36"
187.64.233.26 - - [29/Sep/2016:13:25:43 -0300] "GET /wp-content/plugins/lightweight-social-icons/fonts/fontello.woff?13736647 HTTP/1.1" 200 14628 "http://fejesp.provisorio.ws/wp-content/plugins/lightweight-social-icons/css/style.css" "Mozilla/5.0 (Windows NT 6.3; WOW64) AppleWebKit/537.36 (KHTML	like Gecko) Chrome/53.0.2785.116 Safari/537.36"
187.64.233.26 - - [29/Sep/2016:13:25:43 -0300] "GET /wp-content/uploads/2016/09/FIESP-120x120.png HTTP/1.1" 200 8803 "http://fejesp.provisorio.ws/" "Mozilla/5.0 (Windows NT 6.3; WOW64) AppleWebKit/537.36 (KHTML	like Gecko) Chrome/53.0.2785.116 Safari/537.36"
187.64.233.26 - - [29/Sep/2016:13:25:43 -0300] "GET /wp-content/uploads/2016/09/governo-sp-120x120.png HTTP/1.1" 200 10836 "http://fejesp.provisorio.ws/" "Mozilla/5.0 (Windows NT 6.3; WOW64) AppleWebKit/537.36 (KHTML	like Gecko) Chrome/53.0.2785.116 Safari/537.36"
187.64.233.26 - - [29/Sep/2016:13:25:43 -0300] "GET /wp-content/uploads/2016/09/bain-120x120.png HTTP/1.1" 200 4450 "http://fejesp.provisorio.ws/" "Mozilla/5.0 (Windows NT 6.3; WOW64) AppleWebKit/537.36 (KHTML	like Gecko) Chrome/53.0.2785.116 Safari/537.36"
187.64.233.26 - - [29/Sep/2016:13:25:43 -0300] "GET /wp-content/uploads/2016/09/felipelli-120x120.png HTTP/1.1" 200 2987 "http://fejesp.provisorio.ws/" "Mozilla/5.0 (Windows NT 6.3; WOW64) AppleWebKit/537.36 (KHTML	like Gecko) Chrome/53.0.2785.116 Safari/537.36"
187.64.233.26 - - [29/Sep/2016:13:25:43 -0300] "GET /wp-content/uploads/2016/09/fundacao-estudar-120x120.png HTTP/1.1" 200 4217 "http://fejesp.provisorio.ws/" "Mozilla/5.0 (Windows NT 6.3; WOW64) AppleWebKit/537.36 (KHTML	like Gecko) Chrome/53.0.2785.116 Safari/537.36"
187.64.233.26 - - [29/Sep/2016:13:25:43 -0300] "GET /wp-content/uploads/2016/09/endeavor-120x120.png HTTP/1.1" 200 3817 "http://fejesp.provisorio.ws/" "Mozilla/5.0 (Windows NT 6.3; WOW64) AppleWebKit/537.36 (KHTML	like Gecko) Chrome/53.0.2785.116 Safari/537.36"
187.64.233.26 - - [29/Sep/2016:13:25:43 -0300] "GET /wp-content/uploads/2016/09/ensina-brasil-120x120.png HTTP/1.1" 200 4983 "http://fejesp.provisorio.ws/" "Mozilla/5.0 (Windows NT 6.3; WOW64) AppleWebKit/537.36 (KHTML	like Gecko) Chrome/53.0.2785.116 Safari/537.36"
187.64.233.26 - - [29/Sep/2016:13:25:43 -0300] "GET /wp-content/uploads/2016/09/vetorbrasil-Logo-maior-120x120.png HTTP/1.1" 200 5026 "http://fejesp.provisorio.ws/" "Mozilla/5.0 (Windows NT 6.3; WOW64) AppleWebKit/537.36 (KHTML	like Gecko) Chrome/53.0.2785.116 Safari/537.36"
187.64.233.26 - - [29/Sep/2016:13:25:44 -0300] "GET /wp-includes/js/wp-emoji-release.min.js?ver=4.4.5 HTTP/1.1" 200 33932 "http://fejesp.provisorio.ws/" "Mozilla/5.0 (Windows NT 6.3; WOW64) AppleWebKit/537.36 (KHTML	like Gecko) Chrome/53.0.2785.116 Safari/537.36"
187.64.233.26 - - [29/Sep/2016:13:25:44 -0300] "GET /wp-content/themes/enfold/css/print.css?ver=1 HTTP/1.1" 200 4858 "http://fejesp.provisorio.ws/" "Mozilla/5.0 (Windows NT 6.3; WOW64) AppleWebKit/537.36 (KHTML	like Gecko) Chrome/53.0.2785.116 Safari/537.36"
187.64.233.26 - - [29/Sep/2016:13:25:44 -0300] "POST /?wc-ajax=get_refreshed_fragments HTTP/1.1" 200 278 "http://fejesp.provisorio.ws/" "Mozilla/5.0 (Windows NT 6.3; WOW64) AppleWebKit/537.36 (KHTML	like Gecko) Chrome/53.0.2785.116 Safari/537.36"
191.252.51.214 - - [29/Sep/2016:13:25:39 -0300] "POST /wp-cron.php?doing_wp_cron=1475166339.9103109836578369140625 HTTP/1.0" 200 - "-" "WordPress/4.4.5; http://fejesp.provisorio.ws"
187.64.233.26 - - [29/Sep/2016:13:25:52 -0300] "GET /wp-content/uploads/2016/07/favicon-296x300.png HTTP/1.1" 200 7829 "http://fejesp.provisorio.ws/" "Mozilla/5.0 (Windows NT 6.3; WOW64) AppleWebKit/537.36 (KHTML	like Gecko) Chrome/53.0.2785.116 Safari/537.36"
187.64.233.26 - - [29/Sep/2016:13:25:54 -0300] "GET /fejesp/ HTTP/1.1" 200 53551 "http://fejesp.provisorio.ws/" "Mozilla/5.0 (Windows NT 6.3; WOW64) AppleWebKit/537.36 (KHTML	like Gecko) Chrome/53.0.2785.116 Safari/537.36"
187.64.233.26 - - [29/Sep/2016:13:25:57 -0300] "GET /wp-content/uploads/2016/08/DSC0061-1030x687.jpg HTTP/1.1" 200 189180 "http://fejesp.provisorio.ws/fejesp/" "Mozilla/5.0 (Windows NT 6.3; WOW64) AppleWebKit/537.36 (KHTML	like Gecko) Chrome/53.0.2785.116 Safari/537.36"
187.64.233.26 - - [29/Sep/2016:13:25:57 -0300] "GET /wp-content/uploads/2015/02/paixao-pela-rede-80x80.png HTTP/1.1" 200 946 "http://fejesp.provisorio.ws/fejesp/" "Mozilla/5.0 (Windows NT 6.3; WOW64) AppleWebKit/537.36 (KHTML	like Gecko) Chrome/53.0.2785.116 Safari/537.36"
187.64.233.26 - - [29/Sep/2016:13:25:57 -0300] "GET /wp-content/uploads/2015/02/postura-empreendedora-80x80.png HTTP/1.1" 200 1416 "http://fejesp.provisorio.ws/fejesp/" "Mozilla/5.0 (Windows NT 6.3; WOW64) AppleWebKit/537.36 (KHTML	like Gecko) Chrome/53.0.2785.116 Safari/537.36"
187.64.233.26 - - [29/Sep/2016:13:25:57 -0300] "GET /wp-content/uploads/2015/02/foco-em-resultado-80x80.png HTTP/1.1" 200 1290 "http://fejesp.provisorio.ws/fejesp/" "Mozilla/5.0 (Windows NT 6.3; WOW64) AppleWebKit/537.36 (KHTML	like Gecko) Chrome/53.0.2785.116 Safari/537.36"
187.64.233.26 - - [29/Sep/2016:13:25:57 -0300] "GET /wp-content/uploads/2015/02/visao-de-futuro-80x80.png HTTP/1.1" 200 1620 "http://fejesp.provisorio.ws/fejesp/" "Mozilla/5.0 (Windows NT 6.3; WOW64) AppleWebKit/537.36 (KHTML	like Gecko) Chrome/53.0.2785.116 Safari/537.36"
187.64.233.26 - - [29/Sep/2016:13:25:57 -0300] "GET /wp-content/uploads/2016/08/Manzano.png HTTP/1.1" 200 41063 "http://fejesp.provisorio.ws/fejesp/" "Mozilla/5.0 (Windows NT 6.3; WOW64) AppleWebKit/537.36 (KHTML	like Gecko) Chrome/53.0.2785.116 Safari/537.36"
187.64.233.26 - - [29/Sep/2016:13:25:57 -0300] "GET /wp-content/uploads/2016/08/Andrei.png HTTP/1.1" 200 32228 "http://fejesp.provisorio.ws/fejesp/" "Mozilla/5.0 (Windows NT 6.3; WOW64) AppleWebKit/537.36 (KHTML	like Gecko) Chrome/53.0.2785.116 Safari/537.36"
187.64.233.26 - - [29/Sep/2016:13:25:57 -0300] "GET /wp-content/uploads/2016/08/PresJohn.png HTTP/1.1" 200 39723 "http://fejesp.provisorio.ws/fejesp/" "Mozilla/5.0 (Windows NT 6.3; WOW64) AppleWebKit/537.36 (KHTML	like Gecko) Chrome/53.0.2785.116 Safari/537.36"
187.64.233.26 - - [29/Sep/2016:13:25:57 -0300] "GET /wp-content/uploads/2016/08/Buli.png HTTP/1.1" 200 40430 "http://fejesp.provisorio.ws/fejesp/" "Mozilla/5.0 (Windows NT 6.3; WOW64) AppleWebKit/537.36 (KHTML	like Gecko) Chrome/53.0.2785.116 Safari/537.36"
187.64.233.26 - - [29/Sep/2016:13:25:57 -0300] "GET /wp-content/uploads/2016/08/Leco.png HTTP/1.1" 200 40085 "http://fejesp.provisorio.ws/fejesp/" "Mozilla/5.0 (Windows NT 6.3; WOW64) AppleWebKit/537.36 (KHTML	like Gecko) Chrome/53.0.2785.116 Safari/537.36"
187.64.233.26 - - [29/Sep/2016:13:25:57 -0300] "GET /wp-content/uploads/2016/08/Jaque.png HTTP/1.1" 200 43128 "http://fejesp.provisorio.ws/fejesp/" "Mozilla/5.0 (Windows NT 6.3; WOW64) AppleWebKit/537.36 (KHTML	like Gecko) Chrome/53.0.2785.116 Safari/537.36"
187.64.233.26 - - [29/Sep/2016:13:25:57 -0300] "GET /wp-content/uploads/2016/08/Touruo.png HTTP/1.1" 200 36360 "http://fejesp.provisorio.ws/fejesp/" "Mozilla/5.0 (Windows NT 6.3; WOW64) AppleWebKit/537.36 (KHTML	like Gecko) Chrome/53.0.2785.116 Safari/537.36"
187.64.233.26 - - [29/Sep/2016:13:26:16 -0300] "GET /solucoes-em-engenharia/ HTTP/1.1" 200 28385 "http://fejesp.provisorio.ws/fejesp/" "Mozilla/5.0 (Windows NT 6.3; WOW64) AppleWebKit/537.36 (KHTML	like Gecko) Chrome/53.0.2785.116 Safari/537.36"
200.19.92.50 - - [29/Sep/2016:13:38:02 -0300] "GET / HTTP/1.1" 200 64281 "-" "Mozilla/5.0 (Windows NT 6.1) AppleWebKit/537.36 (KHTML	like Gecko) Chrome/40.0.2214.111 Safari/537.36"
200.19.92.50 - - [29/Sep/2016:13:38:05 -0300] "GET /wp-content/themes/enfold/config-woocommerce/woocommerce-mod.css?ver=4.4.5 HTTP/1.1" 200 69933 "http://fejesp.provisorio.ws/" "Mozilla/5.0 (Windows NT 6.1) AppleWebKit/537.36 (KHTML	like Gecko) Chrome/40.0.2214.111 Safari/537.36"
200.19.92.50 - - [29/Sep/2016:13:38:05 -0300] "GET /wp-content/themes/enfold/css/base.css?ver=2 HTTP/1.1" 200 13486 "http://fejesp.provisorio.ws/" "Mozilla/5.0 (Windows NT 6.1) AppleWebKit/537.36 (KHTML	like Gecko) Chrome/40.0.2214.111 Safari/537.36"
200.19.92.50 - - [29/Sep/2016:13:38:05 -0300] "GET /wp-content/themes/enfold/css/layout.css?ver=2 HTTP/1.1" 200 100409 "http://fejesp.provisorio.ws/" "Mozilla/5.0 (Windows NT 6.1) AppleWebKit/537.36 (KHTML	like Gecko) Chrome/40.0.2214.111 Safari/537.36"
200.19.92.50 - - [29/Sep/2016:13:38:05 -0300] "GET /wp-content/themes/enfold/css/shortcodes.css?ver=2 HTTP/1.1" 200 166418 "http://fejesp.provisorio.ws/" "Mozilla/5.0 (Windows NT 6.1) AppleWebKit/537.36 (KHTML	like Gecko) Chrome/40.0.2214.111 Safari/537.36"
200.19.92.50 - - [29/Sep/2016:13:38:05 -0300] "GET /wp-content/themes/enfold/css/grid.css?ver=2 HTTP/1.1" 200 9090 "http://fejesp.provisorio.ws/" "Mozilla/5.0 (Windows NT 6.1) AppleWebKit/537.36 (KHTML	like Gecko) Chrome/40.0.2214.111 Safari/537.36"
200.19.92.50 - - [29/Sep/2016:13:38:05 -0300] "GET /wp-content/themes/enfold/js/aviapopup/magnific-popup.css?ver=1 HTTP/1.1" 200 7640 "http://fejesp.provisorio.ws/" "Mozilla/5.0 (Windows NT 6.1) AppleWebKit/537.36 (KHTML	like Gecko) Chrome/40.0.2214.111 Safari/537.36"
200.19.92.50 - - [29/Sep/2016:13:38:05 -0300] "GET /wp-content/themes/enfold/css/custom.css?ver=2 HTTP/1.1" 200 707 "http://fejesp.provisorio.ws/" "Mozilla/5.0 (Windows NT 6.1) AppleWebKit/537.36 (KHTML	like Gecko) Chrome/40.0.2214.111 Safari/537.36"
200.19.92.50 - - [29/Sep/2016:13:38:05 -0300] "GET /wp-content/uploads/dynamic_avia/enfold_themekiller.com.css?ver=57e1bfceaf41f HTTP/1.1" 200 147052 "http://fejesp.provisorio.ws/" "Mozilla/5.0 (Windows NT 6.1) AppleWebKit/537.36 (KHTML	like Gecko) Chrome/40.0.2214.111 Safari/537.36"
200.19.92.50 - - [29/Sep/2016:13:38:05 -0300] "GET /wp-content/plugins/easy-logo-slider/css/jcarouselresponsive.css?ver=4.4.5 HTTP/1.1" 200 2010 "http://fejesp.provisorio.ws/" "Mozilla/5.0 (Windows NT 6.1) AppleWebKit/537.36 (KHTML	like Gecko) Chrome/40.0.2214.111 Safari/537.36"
200.19.92.50 - - [29/Sep/2016:13:38:05 -0300] "GET /wp-content/plugins/easy-logo-slider/css/style-admin.css?ver=4.4.5 HTTP/1.1" 200 5249 "http://fejesp.provisorio.ws/" "Mozilla/5.0 (Windows NT 6.1) AppleWebKit/537.36 (KHTML	like Gecko) Chrome/40.0.2214.111 Safari/537.36"
200.19.92.50 - - [29/Sep/2016:13:38:05 -0300] "GET /wp-content/plugins/lightweight-social-icons/css/style.css HTTP/1.1" 200 11137 "http://fejesp.provisorio.ws/" "Mozilla/5.0 (Windows NT 6.1) AppleWebKit/537.36 (KHTML	like Gecko) Chrome/40.0.2214.111 Safari/537.36"
200.19.92.50 - - [29/Sep/2016:13:38:05 -0300] "GET /wp-includes/js/jquery/jquery.js?ver=1.11.3 HTTP/1.1" 200 95977 "http://fejesp.provisorio.ws/" "Mozilla/5.0 (Windows NT 6.1) AppleWebKit/537.36 (KHTML	like Gecko) Chrome/40.0.2214.111 Safari/537.36"
200.19.92.50 - - [29/Sep/2016:13:38:06 -0300] "GET /wp-includes/js/jquery/jquery-migrate.min.js?ver=1.2.1 HTTP/1.1" 200 7200 "http://fejesp.provisorio.ws/" "Mozilla/5.0 (Windows NT 6.1) AppleWebKit/537.36 (KHTML	like Gecko) Chrome/40.0.2214.111 Safari/537.36"
200.19.92.50 - - [29/Sep/2016:13:38:06 -0300] "GET /wp-content/plugins/awesome-logos/js/awesome.logos.js?ver=1 HTTP/1.1" 200 6468 "http://fejesp.provisorio.ws/" "Mozilla/5.0 (Windows NT 6.1) AppleWebKit/537.36 (KHTML	like Gecko) Chrome/40.0.2214.111 Safari/537.36"
200.19.92.50 - - [29/Sep/2016:13:38:06 -0300] "GET /wp-content/plugins/easy-logo-slider/js/jquery.jcarousel.min.js?ver=4.4.5 HTTP/1.1" 200 17494 "http://fejesp.provisorio.ws/" "Mozilla/5.0 (Windows NT 6.1) AppleWebKit/537.36 (KHTML	like Gecko) Chrome/40.0.2214.111 Safari/537.36"
200.19.92.50 - - [29/Sep/2016:13:38:06 -0300] "GET /wp-content/plugins/easy-logo-slider/js/jcarousel.responsive.js?ver=4.4.5 HTTP/1.1" 200 2331 "http://fejesp.provisorio.ws/" "Mozilla/5.0 (Windows NT 6.1) AppleWebKit/537.36 (KHTML	like Gecko) Chrome/40.0.2214.111 Safari/537.36"
200.19.92.50 - - [29/Sep/2016:13:38:06 -0300] "GET /wp-content/themes/enfold/js/mediaelement/skin-1/mediaelementplayer.css?ver=1 HTTP/1.1" 200 18247 "http://fejesp.provisorio.ws/" "Mozilla/5.0 (Windows NT 6.1) AppleWebKit/537.36 (KHTML	like Gecko) Chrome/40.0.2214.111 Safari/537.36"
200.19.92.50 - - [29/Sep/2016:13:38:06 -0300] "GET /wp-content/themes/enfold/config-woocommerce/woocommerce-mod.js?ver=1 HTTP/1.1" 200 6942 "http://fejesp.provisorio.ws/" "Mozilla/5.0 (Windows NT 6.1) AppleWebKit/537.36 (KHTML	like Gecko) Chrome/40.0.2214.111 Safari/537.36"
200.19.92.50 - - [29/Sep/2016:13:38:06 -0300] "GET /wp-content/plugins/woocommerce/assets/js/frontend/add-to-cart.min.js?ver=2.5.2 HTTP/1.1" 200 1731 "http://fejesp.provisorio.ws/" "Mozilla/5.0 (Windows NT 6.1) AppleWebKit/537.36 (KHTML	like Gecko) Chrome/40.0.2214.111 Safari/537.36"
200.19.92.50 - - [29/Sep/2016:13:38:06 -0300] "GET /wp-content/plugins/woocommerce/assets/js/jquery-blockui/jquery.blockUI.min.js?ver=2.70 HTTP/1.1" 200 9565 "http://fejesp.provisorio.ws/" "Mozilla/5.0 (Windows NT 6.1) AppleWebKit/537.36 (KHTML	like Gecko) Chrome/40.0.2214.111 Safari/537.36"
200.19.92.50 - - [29/Sep/2016:13:38:06 -0300] "GET /wp-content/plugins/woocommerce/assets/js/jquery-cookie/jquery.cookie.min.js?ver=1.4.1 HTTP/1.1" 200 1414 "http://fejesp.provisorio.ws/" "Mozilla/5.0 (Windows NT 6.1) AppleWebKit/537.36 (KHTML	like Gecko) Chrome/40.0.2214.111 Safari/537.36"
200.19.92.50 - - [29/Sep/2016:13:38:06 -0300] "GET /wp-content/themes/enfold/js/avia.js?ver=3 HTTP/1.1" 200 111220 "http://fejesp.provisorio.ws/" "Mozilla/5.0 (Windows NT 6.1) AppleWebKit/537.36 (KHTML	like Gecko) Chrome/40.0.2214.111 Safari/537.36"
200.19.92.50 - - [29/Sep/2016:13:38:06 -0300] "GET /wp-content/plugins/woocommerce/assets/js/frontend/woocommerce.min.js?ver=2.5.2 HTTP/1.1" 200 277 "http://fejesp.provisorio.ws/" "Mozilla/5.0 (Windows NT 6.1) AppleWebKit/537.36 (KHTML	like Gecko) Chrome/40.0.2214.111 Safari/537.36"
200.19.92.50 - - [29/Sep/2016:13:38:06 -0300] "GET /wp-content/plugins/woocommerce/assets/js/frontend/cart-fragments.min.js?ver=2.5.2 HTTP/1.1" 200 2287 "http://fejesp.provisorio.ws/" "Mozilla/5.0 (Windows NT 6.1) AppleWebKit/537.36 (KHTML	like Gecko) Chrome/40.0.2214.111 Safari/537.36"
200.19.92.50 - - [29/Sep/2016:13:38:06 -0300] "GET /wp-content/themes/enfold/js/shortcodes.js?ver=3 HTTP/1.1" 200 140050 "http://fejesp.provisorio.ws/" "Mozilla/5.0 (Windows NT 6.1) AppleWebKit/537.36 (KHTML	like Gecko) Chrome/40.0.2214.111 Safari/537.36"
200.19.92.50 - - [29/Sep/2016:13:38:06 -0300] "GET /wp-content/themes/enfold/js/aviapopup/jquery.magnific-popup.min.js?ver=2 HTTP/1.1" 200 20947 "http://fejesp.provisorio.ws/" "Mozilla/5.0 (Windows NT 6.1) AppleWebKit/537.36 (KHTML	like Gecko) Chrome/40.0.2214.111 Safari/537.36"
200.19.92.50 - - [29/Sep/2016:13:38:06 -0300] "GET /wp-includes/js/mediaelement/wp-mediaelement.js?ver=4.4.5 HTTP/1.1" 200 1537 "http://fejesp.provisorio.ws/" "Mozilla/5.0 (Windows NT 6.1) AppleWebKit/537.36 (KHTML	like Gecko) Chrome/40.0.2214.111 Safari/537.36"
200.19.92.50 - - [29/Sep/2016:13:38:06 -0300] "GET /wp-includes/js/mediaelement/mediaelement-and-player.min.js?ver=2.18.1-a HTTP/1.1" 200 80671 "http://fejesp.provisorio.ws/" "Mozilla/5.0 (Windows NT 6.1) AppleWebKit/537.36 (KHTML	like Gecko) Chrome/40.0.2214.111 Safari/537.36"
200.19.92.50 - - [29/Sep/2016:13:38:06 -0300] "GET /wp-includes/js/comment-reply.min.js?ver=4.4.5 HTTP/1.1" 200 1078 "http://fejesp.provisorio.ws/" "Mozilla/5.0 (Windows NT 6.1) AppleWebKit/537.36 (KHTML	like Gecko) Chrome/40.0.2214.111 Safari/537.36"
200.19.92.50 - - [29/Sep/2016:13:38:06 -0300] "GET /wp-includes/js/wp-embed.min.js?ver=4.4.5 HTTP/1.1" 200 1403 "http://fejesp.provisorio.ws/" "Mozilla/5.0 (Windows NT 6.1) AppleWebKit/537.36 (KHTML	like Gecko) Chrome/40.0.2214.111 Safari/537.36"
200.19.92.50 - - [29/Sep/2016:13:38:06 -0300] "GET /wp-content/themes/enfold/js/avia-compat.js?ver=2 HTTP/1.1" 200 2106 "http://fejesp.provisorio.ws/" "Mozilla/5.0 (Windows NT 6.1) AppleWebKit/537.36 (KHTML	like Gecko) Chrome/40.0.2214.111 Safari/537.36"
200.19.92.50 - - [29/Sep/2016:13:38:06 -0300] "GET /wp-includes/js/wp-emoji-release.min.js?ver=4.4.5 HTTP/1.1" 200 33932 "http://fejesp.provisorio.ws/" "Mozilla/5.0 (Windows NT 6.1) AppleWebKit/537.36 (KHTML	like Gecko) Chrome/40.0.2214.111 Safari/537.36"
200.19.92.50 - - [29/Sep/2016:13:38:06 -0300] "GET /wp-content/uploads/2016/07/logo-branco-menu-300x142.png HTTP/1.1" 200 7325 "http://fejesp.provisorio.ws/" "Mozilla/5.0 (Windows NT 6.1) AppleWebKit/537.36 (KHTML	like Gecko) Chrome/40.0.2214.111 Safari/537.36"
200.19.92.50 - - [29/Sep/2016:13:38:06 -0300] "GET /wp-content/uploads/2015/02/13012700_927037417406777_7147789815857317900_n.png HTTP/1.1" 200 78854 "http://fejesp.provisorio.ws/" "Mozilla/5.0 (Windows NT 6.1) AppleWebKit/537.36 (KHTML	like Gecko) Chrome/40.0.2214.111 Safari/537.36"
200.19.92.50 - - [29/Sep/2016:13:38:06 -0300] "GET /wp-content/uploads/2015/02/Logotipo-Fejesp_branco-300x104.png HTTP/1.1" 200 8429 "http://fejesp.provisorio.ws/" "Mozilla/5.0 (Windows NT 6.1) AppleWebKit/537.36 (KHTML	like Gecko) Chrome/40.0.2214.111 Safari/537.36"
200.19.92.50 - - [29/Sep/2016:13:38:06 -0300] "GET /wp-content/uploads/2015/02/10407307_812175295526593_1566167955731844376_n.png HTTP/1.1" 200 105577 "http://fejesp.provisorio.ws/" "Mozilla/5.0 (Windows NT 6.1) AppleWebKit/537.36 (KHTML	like Gecko) Chrome/40.0.2214.111 Safari/537.36"
200.19.92.50 - - [29/Sep/2016:13:38:06 -0300] "GET /wp-content/themes/enfold/config-templatebuilder/avia-template-builder/assets/fonts/entypo-fontello.woff?v=3 HTTP/1.1" 200 30804 "http://fejesp.provisorio.ws/" "Mozilla/5.0 (Windows NT 6.1) AppleWebKit/537.36 (KHTML	like Gecko) Chrome/40.0.2214.111 Safari/537.36"
200.19.92.50 - - [29/Sep/2016:13:38:06 -0300] "GET /wp-content/uploads/2015/02/13912565_1020976664646454_8325923101268959120_n.png HTTP/1.1" 200 283655 "http://fejesp.provisorio.ws/" "Mozilla/5.0 (Windows NT 6.1) AppleWebKit/537.36 (KHTML	like Gecko) Chrome/40.0.2214.111 Safari/537.36"
200.19.92.50 - - [29/Sep/2016:13:38:06 -0300] "GET /wp-content/plugins/logo-slider/lgs_jquery.cycle2.js?ver=4.4.5 HTTP/1.1" 200 50056 "http://fejesp.provisorio.ws/" "Mozilla/5.0 (Windows NT 6.1) AppleWebKit/537.36 (KHTML	like Gecko) Chrome/40.0.2214.111 Safari/537.36"
200.19.92.50 - - [29/Sep/2016:13:38:06 -0300] "GET /wp-content/plugins/lightweight-social-icons/fonts/fontello.woff?13736647 HTTP/1.1" 200 14628 "http://fejesp.provisorio.ws/wp-content/plugins/lightweight-social-icons/css/style.css" "Mozilla/5.0 (Windows NT 6.1) AppleWebKit/537.36 (KHTML	like Gecko) Chrome/40.0.2214.111 Safari/537.36"
200.19.92.50 - - [29/Sep/2016:13:38:06 -0300] "GET /wp-content/themes/enfold/images/background-images/dots-for-dark-background.png HTTP/1.1" 200 97 "http://fejesp.provisorio.ws/" "Mozilla/5.0 (Windows NT 6.1) AppleWebKit/537.36 (KHTML	like Gecko) Chrome/40.0.2214.111 Safari/537.36"
200.19.92.50 - - [29/Sep/2016:13:38:06 -0300] "GET /wp-content/uploads/2015/02/Sem-t%C3%ADtulo-1500x423.png HTTP/1.1" 200 638892 "http://fejesp.provisorio.ws/" "Mozilla/5.0 (Windows NT 6.1) AppleWebKit/537.36 (KHTML	like Gecko) Chrome/40.0.2214.111 Safari/537.36"
200.19.92.50 - - [29/Sep/2016:13:38:06 -0300] "GET /wp-content/uploads/2016/09/votorantim-120x120.png HTTP/1.1" 200 6714 "http://fejesp.provisorio.ws/" "Mozilla/5.0 (Windows NT 6.1) AppleWebKit/537.36 (KHTML	like Gecko) Chrome/40.0.2214.111 Safari/537.36"
200.19.92.50 - - [29/Sep/2016:13:38:06 -0300] "GET /wp-content/uploads/2016/09/globo-120x120.png HTTP/1.1" 200 4732 "http://fejesp.provisorio.ws/" "Mozilla/5.0 (Windows NT 6.1) AppleWebKit/537.36 (KHTML	like Gecko) Chrome/40.0.2214.111 Safari/537.36"
200.19.92.50 - - [29/Sep/2016:13:38:06 -0300] "GET /wp-content/uploads/2016/07/capa_Fejesp-260x185.jpg HTTP/1.1" 200 11890 "http://fejesp.provisorio.ws/" "Mozilla/5.0 (Windows NT 6.1) AppleWebKit/537.36 (KHTML	like Gecko) Chrome/40.0.2214.111 Safari/537.36"
200.19.92.50 - - [29/Sep/2016:13:38:06 -0300] "GET /wp-content/uploads/2016/09/bosch-120x120.png HTTP/1.1" 200 6093 "http://fejesp.provisorio.ws/" "Mozilla/5.0 (Windows NT 6.1) AppleWebKit/537.36 (KHTML	like Gecko) Chrome/40.0.2214.111 Safari/537.36"
200.19.92.50 - - [29/Sep/2016:13:38:06 -0300] "GET /wp-content/uploads/2016/09/bridge-120x120.png HTTP/1.1" 200 7540 "http://fejesp.provisorio.ws/" "Mozilla/5.0 (Windows NT 6.1) AppleWebKit/537.36 (KHTML	like Gecko) Chrome/40.0.2214.111 Safari/537.36"
200.19.92.50 - - [29/Sep/2016:13:38:06 -0300] "GET /wp-content/uploads/2016/09/ibvendas-120x120.png HTTP/1.1" 200 3797 "http://fejesp.provisorio.ws/" "Mozilla/5.0 (Windows NT 6.1) AppleWebKit/537.36 (KHTML	like Gecko) Chrome/40.0.2214.111 Safari/537.36"
200.19.92.50 - - [29/Sep/2016:13:38:06 -0300] "GET /wp-content/uploads/2016/09/itau-120x120.png HTTP/1.1" 200 6480 "http://fejesp.provisorio.ws/" "Mozilla/5.0 (Windows NT 6.1) AppleWebKit/537.36 (KHTML	like Gecko) Chrome/40.0.2214.111 Safari/537.36"
200.19.92.50 - - [29/Sep/2016:13:38:06 -0300] "GET /wp-content/uploads/2016/09/seja-trainee-120x120.png HTTP/1.1" 200 4889 "http://fejesp.provisorio.ws/" "Mozilla/5.0 (Windows NT 6.1) AppleWebKit/537.36 (KHTML	like Gecko) Chrome/40.0.2214.111 Safari/537.36"
200.19.92.50 - - [29/Sep/2016:13:38:06 -0300] "GET /wp-content/uploads/2016/09/FIESP-120x120.png HTTP/1.1" 200 8803 "http://fejesp.provisorio.ws/" "Mozilla/5.0 (Windows NT 6.1) AppleWebKit/537.36 (KHTML	like Gecko) Chrome/40.0.2214.111 Safari/537.36"
200.19.92.50 - - [29/Sep/2016:13:38:06 -0300] "GET /wp-content/uploads/2016/09/governo-sp-120x120.png HTTP/1.1" 200 10836 "http://fejesp.provisorio.ws/" "Mozilla/5.0 (Windows NT 6.1) AppleWebKit/537.36 (KHTML	like Gecko) Chrome/40.0.2214.111 Safari/537.36"
200.19.92.50 - - [29/Sep/2016:13:38:06 -0300] "GET /wp-content/uploads/2016/09/bain-120x120.png HTTP/1.1" 200 4450 "http://fejesp.provisorio.ws/" "Mozilla/5.0 (Windows NT 6.1) AppleWebKit/537.36 (KHTML	like Gecko) Chrome/40.0.2214.111 Safari/537.36"
200.19.92.50 - - [29/Sep/2016:13:38:06 -0300] "GET /wp-content/uploads/2016/09/felipelli-120x120.png HTTP/1.1" 200 2987 "http://fejesp.provisorio.ws/" "Mozilla/5.0 (Windows NT 6.1) AppleWebKit/537.36 (KHTML	like Gecko) Chrome/40.0.2214.111 Safari/537.36"
200.19.92.50 - - [29/Sep/2016:13:38:06 -0300] "GET /wp-content/uploads/2016/09/fundacao-estudar-120x120.png HTTP/1.1" 200 4217 "http://fejesp.provisorio.ws/" "Mozilla/5.0 (Windows NT 6.1) AppleWebKit/537.36 (KHTML	like Gecko) Chrome/40.0.2214.111 Safari/537.36"
200.19.92.50 - - [29/Sep/2016:13:38:07 -0300] "GET /wp-content/uploads/2016/09/endeavor-120x120.png HTTP/1.1" 200 3817 "http://fejesp.provisorio.ws/" "Mozilla/5.0 (Windows NT 6.1) AppleWebKit/537.36 (KHTML	like Gecko) Chrome/40.0.2214.111 Safari/537.36"
200.19.92.50 - - [29/Sep/2016:13:38:07 -0300] "GET /wp-content/uploads/2016/09/ensina-brasil-120x120.png HTTP/1.1" 200 4983 "http://fejesp.provisorio.ws/" "Mozilla/5.0 (Windows NT 6.1) AppleWebKit/537.36 (KHTML	like Gecko) Chrome/40.0.2214.111 Safari/537.36"
200.19.92.50 - - [29/Sep/2016:13:38:07 -0300] "GET /wp-content/uploads/2016/09/vetorbrasil-Logo-maior-120x120.png HTTP/1.1" 200 5026 "http://fejesp.provisorio.ws/" "Mozilla/5.0 (Windows NT 6.1) AppleWebKit/537.36 (KHTML	like Gecko) Chrome/40.0.2214.111 Safari/537.36"
200.19.92.50 - - [29/Sep/2016:13:38:07 -0300] "GET /wp-content/themes/enfold/css/print.css?ver=1 HTTP/1.1" 200 4858 "http://fejesp.provisorio.ws/" "Mozilla/5.0 (Windows NT 6.1) AppleWebKit/537.36 (KHTML	like Gecko) Chrome/40.0.2214.111 Safari/537.36"
200.19.92.50 - - [29/Sep/2016:13:38:06 -0300] "POST /?wc-ajax=get_refreshed_fragments HTTP/1.1" 200 278 "http://fejesp.provisorio.ws/" "Mozilla/5.0 (Windows NT 6.1) AppleWebKit/537.36 (KHTML	like Gecko) Chrome/40.0.2214.111 Safari/537.36"
200.19.92.50 - - [29/Sep/2016:13:38:09 -0300] "GET /wp-content/uploads/2016/07/favicon-296x300.png HTTP/1.1" 200 7829 "-" "Mozilla/5.0 (Windows NT 6.1) AppleWebKit/537.36 (KHTML	like Gecko) Chrome/40.0.2214.111 Safari/537.36"
200.19.92.50 - - [29/Sep/2016:13:38:20 -0300] "GET /contrate/ HTTP/1.1" 200 27927 "http://fejesp.provisorio.ws/" "Mozilla/5.0 (Windows NT 6.1) AppleWebKit/537.36 (KHTML	like Gecko) Chrome/40.0.2214.111 Safari/537.36"
200.19.92.50 - - [29/Sep/2016:13:38:27 -0300] "GET /contrate/administracao-e-negocios/ HTTP/1.1" 200 28549 "http://fejesp.provisorio.ws/contrate/" "Mozilla/5.0 (Windows NT 6.1) AppleWebKit/537.36 (KHTML	like Gecko) Chrome/40.0.2214.111 Safari/537.36"
143.107.180.20 - - [29/Sep/2016:16:59:10 -0300] "GET / HTTP/1.1" 200 64279 "-" "Mozilla/5.0 (Linux; Android 6.0.1; D5833 Build/23.5.A.1.291) AppleWebKit/537.36 (KHTML	like Gecko) Chrome/51.0.2704.81 Mobile Safari/537.36"
143.107.180.20 - - [29/Sep/2016:16:59:14 -0300] "GET /wp-content/plugins/awesome-logos/js/awesome.logos.js?ver=1 HTTP/1.1" 200 6468 "http://fejesp.provisorio.ws/" "Mozilla/5.0 (Linux; Android 6.0.1; D5833 Build/23.5.A.1.291) AppleWebKit/537.36 (KHTML	like Gecko) Chrome/51.0.2704.81 Mobile Safari/537.36"
143.107.180.20 - - [29/Sep/2016:16:59:14 -0300] "GET /wp-content/plugins/lightweight-social-icons/css/style.css HTTP/1.1" 200 11137 "http://fejesp.provisorio.ws/" "Mozilla/5.0 (Linux; Android 6.0.1; D5833 Build/23.5.A.1.291) AppleWebKit/537.36 (KHTML	like Gecko) Chrome/51.0.2704.81 Mobile Safari/537.36"
143.107.180.20 - - [29/Sep/2016:16:59:14 -0300] "GET /wp-includes/js/jquery/jquery-migrate.min.js?ver=1.2.1 HTTP/1.1" 200 7200 "http://fejesp.provisorio.ws/" "Mozilla/5.0 (Linux; Android 6.0.1; D5833 Build/23.5.A.1.291) AppleWebKit/537.36 (KHTML	like Gecko) Chrome/51.0.2704.81 Mobile Safari/537.36"
143.107.180.20 - - [29/Sep/2016:16:59:14 -0300] "GET /wp-content/themes/enfold/js/avia-compat.js?ver=2 HTTP/1.1" 200 2106 "http://fejesp.provisorio.ws/" "Mozilla/5.0 (Linux; Android 6.0.1; D5833 Build/23.5.A.1.291) AppleWebKit/537.36 (KHTML	like Gecko) Chrome/51.0.2704.81 Mobile Safari/537.36"
143.107.180.20 - - [29/Sep/2016:16:59:14 -0300] "GET /wp-content/plugins/easy-logo-slider/js/jquery.jcarousel.min.js?ver=4.4.5 HTTP/1.1" 200 17494 "http://fejesp.provisorio.ws/" "Mozilla/5.0 (Linux; Android 6.0.1; D5833 Build/23.5.A.1.291) AppleWebKit/537.36 (KHTML	like Gecko) Chrome/51.0.2704.81 Mobile Safari/537.36"
143.107.180.20 - - [29/Sep/2016:16:59:14 -0300] "GET /wp-includes/js/jquery/jquery.js?ver=1.11.3 HTTP/1.1" 200 95977 "http://fejesp.provisorio.ws/" "Mozilla/5.0 (Linux; Android 6.0.1; D5833 Build/23.5.A.1.291) AppleWebKit/537.36 (KHTML	like Gecko) Chrome/51.0.2704.81 Mobile Safari/537.36"
143.107.180.20 - - [29/Sep/2016:16:59:14 -0300] "GET /wp-content/plugins/easy-logo-slider/js/jcarousel.responsive.js?ver=4.4.5 HTTP/1.1" 200 2331 "http://fejesp.provisorio.ws/" "Mozilla/5.0 (Linux; Android 6.0.1; D5833 Build/23.5.A.1.291) AppleWebKit/537.36 (KHTML	like Gecko) Chrome/51.0.2704.81 Mobile Safari/537.36"
143.107.180.20 - - [29/Sep/2016:16:59:14 -0300] "GET /wp-content/themes/enfold/config-woocommerce/woocommerce-mod.js?ver=1 HTTP/1.1" 200 6942 "http://fejesp.provisorio.ws/" "Mozilla/5.0 (Linux; Android 6.0.1; D5833 Build/23.5.A.1.291) AppleWebKit/537.36 (KHTML	like Gecko) Chrome/51.0.2704.81 Mobile Safari/537.36"
143.107.180.20 - - [29/Sep/2016:16:59:14 -0300] "GET /wp-content/plugins/woocommerce/assets/js/frontend/add-to-cart.min.js?ver=2.5.2 HTTP/1.1" 200 1731 "http://fejesp.provisorio.ws/" "Mozilla/5.0 (Linux; Android 6.0.1; D5833 Build/23.5.A.1.291) AppleWebKit/537.36 (KHTML	like Gecko) Chrome/51.0.2704.81 Mobile Safari/537.36"
143.107.180.20 - - [29/Sep/2016:16:59:14 -0300] "GET /wp-content/plugins/woocommerce/assets/js/jquery-blockui/jquery.blockUI.min.js?ver=2.70 HTTP/1.1" 200 9565 "http://fejesp.provisorio.ws/" "Mozilla/5.0 (Linux; Android 6.0.1; D5833 Build/23.5.A.1.291) AppleWebKit/537.36 (KHTML	like Gecko) Chrome/51.0.2704.81 Mobile Safari/537.36"
143.107.180.20 - - [29/Sep/2016:16:59:14 -0300] "GET /wp-content/plugins/woocommerce/assets/js/frontend/woocommerce.min.js?ver=2.5.2 HTTP/1.1" 200 277 "http://fejesp.provisorio.ws/" "Mozilla/5.0 (Linux; Android 6.0.1; D5833 Build/23.5.A.1.291) AppleWebKit/537.36 (KHTML	like Gecko) Chrome/51.0.2704.81 Mobile Safari/537.36"
143.107.180.20 - - [29/Sep/2016:16:59:14 -0300] "GET /wp-content/plugins/woocommerce/assets/js/jquery-cookie/jquery.cookie.min.js?ver=1.4.1 HTTP/1.1" 200 1414 "http://fejesp.provisorio.ws/" "Mozilla/5.0 (Linux; Android 6.0.1; D5833 Build/23.5.A.1.291) AppleWebKit/537.36 (KHTML	like Gecko) Chrome/51.0.2704.81 Mobile Safari/537.36"
143.107.180.20 - - [29/Sep/2016:16:59:14 -0300] "GET /wp-content/plugins/woocommerce/assets/js/frontend/cart-fragments.min.js?ver=2.5.2 HTTP/1.1" 200 2287 "http://fejesp.provisorio.ws/" "Mozilla/5.0 (Linux; Android 6.0.1; D5833 Build/23.5.A.1.291) AppleWebKit/537.36 (KHTML	like Gecko) Chrome/51.0.2704.81 Mobile Safari/537.36"
143.107.180.20 - - [29/Sep/2016:16:59:14 -0300] "GET /wp-content/themes/enfold/js/avia.js?ver=3 HTTP/1.1" 200 111220 "http://fejesp.provisorio.ws/" "Mozilla/5.0 (Linux; Android 6.0.1; D5833 Build/23.5.A.1.291) AppleWebKit/537.36 (KHTML	like Gecko) Chrome/51.0.2704.81 Mobile Safari/537.36"
143.107.180.20 - - [29/Sep/2016:16:59:14 -0300] "GET /wp-content/themes/enfold/js/shortcodes.js?ver=3 HTTP/1.1" 200 140050 "http://fejesp.provisorio.ws/" "Mozilla/5.0 (Linux; Android 6.0.1; D5833 Build/23.5.A.1.291) AppleWebKit/537.36 (KHTML	like Gecko) Chrome/51.0.2704.81 Mobile Safari/537.36"
143.107.180.20 - - [29/Sep/2016:16:59:14 -0300] "GET /wp-content/themes/enfold/js/aviapopup/jquery.magnific-popup.min.js?ver=2 HTTP/1.1" 200 20947 "http://fejesp.provisorio.ws/" "Mozilla/5.0 (Linux; Android 6.0.1; D5833 Build/23.5.A.1.291) AppleWebKit/537.36 (KHTML	like Gecko) Chrome/51.0.2704.81 Mobile Safari/537.36"
143.107.180.20 - - [29/Sep/2016:16:59:14 -0300] "GET /wp-includes/js/mediaelement/mediaelement-and-player.min.js?ver=2.18.1-a HTTP/1.1" 200 80671 "http://fejesp.provisorio.ws/" "Mozilla/5.0 (Linux; Android 6.0.1; D5833 Build/23.5.A.1.291) AppleWebKit/537.36 (KHTML	like Gecko) Chrome/51.0.2704.81 Mobile Safari/537.36"
143.107.180.20 - - [29/Sep/2016:16:59:14 -0300] "GET /wp-includes/js/mediaelement/wp-mediaelement.js?ver=4.4.5 HTTP/1.1" 200 1537 "http://fejesp.provisorio.ws/" "Mozilla/5.0 (Linux; Android 6.0.1; D5833 Build/23.5.A.1.291) AppleWebKit/537.36 (KHTML	like Gecko) Chrome/51.0.2704.81 Mobile Safari/537.36"
143.107.180.20 - - [29/Sep/2016:16:59:14 -0300] "GET /wp-includes/js/comment-reply.min.js?ver=4.4.5 HTTP/1.1" 200 1078 "http://fejesp.provisorio.ws/" "Mozilla/5.0 (Linux; Android 6.0.1; D5833 Build/23.5.A.1.291) AppleWebKit/537.36 (KHTML	like Gecko) Chrome/51.0.2704.81 Mobile Safari/537.36"
143.107.180.20 - - [29/Sep/2016:16:59:14 -0300] "GET /wp-content/uploads/2016/07/logo-branco-menu-300x142.png HTTP/1.1" 200 7325 "http://fejesp.provisorio.ws/" "Mozilla/5.0 (Linux; Android 6.0.1; D5833 Build/23.5.A.1.291) AppleWebKit/537.36 (KHTML	like Gecko) Chrome/51.0.2704.81 Mobile Safari/537.36"
143.107.180.20 - - [29/Sep/2016:16:59:14 -0300] "GET /wp-content/uploads/2015/02/Logotipo-Fejesp_branco-300x104.png HTTP/1.1" 200 8429 "http://fejesp.provisorio.ws/" "Mozilla/5.0 (Linux; Android 6.0.1; D5833 Build/23.5.A.1.291) AppleWebKit/537.36 (KHTML	like Gecko) Chrome/51.0.2704.81 Mobile Safari/537.36"
143.107.180.20 - - [29/Sep/2016:16:59:14 -0300] "GET /wp-includes/js/wp-embed.min.js?ver=4.4.5 HTTP/1.1" 200 1403 "http://fejesp.provisorio.ws/" "Mozilla/5.0 (Linux; Android 6.0.1; D5833 Build/23.5.A.1.291) AppleWebKit/537.36 (KHTML	like Gecko) Chrome/51.0.2704.81 Mobile Safari/537.36"
143.107.180.20 - - [29/Sep/2016:16:59:14 -0300] "GET /wp-content/uploads/2015/02/10407307_812175295526593_1566167955731844376_n.png HTTP/1.1" 200 105577 "http://fejesp.provisorio.ws/" "Mozilla/5.0 (Linux; Android 6.0.1; D5833 Build/23.5.A.1.291) AppleWebKit/537.36 (KHTML	like Gecko) Chrome/51.0.2704.81 Mobile Safari/537.36"
143.107.180.20 - - [29/Sep/2016:16:59:14 -0300] "GET /wp-content/plugins/logo-slider/lgs_jquery.cycle2.js?ver=4.4.5 HTTP/1.1" 200 50056 "http://fejesp.provisorio.ws/" "Mozilla/5.0 (Linux; Android 6.0.1; D5833 Build/23.5.A.1.291) AppleWebKit/537.36 (KHTML	like Gecko) Chrome/51.0.2704.81 Mobile Safari/537.36"
143.107.180.20 - - [29/Sep/2016:16:59:14 -0300] "GET /wp-content/uploads/2015/02/13012700_927037417406777_7147789815857317900_n.png HTTP/1.1" 200 78854 "http://fejesp.provisorio.ws/" "Mozilla/5.0 (Linux; Android 6.0.1; D5833 Build/23.5.A.1.291) AppleWebKit/537.36 (KHTML	like Gecko) Chrome/51.0.2704.81 Mobile Safari/537.36"
143.107.180.20 - - [29/Sep/2016:16:59:15 -0300] "GET /wp-content/uploads/2015/02/13912565_1020976664646454_8325923101268959120_n.png HTTP/1.1" 200 283655 "http://fejesp.provisorio.ws/" "Mozilla/5.0 (Linux; Android 6.0.1; D5833 Build/23.5.A.1.291) AppleWebKit/537.36 (KHTML	like Gecko) Chrome/51.0.2704.81 Mobile Safari/537.36"
143.107.180.20 - - [29/Sep/2016:16:59:15 -0300] "GET /wp-content/uploads/2015/02/Sem-t%C3%ADtulo-1500x423.png HTTP/1.1" 200 638892 "http://fejesp.provisorio.ws/" "Mozilla/5.0 (Linux; Android 6.0.1; D5833 Build/23.5.A.1.291) AppleWebKit/537.36 (KHTML	like Gecko) Chrome/51.0.2704.81 Mobile Safari/537.36"
143.107.180.20 - - [29/Sep/2016:16:59:15 -0300] "GET /wp-content/uploads/2016/09/votorantim-180x180.png HTTP/1.1" 200 14827 "http://fejesp.provisorio.ws/" "Mozilla/5.0 (Linux; Android 6.0.1; D5833 Build/23.5.A.1.291) AppleWebKit/537.36 (KHTML	like Gecko) Chrome/51.0.2704.81 Mobile Safari/537.36"
143.107.180.20 - - [29/Sep/2016:16:59:15 -0300] "GET /wp-content/uploads/2016/07/capa_Fejesp-260x185.jpg HTTP/1.1" 200 11890 "http://fejesp.provisorio.ws/" "Mozilla/5.0 (Linux; Android 6.0.1; D5833 Build/23.5.A.1.291) AppleWebKit/537.36 (KHTML	like Gecko) Chrome/51.0.2704.81 Mobile Safari/537.36"
143.107.180.20 - - [29/Sep/2016:16:59:15 -0300] "GET /wp-content/uploads/2016/09/globo-120x120.png HTTP/1.1" 200 4732 "http://fejesp.provisorio.ws/" "Mozilla/5.0 (Linux; Android 6.0.1; D5833 Build/23.5.A.1.291) AppleWebKit/537.36 (KHTML	like Gecko) Chrome/51.0.2704.81 Mobile Safari/537.36"
143.107.180.20 - - [29/Sep/2016:16:59:15 -0300] "GET /wp-content/themes/enfold/images/background-images/dots-for-dark-background.png HTTP/1.1" 200 97 "http://fejesp.provisorio.ws/" "Mozilla/5.0 (Linux; Android 6.0.1; D5833 Build/23.5.A.1.291) AppleWebKit/537.36 (KHTML	like Gecko) Chrome/51.0.2704.81 Mobile Safari/537.36"
143.107.180.20 - - [29/Sep/2016:16:59:15 -0300] "GET /wp-content/uploads/2016/09/bosch-120x120.png HTTP/1.1" 200 6093 "http://fejesp.provisorio.ws/" "Mozilla/5.0 (Linux; Android 6.0.1; D5833 Build/23.5.A.1.291) AppleWebKit/537.36 (KHTML	like Gecko) Chrome/51.0.2704.81 Mobile Safari/537.36"
143.107.180.20 - - [29/Sep/2016:16:59:15 -0300] "GET /wp-content/uploads/2016/09/bridge-180x180.png HTTP/1.1" 200 15014 "http://fejesp.provisorio.ws/" "Mozilla/5.0 (Linux; Android 6.0.1; D5833 Build/23.5.A.1.291) AppleWebKit/537.36 (KHTML	like Gecko) Chrome/51.0.2704.81 Mobile Safari/537.36"
143.107.180.20 - - [29/Sep/2016:16:59:15 -0300] "GET /wp-content/uploads/2016/09/itau-120x120.png HTTP/1.1" 200 6480 "http://fejesp.provisorio.ws/" "Mozilla/5.0 (Linux; Android 6.0.1; D5833 Build/23.5.A.1.291) AppleWebKit/537.36 (KHTML	like Gecko) Chrome/51.0.2704.81 Mobile Safari/537.36"
143.107.180.20 - - [29/Sep/2016:16:59:15 -0300] "GET /wp-content/uploads/2016/09/ibvendas-180x180.png HTTP/1.1" 200 7511 "http://fejesp.provisorio.ws/" "Mozilla/5.0 (Linux; Android 6.0.1; D5833 Build/23.5.A.1.291) AppleWebKit/537.36 (KHTML	like Gecko) Chrome/51.0.2704.81 Mobile Safari/537.36"
143.107.180.20 - - [29/Sep/2016:16:59:15 -0300] "GET /wp-content/uploads/2016/09/FIESP-120x120.png HTTP/1.1" 200 8803 "http://fejesp.provisorio.ws/" "Mozilla/5.0 (Linux; Android 6.0.1; D5833 Build/23.5.A.1.291) AppleWebKit/537.36 (KHTML	like Gecko) Chrome/51.0.2704.81 Mobile Safari/537.36"
143.107.180.20 - - [29/Sep/2016:16:59:15 -0300] "GET /wp-content/uploads/2016/09/seja-trainee-180x180.png HTTP/1.1" 200 10824 "http://fejesp.provisorio.ws/" "Mozilla/5.0 (Linux; Android 6.0.1; D5833 Build/23.5.A.1.291) AppleWebKit/537.36 (KHTML	like Gecko) Chrome/51.0.2704.81 Mobile Safari/537.36"
143.107.180.20 - - [29/Sep/2016:16:59:15 -0300] "GET /wp-content/uploads/2016/09/governo-sp-180x180.png HTTP/1.1" 200 22345 "http://fejesp.provisorio.ws/" "Mozilla/5.0 (Linux; Android 6.0.1; D5833 Build/23.5.A.1.291) AppleWebKit/537.36 (KHTML	like Gecko) Chrome/51.0.2704.81 Mobile Safari/537.36"
143.107.180.20 - - [29/Sep/2016:16:59:15 -0300] "GET /wp-content/uploads/2016/09/felipelli-180x180.png HTTP/1.1" 200 5413 "http://fejesp.provisorio.ws/" "Mozilla/5.0 (Linux; Android 6.0.1; D5833 Build/23.5.A.1.291) AppleWebKit/537.36 (KHTML	like Gecko) Chrome/51.0.2704.81 Mobile Safari/537.36"
143.107.180.20 - - [29/Sep/2016:16:59:15 -0300] "GET /wp-content/uploads/2016/09/bain-180x180.png HTTP/1.1" 200 7387 "http://fejesp.provisorio.ws/" "Mozilla/5.0 (Linux; Android 6.0.1; D5833 Build/23.5.A.1.291) AppleWebKit/537.36 (KHTML	like Gecko) Chrome/51.0.2704.81 Mobile Safari/537.36"
143.107.180.20 - - [29/Sep/2016:16:59:15 -0300] "GET /wp-content/uploads/2016/09/fundacao-estudar-180x180.png HTTP/1.1" 200 7523 "http://fejesp.provisorio.ws/" "Mozilla/5.0 (Linux; Android 6.0.1; D5833 Build/23.5.A.1.291) AppleWebKit/537.36 (KHTML	like Gecko) Chrome/51.0.2704.81 Mobile Safari/537.36"
143.107.180.20 - - [29/Sep/2016:16:59:15 -0300] "GET /wp-content/uploads/2016/09/endeavor-180x180.png HTTP/1.1" 200 6518 "http://fejesp.provisorio.ws/" "Mozilla/5.0 (Linux; Android 6.0.1; D5833 Build/23.5.A.1.291) AppleWebKit/537.36 (KHTML	like Gecko) Chrome/51.0.2704.81 Mobile Safari/537.36"
143.107.180.20 - - [29/Sep/2016:16:59:15 -0300] "GET /wp-content/uploads/2016/09/ensina-brasil-180x180.png HTTP/1.1" 200 8081 "http://fejesp.provisorio.ws/" "Mozilla/5.0 (Linux; Android 6.0.1; D5833 Build/23.5.A.1.291) AppleWebKit/537.36 (KHTML	like Gecko) Chrome/51.0.2704.81 Mobile Safari/537.36"
143.107.180.20 - - [29/Sep/2016:16:59:15 -0300] "GET /wp-content/uploads/2016/09/vetorbrasil-Logo-maior-180x180.png HTTP/1.1" 200 9056 "http://fejesp.provisorio.ws/" "Mozilla/5.0 (Linux; Android 6.0.1; D5833 Build/23.5.A.1.291) AppleWebKit/537.36 (KHTML	like Gecko) Chrome/51.0.2704.81 Mobile Safari/537.36"
143.107.180.20 - - [29/Sep/2016:16:59:15 -0300] "GET /wp-content/uploads/2015/02/desat-laptop.jpg HTTP/1.1" 302 - "http://fejesp.provisorio.ws/" "Mozilla/5.0 (Linux; Android 6.0.1; D5833 Build/23.5.A.1.291) AppleWebKit/537.36 (KHTML	like Gecko) Chrome/51.0.2704.81 Mobile Safari/537.36"
143.107.180.20 - - [29/Sep/2016:16:59:15 -0300] "POST /?wc-ajax=get_refreshed_fragments HTTP/1.1" 200 278 "http://fejesp.provisorio.ws/" "Mozilla/5.0 (Linux; Android 6.0.1; D5833 Build/23.5.A.1.291) AppleWebKit/537.36 (KHTML	like Gecko) Chrome/51.0.2704.81 Mobile Safari/537.36"
143.107.180.20 - - [29/Sep/2016:16:59:17 -0300] "GET / HTTP/1.1" 200 64279 "http://fejesp.provisorio.ws/" "Mozilla/5.0 (Linux; Android 6.0.1; D5833 Build/23.5.A.1.291) AppleWebKit/537.36 (KHTML	like Gecko) Chrome/51.0.2704.81 Mobile Safari/537.36"
143.107.180.20 - - [29/Sep/2016:17:03:53 -0300] "GET / HTTP/1.1" 200 64281 "-" "Mozilla/5.0 (Linux; Android 6.0.1; D5833 Build/23.5.A.1.291) AppleWebKit/537.36 (KHTML	like Gecko) Chrome/51.0.2704.81 Mobile Safari/537.36"
143.107.180.20 - - [29/Sep/2016:17:03:56 -0300] "GET /wp-includes/js/jquery/jquery-migrate.min.js?ver=1.2.1 HTTP/1.1" 304 - "http://fejesp.provisorio.ws/" "Mozilla/5.0 (Linux; Android 6.0.1; D5833 Build/23.5.A.1.291) AppleWebKit/537.36 (KHTML	like Gecko) Chrome/51.0.2704.81 Mobile Safari/537.36"
143.107.180.20 - - [29/Sep/2016:17:03:56 -0300] "GET /wp-includes/js/jquery/jquery.js?ver=1.11.3 HTTP/1.1" 304 - "http://fejesp.provisorio.ws/" "Mozilla/5.0 (Linux; Android 6.0.1; D5833 Build/23.5.A.1.291) AppleWebKit/537.36 (KHTML	like Gecko) Chrome/51.0.2704.81 Mobile Safari/537.36"
143.107.180.20 - - [29/Sep/2016:17:03:56 -0300] "GET /wp-content/plugins/awesome-logos/js/awesome.logos.js?ver=1 HTTP/1.1" 304 - "http://fejesp.provisorio.ws/" "Mozilla/5.0 (Linux; Android 6.0.1; D5833 Build/23.5.A.1.291) AppleWebKit/537.36 (KHTML	like Gecko) Chrome/51.0.2704.81 Mobile Safari/537.36"
143.107.180.20 - - [29/Sep/2016:17:03:56 -0300] "GET /wp-content/plugins/easy-logo-slider/js/jquery.jcarousel.min.js?ver=4.4.5 HTTP/1.1" 304 - "http://fejesp.provisorio.ws/" "Mozilla/5.0 (Linux; Android 6.0.1; D5833 Build/23.5.A.1.291) AppleWebKit/537.36 (KHTML	like Gecko) Chrome/51.0.2704.81 Mobile Safari/537.36"
143.107.180.20 - - [29/Sep/2016:17:03:56 -0300] "GET /wp-content/themes/enfold/js/avia-compat.js?ver=2 HTTP/1.1" 304 - "http://fejesp.provisorio.ws/" "Mozilla/5.0 (Linux; Android 6.0.1; D5833 Build/23.5.A.1.291) AppleWebKit/537.36 (KHTML	like Gecko) Chrome/51.0.2704.81 Mobile Safari/537.36"
143.107.180.20 - - [29/Sep/2016:17:03:56 -0300] "GET /wp-content/plugins/lightweight-social-icons/css/style.css HTTP/1.1" 304 - "http://fejesp.provisorio.ws/" "Mozilla/5.0 (Linux; Android 6.0.1; D5833 Build/23.5.A.1.291) AppleWebKit/537.36 (KHTML	like Gecko) Chrome/51.0.2704.81 Mobile Safari/537.36"
143.107.180.20 - - [29/Sep/2016:17:03:56 -0300] "GET /wp-content/plugins/easy-logo-slider/js/jcarousel.responsive.js?ver=4.4.5 HTTP/1.1" 304 - "http://fejesp.provisorio.ws/" "Mozilla/5.0 (Linux; Android 6.0.1; D5833 Build/23.5.A.1.291) AppleWebKit/537.36 (KHTML	like Gecko) Chrome/51.0.2704.81 Mobile Safari/537.36"
143.107.180.20 - - [29/Sep/2016:17:03:56 -0300] "GET /wp-content/themes/enfold/config-woocommerce/woocommerce-mod.js?ver=1 HTTP/1.1" 304 - "http://fejesp.provisorio.ws/" "Mozilla/5.0 (Linux; Android 6.0.1; D5833 Build/23.5.A.1.291) AppleWebKit/537.36 (KHTML	like Gecko) Chrome/51.0.2704.81 Mobile Safari/537.36"
143.107.180.20 - - [29/Sep/2016:17:03:56 -0300] "GET /wp-content/plugins/woocommerce/assets/js/frontend/woocommerce.min.js?ver=2.5.2 HTTP/1.1" 304 - "http://fejesp.provisorio.ws/" "Mozilla/5.0 (Linux; Android 6.0.1; D5833 Build/23.5.A.1.291) AppleWebKit/537.36 (KHTML	like Gecko) Chrome/51.0.2704.81 Mobile Safari/537.36"
143.107.180.20 - - [29/Sep/2016:17:03:56 -0300] "GET /wp-content/plugins/woocommerce/assets/js/frontend/add-to-cart.min.js?ver=2.5.2 HTTP/1.1" 304 - "http://fejesp.provisorio.ws/" "Mozilla/5.0 (Linux; Android 6.0.1; D5833 Build/23.5.A.1.291) AppleWebKit/537.36 (KHTML	like Gecko) Chrome/51.0.2704.81 Mobile Safari/537.36"
143.107.180.20 - - [29/Sep/2016:17:03:56 -0300] "GET /wp-content/plugins/woocommerce/assets/js/jquery-cookie/jquery.cookie.min.js?ver=1.4.1 HTTP/1.1" 304 - "http://fejesp.provisorio.ws/" "Mozilla/5.0 (Linux; Android 6.0.1; D5833 Build/23.5.A.1.291) AppleWebKit/537.36 (KHTML	like Gecko) Chrome/51.0.2704.81 Mobile Safari/537.36"
143.107.180.20 - - [29/Sep/2016:17:03:56 -0300] "GET /wp-content/plugins/woocommerce/assets/js/jquery-blockui/jquery.blockUI.min.js?ver=2.70 HTTP/1.1" 304 - "http://fejesp.provisorio.ws/" "Mozilla/5.0 (Linux; Android 6.0.1; D5833 Build/23.5.A.1.291) AppleWebKit/537.36 (KHTML	like Gecko) Chrome/51.0.2704.81 Mobile Safari/537.36"
143.107.180.20 - - [29/Sep/2016:17:03:56 -0300] "GET /wp-content/plugins/woocommerce/assets/js/frontend/cart-fragments.min.js?ver=2.5.2 HTTP/1.1" 304 - "http://fejesp.provisorio.ws/" "Mozilla/5.0 (Linux; Android 6.0.1; D5833 Build/23.5.A.1.291) AppleWebKit/537.36 (KHTML	like Gecko) Chrome/51.0.2704.81 Mobile Safari/537.36"
143.107.180.20 - - [29/Sep/2016:17:03:56 -0300] "GET /wp-content/themes/enfold/js/shortcodes.js?ver=3 HTTP/1.1" 304 - "http://fejesp.provisorio.ws/" "Mozilla/5.0 (Linux; Android 6.0.1; D5833 Build/23.5.A.1.291) AppleWebKit/537.36 (KHTML	like Gecko) Chrome/51.0.2704.81 Mobile Safari/537.36"
143.107.180.20 - - [29/Sep/2016:17:03:56 -0300] "GET /wp-content/themes/enfold/js/avia.js?ver=3 HTTP/1.1" 304 - "http://fejesp.provisorio.ws/" "Mozilla/5.0 (Linux; Android 6.0.1; D5833 Build/23.5.A.1.291) AppleWebKit/537.36 (KHTML	like Gecko) Chrome/51.0.2704.81 Mobile Safari/537.36"
143.107.180.20 - - [29/Sep/2016:17:03:56 -0300] "GET /wp-content/themes/enfold/js/aviapopup/jquery.magnific-popup.min.js?ver=2 HTTP/1.1" 304 - "http://fejesp.provisorio.ws/" "Mozilla/5.0 (Linux; Android 6.0.1; D5833 Build/23.5.A.1.291) AppleWebKit/537.36 (KHTML	like Gecko) Chrome/51.0.2704.81 Mobile Safari/537.36"
143.107.180.20 - - [29/Sep/2016:17:03:56 -0300] "GET /wp-includes/js/mediaelement/wp-mediaelement.js?ver=4.4.5 HTTP/1.1" 304 - "http://fejesp.provisorio.ws/" "Mozilla/5.0 (Linux; Android 6.0.1; D5833 Build/23.5.A.1.291) AppleWebKit/537.36 (KHTML	like Gecko) Chrome/51.0.2704.81 Mobile Safari/537.36"
143.107.180.20 - - [29/Sep/2016:17:03:56 -0300] "GET /wp-includes/js/mediaelement/mediaelement-and-player.min.js?ver=2.18.1-a HTTP/1.1" 304 - "http://fejesp.provisorio.ws/" "Mozilla/5.0 (Linux; Android 6.0.1; D5833 Build/23.5.A.1.291) AppleWebKit/537.36 (KHTML	like Gecko) Chrome/51.0.2704.81 Mobile Safari/537.36"
143.107.180.20 - - [29/Sep/2016:17:03:56 -0300] "GET /wp-includes/js/comment-reply.min.js?ver=4.4.5 HTTP/1.1" 304 - "http://fejesp.provisorio.ws/" "Mozilla/5.0 (Linux; Android 6.0.1; D5833 Build/23.5.A.1.291) AppleWebKit/537.36 (KHTML	like Gecko) Chrome/51.0.2704.81 Mobile Safari/537.36"
143.107.180.20 - - [29/Sep/2016:17:03:56 -0300] "GET /wp-content/plugins/logo-slider/lgs_jquery.cycle2.js?ver=4.4.5 HTTP/1.1" 304 - "http://fejesp.provisorio.ws/" "Mozilla/5.0 (Linux; Android 6.0.1; D5833 Build/23.5.A.1.291) AppleWebKit/537.36 (KHTML	like Gecko) Chrome/51.0.2704.81 Mobile Safari/537.36"
143.107.180.20 - - [29/Sep/2016:17:03:56 -0300] "GET /wp-includes/js/wp-embed.min.js?ver=4.4.5 HTTP/1.1" 304 - "http://fejesp.provisorio.ws/" "Mozilla/5.0 (Linux; Android 6.0.1; D5833 Build/23.5.A.1.291) AppleWebKit/537.36 (KHTML	like Gecko) Chrome/51.0.2704.81 Mobile Safari/537.36"
143.107.180.20 - - [29/Sep/2016:17:03:58 -0300] "GET / HTTP/1.1" 200 64281 "http://fejesp.provisorio.ws/" "Mozilla/5.0 (Linux; Android 6.0.1; D5833 Build/23.5.A.1.291) AppleWebKit/537.36 (KHTML	like Gecko) Chrome/51.0.2704.81 Mobile Safari/537.36"
143.107.180.20 - - [29/Sep/2016:17:04:12 -0300] "GET /wp-content/uploads/2016/07/favicon-296x300.png HTTP/1.1" 200 7829 "http://fejesp.provisorio.ws/" "Mozilla/5.0 (Linux; Android 6.0.1; D5833 Build/23.5.A.1.291) AppleWebKit/537.36 (KHTML	like Gecko) Chrome/51.0.2704.81 Mobile Safari/537.36"
177.140.85.41 - - [29/Sep/2016:19:52:55 -0300] "GET / HTTP/1.1" 200 64279 "-" "Mozilla/5.0 (Windows NT 10.0; WOW64) AppleWebKit/537.36 (KHTML	like Gecko) Chrome/53.0.2785.116 Safari/537.36"
177.140.85.41 - - [29/Sep/2016:19:53:00 -0300] "GET /wp-content/themes/enfold/config-woocommerce/woocommerce-mod.css?ver=4.4.5 HTTP/1.1" 200 69933 "http://fejesp.provisorio.ws/" "Mozilla/5.0 (Windows NT 10.0; WOW64) AppleWebKit/537.36 (KHTML	like Gecko) Chrome/53.0.2785.116 Safari/537.36"
177.140.85.41 - - [29/Sep/2016:19:53:00 -0300] "GET /wp-content/themes/enfold/css/grid.css?ver=2 HTTP/1.1" 200 9090 "http://fejesp.provisorio.ws/" "Mozilla/5.0 (Windows NT 10.0; WOW64) AppleWebKit/537.36 (KHTML	like Gecko) Chrome/53.0.2785.116 Safari/537.36"
177.140.85.41 - - [29/Sep/2016:19:53:00 -0300] "GET /wp-content/themes/enfold/css/base.css?ver=2 HTTP/1.1" 200 13486 "http://fejesp.provisorio.ws/" "Mozilla/5.0 (Windows NT 10.0; WOW64) AppleWebKit/537.36 (KHTML	like Gecko) Chrome/53.0.2785.116 Safari/537.36"
177.140.85.41 - - [29/Sep/2016:19:53:00 -0300] "GET /wp-content/themes/enfold/css/layout.css?ver=2 HTTP/1.1" 200 100409 "http://fejesp.provisorio.ws/" "Mozilla/5.0 (Windows NT 10.0; WOW64) AppleWebKit/537.36 (KHTML	like Gecko) Chrome/53.0.2785.116 Safari/537.36"
177.140.85.41 - - [29/Sep/2016:19:53:00 -0300] "GET /wp-content/themes/enfold/css/shortcodes.css?ver=2 HTTP/1.1" 200 166418 "http://fejesp.provisorio.ws/" "Mozilla/5.0 (Windows NT 10.0; WOW64) AppleWebKit/537.36 (KHTML	like Gecko) Chrome/53.0.2785.116 Safari/537.36"
177.140.85.41 - - [29/Sep/2016:19:53:00 -0300] "GET /wp-content/themes/enfold/js/aviapopup/magnific-popup.css?ver=1 HTTP/1.1" 200 7640 "http://fejesp.provisorio.ws/" "Mozilla/5.0 (Windows NT 10.0; WOW64) AppleWebKit/537.36 (KHTML	like Gecko) Chrome/53.0.2785.116 Safari/537.36"
177.140.85.41 - - [29/Sep/2016:19:53:00 -0300] "GET /wp-content/themes/enfold/js/mediaelement/skin-1/mediaelementplayer.css?ver=1 HTTP/1.1" 200 18247 "http://fejesp.provisorio.ws/" "Mozilla/5.0 (Windows NT 10.0; WOW64) AppleWebKit/537.36 (KHTML	like Gecko) Chrome/53.0.2785.116 Safari/537.36"
177.140.85.41 - - [29/Sep/2016:19:53:00 -0300] "GET /wp-content/uploads/dynamic_avia/enfold_themekiller.com.css?ver=57e1bfceaf41f HTTP/1.1" 200 147052 "http://fejesp.provisorio.ws/" "Mozilla/5.0 (Windows NT 10.0; WOW64) AppleWebKit/537.36 (KHTML	like Gecko) Chrome/53.0.2785.116 Safari/537.36"
177.140.85.41 - - [29/Sep/2016:19:53:00 -0300] "GET /wp-content/themes/enfold/css/custom.css?ver=2 HTTP/1.1" 200 707 "http://fejesp.provisorio.ws/" "Mozilla/5.0 (Windows NT 10.0; WOW64) AppleWebKit/537.36 (KHTML	like Gecko) Chrome/53.0.2785.116 Safari/537.36"
177.140.85.41 - - [29/Sep/2016:19:53:00 -0300] "GET /wp-content/plugins/easy-logo-slider/css/jcarouselresponsive.css?ver=4.4.5 HTTP/1.1" 200 2010 "http://fejesp.provisorio.ws/" "Mozilla/5.0 (Windows NT 10.0; WOW64) AppleWebKit/537.36 (KHTML	like Gecko) Chrome/53.0.2785.116 Safari/537.36"
177.140.85.41 - - [29/Sep/2016:19:53:00 -0300] "GET /wp-content/plugins/easy-logo-slider/css/style-admin.css?ver=4.4.5 HTTP/1.1" 200 5249 "http://fejesp.provisorio.ws/" "Mozilla/5.0 (Windows NT 10.0; WOW64) AppleWebKit/537.36 (KHTML	like Gecko) Chrome/53.0.2785.116 Safari/537.36"
177.140.85.41 - - [29/Sep/2016:19:53:00 -0300] "GET /wp-content/plugins/lightweight-social-icons/css/style.css HTTP/1.1" 200 11137 "http://fejesp.provisorio.ws/" "Mozilla/5.0 (Windows NT 10.0; WOW64) AppleWebKit/537.36 (KHTML	like Gecko) Chrome/53.0.2785.116 Safari/537.36"
177.140.85.41 - - [29/Sep/2016:19:53:00 -0300] "GET /wp-includes/js/jquery/jquery.js?ver=1.11.3 HTTP/1.1" 200 95977 "http://fejesp.provisorio.ws/" "Mozilla/5.0 (Windows NT 10.0; WOW64) AppleWebKit/537.36 (KHTML	like Gecko) Chrome/53.0.2785.116 Safari/537.36"
177.140.85.41 - - [29/Sep/2016:19:53:00 -0300] "GET /wp-includes/js/jquery/jquery-migrate.min.js?ver=1.2.1 HTTP/1.1" 200 7200 "http://fejesp.provisorio.ws/" "Mozilla/5.0 (Windows NT 10.0; WOW64) AppleWebKit/537.36 (KHTML	like Gecko) Chrome/53.0.2785.116 Safari/537.36"
177.140.85.41 - - [29/Sep/2016:19:53:00 -0300] "GET /wp-content/plugins/awesome-logos/js/awesome.logos.js?ver=1 HTTP/1.1" 200 6468 "http://fejesp.provisorio.ws/" "Mozilla/5.0 (Windows NT 10.0; WOW64) AppleWebKit/537.36 (KHTML	like Gecko) Chrome/53.0.2785.116 Safari/537.36"
177.140.85.41 - - [29/Sep/2016:19:53:00 -0300] "GET /wp-content/themes/enfold/js/avia-compat.js?ver=2 HTTP/1.1" 200 2106 "http://fejesp.provisorio.ws/" "Mozilla/5.0 (Windows NT 10.0; WOW64) AppleWebKit/537.36 (KHTML	like Gecko) Chrome/53.0.2785.116 Safari/537.36"
177.140.85.41 - - [29/Sep/2016:19:53:00 -0300] "GET /wp-content/plugins/easy-logo-slider/js/jquery.jcarousel.min.js?ver=4.4.5 HTTP/1.1" 200 17494 "http://fejesp.provisorio.ws/" "Mozilla/5.0 (Windows NT 10.0; WOW64) AppleWebKit/537.36 (KHTML	like Gecko) Chrome/53.0.2785.116 Safari/537.36"
177.140.85.41 - - [29/Sep/2016:19:53:00 -0300] "GET /wp-content/plugins/easy-logo-slider/js/jcarousel.responsive.js?ver=4.4.5 HTTP/1.1" 200 2331 "http://fejesp.provisorio.ws/" "Mozilla/5.0 (Windows NT 10.0; WOW64) AppleWebKit/537.36 (KHTML	like Gecko) Chrome/53.0.2785.116 Safari/537.36"
177.140.85.41 - - [29/Sep/2016:19:53:00 -0300] "GET /wp-content/themes/enfold/config-woocommerce/woocommerce-mod.js?ver=1 HTTP/1.1" 200 6942 "http://fejesp.provisorio.ws/" "Mozilla/5.0 (Windows NT 10.0; WOW64) AppleWebKit/537.36 (KHTML	like Gecko) Chrome/53.0.2785.116 Safari/537.36"
177.140.85.41 - - [29/Sep/2016:19:53:00 -0300] "GET /wp-content/plugins/woocommerce/assets/js/frontend/add-to-cart.min.js?ver=2.5.2 HTTP/1.1" 200 1731 "http://fejesp.provisorio.ws/" "Mozilla/5.0 (Windows NT 10.0; WOW64) AppleWebKit/537.36 (KHTML	like Gecko) Chrome/53.0.2785.116 Safari/537.36"
177.140.85.41 - - [29/Sep/2016:19:53:00 -0300] "GET /wp-content/plugins/woocommerce/assets/js/jquery-blockui/jquery.blockUI.min.js?ver=2.70 HTTP/1.1" 200 9565 "http://fejesp.provisorio.ws/" "Mozilla/5.0 (Windows NT 10.0; WOW64) AppleWebKit/537.36 (KHTML	like Gecko) Chrome/53.0.2785.116 Safari/537.36"
177.140.85.41 - - [29/Sep/2016:19:53:00 -0300] "GET /wp-content/plugins/woocommerce/assets/js/frontend/woocommerce.min.js?ver=2.5.2 HTTP/1.1" 200 277 "http://fejesp.provisorio.ws/" "Mozilla/5.0 (Windows NT 10.0; WOW64) AppleWebKit/537.36 (KHTML	like Gecko) Chrome/53.0.2785.116 Safari/537.36"
177.140.85.41 - - [29/Sep/2016:19:53:00 -0300] "GET /wp-content/plugins/woocommerce/assets/js/jquery-cookie/jquery.cookie.min.js?ver=1.4.1 HTTP/1.1" 200 1414 "http://fejesp.provisorio.ws/" "Mozilla/5.0 (Windows NT 10.0; WOW64) AppleWebKit/537.36 (KHTML	like Gecko) Chrome/53.0.2785.116 Safari/537.36"
177.140.85.41 - - [29/Sep/2016:19:53:01 -0300] "GET /wp-content/plugins/woocommerce/assets/js/frontend/cart-fragments.min.js?ver=2.5.2 HTTP/1.1" 200 2287 "http://fejesp.provisorio.ws/" "Mozilla/5.0 (Windows NT 10.0; WOW64) AppleWebKit/537.36 (KHTML	like Gecko) Chrome/53.0.2785.116 Safari/537.36"
177.140.85.41 - - [29/Sep/2016:19:53:01 -0300] "GET /wp-content/themes/enfold/js/avia.js?ver=3 HTTP/1.1" 200 111220 "http://fejesp.provisorio.ws/" "Mozilla/5.0 (Windows NT 10.0; WOW64) AppleWebKit/537.36 (KHTML	like Gecko) Chrome/53.0.2785.116 Safari/537.36"
177.140.85.41 - - [29/Sep/2016:19:53:01 -0300] "GET /wp-content/themes/enfold/js/shortcodes.js?ver=3 HTTP/1.1" 200 140050 "http://fejesp.provisorio.ws/" "Mozilla/5.0 (Windows NT 10.0; WOW64) AppleWebKit/537.36 (KHTML	like Gecko) Chrome/53.0.2785.116 Safari/537.36"
177.140.85.41 - - [29/Sep/2016:19:53:01 -0300] "GET /wp-content/themes/enfold/js/aviapopup/jquery.magnific-popup.min.js?ver=2 HTTP/1.1" 200 20947 "http://fejesp.provisorio.ws/" "Mozilla/5.0 (Windows NT 10.0; WOW64) AppleWebKit/537.36 (KHTML	like Gecko) Chrome/53.0.2785.116 Safari/537.36"
177.140.85.41 - - [29/Sep/2016:19:53:01 -0300] "GET /wp-includes/js/mediaelement/mediaelement-and-player.min.js?ver=2.18.1-a HTTP/1.1" 200 80671 "http://fejesp.provisorio.ws/" "Mozilla/5.0 (Windows NT 10.0; WOW64) AppleWebKit/537.36 (KHTML	like Gecko) Chrome/53.0.2785.116 Safari/537.36"
177.140.85.41 - - [29/Sep/2016:19:53:01 -0300] "GET /wp-includes/js/mediaelement/wp-mediaelement.js?ver=4.4.5 HTTP/1.1" 200 1537 "http://fejesp.provisorio.ws/" "Mozilla/5.0 (Windows NT 10.0; WOW64) AppleWebKit/537.36 (KHTML	like Gecko) Chrome/53.0.2785.116 Safari/537.36"
177.140.85.41 - - [29/Sep/2016:19:53:01 -0300] "GET /wp-includes/js/comment-reply.min.js?ver=4.4.5 HTTP/1.1" 200 1078 "http://fejesp.provisorio.ws/" "Mozilla/5.0 (Windows NT 10.0; WOW64) AppleWebKit/537.36 (KHTML	like Gecko) Chrome/53.0.2785.116 Safari/537.36"
177.140.85.41 - - [29/Sep/2016:19:53:01 -0300] "GET /wp-content/plugins/logo-slider/lgs_jquery.cycle2.js?ver=4.4.5 HTTP/1.1" 200 50056 "http://fejesp.provisorio.ws/" "Mozilla/5.0 (Windows NT 10.0; WOW64) AppleWebKit/537.36 (KHTML	like Gecko) Chrome/53.0.2785.116 Safari/537.36"
177.140.85.41 - - [29/Sep/2016:19:53:01 -0300] "GET /wp-includes/js/wp-embed.min.js?ver=4.4.5 HTTP/1.1" 200 1403 "http://fejesp.provisorio.ws/" "Mozilla/5.0 (Windows NT 10.0; WOW64) AppleWebKit/537.36 (KHTML	like Gecko) Chrome/53.0.2785.116 Safari/537.36"
177.140.85.41 - - [29/Sep/2016:19:53:01 -0300] "GET /wp-content/uploads/2016/07/logo-branco-menu-300x142.png HTTP/1.1" 200 7325 "http://fejesp.provisorio.ws/" "Mozilla/5.0 (Windows NT 10.0; WOW64) AppleWebKit/537.36 (KHTML	like Gecko) Chrome/53.0.2785.116 Safari/537.36"
177.140.85.41 - - [29/Sep/2016:19:53:01 -0300] "GET /wp-content/uploads/2015/02/Logotipo-Fejesp_branco-300x104.png HTTP/1.1" 200 8429 "http://fejesp.provisorio.ws/" "Mozilla/5.0 (Windows NT 10.0; WOW64) AppleWebKit/537.36 (KHTML	like Gecko) Chrome/53.0.2785.116 Safari/537.36"
177.140.85.41 - - [29/Sep/2016:19:53:01 -0300] "GET /wp-content/uploads/2015/02/10407307_812175295526593_1566167955731844376_n.png HTTP/1.1" 200 105577 "http://fejesp.provisorio.ws/" "Mozilla/5.0 (Windows NT 10.0; WOW64) AppleWebKit/537.36 (KHTML	like Gecko) Chrome/53.0.2785.116 Safari/537.36"
177.140.85.41 - - [29/Sep/2016:19:53:01 -0300] "GET /wp-content/uploads/2015/02/13012700_927037417406777_7147789815857317900_n.png HTTP/1.1" 200 78854 "http://fejesp.provisorio.ws/" "Mozilla/5.0 (Windows NT 10.0; WOW64) AppleWebKit/537.36 (KHTML	like Gecko) Chrome/53.0.2785.116 Safari/537.36"
177.140.85.41 - - [29/Sep/2016:19:53:01 -0300] "GET /wp-content/uploads/2015/02/13912565_1020976664646454_8325923101268959120_n.png HTTP/1.1" 200 283655 "http://fejesp.provisorio.ws/" "Mozilla/5.0 (Windows NT 10.0; WOW64) AppleWebKit/537.36 (KHTML	like Gecko) Chrome/53.0.2785.116 Safari/537.36"
177.140.85.41 - - [29/Sep/2016:19:53:01 -0300] "GET /wp-content/uploads/2015/02/Sem-t%C3%ADtulo-1500x423.png HTTP/1.1" 200 638892 "http://fejesp.provisorio.ws/" "Mozilla/5.0 (Windows NT 10.0; WOW64) AppleWebKit/537.36 (KHTML	like Gecko) Chrome/53.0.2785.116 Safari/537.36"
177.140.85.41 - - [29/Sep/2016:19:53:01 -0300] "GET /wp-content/themes/enfold/config-templatebuilder/avia-template-builder/assets/fonts/entypo-fontello.woff?v=3 HTTP/1.1" 200 30804 "http://fejesp.provisorio.ws/" "Mozilla/5.0 (Windows NT 10.0; WOW64) AppleWebKit/537.36 (KHTML	like Gecko) Chrome/53.0.2785.116 Safari/537.36"
177.140.85.41 - - [29/Sep/2016:19:53:01 -0300] "GET /wp-content/uploads/2016/07/capa_Fejesp-260x185.jpg HTTP/1.1" 200 11890 "http://fejesp.provisorio.ws/" "Mozilla/5.0 (Windows NT 10.0; WOW64) AppleWebKit/537.36 (KHTML	like Gecko) Chrome/53.0.2785.116 Safari/537.36"
177.140.85.41 - - [29/Sep/2016:19:53:01 -0300] "GET /wp-content/plugins/lightweight-social-icons/fonts/fontello.woff?13736647 HTTP/1.1" 200 14628 "http://fejesp.provisorio.ws/wp-content/plugins/lightweight-social-icons/css/style.css" "Mozilla/5.0 (Windows NT 10.0; WOW64) AppleWebKit/537.36 (KHTML	like Gecko) Chrome/53.0.2785.116 Safari/537.36"
177.140.85.41 - - [29/Sep/2016:19:53:01 -0300] "GET /wp-content/uploads/2016/09/votorantim-120x120.png HTTP/1.1" 200 6714 "http://fejesp.provisorio.ws/" "Mozilla/5.0 (Windows NT 10.0; WOW64) AppleWebKit/537.36 (KHTML	like Gecko) Chrome/53.0.2785.116 Safari/537.36"
177.140.85.41 - - [29/Sep/2016:19:53:01 -0300] "GET /wp-content/uploads/2016/09/globo-120x120.png HTTP/1.1" 200 4732 "http://fejesp.provisorio.ws/" "Mozilla/5.0 (Windows NT 10.0; WOW64) AppleWebKit/537.36 (KHTML	like Gecko) Chrome/53.0.2785.116 Safari/537.36"
177.140.85.41 - - [29/Sep/2016:19:53:01 -0300] "GET /wp-content/uploads/2016/09/bosch-120x120.png HTTP/1.1" 200 6093 "http://fejesp.provisorio.ws/" "Mozilla/5.0 (Windows NT 10.0; WOW64) AppleWebKit/537.36 (KHTML	like Gecko) Chrome/53.0.2785.116 Safari/537.36"
177.140.85.41 - - [29/Sep/2016:19:53:01 -0300] "GET /wp-content/uploads/2016/09/bridge-120x120.png HTTP/1.1" 200 7540 "http://fejesp.provisorio.ws/" "Mozilla/5.0 (Windows NT 10.0; WOW64) AppleWebKit/537.36 (KHTML	like Gecko) Chrome/53.0.2785.116 Safari/537.36"
177.140.85.41 - - [29/Sep/2016:19:53:01 -0300] "GET /wp-content/uploads/2016/09/ibvendas-120x120.png HTTP/1.1" 200 3797 "http://fejesp.provisorio.ws/" "Mozilla/5.0 (Windows NT 10.0; WOW64) AppleWebKit/537.36 (KHTML	like Gecko) Chrome/53.0.2785.116 Safari/537.36"
177.140.85.41 - - [29/Sep/2016:19:53:01 -0300] "GET /wp-content/uploads/2016/09/itau-120x120.png HTTP/1.1" 200 6480 "http://fejesp.provisorio.ws/" "Mozilla/5.0 (Windows NT 10.0; WOW64) AppleWebKit/537.36 (KHTML	like Gecko) Chrome/53.0.2785.116 Safari/537.36"
177.140.85.41 - - [29/Sep/2016:19:53:01 -0300] "GET /wp-content/uploads/2016/09/FIESP-120x120.png HTTP/1.1" 200 8803 "http://fejesp.provisorio.ws/" "Mozilla/5.0 (Windows NT 10.0; WOW64) AppleWebKit/537.36 (KHTML	like Gecko) Chrome/53.0.2785.116 Safari/537.36"
177.140.85.41 - - [29/Sep/2016:19:53:01 -0300] "GET /wp-content/uploads/2016/09/seja-trainee-120x120.png HTTP/1.1" 200 4889 "http://fejesp.provisorio.ws/" "Mozilla/5.0 (Windows NT 10.0; WOW64) AppleWebKit/537.36 (KHTML	like Gecko) Chrome/53.0.2785.116 Safari/537.36"
177.140.85.41 - - [29/Sep/2016:19:53:01 -0300] "GET /wp-content/uploads/2016/09/governo-sp-120x120.png HTTP/1.1" 200 10836 "http://fejesp.provisorio.ws/" "Mozilla/5.0 (Windows NT 10.0; WOW64) AppleWebKit/537.36 (KHTML	like Gecko) Chrome/53.0.2785.116 Safari/537.36"
177.140.85.41 - - [29/Sep/2016:19:53:01 -0300] "GET /wp-content/uploads/2016/09/bain-120x120.png HTTP/1.1" 200 4450 "http://fejesp.provisorio.ws/" "Mozilla/5.0 (Windows NT 10.0; WOW64) AppleWebKit/537.36 (KHTML	like Gecko) Chrome/53.0.2785.116 Safari/537.36"
177.140.85.41 - - [29/Sep/2016:19:53:01 -0300] "GET /wp-content/uploads/2016/09/felipelli-120x120.png HTTP/1.1" 200 2987 "http://fejesp.provisorio.ws/" "Mozilla/5.0 (Windows NT 10.0; WOW64) AppleWebKit/537.36 (KHTML	like Gecko) Chrome/53.0.2785.116 Safari/537.36"
177.140.85.41 - - [29/Sep/2016:19:53:01 -0300] "GET /wp-content/uploads/2016/09/endeavor-120x120.png HTTP/1.1" 200 3817 "http://fejesp.provisorio.ws/" "Mozilla/5.0 (Windows NT 10.0; WOW64) AppleWebKit/537.36 (KHTML	like Gecko) Chrome/53.0.2785.116 Safari/537.36"
177.140.85.41 - - [29/Sep/2016:19:53:01 -0300] "GET /wp-content/uploads/2016/09/fundacao-estudar-120x120.png HTTP/1.1" 200 4217 "http://fejesp.provisorio.ws/" "Mozilla/5.0 (Windows NT 10.0; WOW64) AppleWebKit/537.36 (KHTML	like Gecko) Chrome/53.0.2785.116 Safari/537.36"
177.140.85.41 - - [29/Sep/2016:19:53:01 -0300] "GET /wp-content/uploads/2016/09/ensina-brasil-120x120.png HTTP/1.1" 200 4983 "http://fejesp.provisorio.ws/" "Mozilla/5.0 (Windows NT 10.0; WOW64) AppleWebKit/537.36 (KHTML	like Gecko) Chrome/53.0.2785.116 Safari/537.36"
177.140.85.41 - - [29/Sep/2016:19:53:01 -0300] "GET /wp-content/uploads/2016/09/vetorbrasil-Logo-maior-120x120.png HTTP/1.1" 200 5026 "http://fejesp.provisorio.ws/" "Mozilla/5.0 (Windows NT 10.0; WOW64) AppleWebKit/537.36 (KHTML	like Gecko) Chrome/53.0.2785.116 Safari/537.36"
177.140.85.41 - - [29/Sep/2016:19:53:01 -0300] "GET /wp-includes/js/wp-emoji-release.min.js?ver=4.4.5 HTTP/1.1" 200 33932 "http://fejesp.provisorio.ws/" "Mozilla/5.0 (Windows NT 10.0; WOW64) AppleWebKit/537.36 (KHTML	like Gecko) Chrome/53.0.2785.116 Safari/537.36"
177.140.85.41 - - [29/Sep/2016:19:53:01 -0300] "GET /wp-content/themes/enfold/images/background-images/dots-for-dark-background.png HTTP/1.1" 200 97 "http://fejesp.provisorio.ws/" "Mozilla/5.0 (Windows NT 10.0; WOW64) AppleWebKit/537.36 (KHTML	like Gecko) Chrome/53.0.2785.116 Safari/537.36"
177.140.85.41 - - [29/Sep/2016:19:53:01 -0300] "GET /wp-content/themes/enfold/css/print.css?ver=1 HTTP/1.1" 200 4858 "http://fejesp.provisorio.ws/" "Mozilla/5.0 (Windows NT 10.0; WOW64) AppleWebKit/537.36 (KHTML	like Gecko) Chrome/53.0.2785.116 Safari/537.36"
177.140.85.41 - - [29/Sep/2016:19:53:02 -0300] "POST /?wc-ajax=get_refreshed_fragments HTTP/1.1" 200 278 "http://fejesp.provisorio.ws/" "Mozilla/5.0 (Windows NT 10.0; WOW64) AppleWebKit/537.36 (KHTML	like Gecko) Chrome/53.0.2785.116 Safari/537.36"
191.252.51.214 - - [29/Sep/2016:19:52:57 -0300] "POST /wp-cron.php?doing_wp_cron=1475189577.1271100044250488281250 HTTP/1.0" 200 - "-" "WordPress/4.4.5; http://fejesp.provisorio.ws"
177.140.85.41 - - [29/Sep/2016:19:53:07 -0300] "GET /wp-content/uploads/2016/07/favicon-296x300.png HTTP/1.1" 200 7829 "http://fejesp.provisorio.ws/" "Mozilla/5.0 (Windows NT 10.0; WOW64) AppleWebKit/537.36 (KHTML	like Gecko) Chrome/53.0.2785.116 Safari/537.36"
177.140.85.41 - - [29/Sep/2016:19:53:56 -0300] "GET /contrate/ HTTP/1.1" 200 17367 "http://fejesp.provisorio.ws/" "Mozilla/5.0 (Windows NT 10.0; WOW64) AppleWebKit/537.36 (KHTML	like Gecko) Chrome/53.0.2785.116 Safari/537.36"
177.140.85.41 - - [29/Sep/2016:19:53:57 -0300] "GET /contrate/administracao-e-negocios/ HTTP/1.1" 200 28549 "http://fejesp.provisorio.ws/" "Mozilla/5.0 (Windows NT 10.0; WOW64) AppleWebKit/537.36 (KHTML	like Gecko) Chrome/53.0.2785.116 Safari/537.36"
187.180.187.227 - - [29/Sep/2016:21:14:22 -0300] "GET /wp-admin/post.php?post=921&action=edit HTTP/1.1" 302 - "-" "Mozilla/5.0 (Windows NT 6.2; WOW64) AppleWebKit/537.36 (KHTML	like Gecko) Chrome/53.0.2785.116 Safari/537.36"
191.252.51.214 - - [29/Sep/2016:21:14:25 -0300] "POST /wp-cron.php?doing_wp_cron=1475194465.1300899982452392578125 HTTP/1.0" 200 - "-" "WordPress/4.4.5; http://fejesp.provisorio.ws"
187.180.187.227 - - [29/Sep/2016:21:14:24 -0300] "GET /wp-admin/post.php?post=921&action=edit HTTP/1.1" 302 - "-" "Mozilla/5.0 (Windows NT 6.2; WOW64) AppleWebKit/537.36 (KHTML	like Gecko) Chrome/53.0.2785.116 Safari/537.36"
187.180.187.227 - - [29/Sep/2016:21:14:27 -0300] "GET /wp-admin/post.php HTTP/1.1" 302 - "-" "Mozilla/5.0 (Windows NT 6.2; WOW64) AppleWebKit/537.36 (KHTML	like Gecko) Chrome/53.0.2785.116 Safari/537.36"
187.180.187.227 - - [29/Sep/2016:21:14:29 -0300] "GET /wp-login.php?redirect_to=http%3A%2F%2Ffejesp.provisorio.ws%2Fwp-admin%2Fpost.php&reauth=1 HTTP/1.1" 200 6061 "-" "Mozilla/5.0 (Windows NT 6.2; WOW64) AppleWebKit/537.36 (KHTML	like Gecko) Chrome/53.0.2785.116 Safari/537.36"
187.180.187.227 - - [29/Sep/2016:21:14:31 -0300] "GET /wp-includes/css/buttons.min.css?ver=4.4.5 HTTP/1.1" 200 6361 "http://fejesp.provisorio.ws/wp-login.php?redirect_to=http%3A%2F%2Ffejesp.provisorio.ws%2Fwp-admin%2Fpost.php&reauth=1" "Mozilla/5.0 (Windows NT 6.2; WOW64) AppleWebKit/537.36 (KHTML	like Gecko) Chrome/53.0.2785.116 Safari/537.36"
187.180.187.227 - - [29/Sep/2016:21:14:31 -0300] "GET /wp-includes/js/jquery/jquery-migrate.min.js?ver=1.2.1 HTTP/1.1" 200 7200 "http://fejesp.provisorio.ws/wp-login.php?redirect_to=http%3A%2F%2Ffejesp.provisorio.ws%2Fwp-admin%2Fpost.php&reauth=1" "Mozilla/5.0 (Windows NT 6.2; WOW64) AppleWebKit/537.36 (KHTML	like Gecko) Chrome/53.0.2785.116 Safari/537.36"
187.180.187.227 - - [29/Sep/2016:21:14:31 -0300] "GET /wp-includes/js/jquery/jquery.js?ver=1.11.3 HTTP/1.1" 200 95977 "http://fejesp.provisorio.ws/wp-login.php?redirect_to=http%3A%2F%2Ffejesp.provisorio.ws%2Fwp-admin%2Fpost.php&reauth=1" "Mozilla/5.0 (Windows NT 6.2; WOW64) AppleWebKit/537.36 (KHTML	like Gecko) Chrome/53.0.2785.116 Safari/537.36"
187.180.187.227 - - [29/Sep/2016:21:14:31 -0300] "GET /wp-content/plugins/awesome-logos/js/awesome.logos.js?ver=1 HTTP/1.1" 200 6468 "http://fejesp.provisorio.ws/wp-login.php?redirect_to=http%3A%2F%2Ffejesp.provisorio.ws%2Fwp-admin%2Fpost.php&reauth=1" "Mozilla/5.0 (Windows NT 6.2; WOW64) AppleWebKit/537.36 (KHTML	like Gecko) Chrome/53.0.2785.116 Safari/537.36"
187.180.187.227 - - [29/Sep/2016:21:14:31 -0300] "GET /wp-includes/css/dashicons.min.css?ver=4.4.5 HTTP/1.1" 200 46136 "http://fejesp.provisorio.ws/wp-login.php?redirect_to=http%3A%2F%2Ffejesp.provisorio.ws%2Fwp-admin%2Fpost.php&reauth=1" "Mozilla/5.0 (Windows NT 6.2; WOW64) AppleWebKit/537.36 (KHTML	like Gecko) Chrome/53.0.2785.116 Safari/537.36"
187.180.187.227 - - [29/Sep/2016:21:14:31 -0300] "GET /wp-admin/css/login.min.css?ver=4.4.5 HTTP/1.1" 200 24630 "http://fejesp.provisorio.ws/wp-login.php?redirect_to=http%3A%2F%2Ffejesp.provisorio.ws%2Fwp-admin%2Fpost.php&reauth=1" "Mozilla/5.0 (Windows NT 6.2; WOW64) AppleWebKit/537.36 (KHTML	like Gecko) Chrome/53.0.2785.116 Safari/537.36"
187.180.187.227 - - [29/Sep/2016:21:14:31 -0300] "GET /wp-content/plugins/easy-logo-slider/js/jquery.jcarousel.min.js?ver=4.4.5 HTTP/1.1" 200 17494 "http://fejesp.provisorio.ws/wp-login.php?redirect_to=http%3A%2F%2Ffejesp.provisorio.ws%2Fwp-admin%2Fpost.php&reauth=1" "Mozilla/5.0 (Windows NT 6.2; WOW64) AppleWebKit/537.36 (KHTML	like Gecko) Chrome/53.0.2785.116 Safari/537.36"
187.180.187.227 - - [29/Sep/2016:21:14:31 -0300] "GET /wp-content/plugins/easy-logo-slider/js/jcarousel.responsive.js?ver=4.4.5 HTTP/1.1" 200 2331 "http://fejesp.provisorio.ws/wp-login.php?redirect_to=http%3A%2F%2Ffejesp.provisorio.ws%2Fwp-admin%2Fpost.php&reauth=1" "Mozilla/5.0 (Windows NT 6.2; WOW64) AppleWebKit/537.36 (KHTML	like Gecko) Chrome/53.0.2785.116 Safari/537.36"
187.180.187.227 - - [29/Sep/2016:21:14:31 -0300] "GET /wp-content/themes/enfold/config-woocommerce/woocommerce-mod.css?ver=4.4.5 HTTP/1.1" 200 69933 "http://fejesp.provisorio.ws/wp-login.php?redirect_to=http%3A%2F%2Ffejesp.provisorio.ws%2Fwp-admin%2Fpost.php&reauth=1" "Mozilla/5.0 (Windows NT 6.2; WOW64) AppleWebKit/537.36 (KHTML	like Gecko) Chrome/53.0.2785.116 Safari/537.36"
187.180.187.227 - - [29/Sep/2016:21:14:31 -0300] "GET /wp-content/plugins/easy-logo-slider/css/jcarouselresponsive.css?ver=4.4.5 HTTP/1.1" 200 2010 "http://fejesp.provisorio.ws/wp-login.php?redirect_to=http%3A%2F%2Ffejesp.provisorio.ws%2Fwp-admin%2Fpost.php&reauth=1" "Mozilla/5.0 (Windows NT 6.2; WOW64) AppleWebKit/537.36 (KHTML	like Gecko) Chrome/53.0.2785.116 Safari/537.36"
187.180.187.227 - - [29/Sep/2016:21:14:31 -0300] "GET /wp-content/plugins/easy-logo-slider/css/style-admin.css?ver=4.4.5 HTTP/1.1" 200 5249 "http://fejesp.provisorio.ws/wp-login.php?redirect_to=http%3A%2F%2Ffejesp.provisorio.ws%2Fwp-admin%2Fpost.php&reauth=1" "Mozilla/5.0 (Windows NT 6.2; WOW64) AppleWebKit/537.36 (KHTML	like Gecko) Chrome/53.0.2785.116 Safari/537.36"
187.180.187.227 - - [29/Sep/2016:21:14:31 -0300] "GET /wp-content/themes/enfold/config-woocommerce/woocommerce-mod.js?ver=1 HTTP/1.1" 200 6942 "http://fejesp.provisorio.ws/wp-login.php?redirect_to=http%3A%2F%2Ffejesp.provisorio.ws%2Fwp-admin%2Fpost.php&reauth=1" "Mozilla/5.0 (Windows NT 6.2; WOW64) AppleWebKit/537.36 (KHTML	like Gecko) Chrome/53.0.2785.116 Safari/537.36"
187.180.187.227 - - [29/Sep/2016:21:14:31 -0300] "GET /wp-content/plugins/logo-slider/lgs_jquery.cycle2.js?ver=4.4.5 HTTP/1.1" 200 50056 "http://fejesp.provisorio.ws/wp-login.php?redirect_to=http%3A%2F%2Ffejesp.provisorio.ws%2Fwp-admin%2Fpost.php&reauth=1" "Mozilla/5.0 (Windows NT 6.2; WOW64) AppleWebKit/537.36 (KHTML	like Gecko) Chrome/53.0.2785.116 Safari/537.36"
187.180.187.227 - - [29/Sep/2016:21:14:32 -0300] "GET /wp-login.php?redirect_to=http%3A%2F%2Ffejesp.provisorio.ws%2Fwp-admin%2Fpost.php&reauth=1 HTTP/1.1" 200 6061 "http://fejesp.provisorio.ws/wp-login.php?redirect_to=http%3A%2F%2Ffejesp.provisorio.ws%2Fwp-admin%2Fpost.php&reauth=1" "Mozilla/5.0 (Windows NT 6.2; WOW64) AppleWebKit/537.36 (KHTML	like Gecko) Chrome/53.0.2785.116 Safari/537.36"
187.180.187.227 - - [29/Sep/2016:21:14:32 -0300] "GET /wp-content/uploads/2015/02/offic2.jpg HTTP/1.1" 302 - "http://fejesp.provisorio.ws/wp-login.php?redirect_to=http%3A%2F%2Ffejesp.provisorio.ws%2Fwp-admin%2Fpost.php&reauth=1" "Mozilla/5.0 (Windows NT 6.2; WOW64) AppleWebKit/537.36 (KHTML	like Gecko) Chrome/53.0.2785.116 Safari/537.36"
187.180.187.227 - - [29/Sep/2016:21:14:32 -0300] "GET /wp-content/uploads/2016/01/WCM-agencia-web-branco.png HTTP/1.1" 302 - "http://fejesp.provisorio.ws/wp-login.php?redirect_to=http%3A%2F%2Ffejesp.provisorio.ws%2Fwp-admin%2Fpost.php&reauth=1" "Mozilla/5.0 (Windows NT 6.2; WOW64) AppleWebKit/537.36 (KHTML	like Gecko) Chrome/53.0.2785.116 Safari/537.36"
187.180.187.227 - - [29/Sep/2016:21:14:34 -0300] "GET / HTTP/1.1" 200 64277 "http://fejesp.provisorio.ws/wp-login.php?redirect_to=http%3A%2F%2Ffejesp.provisorio.ws%2Fwp-admin%2Fpost.php&reauth=1" "Mozilla/5.0 (Windows NT 6.2; WOW64) AppleWebKit/537.36 (KHTML	like Gecko) Chrome/53.0.2785.116 Safari/537.36"
187.180.187.227 - - [29/Sep/2016:21:14:36 -0300] "POST /wp-login.php HTTP/1.1" 200 6914 "http://fejesp.provisorio.ws/wp-login.php?redirect_to=http%3A%2F%2Ffejesp.provisorio.ws%2Fwp-admin%2Fpost.php&reauth=1" "Mozilla/5.0 (Windows NT 6.2; WOW64) AppleWebKit/537.36 (KHTML	like Gecko) Chrome/53.0.2785.116 Safari/537.36"
187.180.187.227 - - [29/Sep/2016:21:14:37 -0300] "GET / HTTP/1.1" 200 64281 "http://fejesp.provisorio.ws/wp-login.php?redirect_to=http%3A%2F%2Ffejesp.provisorio.ws%2Fwp-admin%2Fpost.php&reauth=1" "Mozilla/5.0 (Windows NT 6.2; WOW64) AppleWebKit/537.36 (KHTML	like Gecko) Chrome/53.0.2785.116 Safari/537.36"
187.180.187.227 - - [29/Sep/2016:21:14:38 -0300] "GET /wp-login.php HTTP/1.1" 200 6053 "http://fejesp.provisorio.ws/wp-login.php" "Mozilla/5.0 (Windows NT 6.2; WOW64) AppleWebKit/537.36 (KHTML	like Gecko) Chrome/53.0.2785.116 Safari/537.36"
187.180.187.227 - - [29/Sep/2016:21:14:38 -0300] "GET / HTTP/1.1" 200 64279 "http://fejesp.provisorio.ws/wp-login.php" "Mozilla/5.0 (Windows NT 6.2; WOW64) AppleWebKit/537.36 (KHTML	like Gecko) Chrome/53.0.2785.116 Safari/537.36"
187.180.187.227 - - [29/Sep/2016:21:14:40 -0300] "POST /wp-login.php HTTP/1.1" 302 - "http://fejesp.provisorio.ws/wp-login.php" "Mozilla/5.0 (Windows NT 6.2; WOW64) AppleWebKit/537.36 (KHTML	like Gecko) Chrome/53.0.2785.116 Safari/537.36"
187.180.187.227 - - [29/Sep/2016:21:14:41 -0300] "GET / HTTP/1.1" 200 64277 "http://fejesp.provisorio.ws/wp-login.php" "Mozilla/5.0 (Windows NT 6.2; WOW64) AppleWebKit/537.36 (KHTML	like Gecko) Chrome/53.0.2785.116 Safari/537.36"
187.180.187.227 - - [29/Sep/2016:21:14:43 -0300] "GET /wp-admin/post.php HTTP/1.1" 302 - "http://fejesp.provisorio.ws/wp-login.php" "Mozilla/5.0 (Windows NT 6.2; WOW64) AppleWebKit/537.36 (KHTML	like Gecko) Chrome/53.0.2785.116 Safari/537.36"
187.180.187.227 - - [29/Sep/2016:21:14:46 -0300] "GET /wp-admin/edit.php HTTP/1.1" 200 138617 "http://fejesp.provisorio.ws/wp-login.php" "Mozilla/5.0 (Windows NT 6.2; WOW64) AppleWebKit/537.36 (KHTML	like Gecko) Chrome/53.0.2785.116 Safari/537.36"
187.180.187.227 - - [29/Sep/2016:21:14:49 -0300] "GET /wp-content/themes/enfold/config-templatebuilder/avia-template-builder/assets/css/avia-media.css?ver=4.4.5 HTTP/1.1" 200 8630 "http://fejesp.provisorio.ws/wp-admin/edit.php" "Mozilla/5.0 (Windows NT 6.2; WOW64) AppleWebKit/537.36 (KHTML	like Gecko) Chrome/53.0.2785.116 Safari/537.36"
187.180.187.227 - - [29/Sep/2016:21:14:49 -0300] "GET /wp-content/plugins/awesome-logos/css/admin.css?ver=1 HTTP/1.1" 200 14371 "http://fejesp.provisorio.ws/wp-admin/edit.php" "Mozilla/5.0 (Windows NT 6.2; WOW64) AppleWebKit/537.36 (KHTML	like Gecko) Chrome/53.0.2785.116 Safari/537.36"
187.180.187.227 - - [29/Sep/2016:21:14:49 -0300] "GET /wp-content/plugins/awesome-logos/css/jquery.dataTables.min.css?ver=1 HTTP/1.1" 200 17003 "http://fejesp.provisorio.ws/wp-admin/edit.php" "Mozilla/5.0 (Windows NT 6.2; WOW64) AppleWebKit/537.36 (KHTML	like Gecko) Chrome/53.0.2785.116 Safari/537.36"
187.180.187.227 - - [29/Sep/2016:21:14:49 -0300] "GET /wp-includes/js/mediaelement/mediaelementplayer.min.css?ver=2.18.1 HTTP/1.1" 200 20163 "http://fejesp.provisorio.ws/wp-admin/edit.php" "Mozilla/5.0 (Windows NT 6.2; WOW64) AppleWebKit/537.36 (KHTML	like Gecko) Chrome/53.0.2785.116 Safari/537.36"
187.180.187.227 - - [29/Sep/2016:21:14:49 -0300] "GET /wp-includes/js/mediaelement/wp-mediaelement.css?ver=4.4.5 HTTP/1.1" 200 5279 "http://fejesp.provisorio.ws/wp-admin/edit.php" "Mozilla/5.0 (Windows NT 6.2; WOW64) AppleWebKit/537.36 (KHTML	like Gecko) Chrome/53.0.2785.116 Safari/537.36"
187.180.187.227 - - [29/Sep/2016:21:14:49 -0300] "GET /wp-includes/js/imgareaselect/imgareaselect.css?ver=0.9.8 HTTP/1.1" 200 790 "http://fejesp.provisorio.ws/wp-admin/edit.php" "Mozilla/5.0 (Windows NT 6.2; WOW64) AppleWebKit/537.36 (KHTML	like Gecko) Chrome/53.0.2785.116 Safari/537.36"
187.180.187.227 - - [29/Sep/2016:21:14:49 -0300] "GET /wp-content/plugins/wordpress-seo-premium/css/edit-page-302.min.css?ver=3.0.7 HTTP/1.1" 200 525 "http://fejesp.provisorio.ws/wp-admin/edit.php" "Mozilla/5.0 (Windows NT 6.2; WOW64) AppleWebKit/537.36 (KHTML	like Gecko) Chrome/53.0.2785.116 Safari/537.36"
187.180.187.227 - - [29/Sep/2016:21:14:49 -0300] "GET /wp-content/plugins/woocommerce/assets/css/menu.css?ver=2.5.2 HTTP/1.1" 200 1985 "http://fejesp.provisorio.ws/wp-admin/edit.php" "Mozilla/5.0 (Windows NT 6.2; WOW64) AppleWebKit/537.36 (KHTML	like Gecko) Chrome/53.0.2785.116 Safari/537.36"
187.180.187.227 - - [29/Sep/2016:21:14:49 -0300] "GET /wp-content/themes/enfold/config-layerslider/LayerSlider/static/css/global.css?ver=5.6.2 HTTP/1.1" 200 10751 "http://fejesp.provisorio.ws/wp-admin/edit.php" "Mozilla/5.0 (Windows NT 6.2; WOW64) AppleWebKit/537.36 (KHTML	like Gecko) Chrome/53.0.2785.116 Safari/537.36"
187.180.187.227 - - [29/Sep/2016:21:14:49 -0300] "GET /wp-content/plugins/wordpress-seo-premium/premium/assets/css/premium-metabox.min.css?ver=3.0.7 HTTP/1.1" 200 287 "http://fejesp.provisorio.ws/wp-admin/edit.php" "Mozilla/5.0 (Windows NT 6.2; WOW64) AppleWebKit/537.36 (KHTML	like Gecko) Chrome/53.0.2785.116 Safari/537.36"
187.180.187.227 - - [29/Sep/2016:21:14:49 -0300] "GET /wp-content/plugins/erident-custom-login-and-dashboard/er-admin.css HTTP/1.1" 200 2118 "http://fejesp.provisorio.ws/wp-admin/edit.php" "Mozilla/5.0 (Windows NT 6.2; WOW64) AppleWebKit/537.36 (KHTML	like Gecko) Chrome/53.0.2785.116 Safari/537.36"
187.180.187.227 - - [29/Sep/2016:21:14:49 -0300] "GET /wp-content/plugins/erident-custom-login-and-dashboard/farbtastic/farbtastic.css HTTP/1.1" 200 1362 "http://fejesp.provisorio.ws/wp-admin/edit.php" "Mozilla/5.0 (Windows NT 6.2; WOW64) AppleWebKit/537.36 (KHTML	like Gecko) Chrome/53.0.2785.116 Safari/537.36"
187.180.187.227 - - [29/Sep/2016:21:14:49 -0300] "GET /wp-content/plugins/awesome-logos/js/jquery.ddslick.min.js?ver=1 HTTP/1.1" 200 7156 "http://fejesp.provisorio.ws/wp-admin/edit.php" "Mozilla/5.0 (Windows NT 6.2; WOW64) AppleWebKit/537.36 (KHTML	like Gecko) Chrome/53.0.2785.116 Safari/537.36"
187.180.187.227 - - [29/Sep/2016:21:14:49 -0300] "GET /wp-content/plugins/awesome-logos/js/jquery.accordion.js?ver=1 HTTP/1.1" 200 8199 "http://fejesp.provisorio.ws/wp-admin/edit.php" "Mozilla/5.0 (Windows NT 6.2; WOW64) AppleWebKit/537.36 (KHTML	like Gecko) Chrome/53.0.2785.116 Safari/537.36"
187.180.187.227 - - [29/Sep/2016:21:14:49 -0300] "GET /wp-content/plugins/awesome-logos/js/admin.js?ver=1 HTTP/1.1" 200 5313 "http://fejesp.provisorio.ws/wp-admin/edit.php" "Mozilla/5.0 (Windows NT 6.2; WOW64) AppleWebKit/537.36 (KHTML	like Gecko) Chrome/53.0.2785.116 Safari/537.36"
187.180.187.227 - - [29/Sep/2016:21:14:49 -0300] "GET /wp-content/plugins/awesome-logos/js/jquery.dataTables.min.js?ver=1 HTTP/1.1" 200 78670 "http://fejesp.provisorio.ws/wp-admin/edit.php" "Mozilla/5.0 (Windows NT 6.2; WOW64) AppleWebKit/537.36 (KHTML	like Gecko) Chrome/53.0.2785.116 Safari/537.36"
187.180.187.227 - - [29/Sep/2016:21:14:49 -0300] "GET /wp-admin/load-styles.php?c=1&dir=ltr&load=dashicons	admin-bar	wp-admin	buttons	wp-auth-check	media-views&ver=4.4.5 HTTP/1.1" 200 97340 "http://fejesp.provisorio.ws/wp-admin/edit.php" "Mozilla/5.0 (Windows NT 6.2; WOW64) AppleWebKit/537.36 (KHTML	like Gecko) Chrome/53.0.2785.116 Safari/537.36"
187.180.187.227 - - [29/Sep/2016:21:14:49 -0300] "GET /wp-content/plugins/wordpress-seo-premium/premium/assets/js/wp-seo-premium-custom-fields-plugin.min.js?ver=3.0.7 HTTP/1.1" 200 1513 "http://fejesp.provisorio.ws/wp-admin/edit.php" "Mozilla/5.0 (Windows NT 6.2; WOW64) AppleWebKit/537.36 (KHTML	like Gecko) Chrome/53.0.2785.116 Safari/537.36"
187.180.187.227 - - [29/Sep/2016:21:14:49 -0300] "GET /wp-content/plugins/wordpress-seo-premium/premium/assets/js/wpseo-premium-admin-overview.min.js?ver=3.0.7 HTTP/1.1" 200 906 "http://fejesp.provisorio.ws/wp-admin/edit.php" "Mozilla/5.0 (Windows NT 6.2; WOW64) AppleWebKit/537.36 (KHTML	like Gecko) Chrome/53.0.2785.116 Safari/537.36"
187.180.187.227 - - [29/Sep/2016:21:14:49 -0300] "GET /wp-content/plugins/wordpress-seo-premium/premium/assets/js/wp-seo-premium-quickedit-notification.min.js?ver=3.0.7 HTTP/1.1" 200 867 "http://fejesp.provisorio.ws/wp-admin/edit.php" "Mozilla/5.0 (Windows NT 6.2; WOW64) AppleWebKit/537.36 (KHTML	like Gecko) Chrome/53.0.2785.116 Safari/537.36"
187.180.187.227 - - [29/Sep/2016:21:14:49 -0300] "GET /wp-content/plugins/wordpress-seo-premium/premium/assets/js/wp-seo-premium-multi-keyword.min.js?ver=3.0.7 HTTP/1.1" 200 4887 "http://fejesp.provisorio.ws/wp-admin/edit.php" "Mozilla/5.0 (Windows NT 6.2; WOW64) AppleWebKit/537.36 (KHTML	like Gecko) Chrome/53.0.2785.116 Safari/537.36"
187.180.187.227 - - [29/Sep/2016:21:14:49 -0300] "GET /wp-admin/load-scripts.php?c=1&load%5B%5D=jquery-core	jquery-migrate	utils	farbtastic	underscore	wp-util	plupload&ver=4.4.5 HTTP/1.1" 200 88601 "http://fejesp.provisorio.ws/wp-admin/edit.php" "Mozilla/5.0 (Windows NT 6.2; WOW64) AppleWebKit/537.36 (KHTML	like Gecko) Chrome/53.0.2785.116 Safari/537.36"
187.180.187.227 - - [29/Sep/2016:21:14:50 -0300] "GET /wp-content/themes/enfold/config-wordpress-seo/wpseo-mod.js?ver=1 HTTP/1.1" 200 641 "http://fejesp.provisorio.ws/wp-admin/edit.php" "Mozilla/5.0 (Windows NT 6.2; WOW64) AppleWebKit/537.36 (KHTML	like Gecko) Chrome/53.0.2785.116 Safari/537.36"
187.180.187.227 - - [29/Sep/2016:21:14:50 -0300] "GET /wp-content/plugins/wordpress-seo-premium/js/wp-seo-admin-global-302.min.js?ver=3.0.7 HTTP/1.1" 200 1379 "http://fejesp.provisorio.ws/wp-admin/edit.php" "Mozilla/5.0 (Windows NT 6.2; WOW64) AppleWebKit/537.36 (KHTML	like Gecko) Chrome/53.0.2785.116 Safari/537.36"
187.180.187.227 - - [29/Sep/2016:21:14:50 -0300] "GET /wp-content/plugins/contact-form-7-to-database-extension/img/icon-bw-20x20.png HTTP/1.1" 200 487 "http://fejesp.provisorio.ws/wp-admin/edit.php" "Mozilla/5.0 (Windows NT 6.2; WOW64) AppleWebKit/537.36 (KHTML	like Gecko) Chrome/53.0.2785.116 Safari/537.36"
187.180.187.227 - - [29/Sep/2016:21:14:50 -0300] "GET /wp-content/plugins/logo-slider/icon.png HTTP/1.1" 200 3344 "http://fejesp.provisorio.ws/wp-admin/edit.php" "Mozilla/5.0 (Windows NT 6.2; WOW64) AppleWebKit/537.36 (KHTML	like Gecko) Chrome/53.0.2785.116 Safari/537.36"
187.180.187.227 - - [29/Sep/2016:21:14:50 -0300] "GET /wp-content/plugins/easy-logo-slider/images/easy-logo-slider-icon.png HTTP/1.1" 200 1145 "http://fejesp.provisorio.ws/wp-admin/edit.php" "Mozilla/5.0 (Windows NT 6.2; WOW64) AppleWebKit/537.36 (KHTML	like Gecko) Chrome/53.0.2785.116 Safari/537.36"
187.180.187.227 - - [29/Sep/2016:21:14:49 -0300] "GET /wp-admin/load-scripts.php?c=1&load%5B%5D=hoverIntent	common	admin-bar	jquery-ui-core	jquery-ui-widget	jquery-ui-mouse	jquery-ui-sortable	suggest	inline-edit-post	heartbe&load%5B%5D=at	svg-painter	wp-auth-check	shortcode	backbone	wp-backbone	media-models	wp-plupload	mediaelement	wp-mediaelement	media-views	me&load%5B%5D=dia-editor	media-audiovideo	mce-view	imgareaselect	image-edit&ver=4.4.5 HTTP/1.1" 200 111938 "http://fejesp.provisorio.ws/wp-admin/edit.php" "Mozilla/5.0 (Windows NT 6.2; WOW64) AppleWebKit/537.36 (KHTML	like Gecko) Chrome/53.0.2785.116 Safari/537.36"
187.180.187.227 - - [29/Sep/2016:21:14:50 -0300] "GET /wp-includes/js/wp-emoji-release.min.js?ver=4.4.5 HTTP/1.1" 200 33932 "http://fejesp.provisorio.ws/wp-admin/edit.php" "Mozilla/5.0 (Windows NT 6.2; WOW64) AppleWebKit/537.36 (KHTML	like Gecko) Chrome/53.0.2785.116 Safari/537.36"
187.180.187.227 - - [29/Sep/2016:21:14:50 -0300] "GET /wp-content/uploads/2016/07/capa_Fejesp-36x36.jpg HTTP/1.1" 200 1352 "http://fejesp.provisorio.ws/wp-admin/edit.php" "Mozilla/5.0 (Windows NT 6.2; WOW64) AppleWebKit/537.36 (KHTML	like Gecko) Chrome/53.0.2785.116 Safari/537.36"
187.180.187.227 - - [29/Sep/2016:21:14:50 -0300] "GET /wp-content/plugins/woocommerce/assets/fonts/WooCommerce.woff HTTP/1.1" 200 14312 "http://fejesp.provisorio.ws/wp-content/plugins/woocommerce/assets/css/menu.css?ver=2.5.2" "Mozilla/5.0 (Windows NT 6.2; WOW64) AppleWebKit/537.36 (KHTML	like Gecko) Chrome/53.0.2785.116 Safari/537.36"
187.180.187.227 - - [29/Sep/2016:21:14:51 -0300] "GET /favicon.ico HTTP/1.1" 200 - "http://fejesp.provisorio.ws/wp-admin/edit.php" "Mozilla/5.0 (Windows NT 6.2; WOW64) AppleWebKit/537.36 (KHTML	like Gecko) Chrome/53.0.2785.116 Safari/537.36"
187.180.187.227 - - [29/Sep/2016:21:14:51 -0300] "POST /wp-admin/admin-ajax.php HTTP/1.1" 200 47 "http://fejesp.provisorio.ws/wp-admin/edit.php" "Mozilla/5.0 (Windows NT 6.2; WOW64) AppleWebKit/537.36 (KHTML	like Gecko) Chrome/53.0.2785.116 Safari/537.36"
187.180.187.227 - - [29/Sep/2016:21:15:00 -0300] "GET /wp-admin/edit.php?post_type=page HTTP/1.1" 200 167591 "http://fejesp.provisorio.ws/wp-admin/edit.php" "Mozilla/5.0 (Windows NT 6.2; WOW64) AppleWebKit/537.36 (KHTML	like Gecko) Chrome/53.0.2785.116 Safari/537.36"
187.180.187.227 - - [29/Sep/2016:21:15:05 -0300] "GET /favicon.ico HTTP/1.1" 200 - "http://fejesp.provisorio.ws/wp-admin/edit.php?post_type=page" "Mozilla/5.0 (Windows NT 6.2; WOW64) AppleWebKit/537.36 (KHTML	like Gecko) Chrome/53.0.2785.116 Safari/537.36"
187.180.187.227 - - [29/Sep/2016:21:15:04 -0300] "POST /wp-admin/admin-ajax.php HTTP/1.1" 200 47 "http://fejesp.provisorio.ws/wp-admin/edit.php?post_type=page" "Mozilla/5.0 (Windows NT 6.2; WOW64) AppleWebKit/537.36 (KHTML	like Gecko) Chrome/53.0.2785.116 Safari/537.36"
187.180.187.227 - - [29/Sep/2016:21:15:55 -0300] "POST /wp-admin/admin-ajax.php HTTP/1.1" 200 47 "http://fejesp.provisorio.ws/wp-admin/edit.php?post_type=page" "Mozilla/5.0 (Windows NT 6.2; WOW64) AppleWebKit/537.36 (KHTML	like Gecko) Chrome/53.0.2785.116 Safari/537.36"
187.180.187.227 - - [29/Sep/2016:21:16:10 -0300] "POST /wp-admin/admin-ajax.php HTTP/1.1" 200 47 "http://fejesp.provisorio.ws/wp-admin/edit.php?post_type=page" "Mozilla/5.0 (Windows NT 6.2; WOW64) AppleWebKit/537.36 (KHTML	like Gecko) Chrome/53.0.2785.116 Safari/537.36"
187.180.187.227 - - [29/Sep/2016:21:17:50 -0300] "POST /wp-admin/admin-ajax.php HTTP/1.1" 200 47 "http://fejesp.provisorio.ws/wp-admin/edit.php?post_type=page" "Mozilla/5.0 (Windows NT 6.2; WOW64) AppleWebKit/537.36 (KHTML	like Gecko) Chrome/53.0.2785.116 Safari/537.36"
187.180.187.227 - - [29/Sep/2016:21:17:54 -0300] "GET /wp-admin/post.php?post=1134&action=edit HTTP/1.1" 200 376791 "http://fejesp.provisorio.ws/wp-admin/edit.php?post_type=page" "Mozilla/5.0 (Windows NT 6.2; WOW64) AppleWebKit/537.36 (KHTML	like Gecko) Chrome/53.0.2785.116 Safari/537.36"
187.180.187.227 - - [29/Sep/2016:21:17:57 -0300] "GET /wp-includes/js/thickbox/thickbox.css?ver=4.4.5 HTTP/1.1" 200 2151 "http://fejesp.provisorio.ws/wp-admin/post.php?post=1134&action=edit" "Mozilla/5.0 (Windows NT 6.2; WOW64) AppleWebKit/537.36 (KHTML	like Gecko) Chrome/53.0.2785.116 Safari/537.36"
187.180.187.227 - - [29/Sep/2016:21:17:57 -0300] "GET /wp-content/themes/enfold/framework/css/avia_colorpicker.css?ver=2.3 HTTP/1.1" 200 3632 "http://fejesp.provisorio.ws/wp-admin/post.php?post=1134&action=edit" "Mozilla/5.0 (Windows NT 6.2; WOW64) AppleWebKit/537.36 (KHTML	like Gecko) Chrome/53.0.2785.116 Safari/537.36"
187.180.187.227 - - [29/Sep/2016:21:17:57 -0300] "GET /wp-content/themes/enfold/framework/css/avia_sidebar.css?ver=2.3 HTTP/1.1" 200 932 "http://fejesp.provisorio.ws/wp-admin/post.php?post=1134&action=edit" "Mozilla/5.0 (Windows NT 6.2; WOW64) AppleWebKit/537.36 (KHTML	like Gecko) Chrome/53.0.2785.116 Safari/537.36"
187.180.187.227 - - [29/Sep/2016:21:17:57 -0300] "GET /wp-content/themes/enfold/framework/css/avia_admin.css?ver=2.3 HTTP/1.1" 200 47241 "http://fejesp.provisorio.ws/wp-admin/post.php?post=1134&action=edit" "Mozilla/5.0 (Windows NT 6.2; WOW64) AppleWebKit/537.36 (KHTML	like Gecko) Chrome/53.0.2785.116 Safari/537.36"
187.180.187.227 - - [29/Sep/2016:21:17:58 -0300] "GET /wp-content/plugins/wordpress-seo-premium/css/metabox-302.min.css?ver=3.0.7 HTTP/1.1" 200 4530 "http://fejesp.provisorio.ws/wp-admin/post.php?post=1134&action=edit" "Mozilla/5.0 (Windows NT 6.2; WOW64) AppleWebKit/537.36 (KHTML	like Gecko) Chrome/53.0.2785.116 Safari/537.36"
187.180.187.227 - - [29/Sep/2016:21:17:58 -0300] "GET /wp-content/plugins/wordpress-seo-premium/css/yst_seo_score-302.min.css?ver=3.0.7 HTTP/1.1" 200 512 "http://fejesp.provisorio.ws/wp-admin/post.php?post=1134&action=edit" "Mozilla/5.0 (Windows NT 6.2; WOW64) AppleWebKit/537.36 (KHTML	like Gecko) Chrome/53.0.2785.116 Safari/537.36"
187.180.187.227 - - [29/Sep/2016:21:17:58 -0300] "GET /wp-content/plugins/wordpress-seo-premium/css/snippet-307.min.css?ver=3.0.7 HTTP/1.1" 200 143 "http://fejesp.provisorio.ws/wp-admin/post.php?post=1134&action=edit" "Mozilla/5.0 (Windows NT 6.2; WOW64) AppleWebKit/537.36 (KHTML	like Gecko) Chrome/53.0.2785.116 Safari/537.36"
187.180.187.227 - - [29/Sep/2016:21:17:58 -0300] "GET /wp-content/plugins/wordpress-seo-premium/css/dist/yoast-seo/yoast-seo-307.min.css?ver=3.0.7 HTTP/1.1" 200 2938 "http://fejesp.provisorio.ws/wp-admin/post.php?post=1134&action=edit" "Mozilla/5.0 (Windows NT 6.2; WOW64) AppleWebKit/537.36 (KHTML	like Gecko) Chrome/53.0.2785.116 Safari/537.36"
187.180.187.227 - - [29/Sep/2016:21:17:58 -0300] "GET /wp-content/plugins/wordpress-seo-premium/css/jquery.qtip.min.css?ver=2.2.1 HTTP/1.1" 200 9061 "http://fejesp.provisorio.ws/wp-admin/post.php?post=1134&action=edit" "Mozilla/5.0 (Windows NT 6.2; WOW64) AppleWebKit/537.36 (KHTML	like Gecko) Chrome/53.0.2785.116 Safari/537.36"
187.180.187.227 - - [29/Sep/2016:21:17:58 -0300] "GET /wp-content/plugins/wordpress-seo-premium/css/featured-image.min.css?ver=3.0.7 HTTP/1.1" 200 150 "http://fejesp.provisorio.ws/wp-admin/post.php?post=1134&action=edit" "Mozilla/5.0 (Windows NT 6.2; WOW64) AppleWebKit/537.36 (KHTML	like Gecko) Chrome/53.0.2785.116 Safari/537.36"
187.180.187.227 - - [29/Sep/2016:21:17:57 -0300] "GET /wp-admin/load-styles.php?c=1&dir=ltr&load=dashicons	admin-bar	buttons	media-views	wp-admin	wp-auth-check	wp-color-picker&ver=4.4.5 HTTP/1.1" 200 98090 "http://fejesp.provisorio.ws/wp-admin/post.php?post=1134&action=edit" "Mozilla/5.0 (Windows NT 6.2; WOW64) AppleWebKit/537.36 (KHTML	like Gecko) Chrome/53.0.2785.116 Safari/537.36"
187.180.187.227 - - [29/Sep/2016:21:17:58 -0300] "GET /wp-content/themes/enfold/config-templatebuilder/avia-template-builder/assets/css/avia-modal.css?ver=4.4.5 HTTP/1.1" 200 20407 "http://fejesp.provisorio.ws/wp-admin/post.php?post=1134&action=edit" "Mozilla/5.0 (Windows NT 6.2; WOW64) AppleWebKit/537.36 (KHTML	like Gecko) Chrome/53.0.2785.116 Safari/537.36"
187.180.187.227 - - [29/Sep/2016:21:17:58 -0300] "GET /wp-content/plugins/erident-custom-login-and-dashboard/er-admin.css HTTP/1.1" 304 - "http://fejesp.provisorio.ws/wp-admin/post.php?post=1134&action=edit" "Mozilla/5.0 (Windows NT 6.2; WOW64) AppleWebKit/537.36 (KHTML	like Gecko) Chrome/53.0.2785.116 Safari/537.36"
187.180.187.227 - - [29/Sep/2016:21:17:58 -0300] "GET /wp-content/themes/enfold/config-templatebuilder/avia-template-builder/assets/css/avia-builder.css?ver=4.4.5 HTTP/1.1" 200 58679 "http://fejesp.provisorio.ws/wp-admin/post.php?post=1134&action=edit" "Mozilla/5.0 (Windows NT 6.2; WOW64) AppleWebKit/537.36 (KHTML	like Gecko) Chrome/53.0.2785.116 Safari/537.36"
187.180.187.227 - - [29/Sep/2016:21:17:58 -0300] "GET /wp-content/plugins/erident-custom-login-and-dashboard/farbtastic/farbtastic.css HTTP/1.1" 304 - "http://fejesp.provisorio.ws/wp-admin/post.php?post=1134&action=edit" "Mozilla/5.0 (Windows NT 6.2; WOW64) AppleWebKit/537.36 (KHTML	like Gecko) Chrome/53.0.2785.116 Safari/537.36"
187.180.187.227 - - [29/Sep/2016:21:17:58 -0300] "GET /wp-includes/css/editor.min.css?ver=4.4.5 HTTP/1.1" 200 25408 "http://fejesp.provisorio.ws/wp-admin/post.php?post=1134&action=edit" "Mozilla/5.0 (Windows NT 6.2; WOW64) AppleWebKit/537.36 (KHTML	like Gecko) Chrome/53.0.2785.116 Safari/537.36"
187.180.187.227 - - [29/Sep/2016:21:17:58 -0300] "GET /wp-admin/load-scripts.php?c=1&load%5B%5D=jquery-core	jquery-migrate	jquery-ui-core	underscore	utils	wp-util	plupload	farbtastic&ver=4.4.5 HTTP/1.1" 200 90010 "http://fejesp.provisorio.ws/wp-admin/post.php?post=1134&action=edit" "Mozilla/5.0 (Windows NT 6.2; WOW64) AppleWebKit/537.36 (KHTML	like Gecko) Chrome/53.0.2785.116 Safari/537.36"
187.180.187.227 - - [29/Sep/2016:21:17:58 -0300] "GET /wp-content/plugins/awesome-logos/js/awesome.logos.js?ver=1 HTTP/1.1" 304 - "http://fejesp.provisorio.ws/wp-admin/post.php?post=1134&action=edit" "Mozilla/5.0 (Windows NT 6.2; WOW64) AppleWebKit/537.36 (KHTML	like Gecko) Chrome/53.0.2785.116 Safari/537.36"
187.180.187.227 - - [29/Sep/2016:21:17:58 -0300] "GET /wp-content/themes/enfold/framework/js/avia_option_pages.js?ver=2.3 HTTP/1.1" 200 19259 "http://fejesp.provisorio.ws/wp-admin/post.php?post=1134&action=edit" "Mozilla/5.0 (Windows NT 6.2; WOW64) AppleWebKit/537.36 (KHTML	like Gecko) Chrome/53.0.2785.116 Safari/537.36"
187.180.187.227 - - [29/Sep/2016:21:17:58 -0300] "GET /wp-content/themes/enfold/framework/js/avia_advanced_form_elements.js?ver=2.3 HTTP/1.1" 200 34741 "http://fejesp.provisorio.ws/wp-admin/post.php?post=1134&action=edit" "Mozilla/5.0 (Windows NT 6.2; WOW64) AppleWebKit/537.36 (KHTML	like Gecko) Chrome/53.0.2785.116 Safari/537.36"
187.180.187.227 - - [29/Sep/2016:21:17:58 -0300] "GET /wp-content/themes/enfold/framework/js/avia_media_wp35.js?ver=2.3 HTTP/1.1" 200 10052 "http://fejesp.provisorio.ws/wp-admin/post.php?post=1134&action=edit" "Mozilla/5.0 (Windows NT 6.2; WOW64) AppleWebKit/537.36 (KHTML	like Gecko) Chrome/53.0.2785.116 Safari/537.36"
187.180.187.227 - - [29/Sep/2016:21:17:58 -0300] "GET /wp-content/themes/enfold/framework/js/avia_media_advanced.js?ver=2.3 HTTP/1.1" 200 16597 "http://fejesp.provisorio.ws/wp-admin/post.php?post=1134&action=edit" "Mozilla/5.0 (Windows NT 6.2; WOW64) AppleWebKit/537.36 (KHTML	like Gecko) Chrome/53.0.2785.116 Safari/537.36"
187.180.187.227 - - [29/Sep/2016:21:17:58 -0300] "GET /wp-content/themes/enfold/framework/js/avia_colorpicker.js?ver=2.3 HTTP/1.1" 200 30700 "http://fejesp.provisorio.ws/wp-admin/post.php?post=1134&action=edit" "Mozilla/5.0 (Windows NT 6.2; WOW64) AppleWebKit/537.36 (KHTML	like Gecko) Chrome/53.0.2785.116 Safari/537.36"
187.180.187.227 - - [29/Sep/2016:21:17:58 -0300] "GET /wp-content/themes/enfold/framework/js/avia_sidebar.js?ver=2.3 HTTP/1.1" 200 3404 "http://fejesp.provisorio.ws/wp-admin/post.php?post=1134&action=edit" "Mozilla/5.0 (Windows NT 6.2; WOW64) AppleWebKit/537.36 (KHTML	like Gecko) Chrome/53.0.2785.116 Safari/537.36"
187.180.187.227 - - [29/Sep/2016:21:17:58 -0300] "GET /wp-content/themes/enfold/framework/js/avia_media.js?ver=2.3 HTTP/1.1" 200 9198 "http://fejesp.provisorio.ws/wp-admin/post.php?post=1134&action=edit" "Mozilla/5.0 (Windows NT 6.2; WOW64) AppleWebKit/537.36 (KHTML	like Gecko) Chrome/53.0.2785.116 Safari/537.36"
187.180.187.227 - - [29/Sep/2016:21:17:58 -0300] "GET /wp-content/themes/enfold/framework/js/avia_edit_dynamic_templtes.js?ver=2.3 HTTP/1.1" 200 1431 "http://fejesp.provisorio.ws/wp-admin/post.php?post=1134&action=edit" "Mozilla/5.0 (Windows NT 6.2; WOW64) AppleWebKit/537.36 (KHTML	like Gecko) Chrome/53.0.2785.116 Safari/537.36"
187.180.187.227 - - [29/Sep/2016:21:17:59 -0300] "GET /wp-content/themes/enfold/framework/js/avia_dynamic_templates.js?ver=2.3 HTTP/1.1" 200 13799 "http://fejesp.provisorio.ws/wp-admin/post.php?post=1134&action=edit" "Mozilla/5.0 (Windows NT 6.2; WOW64) AppleWebKit/537.36 (KHTML	like Gecko) Chrome/53.0.2785.116 Safari/537.36"
187.180.187.227 - - [29/Sep/2016:21:17:59 -0300] "GET /wp-content/themes/enfold/framework/js/avia_mega_menu.js?ver=2.3 HTTP/1.1" 200 2905 "http://fejesp.provisorio.ws/wp-admin/post.php?post=1134&action=edit" "Mozilla/5.0 (Windows NT 6.2; WOW64) AppleWebKit/537.36 (KHTML	like Gecko) Chrome/53.0.2785.116 Safari/537.36"
187.180.187.227 - - [29/Sep/2016:21:17:59 -0300] "GET /wp-content/plugins/awesome-logos/js/jquery.ddslick.min.js?ver=1 HTTP/1.1" 304 - "http://fejesp.provisorio.ws/wp-admin/post.php?post=1134&action=edit" "Mozilla/5.0 (Windows NT 6.2; WOW64) AppleWebKit/537.36 (KHTML	like Gecko) Chrome/53.0.2785.116 Safari/537.36"
187.180.187.227 - - [29/Sep/2016:21:17:59 -0300] "GET /wp-content/plugins/awesome-logos/js/jquery.accordion.js?ver=1 HTTP/1.1" 304 - "http://fejesp.provisorio.ws/wp-admin/post.php?post=1134&action=edit" "Mozilla/5.0 (Windows NT 6.2; WOW64) AppleWebKit/537.36 (KHTML	like Gecko) Chrome/53.0.2785.116 Safari/537.36"
187.180.187.227 - - [29/Sep/2016:21:17:59 -0300] "GET /wp-content/plugins/awesome-logos/js/jquery.dataTables.min.js?ver=1 HTTP/1.1" 304 - "http://fejesp.provisorio.ws/wp-admin/post.php?post=1134&action=edit" "Mozilla/5.0 (Windows NT 6.2; WOW64) AppleWebKit/537.36 (KHTML	like Gecko) Chrome/53.0.2785.116 Safari/537.36"
187.180.187.227 - - [29/Sep/2016:21:17:59 -0300] "GET /wp-content/plugins/awesome-logos/js/admin.js?ver=1 HTTP/1.1" 304 - "http://fejesp.provisorio.ws/wp-admin/post.php?post=1134&action=edit" "Mozilla/5.0 (Windows NT 6.2; WOW64) AppleWebKit/537.36 (KHTML	like Gecko) Chrome/53.0.2785.116 Safari/537.36"
187.180.187.227 - - [29/Sep/2016:21:17:59 -0300] "GET /wp-content/plugins/wordpress-seo-premium/premium/assets/js/wp-seo-premium-custom-fields-plugin.min.js?ver=3.0.7 HTTP/1.1" 304 - "http://fejesp.provisorio.ws/wp-admin/post.php?post=1134&action=edit" "Mozilla/5.0 (Windows NT 6.2; WOW64) AppleWebKit/537.36 (KHTML	like Gecko) Chrome/53.0.2785.116 Safari/537.36"
187.180.187.227 - - [29/Sep/2016:21:17:59 -0300] "GET /wp-content/plugins/wordpress-seo-premium/premium/assets/js/wpseo-premium-admin-overview.min.js?ver=3.0.7 HTTP/1.1" 304 - "http://fejesp.provisorio.ws/wp-admin/post.php?post=1134&action=edit" "Mozilla/5.0 (Windows NT 6.2; WOW64) AppleWebKit/537.36 (KHTML	like Gecko) Chrome/53.0.2785.116 Safari/537.36"
187.180.187.227 - - [29/Sep/2016:21:17:59 -0300] "GET /wp-content/plugins/wordpress-seo-premium/js/wp-seo-metabox-302.min.js?ver=3.0.7 HTTP/1.1" 200 4310 "http://fejesp.provisorio.ws/wp-admin/post.php?post=1134&action=edit" "Mozilla/5.0 (Windows NT 6.2; WOW64) AppleWebKit/537.36 (KHTML	like Gecko) Chrome/53.0.2785.116 Safari/537.36"
187.180.187.227 - - [29/Sep/2016:21:17:59 -0300] "GET /wp-content/plugins/wordpress-seo-premium/premium/assets/js/wp-seo-premium-multi-keyword.min.js?ver=3.0.7 HTTP/1.1" 304 - "http://fejesp.provisorio.ws/wp-admin/post.php?post=1134&action=edit" "Mozilla/5.0 (Windows NT 6.2; WOW64) AppleWebKit/537.36 (KHTML	like Gecko) Chrome/53.0.2785.116 Safari/537.36"
187.180.187.227 - - [29/Sep/2016:21:17:59 -0300] "GET /wp-content/themes/enfold/config-templatebuilder/avia-template-builder/assets/js/avia-builder.js?ver=0.8 HTTP/1.1" 200 57588 "http://fejesp.provisorio.ws/wp-admin/post.php?post=1134&action=edit" "Mozilla/5.0 (Windows NT 6.2; WOW64) AppleWebKit/537.36 (KHTML	like Gecko) Chrome/53.0.2785.116 Safari/537.36"
187.180.187.227 - - [29/Sep/2016:21:17:59 -0300] "GET /wp-content/themes/enfold/config-templatebuilder/avia-template-builder/assets/js/avia-element-behavior.js?ver=0.8 HTTP/1.1" 200 15440 "http://fejesp.provisorio.ws/wp-admin/post.php?post=1134&action=edit" "Mozilla/5.0 (Windows NT 6.2; WOW64) AppleWebKit/537.36 (KHTML	like Gecko) Chrome/53.0.2785.116 Safari/537.36"
187.180.187.227 - - [29/Sep/2016:21:17:59 -0300] "GET /wp-content/themes/enfold/config-templatebuilder/avia-template-builder/assets/js/avia-modal.js?ver=0.8 HTTP/1.1" 200 33968 "http://fejesp.provisorio.ws/wp-admin/post.php?post=1134&action=edit" "Mozilla/5.0 (Windows NT 6.2; WOW64) AppleWebKit/537.36 (KHTML	like Gecko) Chrome/53.0.2785.116 Safari/537.36"
187.180.187.227 - - [29/Sep/2016:21:17:59 -0300] "GET /wp-content/themes/enfold/config-templatebuilder/avia-template-builder/assets/js/avia-tab-toggle.js?ver=0.8 HTTP/1.1" 200 2100 "http://fejesp.provisorio.ws/wp-admin/post.php?post=1134&action=edit" "Mozilla/5.0 (Windows NT 6.2; WOW64) AppleWebKit/537.36 (KHTML	like Gecko) Chrome/53.0.2785.116 Safari/537.36"
187.180.187.227 - - [29/Sep/2016:21:17:59 -0300] "GET /wp-content/themes/enfold/config-templatebuilder/avia-template-builder/assets/js/avia-table.js?ver=0.8 HTTP/1.1" 200 9519 "http://fejesp.provisorio.ws/wp-admin/post.php?post=1134&action=edit" "Mozilla/5.0 (Windows NT 6.2; WOW64) AppleWebKit/537.36 (KHTML	like Gecko) Chrome/53.0.2785.116 Safari/537.36"
187.180.187.227 - - [29/Sep/2016:21:17:59 -0300] "GET /wp-content/themes/enfold/config-wordpress-seo/wpseo-mod.js?ver=1 HTTP/1.1" 304 - "http://fejesp.provisorio.ws/wp-admin/post.php?post=1134&action=edit" "Mozilla/5.0 (Windows NT 6.2; WOW64) AppleWebKit/537.36 (KHTML	like Gecko) Chrome/53.0.2785.116 Safari/537.36"
187.180.187.227 - - [29/Sep/2016:21:17:59 -0300] "GET /wp-content/themes/enfold/config-templatebuilder/avia-template-builder/assets/js/avia-media.js?ver=0.8 HTTP/1.1" 200 10514 "http://fejesp.provisorio.ws/wp-admin/post.php?post=1134&action=edit" "Mozilla/5.0 (Windows NT 6.2; WOW64) AppleWebKit/537.36 (KHTML	like Gecko) Chrome/53.0.2785.116 Safari/537.36"
187.180.187.227 - - [29/Sep/2016:21:17:59 -0300] "GET /wp-content/themes/enfold/config-templatebuilder/avia-template-builder/assets/js/avia-template-saving.js?ver=0.8 HTTP/1.1" 200 11618 "http://fejesp.provisorio.ws/wp-admin/post.php?post=1134&action=edit" "Mozilla/5.0 (Windows NT 6.2; WOW64) AppleWebKit/537.36 (KHTML	like Gecko) Chrome/53.0.2785.116 Safari/537.36"
187.180.187.227 - - [29/Sep/2016:21:17:59 -0300] "GET /wp-content/plugins/wordpress-seo-premium/js/wp-seo-admin-global-302.min.js?ver=3.0.7 HTTP/1.1" 304 - "http://fejesp.provisorio.ws/wp-admin/post.php?post=1134&action=edit" "Mozilla/5.0 (Windows NT 6.2; WOW64) AppleWebKit/537.36 (KHTML	like Gecko) Chrome/53.0.2785.116 Safari/537.36"
187.180.187.227 - - [29/Sep/2016:21:17:59 -0300] "GET /wp-content/plugins/wordpress-seo-premium/js/wp-seo-admin-media-302.min.js?ver=3.0.7 HTTP/1.1" 200 427 "http://fejesp.provisorio.ws/wp-admin/post.php?post=1134&action=edit" "Mozilla/5.0 (Windows NT 6.2; WOW64) AppleWebKit/537.36 (KHTML	like Gecko) Chrome/53.0.2785.116 Safari/537.36"
187.180.187.227 - - [29/Sep/2016:21:17:59 -0300] "GET /wp-content/themes/enfold/config-templatebuilder/avia-template-builder/images/sc-two_fifth.png HTTP/1.1" 200 225 "http://fejesp.provisorio.ws/wp-admin/post.php?post=1134&action=edit" "Mozilla/5.0 (Windows NT 6.2; WOW64) AppleWebKit/537.36 (KHTML	like Gecko) Chrome/53.0.2785.116 Safari/537.36"
187.180.187.227 - - [29/Sep/2016:21:17:59 -0300] "GET /wp-content/themes/enfold/config-templatebuilder/avia-template-builder/images/icon-info.png HTTP/1.1" 200 743 "http://fejesp.provisorio.ws/wp-content/themes/enfold/config-templatebuilder/avia-template-builder/assets/css/avia-builder.css?ver=4.4.5" "Mozilla/5.0 (Windows NT 6.2; WOW64) AppleWebKit/537.36 (KHTML	like Gecko) Chrome/53.0.2785.116 Safari/537.36"
187.180.187.227 - - [29/Sep/2016:21:17:59 -0300] "GET /wp-content/themes/enfold/config-templatebuilder/avia-template-builder/images/loading.gif HTTP/1.1" 200 4682 "http://fejesp.provisorio.ws/wp-content/themes/enfold/config-templatebuilder/avia-template-builder/assets/css/avia-builder.css?ver=4.4.5" "Mozilla/5.0 (Windows NT 6.2; WOW64) AppleWebKit/537.36 (KHTML	like Gecko) Chrome/53.0.2785.116 Safari/537.36"
187.180.187.227 - - [29/Sep/2016:21:17:59 -0300] "GET /wp-content/themes/enfold/config-templatebuilder/avia-template-builder/images/sc-three_fifth.png HTTP/1.1" 200 217 "http://fejesp.provisorio.ws/wp-admin/post.php?post=1134&action=edit" "Mozilla/5.0 (Windows NT 6.2; WOW64) AppleWebKit/537.36 (KHTML	like Gecko) Chrome/53.0.2785.116 Safari/537.36"
187.180.187.227 - - [29/Sep/2016:21:17:59 -0300] "GET /wp-content/themes/enfold/config-templatebuilder/avia-template-builder/images/sc-layout_row.png HTTP/1.1" 200 213 "http://fejesp.provisorio.ws/wp-admin/post.php?post=1134&action=edit" "Mozilla/5.0 (Windows NT 6.2; WOW64) AppleWebKit/537.36 (KHTML	like Gecko) Chrome/53.0.2785.116 Safari/537.36"
187.180.187.227 - - [29/Sep/2016:21:17:59 -0300] "GET /wp-admin/images/spinner.gif HTTP/1.1" 200 4162 "http://fejesp.provisorio.ws/wp-admin/load-styles.php?c=1&dir=ltr&load=dashicons	admin-bar	buttons	media-views	wp-admin	wp-auth-check	wp-color-picker&ver=4.4.5" "Mozilla/5.0 (Windows NT 6.2; WOW64) AppleWebKit/537.36 (KHTML	like Gecko) Chrome/53.0.2785.116 Safari/537.36"
187.180.187.227 - - [29/Sep/2016:21:17:59 -0300] "GET /wp-content/themes/enfold/config-templatebuilder/avia-template-builder/images/sc-two_third.png HTTP/1.1" 200 209 "http://fejesp.provisorio.ws/wp-admin/post.php?post=1134&action=edit" "Mozilla/5.0 (Windows NT 6.2; WOW64) AppleWebKit/537.36 (KHTML	like Gecko) Chrome/53.0.2785.116 Safari/537.36"
187.180.187.227 - - [29/Sep/2016:21:17:59 -0300] "GET /wp-content/themes/enfold/config-templatebuilder/avia-template-builder/images/sc-three_fourth.png HTTP/1.1" 200 238 "http://fejesp.provisorio.ws/wp-admin/post.php?post=1134&action=edit" "Mozilla/5.0 (Windows NT 6.2; WOW64) AppleWebKit/537.36 (KHTML	like Gecko) Chrome/53.0.2785.116 Safari/537.36"
187.180.187.227 - - [29/Sep/2016:21:17:59 -0300] "GET /wp-content/themes/enfold/config-templatebuilder/avia-template-builder/images/sc-four_fifth.png HTTP/1.1" 200 214 "http://fejesp.provisorio.ws/wp-admin/post.php?post=1134&action=edit" "Mozilla/5.0 (Windows NT 6.2; WOW64) AppleWebKit/537.36 (KHTML	like Gecko) Chrome/53.0.2785.116 Safari/537.36"
187.180.187.227 - - [29/Sep/2016:21:17:59 -0300] "GET /wp-content/themes/enfold/config-templatebuilder/avia-template-builder/images/sc-fourth.png HTTP/1.1" 200 198 "http://fejesp.provisorio.ws/wp-admin/post.php?post=1134&action=edit" "Mozilla/5.0 (Windows NT 6.2; WOW64) AppleWebKit/537.36 (KHTML	like Gecko) Chrome/53.0.2785.116 Safari/537.36"
187.180.187.227 - - [29/Sep/2016:21:17:59 -0300] "GET /wp-content/themes/enfold/config-templatebuilder/avia-template-builder/images/sc-third.png HTTP/1.1" 200 215 "http://fejesp.provisorio.ws/wp-admin/post.php?post=1134&action=edit" "Mozilla/5.0 (Windows NT 6.2; WOW64) AppleWebKit/537.36 (KHTML	like Gecko) Chrome/53.0.2785.116 Safari/537.36"
187.180.187.227 - - [29/Sep/2016:21:17:59 -0300] "GET /wp-content/themes/enfold/config-templatebuilder/avia-template-builder/images/sc-fifth.png HTTP/1.1" 200 208 "http://fejesp.provisorio.ws/wp-admin/post.php?post=1134&action=edit" "Mozilla/5.0 (Windows NT 6.2; WOW64) AppleWebKit/537.36 (KHTML	like Gecko) Chrome/53.0.2785.116 Safari/537.36"
187.180.187.227 - - [29/Sep/2016:21:17:59 -0300] "GET /wp-content/themes/enfold/config-templatebuilder/avia-template-builder/images/icon-expand.png HTTP/1.1" 200 709 "http://fejesp.provisorio.ws/wp-content/themes/enfold/config-templatebuilder/avia-template-builder/assets/css/avia-builder.css?ver=4.4.5" "Mozilla/5.0 (Windows NT 6.2; WOW64) AppleWebKit/537.36 (KHTML	like Gecko) Chrome/53.0.2785.116 Safari/537.36"
187.180.187.227 - - [29/Sep/2016:21:17:59 -0300] "GET /wp-content/themes/enfold/config-templatebuilder/avia-template-builder/images/sc-full.png HTTP/1.1" 200 198 "http://fejesp.provisorio.ws/wp-admin/post.php?post=1134&action=edit" "Mozilla/5.0 (Windows NT 6.2; WOW64) AppleWebKit/537.36 (KHTML	like Gecko) Chrome/53.0.2785.116 Safari/537.36"
187.180.187.227 - - [29/Sep/2016:21:17:59 -0300] "GET /wp-content/themes/enfold/config-templatebuilder/avia-template-builder/images/sc-section.png HTTP/1.1" 200 200 "http://fejesp.provisorio.ws/wp-admin/post.php?post=1134&action=edit" "Mozilla/5.0 (Windows NT 6.2; WOW64) AppleWebKit/537.36 (KHTML	like Gecko) Chrome/53.0.2785.116 Safari/537.36"
187.180.187.227 - - [29/Sep/2016:21:17:59 -0300] "GET /wp-content/themes/enfold/config-templatebuilder/avia-template-builder/images/icon-template.png HTTP/1.1" 200 617 "http://fejesp.provisorio.ws/wp-content/themes/enfold/config-templatebuilder/avia-template-builder/assets/css/avia-builder.css?ver=4.4.5" "Mozilla/5.0 (Windows NT 6.2; WOW64) AppleWebKit/537.36 (KHTML	like Gecko) Chrome/53.0.2785.116 Safari/537.36"
187.180.187.227 - - [29/Sep/2016:21:17:59 -0300] "GET /wp-content/themes/enfold/config-templatebuilder/avia-template-builder/images/sc-half.png HTTP/1.1" 200 202 "http://fejesp.provisorio.ws/wp-admin/post.php?post=1134&action=edit" "Mozilla/5.0 (Windows NT 6.2; WOW64) AppleWebKit/537.36 (KHTML	like Gecko) Chrome/53.0.2785.116 Safari/537.36"
187.180.187.227 - - [29/Sep/2016:21:17:59 -0300] "GET /wp-content/plugins/wordpress-seo-premium/js/dist/yoast-seo/yoast-seo-307.min.js?ver=3.0.7 HTTP/1.1" 200 73452 "http://fejesp.provisorio.ws/wp-admin/post.php?post=1134&action=edit" "Mozilla/5.0 (Windows NT 6.2; WOW64) AppleWebKit/537.36 (KHTML	like Gecko) Chrome/53.0.2785.116 Safari/537.36"
187.180.187.227 - - [29/Sep/2016:21:17:59 -0300] "GET /wp-content/plugins/wordpress-seo-premium/js/wp-seo-post-scraper-305.min.js?ver=3.0.7 HTTP/1.1" 200 9811 "http://fejesp.provisorio.ws/wp-admin/post.php?post=1134&action=edit" "Mozilla/5.0 (Windows NT 6.2; WOW64) AppleWebKit/537.36 (KHTML	like Gecko) Chrome/53.0.2785.116 Safari/537.36"
187.180.187.227 - - [29/Sep/2016:21:17:59 -0300] "GET /wp-content/plugins/wordpress-seo-premium/js/wp-seo-replacevar-plugin-302.min.js?ver=3.0.7 HTTP/1.1" 200 2838 "http://fejesp.provisorio.ws/wp-admin/post.php?post=1134&action=edit" "Mozilla/5.0 (Windows NT 6.2; WOW64) AppleWebKit/537.36 (KHTML	like Gecko) Chrome/53.0.2785.116 Safari/537.36"
187.180.187.227 - - [29/Sep/2016:21:17:59 -0300] "GET /wp-content/plugins/wordpress-seo-premium/js/wp-seo-shortcode-plugin-305.min.js?ver=3.0.7 HTTP/1.1" 200 3639 "http://fejesp.provisorio.ws/wp-admin/post.php?post=1134&action=edit" "Mozilla/5.0 (Windows NT 6.2; WOW64) AppleWebKit/537.36 (KHTML	like Gecko) Chrome/53.0.2785.116 Safari/537.36"
187.180.187.227 - - [29/Sep/2016:21:17:59 -0300] "GET /wp-content/plugins/wordpress-seo-premium/js/jquery.qtip.min.js?ver=2.2.1 HTTP/1.1" 200 44253 "http://fejesp.provisorio.ws/wp-admin/post.php?post=1134&action=edit" "Mozilla/5.0 (Windows NT 6.2; WOW64) AppleWebKit/537.36 (KHTML	like Gecko) Chrome/53.0.2785.116 Safari/537.36"
187.180.187.227 - - [29/Sep/2016:21:17:59 -0300] "GET /wp-content/themes/enfold/config-templatebuilder/avia-template-builder/assets/js/avia-history.js?ver=0.8 HTTP/1.1" 200 6258 "http://fejesp.provisorio.ws/wp-admin/post.php?post=1134&action=edit" "Mozilla/5.0 (Windows NT 6.2; WOW64) AppleWebKit/537.36 (KHTML	like Gecko) Chrome/53.0.2785.116 Safari/537.36"
187.180.187.227 - - [29/Sep/2016:21:17:59 -0300] "GET /wp-content/plugins/wordpress-seo-premium/js/wp-seo-featured-image-302.min.js?ver=3.0.7 HTTP/1.1" 200 2271 "http://fejesp.provisorio.ws/wp-admin/post.php?post=1134&action=edit" "Mozilla/5.0 (Windows NT 6.2; WOW64) AppleWebKit/537.36 (KHTML	like Gecko) Chrome/53.0.2785.116 Safari/537.36"
187.180.187.227 - - [29/Sep/2016:21:17:59 -0300] "GET /wp-content/themes/enfold/config-templatebuilder/avia-template-builder/assets/js/avia-tooltip.js?ver=0.8 HTTP/1.1" 200 5273 "http://fejesp.provisorio.ws/wp-admin/post.php?post=1134&action=edit" "Mozilla/5.0 (Windows NT 6.2; WOW64) AppleWebKit/537.36 (KHTML	like Gecko) Chrome/53.0.2785.116 Safari/537.36"
187.180.187.227 - - [29/Sep/2016:21:17:59 -0300] "GET /wp-includes/js/tinymce/langs/wp-langs-en.js?ver=4208-20151113 HTTP/1.1" 200 15599 "http://fejesp.provisorio.ws/wp-admin/post.php?post=1134&action=edit" "Mozilla/5.0 (Windows NT 6.2; WOW64) AppleWebKit/537.36 (KHTML	like Gecko) Chrome/53.0.2785.116 Safari/537.36"
187.180.187.227 - - [29/Sep/2016:21:17:59 -0300] "GET /wp-content/themes/enfold/config-templatebuilder/avia-template-builder/images/sc-text_block.png HTTP/1.1" 200 167 "http://fejesp.provisorio.ws/wp-admin/post.php?post=1134&action=edit" "Mozilla/5.0 (Windows NT 6.2; WOW64) AppleWebKit/537.36 (KHTML	like Gecko) Chrome/53.0.2785.116 Safari/537.36"
187.180.187.227 - - [29/Sep/2016:21:17:59 -0300] "GET /wp-content/themes/enfold/config-templatebuilder/avia-template-builder/images/sc-hr.png HTTP/1.1" 200 165 "http://fejesp.provisorio.ws/wp-admin/post.php?post=1134&action=edit" "Mozilla/5.0 (Windows NT 6.2; WOW64) AppleWebKit/537.36 (KHTML	like Gecko) Chrome/53.0.2785.116 Safari/537.36"
187.180.187.227 - - [29/Sep/2016:21:17:59 -0300] "GET /wp-content/themes/enfold/config-templatebuilder/avia-template-builder/images/sc-heading.png HTTP/1.1" 200 174 "http://fejesp.provisorio.ws/wp-admin/post.php?post=1134&action=edit" "Mozilla/5.0 (Windows NT 6.2; WOW64) AppleWebKit/537.36 (KHTML	like Gecko) Chrome/53.0.2785.116 Safari/537.36"
187.180.187.227 - - [29/Sep/2016:21:17:59 -0300] "GET /wp-admin/load-scripts.php?c=1&load%5B%5D=jquery-ui-widget	jquery-ui-mouse	jquery-ui-sortable	jquery-ui-draggable	jquery-ui-droppable	jquery-ui-datepicker	jquery-ui-slide&load%5B%5D=r	jquery-touch-punch	iris	wp-color-picker	shortcode	backbone	wp-backbone	media-models	wp-plupload	mediaelement	wp-mediaelement	m&load%5B%5D=edia-views	media-editor	hoverIntent	common	thickbox	media-upload	admin-bar	heartbeat	autosave	wp-ajax-response	jquery-color	wp-l&load%5B%5D=ists	quicktags	jquery-query	admin-comments	suggest	postbox	tags-box	word-count	wp-a11y	post	editor-expand	media-audiovideo	mce-v&load%5B%5D=iew	imgareaselect	image-edit	svg-painter	wp-auth-check	jquery-ui-position	jquery-ui-menu	jquery-ui-autocomplete	editor	wplink&ver=4.4.5 HTTP/1.1" 200 189090 "http://fejesp.provisorio.ws/wp-admin/post.php?post=1134&action=edit" "Mozilla/5.0 (Windows NT 6.2; WOW64) AppleWebKit/537.36 (KHTML
187.180.187.227 - - [29/Sep/2016:21:17:59 -0300] "GET /wp-content/themes/enfold/config-templatebuilder/avia-template-builder/images/sc-icon_box.png HTTP/1.1" 200 223 "http://fejesp.provisorio.ws/wp-admin/post.php?post=1134&action=edit" "Mozilla/5.0 (Windows NT 6.2; WOW64) AppleWebKit/537.36 (KHTML	like Gecko) Chrome/53.0.2785.116 Safari/537.36"
187.180.187.227 - - [29/Sep/2016:21:17:59 -0300] "GET /wp-content/themes/enfold/config-templatebuilder/avia-template-builder/images/sc-button.png HTTP/1.1" 200 178 "http://fejesp.provisorio.ws/wp-admin/post.php?post=1134&action=edit" "Mozilla/5.0 (Windows NT 6.2; WOW64) AppleWebKit/537.36 (KHTML	like Gecko) Chrome/53.0.2785.116 Safari/537.36"
187.180.187.227 - - [29/Sep/2016:21:17:59 -0300] "GET /wp-content/themes/enfold/config-templatebuilder/avia-template-builder/images/sc-icon.png HTTP/1.1" 200 353 "http://fejesp.provisorio.ws/wp-admin/post.php?post=1134&action=edit" "Mozilla/5.0 (Windows NT 6.2; WOW64) AppleWebKit/537.36 (KHTML	like Gecko) Chrome/53.0.2785.116 Safari/537.36"
187.180.187.227 - - [29/Sep/2016:21:17:59 -0300] "GET /wp-content/themes/enfold/config-templatebuilder/avia-template-builder/images/sc-iconlist.png HTTP/1.1" 200 220 "http://fejesp.provisorio.ws/wp-admin/post.php?post=1134&action=edit" "Mozilla/5.0 (Windows NT 6.2; WOW64) AppleWebKit/537.36 (KHTML	like Gecko) Chrome/53.0.2785.116 Safari/537.36"
187.180.187.227 - - [29/Sep/2016:21:17:59 -0300] "GET /wp-includes/js/tinymce/wp-tinymce.php?c=1&ver=4208-20151113 HTTP/1.1" 200 148990 "http://fejesp.provisorio.ws/wp-admin/post.php?post=1134&action=edit" "Mozilla/5.0 (Windows NT 6.2; WOW64) AppleWebKit/537.36 (KHTML	like Gecko) Chrome/53.0.2785.116 Safari/537.36"
187.180.187.227 - - [29/Sep/2016:21:17:59 -0300] "GET /wp-content/themes/enfold/config-templatebuilder/avia-template-builder/images/sc-contentslider.png HTTP/1.1" 200 179 "http://fejesp.provisorio.ws/wp-admin/post.php?post=1134&action=edit" "Mozilla/5.0 (Windows NT 6.2; WOW64) AppleWebKit/537.36 (KHTML	like Gecko) Chrome/53.0.2785.116 Safari/537.36"
187.180.187.227 - - [29/Sep/2016:21:17:59 -0300] "GET /wp-content/themes/enfold/config-templatebuilder/avia-template-builder/images/sc-notification.png HTTP/1.1" 200 166 "http://fejesp.provisorio.ws/wp-admin/post.php?post=1134&action=edit" "Mozilla/5.0 (Windows NT 6.2; WOW64) AppleWebKit/537.36 (KHTML	like Gecko) Chrome/53.0.2785.116 Safari/537.36"
187.180.187.227 - - [29/Sep/2016:21:17:59 -0300] "GET /wp-content/themes/enfold/config-templatebuilder/avia-template-builder/images/sc-tabs.png HTTP/1.1" 200 192 "http://fejesp.provisorio.ws/wp-admin/post.php?post=1134&action=edit" "Mozilla/5.0 (Windows NT 6.2; WOW64) AppleWebKit/537.36 (KHTML	like Gecko) Chrome/53.0.2785.116 Safari/537.36"
187.180.187.227 - - [29/Sep/2016:21:17:59 -0300] "GET /wp-content/themes/enfold/config-templatebuilder/avia-template-builder/images/sc-accordion.png HTTP/1.1" 200 162 "http://fejesp.provisorio.ws/wp-admin/post.php?post=1134&action=edit" "Mozilla/5.0 (Windows NT 6.2; WOW64) AppleWebKit/537.36 (KHTML	like Gecko) Chrome/53.0.2785.116 Safari/537.36"
187.180.187.227 - - [29/Sep/2016:21:18:00 -0300] "GET /wp-content/themes/enfold/config-templatebuilder/avia-template-builder/images/sc-promobox.png HTTP/1.1" 200 178 "http://fejesp.provisorio.ws/wp-admin/post.php?post=1134&action=edit" "Mozilla/5.0 (Windows NT 6.2; WOW64) AppleWebKit/537.36 (KHTML	like Gecko) Chrome/53.0.2785.116 Safari/537.36"
187.180.187.227 - - [29/Sep/2016:21:18:00 -0300] "GET /wp-content/themes/enfold/config-templatebuilder/avia-template-builder/images/sc-magazine.png HTTP/1.1" 200 197 "http://fejesp.provisorio.ws/wp-admin/post.php?post=1134&action=edit" "Mozilla/5.0 (Windows NT 6.2; WOW64) AppleWebKit/537.36 (KHTML	like Gecko) Chrome/53.0.2785.116 Safari/537.36"
187.180.187.227 - - [29/Sep/2016:21:18:00 -0300] "GET /wp-content/themes/enfold/config-templatebuilder/avia-template-builder/images/sc-contact.png HTTP/1.1" 200 265 "http://fejesp.provisorio.ws/wp-admin/post.php?post=1134&action=edit" "Mozilla/5.0 (Windows NT 6.2; WOW64) AppleWebKit/537.36 (KHTML	like Gecko) Chrome/53.0.2785.116 Safari/537.36"
187.180.187.227 - - [29/Sep/2016:21:18:00 -0300] "GET /wp-content/themes/enfold/config-templatebuilder/avia-template-builder/images/sc-blog.png HTTP/1.1" 200 187 "http://fejesp.provisorio.ws/wp-admin/post.php?post=1134&action=edit" "Mozilla/5.0 (Windows NT 6.2; WOW64) AppleWebKit/537.36 (KHTML	like Gecko) Chrome/53.0.2785.116 Safari/537.36"
187.180.187.227 - - [29/Sep/2016:21:18:00 -0300] "GET /wp-content/themes/enfold/config-templatebuilder/avia-template-builder/images/sc-portfolio.png HTTP/1.1" 200 148 "http://fejesp.provisorio.ws/wp-admin/post.php?post=1134&action=edit" "Mozilla/5.0 (Windows NT 6.2; WOW64) AppleWebKit/537.36 (KHTML	like Gecko) Chrome/53.0.2785.116 Safari/537.36"
187.180.187.227 - - [29/Sep/2016:21:18:00 -0300] "GET /wp-content/themes/enfold/config-templatebuilder/avia-template-builder/images/sc-masonry.png HTTP/1.1" 200 166 "http://fejesp.provisorio.ws/wp-admin/post.php?post=1134&action=edit" "Mozilla/5.0 (Windows NT 6.2; WOW64) AppleWebKit/537.36 (KHTML	like Gecko) Chrome/53.0.2785.116 Safari/537.36"
187.180.187.227 - - [29/Sep/2016:21:18:00 -0300] "GET /wp-content/themes/enfold/config-templatebuilder/avia-template-builder/images/sc-team.png HTTP/1.1" 200 178 "http://fejesp.provisorio.ws/wp-admin/post.php?post=1134&action=edit" "Mozilla/5.0 (Windows NT 6.2; WOW64) AppleWebKit/537.36 (KHTML	like Gecko) Chrome/53.0.2785.116 Safari/537.36"
187.180.187.227 - - [29/Sep/2016:21:18:00 -0300] "GET /wp-content/themes/enfold/config-templatebuilder/avia-template-builder/images/sc-table.png HTTP/1.1" 200 154 "http://fejesp.provisorio.ws/wp-admin/post.php?post=1134&action=edit" "Mozilla/5.0 (Windows NT 6.2; WOW64) AppleWebKit/537.36 (KHTML	like Gecko) Chrome/53.0.2785.116 Safari/537.36"
187.180.187.227 - - [29/Sep/2016:21:18:00 -0300] "GET /wp-content/themes/enfold/config-templatebuilder/avia-template-builder/images/sc-progressbar.png HTTP/1.1" 200 167 "http://fejesp.provisorio.ws/wp-admin/post.php?post=1134&action=edit" "Mozilla/5.0 (Windows NT 6.2; WOW64) AppleWebKit/537.36 (KHTML	like Gecko) Chrome/53.0.2785.116 Safari/537.36"
187.180.187.227 - - [29/Sep/2016:21:18:00 -0300] "GET /wp-content/themes/enfold/config-templatebuilder/avia-template-builder/images/sc-submenu.png HTTP/1.1" 200 166 "http://fejesp.provisorio.ws/wp-admin/post.php?post=1134&action=edit" "Mozilla/5.0 (Windows NT 6.2; WOW64) AppleWebKit/537.36 (KHTML	like Gecko) Chrome/53.0.2785.116 Safari/537.36"
187.180.187.227 - - [29/Sep/2016:21:18:00 -0300] "GET /wp-content/themes/enfold/config-templatebuilder/avia-template-builder/images/sc-testimonials.png HTTP/1.1" 200 245 "http://fejesp.provisorio.ws/wp-admin/post.php?post=1134&action=edit" "Mozilla/5.0 (Windows NT 6.2; WOW64) AppleWebKit/537.36 (KHTML	like Gecko) Chrome/53.0.2785.116 Safari/537.36"
187.180.187.227 - - [29/Sep/2016:21:18:00 -0300] "GET /wp-content/themes/enfold/config-templatebuilder/avia-template-builder/images/sc-catalogue.png HTTP/1.1" 200 281 "http://fejesp.provisorio.ws/wp-admin/post.php?post=1134&action=edit" "Mozilla/5.0 (Windows NT 6.2; WOW64) AppleWebKit/537.36 (KHTML	like Gecko) Chrome/53.0.2785.116 Safari/537.36"
187.180.187.227 - - [29/Sep/2016:21:18:00 -0300] "GET /wp-content/themes/enfold/config-templatebuilder/avia-template-builder/images/sc-postslider.png HTTP/1.1" 200 187 "http://fejesp.provisorio.ws/wp-admin/post.php?post=1134&action=edit" "Mozilla/5.0 (Windows NT 6.2; WOW64) AppleWebKit/537.36 (KHTML	like Gecko) Chrome/53.0.2785.116 Safari/537.36"
187.180.187.227 - - [29/Sep/2016:21:18:00 -0300] "GET /wp-content/themes/enfold/config-templatebuilder/avia-template-builder/images/sc-countdown.png HTTP/1.1" 200 206 "http://fejesp.provisorio.ws/wp-admin/post.php?post=1134&action=edit" "Mozilla/5.0 (Windows NT 6.2; WOW64) AppleWebKit/537.36 (KHTML	like Gecko) Chrome/53.0.2785.116 Safari/537.36"
187.180.187.227 - - [29/Sep/2016:21:18:00 -0300] "GET /wp-content/themes/enfold/config-templatebuilder/avia-template-builder/images/sc-numbers.png HTTP/1.1" 200 330 "http://fejesp.provisorio.ws/wp-admin/post.php?post=1134&action=edit" "Mozilla/5.0 (Windows NT 6.2; WOW64) AppleWebKit/537.36 (KHTML	like Gecko) Chrome/53.0.2785.116 Safari/537.36"
187.180.187.227 - - [29/Sep/2016:21:18:00 -0300] "GET /wp-content/themes/enfold/config-templatebuilder/avia-template-builder/images/sc-sidebar.png HTTP/1.1" 200 184 "http://fejesp.provisorio.ws/wp-admin/post.php?post=1134&action=edit" "Mozilla/5.0 (Windows NT 6.2; WOW64) AppleWebKit/537.36 (KHTML	like Gecko) Chrome/53.0.2785.116 Safari/537.36"
187.180.187.227 - - [29/Sep/2016:21:18:00 -0300] "GET /wp-content/themes/enfold/config-templatebuilder/avia-template-builder/images/sc-social.png HTTP/1.1" 200 365 "http://fejesp.provisorio.ws/wp-admin/post.php?post=1134&action=edit" "Mozilla/5.0 (Windows NT 6.2; WOW64) AppleWebKit/537.36 (KHTML	like Gecko) Chrome/53.0.2785.116 Safari/537.36"
187.180.187.227 - - [29/Sep/2016:21:18:00 -0300] "GET /wp-content/themes/enfold/config-templatebuilder/avia-template-builder/images/sc-comments.png HTTP/1.1" 200 194 "http://fejesp.provisorio.ws/wp-admin/post.php?post=1134&action=edit" "Mozilla/5.0 (Windows NT 6.2; WOW64) AppleWebKit/537.36 (KHTML	like Gecko) Chrome/53.0.2785.116 Safari/537.36"
187.180.187.227 - - [29/Sep/2016:21:18:00 -0300] "GET /wp-content/themes/enfold/config-templatebuilder/avia-template-builder/images/sc-codeblock.png HTTP/1.1" 200 278 "http://fejesp.provisorio.ws/wp-admin/post.php?post=1134&action=edit" "Mozilla/5.0 (Windows NT 6.2; WOW64) AppleWebKit/537.36 (KHTML	like Gecko) Chrome/53.0.2785.116 Safari/537.36"
187.180.187.227 - - [29/Sep/2016:21:18:00 -0300] "GET /wp-content/themes/enfold/config-templatebuilder/avia-template-builder/images/sc-image.png HTTP/1.1" 200 249 "http://fejesp.provisorio.ws/wp-admin/post.php?post=1134&action=edit" "Mozilla/5.0 (Windows NT 6.2; WOW64) AppleWebKit/537.36 (KHTML	like Gecko) Chrome/53.0.2785.116 Safari/537.36"
187.180.187.227 - - [29/Sep/2016:21:18:00 -0300] "GET /wp-content/themes/enfold/config-templatebuilder/avia-template-builder/images/sc-image-hotspot.png HTTP/1.1" 200 335 "http://fejesp.provisorio.ws/wp-admin/post.php?post=1134&action=edit" "Mozilla/5.0 (Windows NT 6.2; WOW64) AppleWebKit/537.36 (KHTML	like Gecko) Chrome/53.0.2785.116 Safari/537.36"
187.180.187.227 - - [29/Sep/2016:21:18:00 -0300] "GET /wp-content/themes/enfold/config-templatebuilder/avia-template-builder/images/sc-video.png HTTP/1.1" 200 179 "http://fejesp.provisorio.ws/wp-admin/post.php?post=1134&action=edit" "Mozilla/5.0 (Windows NT 6.2; WOW64) AppleWebKit/537.36 (KHTML	like Gecko) Chrome/53.0.2785.116 Safari/537.36"
187.180.187.227 - - [29/Sep/2016:21:18:00 -0300] "GET /wp-content/themes/enfold/config-templatebuilder/avia-template-builder/images/sc-slideshow.png HTTP/1.1" 200 321 "http://fejesp.provisorio.ws/wp-admin/post.php?post=1134&action=edit" "Mozilla/5.0 (Windows NT 6.2; WOW64) AppleWebKit/537.36 (KHTML	like Gecko) Chrome/53.0.2785.116 Safari/537.36"
187.180.187.227 - - [29/Sep/2016:21:18:00 -0300] "GET /wp-content/themes/enfold/config-templatebuilder/avia-template-builder/images/sc-slideshow-full.png HTTP/1.1" 200 303 "http://fejesp.provisorio.ws/wp-admin/post.php?post=1134&action=edit" "Mozilla/5.0 (Windows NT 6.2; WOW64) AppleWebKit/537.36 (KHTML	like Gecko) Chrome/53.0.2785.116 Safari/537.36"
187.180.187.227 - - [29/Sep/2016:21:18:00 -0300] "GET /wp-content/themes/enfold/config-templatebuilder/avia-template-builder/images/sc-fullscreen.png HTTP/1.1" 200 185 "http://fejesp.provisorio.ws/wp-admin/post.php?post=1134&action=edit" "Mozilla/5.0 (Windows NT 6.2; WOW64) AppleWebKit/537.36 (KHTML	like Gecko) Chrome/53.0.2785.116 Safari/537.36"
187.180.187.227 - - [29/Sep/2016:21:18:00 -0300] "GET /wp-content/themes/enfold/config-templatebuilder/avia-template-builder/images/sc-accordion-slider.png HTTP/1.1" 200 147 "http://fejesp.provisorio.ws/wp-admin/post.php?post=1134&action=edit" "Mozilla/5.0 (Windows NT 6.2; WOW64) AppleWebKit/537.36 (KHTML	like Gecko) Chrome/53.0.2785.116 Safari/537.36"
187.180.187.227 - - [29/Sep/2016:21:18:00 -0300] "GET /wp-content/themes/enfold/config-templatebuilder/avia-template-builder/images/sc-slideshow-layer.png HTTP/1.1" 200 249 "http://fejesp.provisorio.ws/wp-admin/post.php?post=1134&action=edit" "Mozilla/5.0 (Windows NT 6.2; WOW64) AppleWebKit/537.36 (KHTML	like Gecko) Chrome/53.0.2785.116 Safari/537.36"
187.180.187.227 - - [29/Sep/2016:21:18:00 -0300] "GET /wp-content/themes/enfold/config-templatebuilder/avia-template-builder/images/sc-partner.png HTTP/1.1" 200 184 "http://fejesp.provisorio.ws/wp-admin/post.php?post=1134&action=edit" "Mozilla/5.0 (Windows NT 6.2; WOW64) AppleWebKit/537.36 (KHTML	like Gecko) Chrome/53.0.2785.116 Safari/537.36"
187.180.187.227 - - [29/Sep/2016:21:18:00 -0300] "GET /wp-content/themes/enfold/config-templatebuilder/avia-template-builder/images/sc-gallery.png HTTP/1.1" 200 151 "http://fejesp.provisorio.ws/wp-admin/post.php?post=1134&action=edit" "Mozilla/5.0 (Windows NT 6.2; WOW64) AppleWebKit/537.36 (KHTML	like Gecko) Chrome/53.0.2785.116 Safari/537.36"
187.180.187.227 - - [29/Sep/2016:21:18:00 -0300] "GET /wp-content/themes/enfold/config-templatebuilder/avia-template-builder/images/sc-masonry-gallery.png HTTP/1.1" 200 159 "http://fejesp.provisorio.ws/wp-admin/post.php?post=1134&action=edit" "Mozilla/5.0 (Windows NT 6.2; WOW64) AppleWebKit/537.36 (KHTML	like Gecko) Chrome/53.0.2785.116 Safari/537.36"
187.180.187.227 - - [29/Sep/2016:21:18:00 -0300] "GET /wp-content/themes/enfold/config-templatebuilder/avia-template-builder/images/sc-maps.png HTTP/1.1" 200 363 "http://fejesp.provisorio.ws/wp-admin/post.php?post=1134&action=edit" "Mozilla/5.0 (Windows NT 6.2; WOW64) AppleWebKit/537.36 (KHTML	like Gecko) Chrome/53.0.2785.116 Safari/537.36"
187.180.187.227 - - [29/Sep/2016:21:18:00 -0300] "GET /wp-content/plugins/wordpress-seo-premium/images/question-mark.png HTTP/1.1" 200 299 "http://fejesp.provisorio.ws/wp-admin/post.php?post=1134&action=edit" "Mozilla/5.0 (Windows NT 6.2; WOW64) AppleWebKit/537.36 (KHTML	like Gecko) Chrome/53.0.2785.116 Safari/537.36"
187.180.187.227 - - [29/Sep/2016:21:18:00 -0300] "GET /wp-includes/js/wp-emoji-release.min.js?ver=4.4.5 HTTP/1.1" 304 - "http://fejesp.provisorio.ws/wp-admin/post.php?post=1134&action=edit" "Mozilla/5.0 (Windows NT 6.2; WOW64) AppleWebKit/537.36 (KHTML	like Gecko) Chrome/53.0.2785.116 Safari/537.36"
187.180.187.227 - - [29/Sep/2016:21:18:00 -0300] "GET /wp-admin/images/spinner-2x.gif HTTP/1.1" 200 8536 "http://fejesp.provisorio.ws/wp-admin/post.php?post=1134&action=edit" "Mozilla/5.0 (Windows NT 6.2; WOW64) AppleWebKit/537.36 (KHTML	like Gecko) Chrome/53.0.2785.116 Safari/537.36"
187.180.187.227 - - [29/Sep/2016:21:18:00 -0300] "GET /wp-content/themes/enfold/config-templatebuilder/avia-template-builder/images/select.png HTTP/1.1" 200 242 "http://fejesp.provisorio.ws/wp-content/themes/enfold/config-templatebuilder/avia-template-builder/assets/css/avia-modal.css?ver=4.4.5" "Mozilla/5.0 (Windows NT 6.2; WOW64) AppleWebKit/537.36 (KHTML	like Gecko) Chrome/53.0.2785.116 Safari/537.36"
187.180.187.227 - - [29/Sep/2016:21:18:00 -0300] "GET /wp-content/themes/enfold/config-templatebuilder/avia-template-builder/images/icon-redo.png HTTP/1.1" 200 499 "http://fejesp.provisorio.ws/wp-content/themes/enfold/config-templatebuilder/avia-template-builder/assets/css/avia-builder.css?ver=4.4.5" "Mozilla/5.0 (Windows NT 6.2; WOW64) AppleWebKit/537.36 (KHTML	like Gecko) Chrome/53.0.2785.116 Safari/537.36"
187.180.187.227 - - [29/Sep/2016:21:18:00 -0300] "GET /wp-content/themes/enfold/config-templatebuilder/avia-template-builder/images/icon-undo.png HTTP/1.1" 200 501 "http://fejesp.provisorio.ws/wp-content/themes/enfold/config-templatebuilder/avia-template-builder/assets/css/avia-builder.css?ver=4.4.5" "Mozilla/5.0 (Windows NT 6.2; WOW64) AppleWebKit/537.36 (KHTML	like Gecko) Chrome/53.0.2785.116 Safari/537.36"
187.180.187.227 - - [29/Sep/2016:21:18:00 -0300] "GET /wp-content/plugins/wordpress-seo-premium/css/dist/yoast-seo/edit.svg HTTP/1.1" 200 588 "http://fejesp.provisorio.ws/wp-content/plugins/wordpress-seo-premium/css/dist/yoast-seo/yoast-seo-307.min.css?ver=3.0.7" "Mozilla/5.0 (Windows NT 6.2; WOW64) AppleWebKit/537.36 (KHTML	like Gecko) Chrome/53.0.2785.116 Safari/537.36"
187.180.187.227 - - [29/Sep/2016:21:18:00 -0300] "GET /wp-includes/js/thickbox/loadingAnimation.gif HTTP/1.1" 200 15238 "http://fejesp.provisorio.ws/wp-admin/post.php?post=1134&action=edit" "Mozilla/5.0 (Windows NT 6.2; WOW64) AppleWebKit/537.36 (KHTML	like Gecko) Chrome/53.0.2785.116 Safari/537.36"
187.180.187.227 - - [29/Sep/2016:21:18:00 -0300] "GET /wp-content/themes/enfold/config-templatebuilder/avia-template-builder/assets/js/avia-tinymce-buttons-4.js?wp-mce-4208-20151113 HTTP/1.1" 200 6162 "http://fejesp.provisorio.ws/wp-admin/post.php?post=1134&action=edit" "Mozilla/5.0 (Windows NT 6.2; WOW64) AppleWebKit/537.36 (KHTML	like Gecko) Chrome/53.0.2785.116 Safari/537.36"
187.180.187.227 - - [29/Sep/2016:21:18:00 -0300] "GET /wp-content/themes/enfold/config-layerslider/LayerSlider/static/js/ls-admin-tinymce.js?wp-mce-4208-20151113 HTTP/1.1" 200 2783 "http://fejesp.provisorio.ws/wp-admin/post.php?post=1134&action=edit" "Mozilla/5.0 (Windows NT 6.2; WOW64) AppleWebKit/537.36 (KHTML	like Gecko) Chrome/53.0.2785.116 Safari/537.36"
187.180.187.227 - - [29/Sep/2016:21:18:00 -0300] "GET /wp-includes/js/tinymce/skins/lightgray/skin.min.css?wp-mce-4208-20151113 HTTP/1.1" 200 27047 "http://fejesp.provisorio.ws/wp-admin/post.php?post=1134&action=edit" "Mozilla/5.0 (Windows NT 6.2; WOW64) AppleWebKit/537.36 (KHTML	like Gecko) Chrome/53.0.2785.116 Safari/537.36"
187.180.187.227 - - [29/Sep/2016:21:18:00 -0300] "GET /wp-includes/css/dashicons.min.css?ver=4.4.5&wp-mce-4208-20151113 HTTP/1.1" 200 46136 "http://fejesp.provisorio.ws/wp-admin/post.php?post=1134&action=edit" "Mozilla/5.0 (Windows NT 6.2; WOW64) AppleWebKit/537.36 (KHTML	like Gecko) Chrome/53.0.2785.116 Safari/537.36"
187.180.187.227 - - [29/Sep/2016:21:18:00 -0300] "GET /wp-includes/js/tinymce/skins/lightgray/content.min.css?wp-mce-4208-20151113 HTTP/1.1" 200 2003 "http://fejesp.provisorio.ws/wp-admin/post.php?post=1134&action=edit" "Mozilla/5.0 (Windows NT 6.2; WOW64) AppleWebKit/537.36 (KHTML	like Gecko) Chrome/53.0.2785.116 Safari/537.36"
187.180.187.227 - - [29/Sep/2016:21:18:00 -0300] "GET /wp-includes/js/tinymce/skins/wordpress/wp-content.css?ver=4.4.5&wp-mce-4208-20151113 HTTP/1.1" 200 9259 "http://fejesp.provisorio.ws/wp-admin/post.php?post=1134&action=edit" "Mozilla/5.0 (Windows NT 6.2; WOW64) AppleWebKit/537.36 (KHTML	like Gecko) Chrome/53.0.2785.116 Safari/537.36"
187.180.187.227 - - [29/Sep/2016:21:18:00 -0300] "GET /wp-includes/js/wp-embed.js HTTP/1.1" 200 3128 "http://fejesp.provisorio.ws/wp-admin/post.php?post=1134&action=edit" "Mozilla/5.0 (Windows NT 6.2; WOW64) AppleWebKit/537.36 (KHTML	like Gecko) Chrome/53.0.2785.116 Safari/537.36"
187.180.187.227 - - [29/Sep/2016:21:18:01 -0300] "GET /favicon.ico HTTP/1.1" 200 - "http://fejesp.provisorio.ws/wp-admin/post.php?post=1134&action=edit" "Mozilla/5.0 (Windows NT 6.2; WOW64) AppleWebKit/537.36 (KHTML	like Gecko) Chrome/53.0.2785.116 Safari/537.36"
187.180.187.227 - - [29/Sep/2016:21:18:00 -0300] "POST /wp-admin/admin-ajax.php HTTP/1.1" 200 6777 "http://fejesp.provisorio.ws/wp-admin/post.php?post=1134&action=edit" "Mozilla/5.0 (Windows NT 6.2; WOW64) AppleWebKit/537.36 (KHTML	like Gecko) Chrome/53.0.2785.116 Safari/537.36"
187.180.187.227 - - [29/Sep/2016:21:18:03 -0300] "GET /wp-content/themes/enfold/config-templatebuilder/avia-template-builder/images/icon-store.png HTTP/1.1" 200 581 "http://fejesp.provisorio.ws/wp-content/themes/enfold/config-templatebuilder/avia-template-builder/assets/css/avia-builder.css?ver=4.4.5" "Mozilla/5.0 (Windows NT 6.2; WOW64) AppleWebKit/537.36 (KHTML	like Gecko) Chrome/53.0.2785.116 Safari/537.36"
187.180.187.227 - - [29/Sep/2016:21:18:03 -0300] "GET /wp-content/themes/enfold/config-templatebuilder/avia-template-builder/images/icon-trash.png HTTP/1.1" 200 557 "http://fejesp.provisorio.ws/wp-content/themes/enfold/config-templatebuilder/avia-template-builder/assets/css/avia-builder.css?ver=4.4.5" "Mozilla/5.0 (Windows NT 6.2; WOW64) AppleWebKit/537.36 (KHTML	like Gecko) Chrome/53.0.2785.116 Safari/537.36"
187.180.187.227 - - [29/Sep/2016:21:18:03 -0300] "GET /wp-content/themes/enfold/config-templatebuilder/avia-template-builder/images/icon-edit.png HTTP/1.1" 200 546 "http://fejesp.provisorio.ws/wp-content/themes/enfold/config-templatebuilder/avia-template-builder/assets/css/avia-builder.css?ver=4.4.5" "Mozilla/5.0 (Windows NT 6.2; WOW64) AppleWebKit/537.36 (KHTML	like Gecko) Chrome/53.0.2785.116 Safari/537.36"
187.180.187.227 - - [29/Sep/2016:21:18:03 -0300] "GET /wp-content/themes/enfold/config-templatebuilder/avia-template-builder/images/icon-grow.png HTTP/1.1" 200 552 "http://fejesp.provisorio.ws/wp-content/themes/enfold/config-templatebuilder/avia-template-builder/assets/css/avia-builder.css?ver=4.4.5" "Mozilla/5.0 (Windows NT 6.2; WOW64) AppleWebKit/537.36 (KHTML	like Gecko) Chrome/53.0.2785.116 Safari/537.36"
187.180.187.227 - - [29/Sep/2016:21:18:03 -0300] "GET /wp-content/themes/enfold/config-templatebuilder/avia-template-builder/images/icon-clone.png HTTP/1.1" 200 458 "http://fejesp.provisorio.ws/wp-content/themes/enfold/config-templatebuilder/avia-template-builder/assets/css/avia-builder.css?ver=4.4.5" "Mozilla/5.0 (Windows NT 6.2; WOW64) AppleWebKit/537.36 (KHTML	like Gecko) Chrome/53.0.2785.116 Safari/537.36"
187.180.187.227 - - [29/Sep/2016:21:18:03 -0300] "GET /wp-content/themes/enfold/config-templatebuilder/avia-template-builder/images/icon-shrink.png HTTP/1.1" 200 555 "http://fejesp.provisorio.ws/wp-content/themes/enfold/config-templatebuilder/avia-template-builder/assets/css/avia-builder.css?ver=4.4.5" "Mozilla/5.0 (Windows NT 6.2; WOW64) AppleWebKit/537.36 (KHTML	like Gecko) Chrome/53.0.2785.116 Safari/537.36"
187.180.187.227 - - [29/Sep/2016:21:18:05 -0300] "POST /wp-admin/admin-ajax.php HTTP/1.1" 200 47 "http://fejesp.provisorio.ws/wp-admin/edit.php?post_type=page" "Mozilla/5.0 (Windows NT 6.2; WOW64) AppleWebKit/537.36 (KHTML	like Gecko) Chrome/53.0.2785.116 Safari/537.36"
187.180.187.227 - - [29/Sep/2016:21:18:15 -0300] "POST /wp-admin/admin-ajax.php HTTP/1.1" 200 98 "http://fejesp.provisorio.ws/wp-admin/post.php?post=1134&action=edit" "Mozilla/5.0 (Windows NT 6.2; WOW64) AppleWebKit/537.36 (KHTML	like Gecko) Chrome/53.0.2785.116 Safari/537.36"
187.180.187.227 - - [29/Sep/2016:21:18:20 -0300] "POST /wp-admin/admin-ajax.php HTTP/1.1" 200 47 "http://fejesp.provisorio.ws/wp-admin/edit.php?post_type=page" "Mozilla/5.0 (Windows NT 6.2; WOW64) AppleWebKit/537.36 (KHTML	like Gecko) Chrome/53.0.2785.116 Safari/537.36"
187.180.187.227 - - [29/Sep/2016:21:20:16 -0300] "POST /wp-admin/admin-ajax.php HTTP/1.1" 200 98 "http://fejesp.provisorio.ws/wp-admin/post.php?post=1134&action=edit" "Mozilla/5.0 (Windows NT 6.2; WOW64) AppleWebKit/537.36 (KHTML	like Gecko) Chrome/53.0.2785.116 Safari/537.36"
187.180.187.227 - - [29/Sep/2016:21:20:21 -0300] "POST /wp-admin/admin-ajax.php HTTP/1.1" 200 47 "http://fejesp.provisorio.ws/wp-admin/edit.php?post_type=page" "Mozilla/5.0 (Windows NT 6.2; WOW64) AppleWebKit/537.36 (KHTML	like Gecko) Chrome/53.0.2785.116 Safari/537.36"
187.180.187.227 - - [29/Sep/2016:21:22:17 -0300] "POST /wp-admin/admin-ajax.php HTTP/1.1" 200 98 "http://fejesp.provisorio.ws/wp-admin/post.php?post=1134&action=edit" "Mozilla/5.0 (Windows NT 6.2; WOW64) AppleWebKit/537.36 (KHTML	like Gecko) Chrome/53.0.2785.116 Safari/537.36"
187.180.187.227 - - [29/Sep/2016:21:22:22 -0300] "POST /wp-admin/admin-ajax.php HTTP/1.1" 200 47 "http://fejesp.provisorio.ws/wp-admin/edit.php?post_type=page" "Mozilla/5.0 (Windows NT 6.2; WOW64) AppleWebKit/537.36 (KHTML	like Gecko) Chrome/53.0.2785.116 Safari/537.36"
187.180.187.227 - - [29/Sep/2016:21:24:18 -0300] "POST /wp-admin/admin-ajax.php HTTP/1.1" 200 98 "http://fejesp.provisorio.ws/wp-admin/post.php?post=1134&action=edit" "Mozilla/5.0 (Windows NT 6.2; WOW64) AppleWebKit/537.36 (KHTML	like Gecko) Chrome/53.0.2785.116 Safari/537.36"
187.180.187.227 - - [29/Sep/2016:21:24:23 -0300] "POST /wp-admin/admin-ajax.php HTTP/1.1" 200 47 "http://fejesp.provisorio.ws/wp-admin/edit.php?post_type=page" "Mozilla/5.0 (Windows NT 6.2; WOW64) AppleWebKit/537.36 (KHTML	like Gecko) Chrome/53.0.2785.116 Safari/537.36"
187.180.187.227 - - [29/Sep/2016:21:26:19 -0300] "POST /wp-admin/admin-ajax.php HTTP/1.1" 200 98 "http://fejesp.provisorio.ws/wp-admin/post.php?post=1134&action=edit" "Mozilla/5.0 (Windows NT 6.2; WOW64) AppleWebKit/537.36 (KHTML	like Gecko) Chrome/53.0.2785.116 Safari/537.36"
187.180.187.227 - - [29/Sep/2016:21:26:23 -0300] "POST /wp-admin/admin-ajax.php HTTP/1.1" 200 47 "http://fejesp.provisorio.ws/wp-admin/edit.php?post_type=page" "Mozilla/5.0 (Windows NT 6.2; WOW64) AppleWebKit/537.36 (KHTML	like Gecko) Chrome/53.0.2785.116 Safari/537.36"
187.180.187.227 - - [29/Sep/2016:21:28:20 -0300] "POST /wp-admin/admin-ajax.php HTTP/1.1" 200 98 "http://fejesp.provisorio.ws/wp-admin/post.php?post=1134&action=edit" "Mozilla/5.0 (Windows NT 6.2; WOW64) AppleWebKit/537.36 (KHTML	like Gecko) Chrome/53.0.2785.116 Safari/537.36"
187.180.187.227 - - [29/Sep/2016:21:28:23 -0300] "POST /wp-admin/admin-ajax.php HTTP/1.1" 200 47 "http://fejesp.provisorio.ws/wp-admin/edit.php?post_type=page" "Mozilla/5.0 (Windows NT 6.2; WOW64) AppleWebKit/537.36 (KHTML	like Gecko) Chrome/53.0.2785.116 Safari/537.36"
187.180.187.227 - - [29/Sep/2016:21:43:57 -0300] "POST /wp-admin/admin-ajax.php HTTP/1.1" 200 98 "http://fejesp.provisorio.ws/wp-admin/post.php?post=1134&action=edit" "Mozilla/5.0 (Windows NT 6.2; WOW64) AppleWebKit/537.36 (KHTML	like Gecko) Chrome/53.0.2785.116 Safari/537.36"
187.180.187.227 - - [29/Sep/2016:21:44:04 -0300] "POST /wp-admin/admin-ajax.php HTTP/1.1" 200 47 "http://fejesp.provisorio.ws/wp-admin/edit.php?post_type=page" "Mozilla/5.0 (Windows NT 6.2; WOW64) AppleWebKit/537.36 (KHTML	like Gecko) Chrome/53.0.2785.116 Safari/537.36"
187.180.187.227 - - [29/Sep/2016:21:44:12 -0300] "POST /wp-admin/admin-ajax.php HTTP/1.1" 200 98 "http://fejesp.provisorio.ws/wp-admin/post.php?post=1134&action=edit" "Mozilla/5.0 (Windows NT 6.2; WOW64) AppleWebKit/537.36 (KHTML	like Gecko) Chrome/53.0.2785.116 Safari/537.36"
187.180.187.227 - - [29/Sep/2016:21:44:16 -0300] "GET / HTTP/1.1" 200 77290 "-" "Mozilla/5.0 (Windows NT 6.2; WOW64) AppleWebKit/537.36 (KHTML	like Gecko) Chrome/53.0.2785.116 Safari/537.36"
187.180.187.227 - - [29/Sep/2016:21:44:19 -0300] "GET /wp-content/themes/enfold/config-woocommerce/woocommerce-mod.css?ver=4.4.5 HTTP/1.1" 200 69933 "http://fejesp.provisorio.ws/" "Mozilla/5.0 (Windows NT 6.2; WOW64) AppleWebKit/537.36 (KHTML	like Gecko) Chrome/53.0.2785.116 Safari/537.36"
187.180.187.227 - - [29/Sep/2016:21:44:19 -0300] "GET /wp-includes/css/dashicons.min.css?ver=4.4.5 HTTP/1.1" 200 46136 "http://fejesp.provisorio.ws/" "Mozilla/5.0 (Windows NT 6.2; WOW64) AppleWebKit/537.36 (KHTML	like Gecko) Chrome/53.0.2785.116 Safari/537.36"
187.180.187.227 - - [29/Sep/2016:21:44:19 -0300] "GET /wp-includes/css/admin-bar.min.css?ver=4.4.5 HTTP/1.1" 200 20232 "http://fejesp.provisorio.ws/" "Mozilla/5.0 (Windows NT 6.2; WOW64) AppleWebKit/537.36 (KHTML	like Gecko) Chrome/53.0.2785.116 Safari/537.36"
187.180.187.227 - - [29/Sep/2016:21:44:19 -0300] "GET /wp-content/themes/enfold/css/grid.css?ver=2 HTTP/1.1" 200 9090 "http://fejesp.provisorio.ws/" "Mozilla/5.0 (Windows NT 6.2; WOW64) AppleWebKit/537.36 (KHTML	like Gecko) Chrome/53.0.2785.116 Safari/537.36"
187.180.187.227 - - [29/Sep/2016:21:44:19 -0300] "GET /wp-content/plugins/wordpress-seo-premium/css/adminbar-302.min.css?ver=3.0.7 HTTP/1.1" 200 495 "http://fejesp.provisorio.ws/" "Mozilla/5.0 (Windows NT 6.2; WOW64) AppleWebKit/537.36 (KHTML	like Gecko) Chrome/53.0.2785.116 Safari/537.36"
187.180.187.227 - - [29/Sep/2016:21:44:19 -0300] "GET /wp-content/themes/enfold/css/base.css?ver=2 HTTP/1.1" 200 13486 "http://fejesp.provisorio.ws/" "Mozilla/5.0 (Windows NT 6.2; WOW64) AppleWebKit/537.36 (KHTML	like Gecko) Chrome/53.0.2785.116 Safari/537.36"
187.180.187.227 - - [29/Sep/2016:21:44:19 -0300] "GET /wp-content/themes/enfold/js/aviapopup/magnific-popup.css?ver=1 HTTP/1.1" 200 7640 "http://fejesp.provisorio.ws/" "Mozilla/5.0 (Windows NT 6.2; WOW64) AppleWebKit/537.36 (KHTML	like Gecko) Chrome/53.0.2785.116 Safari/537.36"
187.180.187.227 - - [29/Sep/2016:21:44:19 -0300] "GET /wp-content/themes/enfold/css/shortcodes.css?ver=2 HTTP/1.1" 200 166418 "http://fejesp.provisorio.ws/" "Mozilla/5.0 (Windows NT 6.2; WOW64) AppleWebKit/537.36 (KHTML	like Gecko) Chrome/53.0.2785.116 Safari/537.36"
187.180.187.227 - - [29/Sep/2016:21:44:19 -0300] "GET /wp-content/themes/enfold/css/layout.css?ver=2 HTTP/1.1" 200 100409 "http://fejesp.provisorio.ws/" "Mozilla/5.0 (Windows NT 6.2; WOW64) AppleWebKit/537.36 (KHTML	like Gecko) Chrome/53.0.2785.116 Safari/537.36"
187.180.187.227 - - [29/Sep/2016:21:44:19 -0300] "GET /wp-content/themes/enfold/js/mediaelement/skin-1/mediaelementplayer.css?ver=1 HTTP/1.1" 200 18247 "http://fejesp.provisorio.ws/" "Mozilla/5.0 (Windows NT 6.2; WOW64) AppleWebKit/537.36 (KHTML	like Gecko) Chrome/53.0.2785.116 Safari/537.36"
187.180.187.227 - - [29/Sep/2016:21:44:19 -0300] "GET /wp-content/uploads/dynamic_avia/enfold_themekiller.com.css?ver=57e1bfceaf41f HTTP/1.1" 200 147052 "http://fejesp.provisorio.ws/" "Mozilla/5.0 (Windows NT 6.2; WOW64) AppleWebKit/537.36 (KHTML	like Gecko) Chrome/53.0.2785.116 Safari/537.36"
187.180.187.227 - - [29/Sep/2016:21:44:19 -0300] "GET /wp-content/themes/enfold/css/custom.css?ver=2 HTTP/1.1" 200 707 "http://fejesp.provisorio.ws/" "Mozilla/5.0 (Windows NT 6.2; WOW64) AppleWebKit/537.36 (KHTML	like Gecko) Chrome/53.0.2785.116 Safari/537.36"
187.180.187.227 - - [29/Sep/2016:21:44:19 -0300] "GET /wp-content/plugins/easy-logo-slider/css/jcarouselresponsive.css?ver=4.4.5 HTTP/1.1" 200 2010 "http://fejesp.provisorio.ws/" "Mozilla/5.0 (Windows NT 6.2; WOW64) AppleWebKit/537.36 (KHTML	like Gecko) Chrome/53.0.2785.116 Safari/537.36"
187.180.187.227 - - [29/Sep/2016:21:44:19 -0300] "GET /wp-content/plugins/lightweight-social-icons/css/style.css HTTP/1.1" 200 11137 "http://fejesp.provisorio.ws/" "Mozilla/5.0 (Windows NT 6.2; WOW64) AppleWebKit/537.36 (KHTML	like Gecko) Chrome/53.0.2785.116 Safari/537.36"
187.180.187.227 - - [29/Sep/2016:21:44:20 -0300] "GET /wp-includes/js/jquery/jquery.js?ver=1.11.3 HTTP/1.1" 200 95977 "http://fejesp.provisorio.ws/" "Mozilla/5.0 (Windows NT 6.2; WOW64) AppleWebKit/537.36 (KHTML	like Gecko) Chrome/53.0.2785.116 Safari/537.36"
187.180.187.227 - - [29/Sep/2016:21:44:20 -0300] "GET /wp-includes/js/jquery/jquery-migrate.min.js?ver=1.2.1 HTTP/1.1" 200 7200 "http://fejesp.provisorio.ws/" "Mozilla/5.0 (Windows NT 6.2; WOW64) AppleWebKit/537.36 (KHTML	like Gecko) Chrome/53.0.2785.116 Safari/537.36"
187.180.187.227 - - [29/Sep/2016:21:44:20 -0300] "GET /wp-content/plugins/awesome-logos/js/awesome.logos.js?ver=1 HTTP/1.1" 200 6468 "http://fejesp.provisorio.ws/" "Mozilla/5.0 (Windows NT 6.2; WOW64) AppleWebKit/537.36 (KHTML	like Gecko) Chrome/53.0.2785.116 Safari/537.36"
187.180.187.227 - - [29/Sep/2016:21:44:20 -0300] "GET /wp-content/themes/enfold/js/avia-compat.js?ver=2 HTTP/1.1" 200 2106 "http://fejesp.provisorio.ws/" "Mozilla/5.0 (Windows NT 6.2; WOW64) AppleWebKit/537.36 (KHTML	like Gecko) Chrome/53.0.2785.116 Safari/537.36"
187.180.187.227 - - [29/Sep/2016:21:44:20 -0300] "GET /wp-content/plugins/easy-logo-slider/js/jquery.jcarousel.min.js?ver=4.4.5 HTTP/1.1" 200 17494 "http://fejesp.provisorio.ws/" "Mozilla/5.0 (Windows NT 6.2; WOW64) AppleWebKit/537.36 (KHTML	like Gecko) Chrome/53.0.2785.116 Safari/537.36"
187.180.187.227 - - [29/Sep/2016:21:44:20 -0300] "GET /wp-content/plugins/easy-logo-slider/js/jcarousel.responsive.js?ver=4.4.5 HTTP/1.1" 200 2331 "http://fejesp.provisorio.ws/" "Mozilla/5.0 (Windows NT 6.2; WOW64) AppleWebKit/537.36 (KHTML	like Gecko) Chrome/53.0.2785.116 Safari/537.36"
187.180.187.227 - - [29/Sep/2016:21:44:20 -0300] "GET /wp-content/themes/enfold/config-woocommerce/woocommerce-mod.js?ver=1 HTTP/1.1" 200 6942 "http://fejesp.provisorio.ws/" "Mozilla/5.0 (Windows NT 6.2; WOW64) AppleWebKit/537.36 (KHTML	like Gecko) Chrome/53.0.2785.116 Safari/537.36"
187.180.187.227 - - [29/Sep/2016:21:44:20 -0300] "GET /wp-content/plugins/woocommerce/assets/js/frontend/add-to-cart.min.js?ver=2.5.2 HTTP/1.1" 200 1731 "http://fejesp.provisorio.ws/" "Mozilla/5.0 (Windows NT 6.2; WOW64) AppleWebKit/537.36 (KHTML	like Gecko) Chrome/53.0.2785.116 Safari/537.36"
187.180.187.227 - - [29/Sep/2016:21:44:20 -0300] "GET /wp-content/plugins/woocommerce/assets/js/frontend/woocommerce.min.js?ver=2.5.2 HTTP/1.1" 200 277 "http://fejesp.provisorio.ws/" "Mozilla/5.0 (Windows NT 6.2; WOW64) AppleWebKit/537.36 (KHTML	like Gecko) Chrome/53.0.2785.116 Safari/537.36"
187.180.187.227 - - [29/Sep/2016:21:44:20 -0300] "GET /wp-content/themes/enfold/config-templatebuilder/avia-template-builder/assets/fonts/entypo-fontello.woff?v=3 HTTP/1.1" 200 30804 "http://fejesp.provisorio.ws/" "Mozilla/5.0 (Windows NT 6.2; WOW64) AppleWebKit/537.36 (KHTML	like Gecko) Chrome/53.0.2785.116 Safari/537.36"
187.180.187.227 - - [29/Sep/2016:21:44:20 -0300] "GET /wp-content/plugins/woocommerce/assets/js/jquery-cookie/jquery.cookie.min.js?ver=1.4.1 HTTP/1.1" 200 1414 "http://fejesp.provisorio.ws/" "Mozilla/5.0 (Windows NT 6.2; WOW64) AppleWebKit/537.36 (KHTML	like Gecko) Chrome/53.0.2785.116 Safari/537.36"
187.180.187.227 - - [29/Sep/2016:21:44:20 -0300] "GET /wp-includes/js/admin-bar.min.js?ver=4.4.5 HTTP/1.1" 200 7190 "http://fejesp.provisorio.ws/" "Mozilla/5.0 (Windows NT 6.2; WOW64) AppleWebKit/537.36 (KHTML	like Gecko) Chrome/53.0.2785.116 Safari/537.36"
187.180.187.227 - - [29/Sep/2016:21:44:20 -0300] "GET /wp-content/plugins/woocommerce/assets/js/jquery-blockui/jquery.blockUI.min.js?ver=2.70 HTTP/1.1" 200 9565 "http://fejesp.provisorio.ws/" "Mozilla/5.0 (Windows NT 6.2; WOW64) AppleWebKit/537.36 (KHTML	like Gecko) Chrome/53.0.2785.116 Safari/537.36"
187.180.187.227 - - [29/Sep/2016:21:44:20 -0300] "GET /wp-content/plugins/woocommerce/assets/js/frontend/cart-fragments.min.js?ver=2.5.2 HTTP/1.1" 200 2287 "http://fejesp.provisorio.ws/" "Mozilla/5.0 (Windows NT 6.2; WOW64) AppleWebKit/537.36 (KHTML	like Gecko) Chrome/53.0.2785.116 Safari/537.36"
187.180.187.227 - - [29/Sep/2016:21:44:20 -0300] "GET /wp-content/themes/enfold/js/shortcodes.js?ver=3 HTTP/1.1" 200 140050 "http://fejesp.provisorio.ws/" "Mozilla/5.0 (Windows NT 6.2; WOW64) AppleWebKit/537.36 (KHTML	like Gecko) Chrome/53.0.2785.116 Safari/537.36"
187.180.187.227 - - [29/Sep/2016:21:44:20 -0300] "GET /wp-content/themes/enfold/js/avia.js?ver=3 HTTP/1.1" 200 111220 "http://fejesp.provisorio.ws/" "Mozilla/5.0 (Windows NT 6.2; WOW64) AppleWebKit/537.36 (KHTML	like Gecko) Chrome/53.0.2785.116 Safari/537.36"
187.180.187.227 - - [29/Sep/2016:21:44:20 -0300] "GET /wp-content/themes/enfold/js/aviapopup/jquery.magnific-popup.min.js?ver=2 HTTP/1.1" 200 20947 "http://fejesp.provisorio.ws/" "Mozilla/5.0 (Windows NT 6.2; WOW64) AppleWebKit/537.36 (KHTML	like Gecko) Chrome/53.0.2785.116 Safari/537.36"
187.180.187.227 - - [29/Sep/2016:21:44:20 -0300] "GET /wp-includes/js/mediaelement/mediaelement-and-player.min.js?ver=2.18.1-a HTTP/1.1" 200 80671 "http://fejesp.provisorio.ws/" "Mozilla/5.0 (Windows NT 6.2; WOW64) AppleWebKit/537.36 (KHTML	like Gecko) Chrome/53.0.2785.116 Safari/537.36"
187.180.187.227 - - [29/Sep/2016:21:44:20 -0300] "GET /wp-includes/js/mediaelement/wp-mediaelement.js?ver=4.4.5 HTTP/1.1" 200 1537 "http://fejesp.provisorio.ws/" "Mozilla/5.0 (Windows NT 6.2; WOW64) AppleWebKit/537.36 (KHTML	like Gecko) Chrome/53.0.2785.116 Safari/537.36"
187.180.187.227 - - [29/Sep/2016:21:44:20 -0300] "GET /wp-includes/js/comment-reply.min.js?ver=4.4.5 HTTP/1.1" 200 1078 "http://fejesp.provisorio.ws/" "Mozilla/5.0 (Windows NT 6.2; WOW64) AppleWebKit/537.36 (KHTML	like Gecko) Chrome/53.0.2785.116 Safari/537.36"
187.180.187.227 - - [29/Sep/2016:21:44:20 -0300] "GET /wp-content/plugins/logo-slider/lgs_jquery.cycle2.js?ver=4.4.5 HTTP/1.1" 200 50056 "http://fejesp.provisorio.ws/" "Mozilla/5.0 (Windows NT 6.2; WOW64) AppleWebKit/537.36 (KHTML	like Gecko) Chrome/53.0.2785.116 Safari/537.36"
187.180.187.227 - - [29/Sep/2016:21:44:20 -0300] "GET /wp-includes/js/wp-embed.min.js?ver=4.4.5 HTTP/1.1" 200 1403 "http://fejesp.provisorio.ws/" "Mozilla/5.0 (Windows NT 6.2; WOW64) AppleWebKit/537.36 (KHTML	like Gecko) Chrome/53.0.2785.116 Safari/537.36"
187.180.187.227 - - [29/Sep/2016:21:44:20 -0300] "GET /wp-content/uploads/2016/07/logo-branco-menu-300x142.png HTTP/1.1" 200 7325 "http://fejesp.provisorio.ws/" "Mozilla/5.0 (Windows NT 6.2; WOW64) AppleWebKit/537.36 (KHTML	like Gecko) Chrome/53.0.2785.116 Safari/537.36"
187.180.187.227 - - [29/Sep/2016:21:44:20 -0300] "GET /wp-content/uploads/2015/02/Logotipo-Fejesp_branco-300x104.png HTTP/1.1" 200 8429 "http://fejesp.provisorio.ws/" "Mozilla/5.0 (Windows NT 6.2; WOW64) AppleWebKit/537.36 (KHTML	like Gecko) Chrome/53.0.2785.116 Safari/537.36"
187.180.187.227 - - [29/Sep/2016:21:44:20 -0300] "GET /wp-content/themes/enfold/images/background-images/dots-for-dark-background.png HTTP/1.1" 200 97 "http://fejesp.provisorio.ws/" "Mozilla/5.0 (Windows NT 6.2; WOW64) AppleWebKit/537.36 (KHTML	like Gecko) Chrome/53.0.2785.116 Safari/537.36"
187.180.187.227 - - [29/Sep/2016:21:44:20 -0300] "GET /wp-content/uploads/2015/02/13012700_927037417406777_7147789815857317900_n.png HTTP/1.1" 200 78854 "http://fejesp.provisorio.ws/" "Mozilla/5.0 (Windows NT 6.2; WOW64) AppleWebKit/537.36 (KHTML	like Gecko) Chrome/53.0.2785.116 Safari/537.36"
187.180.187.227 - - [29/Sep/2016:21:44:20 -0300] "GET /wp-content/uploads/2015/02/10407307_812175295526593_1566167955731844376_n.png HTTP/1.1" 200 105577 "http://fejesp.provisorio.ws/" "Mozilla/5.0 (Windows NT 6.2; WOW64) AppleWebKit/537.36 (KHTML	like Gecko) Chrome/53.0.2785.116 Safari/537.36"
187.180.187.227 - - [29/Sep/2016:21:44:20 -0300] "GET /wp-content/uploads/2015/02/13912565_1020976664646454_8325923101268959120_n.png HTTP/1.1" 200 283655 "http://fejesp.provisorio.ws/" "Mozilla/5.0 (Windows NT 6.2; WOW64) AppleWebKit/537.36 (KHTML	like Gecko) Chrome/53.0.2785.116 Safari/537.36"
187.180.187.227 - - [29/Sep/2016:21:44:20 -0300] "GET /wp-content/plugins/lightweight-social-icons/fonts/fontello.woff?13736647 HTTP/1.1" 200 14628 "http://fejesp.provisorio.ws/wp-content/plugins/lightweight-social-icons/css/style.css" "Mozilla/5.0 (Windows NT 6.2; WOW64) AppleWebKit/537.36 (KHTML	like Gecko) Chrome/53.0.2785.116 Safari/537.36"
187.180.187.227 - - [29/Sep/2016:21:44:20 -0300] "GET /wp-content/uploads/2015/02/Sem-t%C3%ADtulo-1500x423.png HTTP/1.1" 200 638892 "http://fejesp.provisorio.ws/" "Mozilla/5.0 (Windows NT 6.2; WOW64) AppleWebKit/537.36 (KHTML	like Gecko) Chrome/53.0.2785.116 Safari/537.36"
187.180.187.227 - - [29/Sep/2016:21:44:20 -0300] "GET /wp-content/uploads/2016/07/capa_Fejesp-260x185.jpg HTTP/1.1" 200 11890 "http://fejesp.provisorio.ws/" "Mozilla/5.0 (Windows NT 6.2; WOW64) AppleWebKit/537.36 (KHTML	like Gecko) Chrome/53.0.2785.116 Safari/537.36"
187.180.187.227 - - [29/Sep/2016:21:44:20 -0300] "GET /wp-content/uploads/2016/09/votorantim-120x120.png HTTP/1.1" 200 6714 "http://fejesp.provisorio.ws/" "Mozilla/5.0 (Windows NT 6.2; WOW64) AppleWebKit/537.36 (KHTML	like Gecko) Chrome/53.0.2785.116 Safari/537.36"
187.180.187.227 - - [29/Sep/2016:21:44:20 -0300] "GET /wp-content/uploads/2016/09/globo-120x120.png HTTP/1.1" 200 4732 "http://fejesp.provisorio.ws/" "Mozilla/5.0 (Windows NT 6.2; WOW64) AppleWebKit/537.36 (KHTML	like Gecko) Chrome/53.0.2785.116 Safari/537.36"
187.180.187.227 - - [29/Sep/2016:21:44:20 -0300] "GET /wp-content/uploads/2016/09/bosch-120x120.png HTTP/1.1" 200 6093 "http://fejesp.provisorio.ws/" "Mozilla/5.0 (Windows NT 6.2; WOW64) AppleWebKit/537.36 (KHTML	like Gecko) Chrome/53.0.2785.116 Safari/537.36"
187.180.187.227 - - [29/Sep/2016:21:44:20 -0300] "GET /wp-content/uploads/2016/09/bridge-120x120.png HTTP/1.1" 200 7540 "http://fejesp.provisorio.ws/" "Mozilla/5.0 (Windows NT 6.2; WOW64) AppleWebKit/537.36 (KHTML	like Gecko) Chrome/53.0.2785.116 Safari/537.36"
187.180.187.227 - - [29/Sep/2016:21:44:20 -0300] "GET /wp-content/uploads/2016/09/ibvendas-120x120.png HTTP/1.1" 200 3797 "http://fejesp.provisorio.ws/" "Mozilla/5.0 (Windows NT 6.2; WOW64) AppleWebKit/537.36 (KHTML	like Gecko) Chrome/53.0.2785.116 Safari/537.36"
187.180.187.227 - - [29/Sep/2016:21:44:20 -0300] "GET /wp-content/uploads/2016/09/itau-120x120.png HTTP/1.1" 200 6480 "http://fejesp.provisorio.ws/" "Mozilla/5.0 (Windows NT 6.2; WOW64) AppleWebKit/537.36 (KHTML	like Gecko) Chrome/53.0.2785.116 Safari/537.36"
187.180.187.227 - - [29/Sep/2016:21:44:20 -0300] "GET /wp-content/uploads/2016/09/seja-trainee-120x120.png HTTP/1.1" 200 4889 "http://fejesp.provisorio.ws/" "Mozilla/5.0 (Windows NT 6.2; WOW64) AppleWebKit/537.36 (KHTML	like Gecko) Chrome/53.0.2785.116 Safari/537.36"
187.180.187.227 - - [29/Sep/2016:21:44:20 -0300] "GET /wp-content/uploads/2016/09/FIESP-120x120.png HTTP/1.1" 200 8803 "http://fejesp.provisorio.ws/" "Mozilla/5.0 (Windows NT 6.2; WOW64) AppleWebKit/537.36 (KHTML	like Gecko) Chrome/53.0.2785.116 Safari/537.36"
187.180.187.227 - - [29/Sep/2016:21:44:20 -0300] "GET /wp-content/uploads/2016/09/governo-sp-120x120.png HTTP/1.1" 200 10836 "http://fejesp.provisorio.ws/" "Mozilla/5.0 (Windows NT 6.2; WOW64) AppleWebKit/537.36 (KHTML	like Gecko) Chrome/53.0.2785.116 Safari/537.36"
187.180.187.227 - - [29/Sep/2016:21:44:20 -0300] "GET /wp-content/uploads/2016/09/bain-120x120.png HTTP/1.1" 200 4450 "http://fejesp.provisorio.ws/" "Mozilla/5.0 (Windows NT 6.2; WOW64) AppleWebKit/537.36 (KHTML	like Gecko) Chrome/53.0.2785.116 Safari/537.36"
187.180.187.227 - - [29/Sep/2016:21:44:20 -0300] "GET /wp-content/uploads/2016/09/fundacao-estudar-120x120.png HTTP/1.1" 200 4217 "http://fejesp.provisorio.ws/" "Mozilla/5.0 (Windows NT 6.2; WOW64) AppleWebKit/537.36 (KHTML	like Gecko) Chrome/53.0.2785.116 Safari/537.36"
187.180.187.227 - - [29/Sep/2016:21:44:20 -0300] "GET /wp-content/uploads/2016/09/felipelli-120x120.png HTTP/1.1" 200 2987 "http://fejesp.provisorio.ws/" "Mozilla/5.0 (Windows NT 6.2; WOW64) AppleWebKit/537.36 (KHTML	like Gecko) Chrome/53.0.2785.116 Safari/537.36"
187.180.187.227 - - [29/Sep/2016:21:44:20 -0300] "GET /wp-content/uploads/2016/09/endeavor-120x120.png HTTP/1.1" 200 3817 "http://fejesp.provisorio.ws/" "Mozilla/5.0 (Windows NT 6.2; WOW64) AppleWebKit/537.36 (KHTML	like Gecko) Chrome/53.0.2785.116 Safari/537.36"
187.180.187.227 - - [29/Sep/2016:21:44:21 -0300] "GET /wp-includes/js/wp-emoji-release.min.js?ver=4.4.5 HTTP/1.1" 200 33932 "http://fejesp.provisorio.ws/" "Mozilla/5.0 (Windows NT 6.2; WOW64) AppleWebKit/537.36 (KHTML	like Gecko) Chrome/53.0.2785.116 Safari/537.36"
187.180.187.227 - - [29/Sep/2016:21:44:21 -0300] "GET /wp-content/uploads/2016/09/vetorbrasil-Logo-maior-120x120.png HTTP/1.1" 200 5026 "http://fejesp.provisorio.ws/" "Mozilla/5.0 (Windows NT 6.2; WOW64) AppleWebKit/537.36 (KHTML	like Gecko) Chrome/53.0.2785.116 Safari/537.36"
187.180.187.227 - - [29/Sep/2016:21:44:21 -0300] "GET /wp-content/themes/enfold/css/print.css?ver=1 HTTP/1.1" 200 4858 "http://fejesp.provisorio.ws/" "Mozilla/5.0 (Windows NT 6.2; WOW64) AppleWebKit/537.36 (KHTML	like Gecko) Chrome/53.0.2785.116 Safari/537.36"
187.180.187.227 - - [29/Sep/2016:21:44:21 -0300] "GET /wp-content/uploads/2016/09/ensina-brasil-120x120.png HTTP/1.1" 200 4983 "http://fejesp.provisorio.ws/" "Mozilla/5.0 (Windows NT 6.2; WOW64) AppleWebKit/537.36 (KHTML	like Gecko) Chrome/53.0.2785.116 Safari/537.36"
187.180.187.227 - - [29/Sep/2016:21:44:20 -0300] "POST /?wc-ajax=get_refreshed_fragments HTTP/1.1" 200 278 "http://fejesp.provisorio.ws/" "Mozilla/5.0 (Windows NT 6.2; WOW64) AppleWebKit/537.36 (KHTML	like Gecko) Chrome/53.0.2785.116 Safari/537.36"
187.180.187.227 - - [29/Sep/2016:21:44:20 -0300] "POST /wp-admin/admin-ajax.php HTTP/1.1" 200 47 "http://fejesp.provisorio.ws/wp-admin/edit.php?post_type=page" "Mozilla/5.0 (Windows NT 6.2; WOW64) AppleWebKit/537.36 (KHTML	like Gecko) Chrome/53.0.2785.116 Safari/537.36"
187.180.187.227 - - [29/Sep/2016:21:44:43 -0300] "GET /fejesp/ HTTP/1.1" 200 68884 "http://fejesp.provisorio.ws/" "Mozilla/5.0 (Windows NT 6.2; WOW64) AppleWebKit/537.36 (KHTML	like Gecko) Chrome/53.0.2785.116 Safari/537.36"
187.180.187.227 - - [29/Sep/2016:21:44:46 -0300] "GET /wp-content/uploads/2016/08/DSC0061-1030x687.jpg HTTP/1.1" 200 189180 "http://fejesp.provisorio.ws/fejesp/" "Mozilla/5.0 (Windows NT 6.2; WOW64) AppleWebKit/537.36 (KHTML	like Gecko) Chrome/53.0.2785.116 Safari/537.36"
187.180.187.227 - - [29/Sep/2016:21:44:46 -0300] "GET /wp-content/uploads/2015/02/foco-em-resultado-80x80.png HTTP/1.1" 200 1290 "http://fejesp.provisorio.ws/fejesp/" "Mozilla/5.0 (Windows NT 6.2; WOW64) AppleWebKit/537.36 (KHTML	like Gecko) Chrome/53.0.2785.116 Safari/537.36"
187.180.187.227 - - [29/Sep/2016:21:44:46 -0300] "GET /wp-content/uploads/2015/02/postura-empreendedora-80x80.png HTTP/1.1" 200 1416 "http://fejesp.provisorio.ws/fejesp/" "Mozilla/5.0 (Windows NT 6.2; WOW64) AppleWebKit/537.36 (KHTML	like Gecko) Chrome/53.0.2785.116 Safari/537.36"
187.180.187.227 - - [29/Sep/2016:21:44:46 -0300] "GET /wp-content/uploads/2015/02/paixao-pela-rede-80x80.png HTTP/1.1" 200 946 "http://fejesp.provisorio.ws/fejesp/" "Mozilla/5.0 (Windows NT 6.2; WOW64) AppleWebKit/537.36 (KHTML	like Gecko) Chrome/53.0.2785.116 Safari/537.36"
187.180.187.227 - - [29/Sep/2016:21:44:46 -0300] "GET /wp-content/uploads/2015/02/visao-de-futuro-80x80.png HTTP/1.1" 200 1620 "http://fejesp.provisorio.ws/fejesp/" "Mozilla/5.0 (Windows NT 6.2; WOW64) AppleWebKit/537.36 (KHTML	like Gecko) Chrome/53.0.2785.116 Safari/537.36"
187.180.187.227 - - [29/Sep/2016:21:44:46 -0300] "GET /wp-content/uploads/2016/08/Manzano.png HTTP/1.1" 200 41063 "http://fejesp.provisorio.ws/fejesp/" "Mozilla/5.0 (Windows NT 6.2; WOW64) AppleWebKit/537.36 (KHTML	like Gecko) Chrome/53.0.2785.116 Safari/537.36"
187.180.187.227 - - [29/Sep/2016:21:44:46 -0300] "GET /wp-content/uploads/2016/08/Andrei.png HTTP/1.1" 200 32228 "http://fejesp.provisorio.ws/fejesp/" "Mozilla/5.0 (Windows NT 6.2; WOW64) AppleWebKit/537.36 (KHTML	like Gecko) Chrome/53.0.2785.116 Safari/537.36"
187.180.187.227 - - [29/Sep/2016:21:44:46 -0300] "GET /wp-content/uploads/2016/08/Buli.png HTTP/1.1" 200 40430 "http://fejesp.provisorio.ws/fejesp/" "Mozilla/5.0 (Windows NT 6.2; WOW64) AppleWebKit/537.36 (KHTML	like Gecko) Chrome/53.0.2785.116 Safari/537.36"
187.180.187.227 - - [29/Sep/2016:21:44:46 -0300] "GET /wp-content/uploads/2016/08/PresJohn.png HTTP/1.1" 200 39723 "http://fejesp.provisorio.ws/fejesp/" "Mozilla/5.0 (Windows NT 6.2; WOW64) AppleWebKit/537.36 (KHTML	like Gecko) Chrome/53.0.2785.116 Safari/537.36"
187.180.187.227 - - [29/Sep/2016:21:44:46 -0300] "GET /wp-content/uploads/2016/08/Leco.png HTTP/1.1" 200 40085 "http://fejesp.provisorio.ws/fejesp/" "Mozilla/5.0 (Windows NT 6.2; WOW64) AppleWebKit/537.36 (KHTML	like Gecko) Chrome/53.0.2785.116 Safari/537.36"
187.180.187.227 - - [29/Sep/2016:21:44:46 -0300] "GET /wp-content/uploads/2016/08/Jaque.png HTTP/1.1" 200 43128 "http://fejesp.provisorio.ws/fejesp/" "Mozilla/5.0 (Windows NT 6.2; WOW64) AppleWebKit/537.36 (KHTML	like Gecko) Chrome/53.0.2785.116 Safari/537.36"
187.180.187.227 - - [29/Sep/2016:21:44:46 -0300] "GET /wp-content/uploads/2016/08/Touruo.png HTTP/1.1" 200 36360 "http://fejesp.provisorio.ws/fejesp/" "Mozilla/5.0 (Windows NT 6.2; WOW64) AppleWebKit/537.36 (KHTML	like Gecko) Chrome/53.0.2785.116 Safari/537.36"
187.180.187.227 - - [29/Sep/2016:21:44:51 -0300] "POST /wp-admin/admin-ajax.php HTTP/1.1" 200 98 "http://fejesp.provisorio.ws/wp-admin/post.php?post=1134&action=edit" "Mozilla/5.0 (Windows NT 6.2; WOW64) AppleWebKit/537.36 (KHTML	like Gecko) Chrome/53.0.2785.116 Safari/537.36"
187.180.187.227 - - [29/Sep/2016:21:44:52 -0300] "POST /wp-admin/admin-ajax.php HTTP/1.1" 200 47 "http://fejesp.provisorio.ws/wp-admin/edit.php?post_type=page" "Mozilla/5.0 (Windows NT 6.2; WOW64) AppleWebKit/537.36 (KHTML	like Gecko) Chrome/53.0.2785.116 Safari/537.36"
187.180.187.227 - - [29/Sep/2016:21:44:54 -0300] "POST /wp-admin/admin-ajax.php HTTP/1.1" 200 1 "http://fejesp.provisorio.ws/wp-admin/post.php?post=1134&action=edit" "Mozilla/5.0 (Windows NT 6.2; WOW64) AppleWebKit/537.36 (KHTML	like Gecko) Chrome/53.0.2785.116 Safari/537.36"
187.180.187.227 - - [29/Sep/2016:21:45:01 -0300] "GET /wp-admin/post.php?post=431&action=edit HTTP/1.1" 200 474408 "http://fejesp.provisorio.ws/wp-admin/edit.php?post_type=page" "Mozilla/5.0 (Windows NT 6.2; WOW64) AppleWebKit/537.36 (KHTML	like Gecko) Chrome/53.0.2785.116 Safari/537.36"
187.180.187.227 - - [29/Sep/2016:21:45:07 -0300] "GET /wp-content/themes/enfold/framework/css/avia_sidebar.css?ver=2.3 HTTP/1.1" 200 932 "http://fejesp.provisorio.ws/wp-admin/post.php?post=431&action=edit" "Mozilla/5.0 (Windows NT 6.2; WOW64) AppleWebKit/537.36 (KHTML	like Gecko) Chrome/53.0.2785.116 Safari/537.36"
187.180.187.227 - - [29/Sep/2016:21:45:07 -0300] "GET /wp-includes/js/thickbox/thickbox.css?ver=4.4.5 HTTP/1.1" 200 2151 "http://fejesp.provisorio.ws/wp-admin/post.php?post=431&action=edit" "Mozilla/5.0 (Windows NT 6.2; WOW64) AppleWebKit/537.36 (KHTML	like Gecko) Chrome/53.0.2785.116 Safari/537.36"
187.180.187.227 - - [29/Sep/2016:21:45:07 -0300] "GET /wp-content/themes/enfold/framework/css/avia_admin.css?ver=2.3 HTTP/1.1" 200 47241 "http://fejesp.provisorio.ws/wp-admin/post.php?post=431&action=edit" "Mozilla/5.0 (Windows NT 6.2; WOW64) AppleWebKit/537.36 (KHTML	like Gecko) Chrome/53.0.2785.116 Safari/537.36"
187.180.187.227 - - [29/Sep/2016:21:45:07 -0300] "GET /wp-content/themes/enfold/framework/css/avia_colorpicker.css?ver=2.3 HTTP/1.1" 200 3632 "http://fejesp.provisorio.ws/wp-admin/post.php?post=431&action=edit" "Mozilla/5.0 (Windows NT 6.2; WOW64) AppleWebKit/537.36 (KHTML	like Gecko) Chrome/53.0.2785.116 Safari/537.36"
187.180.187.227 - - [29/Sep/2016:21:45:07 -0300] "GET /wp-content/plugins/wordpress-seo-premium/css/metabox-302.min.css?ver=3.0.7 HTTP/1.1" 200 4530 "http://fejesp.provisorio.ws/wp-admin/post.php?post=431&action=edit" "Mozilla/5.0 (Windows NT 6.2; WOW64) AppleWebKit/537.36 (KHTML	like Gecko) Chrome/53.0.2785.116 Safari/537.36"
187.180.187.227 - - [29/Sep/2016:21:45:07 -0300] "GET /wp-content/plugins/wordpress-seo-premium/css/yst_seo_score-302.min.css?ver=3.0.7 HTTP/1.1" 200 512 "http://fejesp.provisorio.ws/wp-admin/post.php?post=431&action=edit" "Mozilla/5.0 (Windows NT 6.2; WOW64) AppleWebKit/537.36 (KHTML	like Gecko) Chrome/53.0.2785.116 Safari/537.36"
187.180.187.227 - - [29/Sep/2016:21:45:07 -0300] "GET /wp-content/plugins/wordpress-seo-premium/css/snippet-307.min.css?ver=3.0.7 HTTP/1.1" 200 143 "http://fejesp.provisorio.ws/wp-admin/post.php?post=431&action=edit" "Mozilla/5.0 (Windows NT 6.2; WOW64) AppleWebKit/537.36 (KHTML	like Gecko) Chrome/53.0.2785.116 Safari/537.36"
187.180.187.227 - - [29/Sep/2016:21:45:07 -0300] "GET /wp-content/plugins/wordpress-seo-premium/css/dist/yoast-seo/yoast-seo-307.min.css?ver=3.0.7 HTTP/1.1" 200 2938 "http://fejesp.provisorio.ws/wp-admin/post.php?post=431&action=edit" "Mozilla/5.0 (Windows NT 6.2; WOW64) AppleWebKit/537.36 (KHTML	like Gecko) Chrome/53.0.2785.116 Safari/537.36"
187.180.187.227 - - [29/Sep/2016:21:45:07 -0300] "GET /wp-content/plugins/wordpress-seo-premium/css/jquery.qtip.min.css?ver=2.2.1 HTTP/1.1" 200 9061 "http://fejesp.provisorio.ws/wp-admin/post.php?post=431&action=edit" "Mozilla/5.0 (Windows NT 6.2; WOW64) AppleWebKit/537.36 (KHTML	like Gecko) Chrome/53.0.2785.116 Safari/537.36"
187.180.187.227 - - [29/Sep/2016:21:45:07 -0300] "GET /wp-admin/load-styles.php?c=1&dir=ltr&load=dashicons	admin-bar	buttons	media-views	wp-admin	wp-auth-check	wp-color-picker&ver=4.4.5 HTTP/1.1" 200 98090 "http://fejesp.provisorio.ws/wp-admin/post.php?post=431&action=edit" "Mozilla/5.0 (Windows NT 6.2; WOW64) AppleWebKit/537.36 (KHTML	like Gecko) Chrome/53.0.2785.116 Safari/537.36"
187.180.187.227 - - [29/Sep/2016:21:45:07 -0300] "GET /wp-content/plugins/wordpress-seo-premium/css/featured-image.min.css?ver=3.0.7 HTTP/1.1" 200 150 "http://fejesp.provisorio.ws/wp-admin/post.php?post=431&action=edit" "Mozilla/5.0 (Windows NT 6.2; WOW64) AppleWebKit/537.36 (KHTML	like Gecko) Chrome/53.0.2785.116 Safari/537.36"
187.180.187.227 - - [29/Sep/2016:21:45:07 -0300] "GET /wp-content/themes/enfold/config-templatebuilder/avia-template-builder/assets/css/avia-modal.css?ver=4.4.5 HTTP/1.1" 200 20407 "http://fejesp.provisorio.ws/wp-admin/post.php?post=431&action=edit" "Mozilla/5.0 (Windows NT 6.2; WOW64) AppleWebKit/537.36 (KHTML	like Gecko) Chrome/53.0.2785.116 Safari/537.36"
187.180.187.227 - - [29/Sep/2016:21:45:07 -0300] "GET /wp-content/themes/enfold/config-templatebuilder/avia-template-builder/assets/css/avia-builder.css?ver=4.4.5 HTTP/1.1" 200 58679 "http://fejesp.provisorio.ws/wp-admin/post.php?post=431&action=edit" "Mozilla/5.0 (Windows NT 6.2; WOW64) AppleWebKit/537.36 (KHTML	like Gecko) Chrome/53.0.2785.116 Safari/537.36"
187.180.187.227 - - [29/Sep/2016:21:45:07 -0300] "GET /wp-content/plugins/erident-custom-login-and-dashboard/er-admin.css HTTP/1.1" 200 2118 "http://fejesp.provisorio.ws/wp-admin/post.php?post=431&action=edit" "Mozilla/5.0 (Windows NT 6.2; WOW64) AppleWebKit/537.36 (KHTML	like Gecko) Chrome/53.0.2785.116 Safari/537.36"
187.180.187.227 - - [29/Sep/2016:21:45:07 -0300] "GET /wp-includes/css/editor.min.css?ver=4.4.5 HTTP/1.1" 200 25408 "http://fejesp.provisorio.ws/wp-admin/post.php?post=431&action=edit" "Mozilla/5.0 (Windows NT 6.2; WOW64) AppleWebKit/537.36 (KHTML	like Gecko) Chrome/53.0.2785.116 Safari/537.36"
187.180.187.227 - - [29/Sep/2016:21:45:07 -0300] "GET /wp-content/plugins/erident-custom-login-and-dashboard/farbtastic/farbtastic.css HTTP/1.1" 200 1362 "http://fejesp.provisorio.ws/wp-admin/post.php?post=431&action=edit" "Mozilla/5.0 (Windows NT 6.2; WOW64) AppleWebKit/537.36 (KHTML	like Gecko) Chrome/53.0.2785.116 Safari/537.36"
187.180.187.227 - - [29/Sep/2016:21:45:08 -0300] "GET /wp-content/themes/enfold/framework/js/avia_option_pages.js?ver=2.3 HTTP/1.1" 200 19259 "http://fejesp.provisorio.ws/wp-admin/post.php?post=431&action=edit" "Mozilla/5.0 (Windows NT 6.2; WOW64) AppleWebKit/537.36 (KHTML	like Gecko) Chrome/53.0.2785.116 Safari/537.36"
187.180.187.227 - - [29/Sep/2016:21:45:08 -0300] "GET /wp-content/themes/enfold/framework/js/avia_advanced_form_elements.js?ver=2.3 HTTP/1.1" 200 34741 "http://fejesp.provisorio.ws/wp-admin/post.php?post=431&action=edit" "Mozilla/5.0 (Windows NT 6.2; WOW64) AppleWebKit/537.36 (KHTML	like Gecko) Chrome/53.0.2785.116 Safari/537.36"
187.180.187.227 - - [29/Sep/2016:21:45:08 -0300] "GET /wp-content/themes/enfold/framework/js/avia_media_wp35.js?ver=2.3 HTTP/1.1" 200 10052 "http://fejesp.provisorio.ws/wp-admin/post.php?post=431&action=edit" "Mozilla/5.0 (Windows NT 6.2; WOW64) AppleWebKit/537.36 (KHTML	like Gecko) Chrome/53.0.2785.116 Safari/537.36"
187.180.187.227 - - [29/Sep/2016:21:45:08 -0300] "GET /wp-content/themes/enfold/framework/js/avia_media_advanced.js?ver=2.3 HTTP/1.1" 200 16597 "http://fejesp.provisorio.ws/wp-admin/post.php?post=431&action=edit" "Mozilla/5.0 (Windows NT 6.2; WOW64) AppleWebKit/537.36 (KHTML	like Gecko) Chrome/53.0.2785.116 Safari/537.36"
187.180.187.227 - - [29/Sep/2016:21:45:08 -0300] "GET /wp-content/themes/enfold/framework/js/avia_colorpicker.js?ver=2.3 HTTP/1.1" 200 30700 "http://fejesp.provisorio.ws/wp-admin/post.php?post=431&action=edit" "Mozilla/5.0 (Windows NT 6.2; WOW64) AppleWebKit/537.36 (KHTML	like Gecko) Chrome/53.0.2785.116 Safari/537.36"
187.180.187.227 - - [29/Sep/2016:21:45:08 -0300] "GET /wp-content/themes/enfold/framework/js/avia_sidebar.js?ver=2.3 HTTP/1.1" 200 3404 "http://fejesp.provisorio.ws/wp-admin/post.php?post=431&action=edit" "Mozilla/5.0 (Windows NT 6.2; WOW64) AppleWebKit/537.36 (KHTML	like Gecko) Chrome/53.0.2785.116 Safari/537.36"
187.180.187.227 - - [29/Sep/2016:21:45:08 -0300] "GET /wp-content/themes/enfold/framework/js/avia_media.js?ver=2.3 HTTP/1.1" 200 9198 "http://fejesp.provisorio.ws/wp-admin/post.php?post=431&action=edit" "Mozilla/5.0 (Windows NT 6.2; WOW64) AppleWebKit/537.36 (KHTML	like Gecko) Chrome/53.0.2785.116 Safari/537.36"
187.180.187.227 - - [29/Sep/2016:21:45:08 -0300] "GET /wp-content/themes/enfold/framework/js/avia_edit_dynamic_templtes.js?ver=2.3 HTTP/1.1" 200 1431 "http://fejesp.provisorio.ws/wp-admin/post.php?post=431&action=edit" "Mozilla/5.0 (Windows NT 6.2; WOW64) AppleWebKit/537.36 (KHTML	like Gecko) Chrome/53.0.2785.116 Safari/537.36"
187.180.187.227 - - [29/Sep/2016:21:45:08 -0300] "GET /wp-content/themes/enfold/framework/js/avia_dynamic_templates.js?ver=2.3 HTTP/1.1" 200 13799 "http://fejesp.provisorio.ws/wp-admin/post.php?post=431&action=edit" "Mozilla/5.0 (Windows NT 6.2; WOW64) AppleWebKit/537.36 (KHTML	like Gecko) Chrome/53.0.2785.116 Safari/537.36"
187.180.187.227 - - [29/Sep/2016:21:45:08 -0300] "GET /wp-content/themes/enfold/framework/js/avia_mega_menu.js?ver=2.3 HTTP/1.1" 200 2905 "http://fejesp.provisorio.ws/wp-admin/post.php?post=431&action=edit" "Mozilla/5.0 (Windows NT 6.2; WOW64) AppleWebKit/537.36 (KHTML	like Gecko) Chrome/53.0.2785.116 Safari/537.36"
187.180.187.227 - - [29/Sep/2016:21:45:08 -0300] "GET /wp-content/plugins/awesome-logos/js/jquery.ddslick.min.js?ver=1 HTTP/1.1" 200 7156 "http://fejesp.provisorio.ws/wp-admin/post.php?post=431&action=edit" "Mozilla/5.0 (Windows NT 6.2; WOW64) AppleWebKit/537.36 (KHTML	like Gecko) Chrome/53.0.2785.116 Safari/537.36"
187.180.187.227 - - [29/Sep/2016:21:45:08 -0300] "GET /wp-content/plugins/awesome-logos/js/jquery.accordion.js?ver=1 HTTP/1.1" 200 8199 "http://fejesp.provisorio.ws/wp-admin/post.php?post=431&action=edit" "Mozilla/5.0 (Windows NT 6.2; WOW64) AppleWebKit/537.36 (KHTML	like Gecko) Chrome/53.0.2785.116 Safari/537.36"
187.180.187.227 - - [29/Sep/2016:21:45:08 -0300] "GET /wp-content/plugins/awesome-logos/js/jquery.dataTables.min.js?ver=1 HTTP/1.1" 200 78670 "http://fejesp.provisorio.ws/wp-admin/post.php?post=431&action=edit" "Mozilla/5.0 (Windows NT 6.2; WOW64) AppleWebKit/537.36 (KHTML	like Gecko) Chrome/53.0.2785.116 Safari/537.36"
187.180.187.227 - - [29/Sep/2016:21:45:08 -0300] "GET /wp-content/plugins/awesome-logos/js/admin.js?ver=1 HTTP/1.1" 200 5313 "http://fejesp.provisorio.ws/wp-admin/post.php?post=431&action=edit" "Mozilla/5.0 (Windows NT 6.2; WOW64) AppleWebKit/537.36 (KHTML	like Gecko) Chrome/53.0.2785.116 Safari/537.36"
187.180.187.227 - - [29/Sep/2016:21:45:08 -0300] "GET /wp-content/plugins/wordpress-seo-premium/premium/assets/js/wp-seo-premium-custom-fields-plugin.min.js?ver=3.0.7 HTTP/1.1" 200 1513 "http://fejesp.provisorio.ws/wp-admin/post.php?post=431&action=edit" "Mozilla/5.0 (Windows NT 6.2; WOW64) AppleWebKit/537.36 (KHTML	like Gecko) Chrome/53.0.2785.116 Safari/537.36"
187.180.187.227 - - [29/Sep/2016:21:45:08 -0300] "GET /wp-content/plugins/wordpress-seo-premium/premium/assets/js/wpseo-premium-admin-overview.min.js?ver=3.0.7 HTTP/1.1" 200 906 "http://fejesp.provisorio.ws/wp-admin/post.php?post=431&action=edit" "Mozilla/5.0 (Windows NT 6.2; WOW64) AppleWebKit/537.36 (KHTML	like Gecko) Chrome/53.0.2785.116 Safari/537.36"
187.180.187.227 - - [29/Sep/2016:21:45:08 -0300] "GET /wp-content/plugins/wordpress-seo-premium/js/wp-seo-metabox-302.min.js?ver=3.0.7 HTTP/1.1" 200 4310 "http://fejesp.provisorio.ws/wp-admin/post.php?post=431&action=edit" "Mozilla/5.0 (Windows NT 6.2; WOW64) AppleWebKit/537.36 (KHTML	like Gecko) Chrome/53.0.2785.116 Safari/537.36"
187.180.187.227 - - [29/Sep/2016:21:45:08 -0300] "GET /wp-content/plugins/wordpress-seo-premium/premium/assets/js/wp-seo-premium-multi-keyword.min.js?ver=3.0.7 HTTP/1.1" 200 4887 "http://fejesp.provisorio.ws/wp-admin/post.php?post=431&action=edit" "Mozilla/5.0 (Windows NT 6.2; WOW64) AppleWebKit/537.36 (KHTML	like Gecko) Chrome/53.0.2785.116 Safari/537.36"
187.180.187.227 - - [29/Sep/2016:21:45:08 -0300] "GET /wp-content/themes/enfold/config-templatebuilder/avia-template-builder/assets/js/avia-element-behavior.js?ver=0.8 HTTP/1.1" 200 15440 "http://fejesp.provisorio.ws/wp-admin/post.php?post=431&action=edit" "Mozilla/5.0 (Windows NT 6.2; WOW64) AppleWebKit/537.36 (KHTML	like Gecko) Chrome/53.0.2785.116 Safari/537.36"
187.180.187.227 - - [29/Sep/2016:21:45:08 -0300] "GET /wp-content/themes/enfold/config-templatebuilder/avia-template-builder/assets/js/avia-builder.js?ver=0.8 HTTP/1.1" 200 57588 "http://fejesp.provisorio.ws/wp-admin/post.php?post=431&action=edit" "Mozilla/5.0 (Windows NT 6.2; WOW64) AppleWebKit/537.36 (KHTML	like Gecko) Chrome/53.0.2785.116 Safari/537.36"
187.180.187.227 - - [29/Sep/2016:21:45:08 -0300] "GET /wp-content/themes/enfold/config-templatebuilder/avia-template-builder/assets/js/avia-modal.js?ver=0.8 HTTP/1.1" 200 33968 "http://fejesp.provisorio.ws/wp-admin/post.php?post=431&action=edit" "Mozilla/5.0 (Windows NT 6.2; WOW64) AppleWebKit/537.36 (KHTML	like Gecko) Chrome/53.0.2785.116 Safari/537.36"
187.180.187.227 - - [29/Sep/2016:21:45:08 -0300] "GET /wp-content/themes/enfold/config-templatebuilder/avia-template-builder/assets/js/avia-table.js?ver=0.8 HTTP/1.1" 200 9519 "http://fejesp.provisorio.ws/wp-admin/post.php?post=431&action=edit" "Mozilla/5.0 (Windows NT 6.2; WOW64) AppleWebKit/537.36 (KHTML	like Gecko) Chrome/53.0.2785.116 Safari/537.36"
187.180.187.227 - - [29/Sep/2016:21:45:08 -0300] "GET /wp-content/themes/enfold/config-templatebuilder/avia-template-builder/assets/js/avia-tab-toggle.js?ver=0.8 HTTP/1.1" 200 2100 "http://fejesp.provisorio.ws/wp-admin/post.php?post=431&action=edit" "Mozilla/5.0 (Windows NT 6.2; WOW64) AppleWebKit/537.36 (KHTML	like Gecko) Chrome/53.0.2785.116 Safari/537.36"
187.180.187.227 - - [29/Sep/2016:21:45:08 -0300] "GET /wp-content/themes/enfold/config-templatebuilder/avia-template-builder/assets/js/avia-media.js?ver=0.8 HTTP/1.1" 200 10514 "http://fejesp.provisorio.ws/wp-admin/post.php?post=431&action=edit" "Mozilla/5.0 (Windows NT 6.2; WOW64) AppleWebKit/537.36 (KHTML	like Gecko) Chrome/53.0.2785.116 Safari/537.36"
187.180.187.227 - - [29/Sep/2016:21:45:06 -0300] "GET /contrate/ HTTP/1.1" 200 43809 "http://fejesp.provisorio.ws/fejesp/" "Mozilla/5.0 (Windows NT 6.2; WOW64) AppleWebKit/537.36 (KHTML	like Gecko) Chrome/53.0.2785.116 Safari/537.36"
187.180.187.227 - - [29/Sep/2016:21:45:08 -0300] "GET /wp-content/themes/enfold/config-wordpress-seo/wpseo-mod.js?ver=1 HTTP/1.1" 200 641 "http://fejesp.provisorio.ws/wp-admin/post.php?post=431&action=edit" "Mozilla/5.0 (Windows NT 6.2; WOW64) AppleWebKit/537.36 (KHTML	like Gecko) Chrome/53.0.2785.116 Safari/537.36"
187.180.187.227 - - [29/Sep/2016:21:45:08 -0300] "GET /wp-content/themes/enfold/config-templatebuilder/avia-template-builder/assets/js/avia-template-saving.js?ver=0.8 HTTP/1.1" 200 11618 "http://fejesp.provisorio.ws/wp-admin/post.php?post=431&action=edit" "Mozilla/5.0 (Windows NT 6.2; WOW64) AppleWebKit/537.36 (KHTML	like Gecko) Chrome/53.0.2785.116 Safari/537.36"
187.180.187.227 - - [29/Sep/2016:21:45:08 -0300] "GET /wp-content/plugins/wordpress-seo-premium/js/wp-seo-admin-media-302.min.js?ver=3.0.7 HTTP/1.1" 200 427 "http://fejesp.provisorio.ws/wp-admin/post.php?post=431&action=edit" "Mozilla/5.0 (Windows NT 6.2; WOW64) AppleWebKit/537.36 (KHTML	like Gecko) Chrome/53.0.2785.116 Safari/537.36"
187.180.187.227 - - [29/Sep/2016:21:45:08 -0300] "GET /wp-content/plugins/wordpress-seo-premium/js/wp-seo-admin-global-302.min.js?ver=3.0.7 HTTP/1.1" 200 1379 "http://fejesp.provisorio.ws/wp-admin/post.php?post=431&action=edit" "Mozilla/5.0 (Windows NT 6.2; WOW64) AppleWebKit/537.36 (KHTML	like Gecko) Chrome/53.0.2785.116 Safari/537.36"
187.180.187.227 - - [29/Sep/2016:21:45:08 -0300] "GET /wp-content/plugins/wordpress-seo-premium/js/dist/yoast-seo/yoast-seo-307.min.js?ver=3.0.7 HTTP/1.1" 200 73452 "http://fejesp.provisorio.ws/wp-admin/post.php?post=431&action=edit" "Mozilla/5.0 (Windows NT 6.2; WOW64) AppleWebKit/537.36 (KHTML	like Gecko) Chrome/53.0.2785.116 Safari/537.36"
187.180.187.227 - - [29/Sep/2016:21:45:08 -0300] "GET /wp-content/plugins/wordpress-seo-premium/js/wp-seo-post-scraper-305.min.js?ver=3.0.7 HTTP/1.1" 200 9811 "http://fejesp.provisorio.ws/wp-admin/post.php?post=431&action=edit" "Mozilla/5.0 (Windows NT 6.2; WOW64) AppleWebKit/537.36 (KHTML	like Gecko) Chrome/53.0.2785.116 Safari/537.36"
187.180.187.227 - - [29/Sep/2016:21:45:08 -0300] "GET /wp-content/plugins/wordpress-seo-premium/js/wp-seo-shortcode-plugin-305.min.js?ver=3.0.7 HTTP/1.1" 200 3639 "http://fejesp.provisorio.ws/wp-admin/post.php?post=431&action=edit" "Mozilla/5.0 (Windows NT 6.2; WOW64) AppleWebKit/537.36 (KHTML	like Gecko) Chrome/53.0.2785.116 Safari/537.36"
187.180.187.227 - - [29/Sep/2016:21:45:08 -0300] "GET /wp-content/plugins/wordpress-seo-premium/js/wp-seo-replacevar-plugin-302.min.js?ver=3.0.7 HTTP/1.1" 200 2838 "http://fejesp.provisorio.ws/wp-admin/post.php?post=431&action=edit" "Mozilla/5.0 (Windows NT 6.2; WOW64) AppleWebKit/537.36 (KHTML	like Gecko) Chrome/53.0.2785.116 Safari/537.36"
187.180.187.227 - - [29/Sep/2016:21:45:08 -0300] "GET /wp-content/plugins/wordpress-seo-premium/js/jquery.qtip.min.js?ver=2.2.1 HTTP/1.1" 200 44253 "http://fejesp.provisorio.ws/wp-admin/post.php?post=431&action=edit" "Mozilla/5.0 (Windows NT 6.2; WOW64) AppleWebKit/537.36 (KHTML	like Gecko) Chrome/53.0.2785.116 Safari/537.36"
187.180.187.227 - - [29/Sep/2016:21:45:08 -0300] "GET /wp-content/plugins/wordpress-seo-premium/js/wp-seo-featured-image-302.min.js?ver=3.0.7 HTTP/1.1" 200 2271 "http://fejesp.provisorio.ws/wp-admin/post.php?post=431&action=edit" "Mozilla/5.0 (Windows NT 6.2; WOW64) AppleWebKit/537.36 (KHTML	like Gecko) Chrome/53.0.2785.116 Safari/537.36"
187.180.187.227 - - [29/Sep/2016:21:45:08 -0300] "GET /wp-content/themes/enfold/config-templatebuilder/avia-template-builder/assets/js/avia-history.js?ver=0.8 HTTP/1.1" 200 6258 "http://fejesp.provisorio.ws/wp-admin/post.php?post=431&action=edit" "Mozilla/5.0 (Windows NT 6.2; WOW64) AppleWebKit/537.36 (KHTML	like Gecko) Chrome/53.0.2785.116 Safari/537.36"
187.180.187.227 - - [29/Sep/2016:21:45:08 -0300] "GET /wp-content/themes/enfold/config-templatebuilder/avia-template-builder/assets/js/avia-tooltip.js?ver=0.8 HTTP/1.1" 200 5273 "http://fejesp.provisorio.ws/wp-admin/post.php?post=431&action=edit" "Mozilla/5.0 (Windows NT 6.2; WOW64) AppleWebKit/537.36 (KHTML	like Gecko) Chrome/53.0.2785.116 Safari/537.36"
187.180.187.227 - - [29/Sep/2016:21:45:08 -0300] "GET /wp-includes/js/tinymce/langs/wp-langs-en.js?ver=4208-20151113 HTTP/1.1" 200 15599 "http://fejesp.provisorio.ws/wp-admin/post.php?post=431&action=edit" "Mozilla/5.0 (Windows NT 6.2; WOW64) AppleWebKit/537.36 (KHTML	like Gecko) Chrome/53.0.2785.116 Safari/537.36"
187.180.187.227 - - [29/Sep/2016:21:45:08 -0300] "GET /wp-content/plugins/contact-form-7-to-database-extension/img/icon-bw-20x20.png HTTP/1.1" 200 487 "http://fejesp.provisorio.ws/wp-admin/post.php?post=431&action=edit" "Mozilla/5.0 (Windows NT 6.2; WOW64) AppleWebKit/537.36 (KHTML	like Gecko) Chrome/53.0.2785.116 Safari/537.36"
187.180.187.227 - - [29/Sep/2016:21:45:08 -0300] "GET /wp-content/plugins/easy-logo-slider/images/easy-logo-slider-icon.png HTTP/1.1" 200 1145 "http://fejesp.provisorio.ws/wp-admin/post.php?post=431&action=edit" "Mozilla/5.0 (Windows NT 6.2; WOW64) AppleWebKit/537.36 (KHTML	like Gecko) Chrome/53.0.2785.116 Safari/537.36"
187.180.187.227 - - [29/Sep/2016:21:45:08 -0300] "GET /wp-content/themes/enfold/config-templatebuilder/avia-template-builder/images/sc-full.png HTTP/1.1" 200 198 "http://fejesp.provisorio.ws/wp-admin/post.php?post=431&action=edit" "Mozilla/5.0 (Windows NT 6.2; WOW64) AppleWebKit/537.36 (KHTML	like Gecko) Chrome/53.0.2785.116 Safari/537.36"
187.180.187.227 - - [29/Sep/2016:21:45:08 -0300] "GET /wp-content/plugins/logo-slider/icon.png HTTP/1.1" 200 3344 "http://fejesp.provisorio.ws/wp-admin/post.php?post=431&action=edit" "Mozilla/5.0 (Windows NT 6.2; WOW64) AppleWebKit/537.36 (KHTML	like Gecko) Chrome/53.0.2785.116 Safari/537.36"
187.180.187.227 - - [29/Sep/2016:21:45:08 -0300] "GET /wp-content/themes/enfold/config-templatebuilder/avia-template-builder/images/sc-half.png HTTP/1.1" 200 202 "http://fejesp.provisorio.ws/wp-admin/post.php?post=431&action=edit" "Mozilla/5.0 (Windows NT 6.2; WOW64) AppleWebKit/537.36 (KHTML	like Gecko) Chrome/53.0.2785.116 Safari/537.36"
187.180.187.227 - - [29/Sep/2016:21:45:08 -0300] "GET /wp-content/themes/enfold/config-templatebuilder/avia-template-builder/images/sc-third.png HTTP/1.1" 200 215 "http://fejesp.provisorio.ws/wp-admin/post.php?post=431&action=edit" "Mozilla/5.0 (Windows NT 6.2; WOW64) AppleWebKit/537.36 (KHTML	like Gecko) Chrome/53.0.2785.116 Safari/537.36"
187.180.187.227 - - [29/Sep/2016:21:45:08 -0300] "GET /wp-content/themes/enfold/config-templatebuilder/avia-template-builder/images/sc-two_third.png HTTP/1.1" 200 209 "http://fejesp.provisorio.ws/wp-admin/post.php?post=431&action=edit" "Mozilla/5.0 (Windows NT 6.2; WOW64) AppleWebKit/537.36 (KHTML	like Gecko) Chrome/53.0.2785.116 Safari/537.36"
187.180.187.227 - - [29/Sep/2016:21:45:08 -0300] "GET /wp-content/themes/enfold/config-templatebuilder/avia-template-builder/images/sc-fourth.png HTTP/1.1" 200 198 "http://fejesp.provisorio.ws/wp-admin/post.php?post=431&action=edit" "Mozilla/5.0 (Windows NT 6.2; WOW64) AppleWebKit/537.36 (KHTML	like Gecko) Chrome/53.0.2785.116 Safari/537.36"
187.180.187.227 - - [29/Sep/2016:21:45:08 -0300] "GET /wp-content/themes/enfold/config-templatebuilder/avia-template-builder/images/sc-three_fourth.png HTTP/1.1" 200 238 "http://fejesp.provisorio.ws/wp-admin/post.php?post=431&action=edit" "Mozilla/5.0 (Windows NT 6.2; WOW64) AppleWebKit/537.36 (KHTML	like Gecko) Chrome/53.0.2785.116 Safari/537.36"
187.180.187.227 - - [29/Sep/2016:21:45:08 -0300] "GET /wp-content/themes/enfold/config-templatebuilder/avia-template-builder/images/sc-fifth.png HTTP/1.1" 200 208 "http://fejesp.provisorio.ws/wp-admin/post.php?post=431&action=edit" "Mozilla/5.0 (Windows NT 6.2; WOW64) AppleWebKit/537.36 (KHTML	like Gecko) Chrome/53.0.2785.116 Safari/537.36"
187.180.187.227 - - [29/Sep/2016:21:45:09 -0300] "GET /wp-content/themes/enfold/config-templatebuilder/avia-template-builder/images/sc-two_fifth.png HTTP/1.1" 200 225 "http://fejesp.provisorio.ws/wp-admin/post.php?post=431&action=edit" "Mozilla/5.0 (Windows NT 6.2; WOW64) AppleWebKit/537.36 (KHTML	like Gecko) Chrome/53.0.2785.116 Safari/537.36"
187.180.187.227 - - [29/Sep/2016:21:45:09 -0300] "GET /wp-content/themes/enfold/config-templatebuilder/avia-template-builder/images/sc-three_fifth.png HTTP/1.1" 200 217 "http://fejesp.provisorio.ws/wp-admin/post.php?post=431&action=edit" "Mozilla/5.0 (Windows NT 6.2; WOW64) AppleWebKit/537.36 (KHTML	like Gecko) Chrome/53.0.2785.116 Safari/537.36"
187.180.187.227 - - [29/Sep/2016:21:45:09 -0300] "GET /wp-content/themes/enfold/config-templatebuilder/avia-template-builder/images/sc-layout_row.png HTTP/1.1" 200 213 "http://fejesp.provisorio.ws/wp-admin/post.php?post=431&action=edit" "Mozilla/5.0 (Windows NT 6.2; WOW64) AppleWebKit/537.36 (KHTML	like Gecko) Chrome/53.0.2785.116 Safari/537.36"
187.180.187.227 - - [29/Sep/2016:21:45:09 -0300] "GET /wp-content/themes/enfold/config-templatebuilder/avia-template-builder/images/sc-four_fifth.png HTTP/1.1" 200 214 "http://fejesp.provisorio.ws/wp-admin/post.php?post=431&action=edit" "Mozilla/5.0 (Windows NT 6.2; WOW64) AppleWebKit/537.36 (KHTML	like Gecko) Chrome/53.0.2785.116 Safari/537.36"
187.180.187.227 - - [29/Sep/2016:21:45:09 -0300] "GET /wp-content/themes/enfold/config-templatebuilder/avia-template-builder/images/sc-text_block.png HTTP/1.1" 200 167 "http://fejesp.provisorio.ws/wp-admin/post.php?post=431&action=edit" "Mozilla/5.0 (Windows NT 6.2; WOW64) AppleWebKit/537.36 (KHTML	like Gecko) Chrome/53.0.2785.116 Safari/537.36"
187.180.187.227 - - [29/Sep/2016:21:45:09 -0300] "GET /wp-content/themes/enfold/config-templatebuilder/avia-template-builder/images/sc-section.png HTTP/1.1" 200 200 "http://fejesp.provisorio.ws/wp-admin/post.php?post=431&action=edit" "Mozilla/5.0 (Windows NT 6.2; WOW64) AppleWebKit/537.36 (KHTML	like Gecko) Chrome/53.0.2785.116 Safari/537.36"
187.180.187.227 - - [29/Sep/2016:21:45:09 -0300] "GET /wp-content/themes/enfold/config-templatebuilder/avia-template-builder/images/icon-info.png HTTP/1.1" 200 743 "http://fejesp.provisorio.ws/wp-content/themes/enfold/config-templatebuilder/avia-template-builder/assets/css/avia-builder.css?ver=4.4.5" "Mozilla/5.0 (Windows NT 6.2; WOW64) AppleWebKit/537.36 (KHTML	like Gecko) Chrome/53.0.2785.116 Safari/537.36"
187.180.187.227 - - [29/Sep/2016:21:45:09 -0300] "GET /wp-content/themes/enfold/config-templatebuilder/avia-template-builder/images/loading.gif HTTP/1.1" 200 4682 "http://fejesp.provisorio.ws/wp-content/themes/enfold/config-templatebuilder/avia-template-builder/assets/css/avia-builder.css?ver=4.4.5" "Mozilla/5.0 (Windows NT 6.2; WOW64) AppleWebKit/537.36 (KHTML	like Gecko) Chrome/53.0.2785.116 Safari/537.36"
187.180.187.227 - - [29/Sep/2016:21:45:09 -0300] "GET /wp-content/themes/enfold/config-templatebuilder/avia-template-builder/images/icon-expand.png HTTP/1.1" 200 709 "http://fejesp.provisorio.ws/wp-content/themes/enfold/config-templatebuilder/avia-template-builder/assets/css/avia-builder.css?ver=4.4.5" "Mozilla/5.0 (Windows NT 6.2; WOW64) AppleWebKit/537.36 (KHTML	like Gecko) Chrome/53.0.2785.116 Safari/537.36"
187.180.187.227 - - [29/Sep/2016:21:45:09 -0300] "GET /wp-admin/images/spinner.gif HTTP/1.1" 200 4162 "http://fejesp.provisorio.ws/wp-admin/load-styles.php?c=1&dir=ltr&load=dashicons	admin-bar	buttons	media-views	wp-admin	wp-auth-check	wp-color-picker&ver=4.4.5" "Mozilla/5.0 (Windows NT 6.2; WOW64) AppleWebKit/537.36 (KHTML	like Gecko) Chrome/53.0.2785.116 Safari/537.36"
187.180.187.227 - - [29/Sep/2016:21:45:09 -0300] "GET /wp-content/themes/enfold/config-templatebuilder/avia-template-builder/images/icon-template.png HTTP/1.1" 200 617 "http://fejesp.provisorio.ws/wp-content/themes/enfold/config-templatebuilder/avia-template-builder/assets/css/avia-builder.css?ver=4.4.5" "Mozilla/5.0 (Windows NT 6.2; WOW64) AppleWebKit/537.36 (KHTML	like Gecko) Chrome/53.0.2785.116 Safari/537.36"
187.180.187.227 - - [29/Sep/2016:21:45:09 -0300] "GET /wp-content/themes/enfold/config-templatebuilder/avia-template-builder/images/sc-hr.png HTTP/1.1" 200 165 "http://fejesp.provisorio.ws/wp-admin/post.php?post=431&action=edit" "Mozilla/5.0 (Windows NT 6.2; WOW64) AppleWebKit/537.36 (KHTML	like Gecko) Chrome/53.0.2785.116 Safari/537.36"
187.180.187.227 - - [29/Sep/2016:21:45:09 -0300] "GET /wp-content/themes/enfold/config-templatebuilder/avia-template-builder/images/sc-heading.png HTTP/1.1" 200 174 "http://fejesp.provisorio.ws/wp-admin/post.php?post=431&action=edit" "Mozilla/5.0 (Windows NT 6.2; WOW64) AppleWebKit/537.36 (KHTML	like Gecko) Chrome/53.0.2785.116 Safari/537.36"
187.180.187.227 - - [29/Sep/2016:21:45:09 -0300] "GET /wp-content/themes/enfold/config-templatebuilder/avia-template-builder/images/sc-icon_box.png HTTP/1.1" 200 223 "http://fejesp.provisorio.ws/wp-admin/post.php?post=431&action=edit" "Mozilla/5.0 (Windows NT 6.2; WOW64) AppleWebKit/537.36 (KHTML	like Gecko) Chrome/53.0.2785.116 Safari/537.36"
187.180.187.227 - - [29/Sep/2016:21:45:09 -0300] "GET /wp-content/themes/enfold/config-templatebuilder/avia-template-builder/images/sc-iconlist.png HTTP/1.1" 200 220 "http://fejesp.provisorio.ws/wp-admin/post.php?post=431&action=edit" "Mozilla/5.0 (Windows NT 6.2; WOW64) AppleWebKit/537.36 (KHTML	like Gecko) Chrome/53.0.2785.116 Safari/537.36"
187.180.187.227 - - [29/Sep/2016:21:45:09 -0300] "GET /wp-content/themes/enfold/config-templatebuilder/avia-template-builder/images/sc-button.png HTTP/1.1" 200 178 "http://fejesp.provisorio.ws/wp-admin/post.php?post=431&action=edit" "Mozilla/5.0 (Windows NT 6.2; WOW64) AppleWebKit/537.36 (KHTML	like Gecko) Chrome/53.0.2785.116 Safari/537.36"
187.180.187.227 - - [29/Sep/2016:21:45:09 -0300] "GET /wp-content/themes/enfold/config-templatebuilder/avia-template-builder/images/sc-icon.png HTTP/1.1" 200 353 "http://fejesp.provisorio.ws/wp-admin/post.php?post=431&action=edit" "Mozilla/5.0 (Windows NT 6.2; WOW64) AppleWebKit/537.36 (KHTML	like Gecko) Chrome/53.0.2785.116 Safari/537.36"
187.180.187.227 - - [29/Sep/2016:21:45:09 -0300] "GET /wp-content/themes/enfold/config-templatebuilder/avia-template-builder/images/sc-contentslider.png HTTP/1.1" 200 179 "http://fejesp.provisorio.ws/wp-admin/post.php?post=431&action=edit" "Mozilla/5.0 (Windows NT 6.2; WOW64) AppleWebKit/537.36 (KHTML	like Gecko) Chrome/53.0.2785.116 Safari/537.36"
187.180.187.227 - - [29/Sep/2016:21:45:09 -0300] "GET /wp-content/themes/enfold/config-templatebuilder/avia-template-builder/images/sc-notification.png HTTP/1.1" 200 166 "http://fejesp.provisorio.ws/wp-admin/post.php?post=431&action=edit" "Mozilla/5.0 (Windows NT 6.2; WOW64) AppleWebKit/537.36 (KHTML	like Gecko) Chrome/53.0.2785.116 Safari/537.36"
187.180.187.227 - - [29/Sep/2016:21:45:09 -0300] "GET /wp-content/themes/enfold/config-templatebuilder/avia-template-builder/images/sc-tabs.png HTTP/1.1" 200 192 "http://fejesp.provisorio.ws/wp-admin/post.php?post=431&action=edit" "Mozilla/5.0 (Windows NT 6.2; WOW64) AppleWebKit/537.36 (KHTML	like Gecko) Chrome/53.0.2785.116 Safari/537.36"
187.180.187.227 - - [29/Sep/2016:21:45:09 -0300] "GET /wp-content/themes/enfold/config-templatebuilder/avia-template-builder/images/sc-accordion.png HTTP/1.1" 200 162 "http://fejesp.provisorio.ws/wp-admin/post.php?post=431&action=edit" "Mozilla/5.0 (Windows NT 6.2; WOW64) AppleWebKit/537.36 (KHTML	like Gecko) Chrome/53.0.2785.116 Safari/537.36"
187.180.187.227 - - [29/Sep/2016:21:45:09 -0300] "GET /wp-content/themes/enfold/config-templatebuilder/avia-template-builder/images/sc-promobox.png HTTP/1.1" 200 178 "http://fejesp.provisorio.ws/wp-admin/post.php?post=431&action=edit" "Mozilla/5.0 (Windows NT 6.2; WOW64) AppleWebKit/537.36 (KHTML	like Gecko) Chrome/53.0.2785.116 Safari/537.36"
187.180.187.227 - - [29/Sep/2016:21:45:09 -0300] "GET /wp-content/themes/enfold/config-templatebuilder/avia-template-builder/images/sc-contact.png HTTP/1.1" 200 265 "http://fejesp.provisorio.ws/wp-admin/post.php?post=431&action=edit" "Mozilla/5.0 (Windows NT 6.2; WOW64) AppleWebKit/537.36 (KHTML	like Gecko) Chrome/53.0.2785.116 Safari/537.36"
187.180.187.227 - - [29/Sep/2016:21:45:09 -0300] "GET /wp-content/themes/enfold/config-templatebuilder/avia-template-builder/images/sc-blog.png HTTP/1.1" 200 187 "http://fejesp.provisorio.ws/wp-admin/post.php?post=431&action=edit" "Mozilla/5.0 (Windows NT 6.2; WOW64) AppleWebKit/537.36 (KHTML	like Gecko) Chrome/53.0.2785.116 Safari/537.36"
187.180.187.227 - - [29/Sep/2016:21:45:09 -0300] "GET /wp-content/themes/enfold/config-templatebuilder/avia-template-builder/images/sc-magazine.png HTTP/1.1" 200 197 "http://fejesp.provisorio.ws/wp-admin/post.php?post=431&action=edit" "Mozilla/5.0 (Windows NT 6.2; WOW64) AppleWebKit/537.36 (KHTML	like Gecko) Chrome/53.0.2785.116 Safari/537.36"
187.180.187.227 - - [29/Sep/2016:21:45:09 -0300] "GET /wp-content/themes/enfold/config-templatebuilder/avia-template-builder/images/sc-portfolio.png HTTP/1.1" 200 148 "http://fejesp.provisorio.ws/wp-admin/post.php?post=431&action=edit" "Mozilla/5.0 (Windows NT 6.2; WOW64) AppleWebKit/537.36 (KHTML	like Gecko) Chrome/53.0.2785.116 Safari/537.36"
187.180.187.227 - - [29/Sep/2016:21:45:09 -0300] "GET /wp-content/themes/enfold/config-templatebuilder/avia-template-builder/images/sc-masonry.png HTTP/1.1" 200 166 "http://fejesp.provisorio.ws/wp-admin/post.php?post=431&action=edit" "Mozilla/5.0 (Windows NT 6.2; WOW64) AppleWebKit/537.36 (KHTML	like Gecko) Chrome/53.0.2785.116 Safari/537.36"
187.180.187.227 - - [29/Sep/2016:21:45:09 -0300] "GET /wp-content/themes/enfold/config-templatebuilder/avia-template-builder/images/sc-team.png HTTP/1.1" 200 178 "http://fejesp.provisorio.ws/wp-admin/post.php?post=431&action=edit" "Mozilla/5.0 (Windows NT 6.2; WOW64) AppleWebKit/537.36 (KHTML	like Gecko) Chrome/53.0.2785.116 Safari/537.36"
187.180.187.227 - - [29/Sep/2016:21:45:09 -0300] "GET /wp-content/themes/enfold/config-templatebuilder/avia-template-builder/images/sc-table.png HTTP/1.1" 200 154 "http://fejesp.provisorio.ws/wp-admin/post.php?post=431&action=edit" "Mozilla/5.0 (Windows NT 6.2; WOW64) AppleWebKit/537.36 (KHTML	like Gecko) Chrome/53.0.2785.116 Safari/537.36"
187.180.187.227 - - [29/Sep/2016:21:45:09 -0300] "GET /wp-content/themes/enfold/config-templatebuilder/avia-template-builder/images/sc-progressbar.png HTTP/1.1" 200 167 "http://fejesp.provisorio.ws/wp-admin/post.php?post=431&action=edit" "Mozilla/5.0 (Windows NT 6.2; WOW64) AppleWebKit/537.36 (KHTML	like Gecko) Chrome/53.0.2785.116 Safari/537.36"
187.180.187.227 - - [29/Sep/2016:21:45:09 -0300] "GET /wp-content/themes/enfold/config-templatebuilder/avia-template-builder/images/sc-submenu.png HTTP/1.1" 200 166 "http://fejesp.provisorio.ws/wp-admin/post.php?post=431&action=edit" "Mozilla/5.0 (Windows NT 6.2; WOW64) AppleWebKit/537.36 (KHTML	like Gecko) Chrome/53.0.2785.116 Safari/537.36"
187.180.187.227 - - [29/Sep/2016:21:45:09 -0300] "GET /wp-content/themes/enfold/config-templatebuilder/avia-template-builder/images/sc-postslider.png HTTP/1.1" 200 187 "http://fejesp.provisorio.ws/wp-admin/post.php?post=431&action=edit" "Mozilla/5.0 (Windows NT 6.2; WOW64) AppleWebKit/537.36 (KHTML	like Gecko) Chrome/53.0.2785.116 Safari/537.36"
187.180.187.227 - - [29/Sep/2016:21:45:09 -0300] "GET /wp-content/themes/enfold/config-templatebuilder/avia-template-builder/images/sc-catalogue.png HTTP/1.1" 200 281 "http://fejesp.provisorio.ws/wp-admin/post.php?post=431&action=edit" "Mozilla/5.0 (Windows NT 6.2; WOW64) AppleWebKit/537.36 (KHTML	like Gecko) Chrome/53.0.2785.116 Safari/537.36"
187.180.187.227 - - [29/Sep/2016:21:45:09 -0300] "GET /wp-content/themes/enfold/config-templatebuilder/avia-template-builder/images/sc-testimonials.png HTTP/1.1" 200 245 "http://fejesp.provisorio.ws/wp-admin/post.php?post=431&action=edit" "Mozilla/5.0 (Windows NT 6.2; WOW64) AppleWebKit/537.36 (KHTML	like Gecko) Chrome/53.0.2785.116 Safari/537.36"
187.180.187.227 - - [29/Sep/2016:21:45:09 -0300] "GET /wp-content/themes/enfold/config-templatebuilder/avia-template-builder/images/sc-numbers.png HTTP/1.1" 200 330 "http://fejesp.provisorio.ws/wp-admin/post.php?post=431&action=edit" "Mozilla/5.0 (Windows NT 6.2; WOW64) AppleWebKit/537.36 (KHTML	like Gecko) Chrome/53.0.2785.116 Safari/537.36"
187.180.187.227 - - [29/Sep/2016:21:45:09 -0300] "GET /wp-content/themes/enfold/config-templatebuilder/avia-template-builder/images/sc-countdown.png HTTP/1.1" 200 206 "http://fejesp.provisorio.ws/wp-admin/post.php?post=431&action=edit" "Mozilla/5.0 (Windows NT 6.2; WOW64) AppleWebKit/537.36 (KHTML	like Gecko) Chrome/53.0.2785.116 Safari/537.36"
187.180.187.227 - - [29/Sep/2016:21:45:09 -0300] "GET /wp-content/themes/enfold/config-templatebuilder/avia-template-builder/images/sc-sidebar.png HTTP/1.1" 200 184 "http://fejesp.provisorio.ws/wp-admin/post.php?post=431&action=edit" "Mozilla/5.0 (Windows NT 6.2; WOW64) AppleWebKit/537.36 (KHTML	like Gecko) Chrome/53.0.2785.116 Safari/537.36"
187.180.187.227 - - [29/Sep/2016:21:45:09 -0300] "GET /wp-content/themes/enfold/config-templatebuilder/avia-template-builder/images/sc-social.png HTTP/1.1" 200 365 "http://fejesp.provisorio.ws/wp-admin/post.php?post=431&action=edit" "Mozilla/5.0 (Windows NT 6.2; WOW64) AppleWebKit/537.36 (KHTML	like Gecko) Chrome/53.0.2785.116 Safari/537.36"
187.180.187.227 - - [29/Sep/2016:21:45:09 -0300] "GET /wp-content/themes/enfold/config-templatebuilder/avia-template-builder/images/sc-comments.png HTTP/1.1" 200 194 "http://fejesp.provisorio.ws/wp-admin/post.php?post=431&action=edit" "Mozilla/5.0 (Windows NT 6.2; WOW64) AppleWebKit/537.36 (KHTML	like Gecko) Chrome/53.0.2785.116 Safari/537.36"
187.180.187.227 - - [29/Sep/2016:21:45:09 -0300] "GET /wp-content/themes/enfold/config-templatebuilder/avia-template-builder/images/sc-codeblock.png HTTP/1.1" 200 278 "http://fejesp.provisorio.ws/wp-admin/post.php?post=431&action=edit" "Mozilla/5.0 (Windows NT 6.2; WOW64) AppleWebKit/537.36 (KHTML	like Gecko) Chrome/53.0.2785.116 Safari/537.36"
187.180.187.227 - - [29/Sep/2016:21:45:09 -0300] "GET /wp-content/themes/enfold/config-templatebuilder/avia-template-builder/images/sc-image.png HTTP/1.1" 200 249 "http://fejesp.provisorio.ws/wp-admin/post.php?post=431&action=edit" "Mozilla/5.0 (Windows NT 6.2; WOW64) AppleWebKit/537.36 (KHTML	like Gecko) Chrome/53.0.2785.116 Safari/537.36"
187.180.187.227 - - [29/Sep/2016:21:45:09 -0300] "GET /wp-content/themes/enfold/config-templatebuilder/avia-template-builder/images/sc-image-hotspot.png HTTP/1.1" 200 335 "http://fejesp.provisorio.ws/wp-admin/post.php?post=431&action=edit" "Mozilla/5.0 (Windows NT 6.2; WOW64) AppleWebKit/537.36 (KHTML	like Gecko) Chrome/53.0.2785.116 Safari/537.36"
187.180.187.227 - - [29/Sep/2016:21:45:09 -0300] "GET /wp-content/themes/enfold/config-templatebuilder/avia-template-builder/images/sc-video.png HTTP/1.1" 200 179 "http://fejesp.provisorio.ws/wp-admin/post.php?post=431&action=edit" "Mozilla/5.0 (Windows NT 6.2; WOW64) AppleWebKit/537.36 (KHTML	like Gecko) Chrome/53.0.2785.116 Safari/537.36"
187.180.187.227 - - [29/Sep/2016:21:45:09 -0300] "GET /wp-content/themes/enfold/config-templatebuilder/avia-template-builder/images/sc-slideshow.png HTTP/1.1" 200 321 "http://fejesp.provisorio.ws/wp-admin/post.php?post=431&action=edit" "Mozilla/5.0 (Windows NT 6.2; WOW64) AppleWebKit/537.36 (KHTML	like Gecko) Chrome/53.0.2785.116 Safari/537.36"
187.180.187.227 - - [29/Sep/2016:21:45:09 -0300] "GET /wp-content/themes/enfold/config-templatebuilder/avia-template-builder/images/sc-slideshow-full.png HTTP/1.1" 200 303 "http://fejesp.provisorio.ws/wp-admin/post.php?post=431&action=edit" "Mozilla/5.0 (Windows NT 6.2; WOW64) AppleWebKit/537.36 (KHTML	like Gecko) Chrome/53.0.2785.116 Safari/537.36"
187.180.187.227 - - [29/Sep/2016:21:45:09 -0300] "GET /wp-content/themes/enfold/config-templatebuilder/avia-template-builder/images/sc-fullscreen.png HTTP/1.1" 200 185 "http://fejesp.provisorio.ws/wp-admin/post.php?post=431&action=edit" "Mozilla/5.0 (Windows NT 6.2; WOW64) AppleWebKit/537.36 (KHTML	like Gecko) Chrome/53.0.2785.116 Safari/537.36"
187.180.187.227 - - [29/Sep/2016:21:45:09 -0300] "GET /wp-content/themes/enfold/config-templatebuilder/avia-template-builder/images/sc-accordion-slider.png HTTP/1.1" 200 147 "http://fejesp.provisorio.ws/wp-admin/post.php?post=431&action=edit" "Mozilla/5.0 (Windows NT 6.2; WOW64) AppleWebKit/537.36 (KHTML	like Gecko) Chrome/53.0.2785.116 Safari/537.36"
187.180.187.227 - - [29/Sep/2016:21:45:09 -0300] "GET /wp-content/themes/enfold/config-templatebuilder/avia-template-builder/images/sc-slideshow-layer.png HTTP/1.1" 200 249 "http://fejesp.provisorio.ws/wp-admin/post.php?post=431&action=edit" "Mozilla/5.0 (Windows NT 6.2; WOW64) AppleWebKit/537.36 (KHTML	like Gecko) Chrome/53.0.2785.116 Safari/537.36"
187.180.187.227 - - [29/Sep/2016:21:45:09 -0300] "GET /wp-content/themes/enfold/config-templatebuilder/avia-template-builder/images/sc-partner.png HTTP/1.1" 200 184 "http://fejesp.provisorio.ws/wp-admin/post.php?post=431&action=edit" "Mozilla/5.0 (Windows NT 6.2; WOW64) AppleWebKit/537.36 (KHTML	like Gecko) Chrome/53.0.2785.116 Safari/537.36"
187.180.187.227 - - [29/Sep/2016:21:45:09 -0300] "GET /wp-content/themes/enfold/config-templatebuilder/avia-template-builder/images/sc-gallery.png HTTP/1.1" 200 151 "http://fejesp.provisorio.ws/wp-admin/post.php?post=431&action=edit" "Mozilla/5.0 (Windows NT 6.2; WOW64) AppleWebKit/537.36 (KHTML	like Gecko) Chrome/53.0.2785.116 Safari/537.36"
187.180.187.227 - - [29/Sep/2016:21:45:09 -0300] "GET /wp-content/themes/enfold/config-templatebuilder/avia-template-builder/images/sc-masonry-gallery.png HTTP/1.1" 200 159 "http://fejesp.provisorio.ws/wp-admin/post.php?post=431&action=edit" "Mozilla/5.0 (Windows NT 6.2; WOW64) AppleWebKit/537.36 (KHTML	like Gecko) Chrome/53.0.2785.116 Safari/537.36"
187.180.187.227 - - [29/Sep/2016:21:45:09 -0300] "GET /wp-content/themes/enfold/config-templatebuilder/avia-template-builder/images/sc-maps.png HTTP/1.1" 200 363 "http://fejesp.provisorio.ws/wp-admin/post.php?post=431&action=edit" "Mozilla/5.0 (Windows NT 6.2; WOW64) AppleWebKit/537.36 (KHTML	like Gecko) Chrome/53.0.2785.116 Safari/537.36"
187.180.187.227 - - [29/Sep/2016:21:45:09 -0300] "GET /wp-content/plugins/wordpress-seo-premium/images/question-mark.png HTTP/1.1" 200 299 "http://fejesp.provisorio.ws/wp-admin/post.php?post=431&action=edit" "Mozilla/5.0 (Windows NT 6.2; WOW64) AppleWebKit/537.36 (KHTML	like Gecko) Chrome/53.0.2785.116 Safari/537.36"
187.180.187.227 - - [29/Sep/2016:21:45:09 -0300] "GET /wp-admin/images/spinner-2x.gif HTTP/1.1" 200 8536 "http://fejesp.provisorio.ws/wp-admin/post.php?post=431&action=edit" "Mozilla/5.0 (Windows NT 6.2; WOW64) AppleWebKit/537.36 (KHTML	like Gecko) Chrome/53.0.2785.116 Safari/537.36"
187.180.187.227 - - [29/Sep/2016:21:45:09 -0300] "GET /wp-content/themes/enfold/config-templatebuilder/avia-template-builder/images/select.png HTTP/1.1" 200 242 "http://fejesp.provisorio.ws/wp-content/themes/enfold/config-templatebuilder/avia-template-builder/assets/css/avia-modal.css?ver=4.4.5" "Mozilla/5.0 (Windows NT 6.2; WOW64) AppleWebKit/537.36 (KHTML	like Gecko) Chrome/53.0.2785.116 Safari/537.36"
187.180.187.227 - - [29/Sep/2016:21:45:10 -0300] "GET /wp-content/themes/enfold/config-templatebuilder/avia-template-builder/images/icon-redo.png HTTP/1.1" 200 499 "http://fejesp.provisorio.ws/wp-content/themes/enfold/config-templatebuilder/avia-template-builder/assets/css/avia-builder.css?ver=4.4.5" "Mozilla/5.0 (Windows NT 6.2; WOW64) AppleWebKit/537.36 (KHTML	like Gecko) Chrome/53.0.2785.116 Safari/537.36"
187.180.187.227 - - [29/Sep/2016:21:45:10 -0300] "GET /wp-content/plugins/wordpress-seo-premium/css/dist/yoast-seo/edit.svg HTTP/1.1" 200 588 "http://fejesp.provisorio.ws/wp-content/plugins/wordpress-seo-premium/css/dist/yoast-seo/yoast-seo-307.min.css?ver=3.0.7" "Mozilla/5.0 (Windows NT 6.2; WOW64) AppleWebKit/537.36 (KHTML	like Gecko) Chrome/53.0.2785.116 Safari/537.36"
187.180.187.227 - - [29/Sep/2016:21:45:10 -0300] "GET /wp-content/themes/enfold/config-templatebuilder/avia-template-builder/images/icon-undo.png HTTP/1.1" 200 501 "http://fejesp.provisorio.ws/wp-content/themes/enfold/config-templatebuilder/avia-template-builder/assets/css/avia-builder.css?ver=4.4.5" "Mozilla/5.0 (Windows NT 6.2; WOW64) AppleWebKit/537.36 (KHTML	like Gecko) Chrome/53.0.2785.116 Safari/537.36"
187.180.187.227 - - [29/Sep/2016:21:45:10 -0300] "GET /wp-includes/js/thickbox/loadingAnimation.gif HTTP/1.1" 200 15238 "http://fejesp.provisorio.ws/wp-admin/post.php?post=431&action=edit" "Mozilla/5.0 (Windows NT 6.2; WOW64) AppleWebKit/537.36 (KHTML	like Gecko) Chrome/53.0.2785.116 Safari/537.36"
187.180.187.227 - - [29/Sep/2016:21:45:10 -0300] "GET /wp-content/themes/enfold/config-templatebuilder/avia-template-builder/assets/js/avia-tinymce-buttons-4.js?wp-mce-4208-20151113 HTTP/1.1" 200 6162 "http://fejesp.provisorio.ws/wp-admin/post.php?post=431&action=edit" "Mozilla/5.0 (Windows NT 6.2; WOW64) AppleWebKit/537.36 (KHTML	like Gecko) Chrome/53.0.2785.116 Safari/537.36"
187.180.187.227 - - [29/Sep/2016:21:45:10 -0300] "GET /wp-content/themes/enfold/config-layerslider/LayerSlider/static/js/ls-admin-tinymce.js?wp-mce-4208-20151113 HTTP/1.1" 200 2783 "http://fejesp.provisorio.ws/wp-admin/post.php?post=431&action=edit" "Mozilla/5.0 (Windows NT 6.2; WOW64) AppleWebKit/537.36 (KHTML	like Gecko) Chrome/53.0.2785.116 Safari/537.36"
187.180.187.227 - - [29/Sep/2016:21:45:10 -0300] "GET /wp-includes/js/tinymce/skins/lightgray/skin.min.css?wp-mce-4208-20151113 HTTP/1.1" 200 27047 "http://fejesp.provisorio.ws/wp-admin/post.php?post=431&action=edit" "Mozilla/5.0 (Windows NT 6.2; WOW64) AppleWebKit/537.36 (KHTML	like Gecko) Chrome/53.0.2785.116 Safari/537.36"
187.180.187.227 - - [29/Sep/2016:21:45:10 -0300] "GET /wp-includes/css/dashicons.min.css?ver=4.4.5&wp-mce-4208-20151113 HTTP/1.1" 200 46136 "http://fejesp.provisorio.ws/wp-admin/post.php?post=431&action=edit" "Mozilla/5.0 (Windows NT 6.2; WOW64) AppleWebKit/537.36 (KHTML	like Gecko) Chrome/53.0.2785.116 Safari/537.36"
187.180.187.227 - - [29/Sep/2016:21:45:10 -0300] "GET /wp-includes/js/tinymce/skins/lightgray/content.min.css?wp-mce-4208-20151113 HTTP/1.1" 200 2003 "http://fejesp.provisorio.ws/wp-admin/post.php?post=431&action=edit" "Mozilla/5.0 (Windows NT 6.2; WOW64) AppleWebKit/537.36 (KHTML	like Gecko) Chrome/53.0.2785.116 Safari/537.36"
187.180.187.227 - - [29/Sep/2016:21:45:10 -0300] "GET /wp-includes/js/tinymce/skins/wordpress/wp-content.css?ver=4.4.5&wp-mce-4208-20151113 HTTP/1.1" 200 9259 "http://fejesp.provisorio.ws/wp-admin/post.php?post=431&action=edit" "Mozilla/5.0 (Windows NT 6.2; WOW64) AppleWebKit/537.36 (KHTML	like Gecko) Chrome/53.0.2785.116 Safari/537.36"
187.180.187.227 - - [29/Sep/2016:21:45:10 -0300] "GET /wp-includes/js/wp-embed.js HTTP/1.1" 200 3128 "http://fejesp.provisorio.ws/wp-admin/post.php?post=431&action=edit" "Mozilla/5.0 (Windows NT 6.2; WOW64) AppleWebKit/537.36 (KHTML	like Gecko) Chrome/53.0.2785.116 Safari/537.36"
187.180.187.227 - - [29/Sep/2016:21:45:07 -0300] "POST /wp-admin/admin-ajax.php HTTP/1.1" 200 47 "http://fejesp.provisorio.ws/wp-admin/edit.php?post_type=page" "Mozilla/5.0 (Windows NT 6.2; WOW64) AppleWebKit/537.36 (KHTML	like Gecko) Chrome/53.0.2785.116 Safari/537.36"
187.180.187.227 - - [29/Sep/2016:21:45:11 -0300] "GET /favicon.ico HTTP/1.1" 200 - "http://fejesp.provisorio.ws/wp-admin/post.php?post=431&action=edit" "Mozilla/5.0 (Windows NT 6.2; WOW64) AppleWebKit/537.36 (KHTML	like Gecko) Chrome/53.0.2785.116 Safari/537.36"
187.180.187.227 - - [29/Sep/2016:21:45:09 -0300] "POST /wp-admin/admin-ajax.php HTTP/1.1" 200 173 "http://fejesp.provisorio.ws/wp-admin/post.php?post=431&action=edit" "Mozilla/5.0 (Windows NT 6.2; WOW64) AppleWebKit/537.36 (KHTML	like Gecko) Chrome/53.0.2785.116 Safari/537.36"
187.180.187.227 - - [29/Sep/2016:21:45:10 -0300] "POST /wp-admin/admin-ajax.php HTTP/1.1" 200 48497 "http://fejesp.provisorio.ws/wp-admin/post.php?post=431&action=edit" "Mozilla/5.0 (Windows NT 6.2; WOW64) AppleWebKit/537.36 (KHTML	like Gecko) Chrome/53.0.2785.116 Safari/537.36"
187.180.187.227 - - [29/Sep/2016:21:45:13 -0300] "GET /wp-content/themes/enfold/config-templatebuilder/avia-template-builder/images/icon-clone.png HTTP/1.1" 200 458 "http://fejesp.provisorio.ws/wp-content/themes/enfold/config-templatebuilder/avia-template-builder/assets/css/avia-builder.css?ver=4.4.5" "Mozilla/5.0 (Windows NT 6.2; WOW64) AppleWebKit/537.36 (KHTML	like Gecko) Chrome/53.0.2785.116 Safari/537.36"
187.180.187.227 - - [29/Sep/2016:21:45:13 -0300] "GET /wp-content/themes/enfold/config-templatebuilder/avia-template-builder/images/icon-grow.png HTTP/1.1" 200 552 "http://fejesp.provisorio.ws/wp-content/themes/enfold/config-templatebuilder/avia-template-builder/assets/css/avia-builder.css?ver=4.4.5" "Mozilla/5.0 (Windows NT 6.2; WOW64) AppleWebKit/537.36 (KHTML	like Gecko) Chrome/53.0.2785.116 Safari/537.36"
187.180.187.227 - - [29/Sep/2016:21:45:13 -0300] "GET /wp-content/themes/enfold/config-templatebuilder/avia-template-builder/images/icon-trash.png HTTP/1.1" 200 557 "http://fejesp.provisorio.ws/wp-content/themes/enfold/config-templatebuilder/avia-template-builder/assets/css/avia-builder.css?ver=4.4.5" "Mozilla/5.0 (Windows NT 6.2; WOW64) AppleWebKit/537.36 (KHTML	like Gecko) Chrome/53.0.2785.116 Safari/537.36"
187.180.187.227 - - [29/Sep/2016:21:45:13 -0300] "GET /wp-content/themes/enfold/config-templatebuilder/avia-template-builder/images/icon-edit.png HTTP/1.1" 200 546 "http://fejesp.provisorio.ws/wp-content/themes/enfold/config-templatebuilder/avia-template-builder/assets/css/avia-builder.css?ver=4.4.5" "Mozilla/5.0 (Windows NT 6.2; WOW64) AppleWebKit/537.36 (KHTML	like Gecko) Chrome/53.0.2785.116 Safari/537.36"
187.180.187.227 - - [29/Sep/2016:21:45:13 -0300] "GET /wp-content/themes/enfold/config-templatebuilder/avia-template-builder/images/icon-store.png HTTP/1.1" 200 581 "http://fejesp.provisorio.ws/wp-content/themes/enfold/config-templatebuilder/avia-template-builder/assets/css/avia-builder.css?ver=4.4.5" "Mozilla/5.0 (Windows NT 6.2; WOW64) AppleWebKit/537.36 (KHTML	like Gecko) Chrome/53.0.2785.116 Safari/537.36"
187.180.187.227 - - [29/Sep/2016:21:45:13 -0300] "GET /wp-content/themes/enfold/config-templatebuilder/avia-template-builder/images/icon-shrink.png HTTP/1.1" 200 555 "http://fejesp.provisorio.ws/wp-content/themes/enfold/config-templatebuilder/avia-template-builder/assets/css/avia-builder.css?ver=4.4.5" "Mozilla/5.0 (Windows NT 6.2; WOW64) AppleWebKit/537.36 (KHTML	like Gecko) Chrome/53.0.2785.116 Safari/537.36"
187.180.187.227 - - [29/Sep/2016:21:45:24 -0300] "POST /wp-admin/admin-ajax.php HTTP/1.1" 200 47 "http://fejesp.provisorio.ws/wp-admin/edit.php?post_type=page" "Mozilla/5.0 (Windows NT 6.2; WOW64) AppleWebKit/537.36 (KHTML	like Gecko) Chrome/53.0.2785.116 Safari/537.36"
187.180.187.227 - - [29/Sep/2016:21:45:23 -0300] "GET /wp-admin/post.php?post=868&action=edit HTTP/1.1" 200 450074 "http://fejesp.provisorio.ws/wp-admin/edit.php?post_type=page" "Mozilla/5.0 (Windows NT 6.2; WOW64) AppleWebKit/537.36 (KHTML	like Gecko) Chrome/53.0.2785.116 Safari/537.36"
187.180.187.227 - - [29/Sep/2016:21:45:25 -0300] "POST /wp-admin/admin-ajax.php HTTP/1.1" 200 98 "http://fejesp.provisorio.ws/wp-admin/post.php?post=431&action=edit" "Mozilla/5.0 (Windows NT 6.2; WOW64) AppleWebKit/537.36 (KHTML	like Gecko) Chrome/53.0.2785.116 Safari/537.36"
187.180.187.227 - - [29/Sep/2016:21:45:28 -0300] "GET /wp-content/plugins/awesome-logos/js/awesome.logos.js?ver=1 HTTP/1.1" 304 - "http://fejesp.provisorio.ws/wp-admin/post.php?post=868&action=edit" "Mozilla/5.0 (Windows NT 6.2; WOW64) AppleWebKit/537.36 (KHTML	like Gecko) Chrome/53.0.2785.116 Safari/537.36"
187.180.187.227 - - [29/Sep/2016:21:45:29 -0300] "GET /wp-includes/js/wp-emoji-release.min.js?ver=4.4.5 HTTP/1.1" 304 - "http://fejesp.provisorio.ws/wp-admin/post.php?post=868&action=edit" "Mozilla/5.0 (Windows NT 6.2; WOW64) AppleWebKit/537.36 (KHTML	like Gecko) Chrome/53.0.2785.116 Safari/537.36"
187.180.187.227 - - [29/Sep/2016:21:45:31 -0300] "GET /favicon.ico HTTP/1.1" 200 - "http://fejesp.provisorio.ws/wp-admin/post.php?post=868&action=edit" "Mozilla/5.0 (Windows NT 6.2; WOW64) AppleWebKit/537.36 (KHTML	like Gecko) Chrome/53.0.2785.116 Safari/537.36"
187.180.187.227 - - [29/Sep/2016:21:45:29 -0300] "GET /blog-2/ HTTP/1.1" 200 47706 "http://fejesp.provisorio.ws/contrate/" "Mozilla/5.0 (Windows NT 6.2; WOW64) AppleWebKit/537.36 (KHTML	like Gecko) Chrome/53.0.2785.116 Safari/537.36"
187.180.187.227 - - [29/Sep/2016:21:45:32 -0300] "GET /wp-includes/js/jquery/jquery.js?ver=1.11.3 HTTP/1.1" 304 - "http://fejesp.provisorio.ws/blog-2/" "Mozilla/5.0 (Windows NT 6.2; WOW64) AppleWebKit/537.36 (KHTML	like Gecko) Chrome/53.0.2785.116 Safari/537.36"
187.180.187.227 - - [29/Sep/2016:21:45:32 -0300] "GET /wp-includes/js/jquery/jquery-migrate.min.js?ver=1.2.1 HTTP/1.1" 304 - "http://fejesp.provisorio.ws/blog-2/" "Mozilla/5.0 (Windows NT 6.2; WOW64) AppleWebKit/537.36 (KHTML	like Gecko) Chrome/53.0.2785.116 Safari/537.36"
187.180.187.227 - - [29/Sep/2016:21:45:32 -0300] "GET /wp-content/themes/enfold/js/avia-compat.js?ver=2 HTTP/1.1" 304 - "http://fejesp.provisorio.ws/blog-2/" "Mozilla/5.0 (Windows NT 6.2; WOW64) AppleWebKit/537.36 (KHTML	like Gecko) Chrome/53.0.2785.116 Safari/537.36"
187.180.187.227 - - [29/Sep/2016:21:45:32 -0300] "GET /wp-content/plugins/easy-logo-slider/js/jquery.jcarousel.min.js?ver=4.4.5 HTTP/1.1" 304 - "http://fejesp.provisorio.ws/blog-2/" "Mozilla/5.0 (Windows NT 6.2; WOW64) AppleWebKit/537.36 (KHTML	like Gecko) Chrome/53.0.2785.116 Safari/537.36"
187.180.187.227 - - [29/Sep/2016:21:45:32 -0300] "GET /wp-content/plugins/easy-logo-slider/js/jcarousel.responsive.js?ver=4.4.5 HTTP/1.1" 304 - "http://fejesp.provisorio.ws/blog-2/" "Mozilla/5.0 (Windows NT 6.2; WOW64) AppleWebKit/537.36 (KHTML	like Gecko) Chrome/53.0.2785.116 Safari/537.36"
187.180.187.227 - - [29/Sep/2016:21:45:32 -0300] "GET /wp-content/themes/enfold/config-woocommerce/woocommerce-mod.js?ver=1 HTTP/1.1" 304 - "http://fejesp.provisorio.ws/blog-2/" "Mozilla/5.0 (Windows NT 6.2; WOW64) AppleWebKit/537.36 (KHTML	like Gecko) Chrome/53.0.2785.116 Safari/537.36"
187.180.187.227 - - [29/Sep/2016:21:45:32 -0300] "GET /wp-includes/js/admin-bar.min.js?ver=4.4.5 HTTP/1.1" 304 - "http://fejesp.provisorio.ws/blog-2/" "Mozilla/5.0 (Windows NT 6.2; WOW64) AppleWebKit/537.36 (KHTML	like Gecko) Chrome/53.0.2785.116 Safari/537.36"
187.180.187.227 - - [29/Sep/2016:21:45:32 -0300] "GET /wp-content/plugins/woocommerce/assets/js/frontend/add-to-cart.min.js?ver=2.5.2 HTTP/1.1" 304 - "http://fejesp.provisorio.ws/blog-2/" "Mozilla/5.0 (Windows NT 6.2; WOW64) AppleWebKit/537.36 (KHTML	like Gecko) Chrome/53.0.2785.116 Safari/537.36"
187.180.187.227 - - [29/Sep/2016:21:45:32 -0300] "GET /wp-content/plugins/woocommerce/assets/js/frontend/woocommerce.min.js?ver=2.5.2 HTTP/1.1" 304 - "http://fejesp.provisorio.ws/blog-2/" "Mozilla/5.0 (Windows NT 6.2; WOW64) AppleWebKit/537.36 (KHTML	like Gecko) Chrome/53.0.2785.116 Safari/537.36"
187.180.187.227 - - [29/Sep/2016:21:45:32 -0300] "GET /wp-content/plugins/woocommerce/assets/js/jquery-blockui/jquery.blockUI.min.js?ver=2.70 HTTP/1.1" 304 - "http://fejesp.provisorio.ws/blog-2/" "Mozilla/5.0 (Windows NT 6.2; WOW64) AppleWebKit/537.36 (KHTML	like Gecko) Chrome/53.0.2785.116 Safari/537.36"
187.180.187.227 - - [29/Sep/2016:21:45:32 -0300] "GET /wp-content/uploads/2016/07/capa_Fejesp-705x261.jpg HTTP/1.1" 200 29603 "http://fejesp.provisorio.ws/blog-2/" "Mozilla/5.0 (Windows NT 6.2; WOW64) AppleWebKit/537.36 (KHTML	like Gecko) Chrome/53.0.2785.116 Safari/537.36"
187.180.187.227 - - [29/Sep/2016:21:45:32 -0300] "GET /wp-content/plugins/woocommerce/assets/js/frontend/cart-fragments.min.js?ver=2.5.2 HTTP/1.1" 304 - "http://fejesp.provisorio.ws/blog-2/" "Mozilla/5.0 (Windows NT 6.2; WOW64) AppleWebKit/537.36 (KHTML	like Gecko) Chrome/53.0.2785.116 Safari/537.36"
187.180.187.227 - - [29/Sep/2016:21:45:32 -0300] "GET /wp-content/themes/enfold/js/avia.js?ver=3 HTTP/1.1" 304 - "http://fejesp.provisorio.ws/blog-2/" "Mozilla/5.0 (Windows NT 6.2; WOW64) AppleWebKit/537.36 (KHTML	like Gecko) Chrome/53.0.2785.116 Safari/537.36"
187.180.187.227 - - [29/Sep/2016:21:45:32 -0300] "GET /wp-content/plugins/woocommerce/assets/js/jquery-cookie/jquery.cookie.min.js?ver=1.4.1 HTTP/1.1" 304 - "http://fejesp.provisorio.ws/blog-2/" "Mozilla/5.0 (Windows NT 6.2; WOW64) AppleWebKit/537.36 (KHTML	like Gecko) Chrome/53.0.2785.116 Safari/537.36"
187.180.187.227 - - [29/Sep/2016:21:45:32 -0300] "GET /wp-content/uploads/2016/07/header-background2-1500x630.jpg HTTP/1.1" 200 201625 "http://fejesp.provisorio.ws/blog-2/" "Mozilla/5.0 (Windows NT 6.2; WOW64) AppleWebKit/537.36 (KHTML	like Gecko) Chrome/53.0.2785.116 Safari/537.36"
187.180.187.227 - - [29/Sep/2016:21:45:32 -0300] "GET /wp-content/themes/enfold/js/shortcodes.js?ver=3 HTTP/1.1" 304 - "http://fejesp.provisorio.ws/blog-2/" "Mozilla/5.0 (Windows NT 6.2; WOW64) AppleWebKit/537.36 (KHTML	like Gecko) Chrome/53.0.2785.116 Safari/537.36"
187.180.187.227 - - [29/Sep/2016:21:45:32 -0300] "GET /wp-content/themes/enfold/js/aviapopup/jquery.magnific-popup.min.js?ver=2 HTTP/1.1" 304 - "http://fejesp.provisorio.ws/blog-2/" "Mozilla/5.0 (Windows NT 6.2; WOW64) AppleWebKit/537.36 (KHTML	like Gecko) Chrome/53.0.2785.116 Safari/537.36"
187.180.187.227 - - [29/Sep/2016:21:45:32 -0300] "GET /wp-includes/js/mediaelement/mediaelement-and-player.min.js?ver=2.18.1-a HTTP/1.1" 304 - "http://fejesp.provisorio.ws/blog-2/" "Mozilla/5.0 (Windows NT 6.2; WOW64) AppleWebKit/537.36 (KHTML	like Gecko) Chrome/53.0.2785.116 Safari/537.36"
187.180.187.227 - - [29/Sep/2016:21:45:32 -0300] "GET /wp-includes/js/mediaelement/wp-mediaelement.js?ver=4.4.5 HTTP/1.1" 304 - "http://fejesp.provisorio.ws/blog-2/" "Mozilla/5.0 (Windows NT 6.2; WOW64) AppleWebKit/537.36 (KHTML	like Gecko) Chrome/53.0.2785.116 Safari/537.36"
187.180.187.227 - - [29/Sep/2016:21:45:32 -0300] "GET /wp-includes/js/comment-reply.min.js?ver=4.4.5 HTTP/1.1" 304 - "http://fejesp.provisorio.ws/blog-2/" "Mozilla/5.0 (Windows NT 6.2; WOW64) AppleWebKit/537.36 (KHTML	like Gecko) Chrome/53.0.2785.116 Safari/537.36"
187.180.187.227 - - [29/Sep/2016:21:45:32 -0300] "GET /wp-content/plugins/logo-slider/lgs_jquery.cycle2.js?ver=4.4.5 HTTP/1.1" 304 - "http://fejesp.provisorio.ws/blog-2/" "Mozilla/5.0 (Windows NT 6.2; WOW64) AppleWebKit/537.36 (KHTML	like Gecko) Chrome/53.0.2785.116 Safari/537.36"
187.180.187.227 - - [29/Sep/2016:21:45:32 -0300] "GET /wp-includes/js/wp-embed.min.js?ver=4.4.5 HTTP/1.1" 304 - "http://fejesp.provisorio.ws/blog-2/" "Mozilla/5.0 (Windows NT 6.2; WOW64) AppleWebKit/537.36 (KHTML	like Gecko) Chrome/53.0.2785.116 Safari/537.36"
187.180.187.227 - - [29/Sep/2016:21:45:30 -0300] "POST /wp-admin/admin-ajax.php HTTP/1.1" 200 126845 "http://fejesp.provisorio.ws/wp-admin/post.php?post=868&action=edit" "Mozilla/5.0 (Windows NT 6.2; WOW64) AppleWebKit/537.36 (KHTML	like Gecko) Chrome/53.0.2785.116 Safari/537.36"
187.180.187.227 - - [29/Sep/2016:21:45:34 -0300] "GET /wp-content/themes/enfold/config-templatebuilder/avia-template-builder/images/bg-button.png HTTP/1.1" 200 1027 "http://fejesp.provisorio.ws/wp-content/themes/enfold/config-templatebuilder/avia-template-builder/assets/css/avia-builder.css?ver=4.4.5" "Mozilla/5.0 (Windows NT 6.2; WOW64) AppleWebKit/537.36 (KHTML	like Gecko) Chrome/53.0.2785.116 Safari/537.36"
187.180.187.227 - - [29/Sep/2016:21:45:38 -0300] "GET /wp-content/themes/enfold/config-templatebuilder/avia-template-builder/images/icon-clone.png?ver=23 HTTP/1.1" 200 458 "http://fejesp.provisorio.ws/wp-content/themes/enfold/config-templatebuilder/avia-template-builder/assets/css/avia-builder.css?ver=4.4.5" "Mozilla/5.0 (Windows NT 6.2; WOW64) AppleWebKit/537.36 (KHTML	like Gecko) Chrome/53.0.2785.116 Safari/537.36"
187.180.187.227 - - [29/Sep/2016:21:45:40 -0300] "POST /wp-admin/admin-ajax.php HTTP/1.1" 200 98 "http://fejesp.provisorio.ws/wp-admin/post.php?post=431&action=edit" "Mozilla/5.0 (Windows NT 6.2; WOW64) AppleWebKit/537.36 (KHTML	like Gecko) Chrome/53.0.2785.116 Safari/537.36"
187.180.187.227 - - [29/Sep/2016:21:45:45 -0300] "POST /wp-admin/admin-ajax.php HTTP/1.1" 200 98 "http://fejesp.provisorio.ws/wp-admin/post.php?post=868&action=edit" "Mozilla/5.0 (Windows NT 6.2; WOW64) AppleWebKit/537.36 (KHTML	like Gecko) Chrome/53.0.2785.116 Safari/537.36"
187.180.187.227 - - [29/Sep/2016:21:45:48 -0300] "GET /fejesp/ HTTP/1.1" 200 68884 "http://fejesp.provisorio.ws/blog-2/" "Mozilla/5.0 (Windows NT 6.2; WOW64) AppleWebKit/537.36 (KHTML	like Gecko) Chrome/53.0.2785.116 Safari/537.36"
187.180.187.227 - - [29/Sep/2016:21:45:51 -0300] "POST /fejesp/?wc-ajax=get_refreshed_fragments HTTP/1.1" 200 278 "http://fejesp.provisorio.ws/fejesp/" "Mozilla/5.0 (Windows NT 6.2; WOW64) AppleWebKit/537.36 (KHTML	like Gecko) Chrome/53.0.2785.116 Safari/537.36"
187.180.187.227 - - [29/Sep/2016:21:45:56 -0300] "POST /wp-admin/admin-ajax.php HTTP/1.1" 200 98 "http://fejesp.provisorio.ws/wp-admin/post.php?post=431&action=edit" "Mozilla/5.0 (Windows NT 6.2; WOW64) AppleWebKit/537.36 (KHTML	like Gecko) Chrome/53.0.2785.116 Safari/537.36"
187.180.187.227 - - [29/Sep/2016:21:46:00 -0300] "POST /wp-admin/admin-ajax.php HTTP/1.1" 200 98 "http://fejesp.provisorio.ws/wp-admin/post.php?post=868&action=edit" "Mozilla/5.0 (Windows NT 6.2; WOW64) AppleWebKit/537.36 (KHTML	like Gecko) Chrome/53.0.2785.116 Safari/537.36"
187.180.187.227 - - [29/Sep/2016:21:46:03 -0300] "POST /wp-admin/post.php HTTP/1.1" 302 - "http://fejesp.provisorio.ws/wp-admin/post.php?post=868&action=edit" "Mozilla/5.0 (Windows NT 6.2; WOW64) AppleWebKit/537.36 (KHTML	like Gecko) Chrome/53.0.2785.116 Safari/537.36"
187.180.187.227 - - [29/Sep/2016:21:46:07 -0300] "GET /wp-admin/post.php?post=868&action=edit&message=1 HTTP/1.1" 200 445887 "http://fejesp.provisorio.ws/wp-admin/post.php?post=868&action=edit" "Mozilla/5.0 (Windows NT 6.2; WOW64) AppleWebKit/537.36 (KHTML	like Gecko) Chrome/53.0.2785.116 Safari/537.36"
187.180.187.227 - - [29/Sep/2016:21:46:11 -0300] "GET /wp-content/themes/enfold/framework/js/avia_option_pages.js?ver=2.3 HTTP/1.1" 304 - "http://fejesp.provisorio.ws/wp-admin/post.php?post=868&action=edit&message=1" "Mozilla/5.0 (Windows NT 6.2; WOW64) AppleWebKit/537.36 (KHTML	like Gecko) Chrome/53.0.2785.116 Safari/537.36"
187.180.187.227 - - [29/Sep/2016:21:46:11 -0300] "GET /wp-content/themes/enfold/framework/js/avia_advanced_form_elements.js?ver=2.3 HTTP/1.1" 304 - "http://fejesp.provisorio.ws/wp-admin/post.php?post=868&action=edit&message=1" "Mozilla/5.0 (Windows NT 6.2; WOW64) AppleWebKit/537.36 (KHTML	like Gecko) Chrome/53.0.2785.116 Safari/537.36"
187.180.187.227 - - [29/Sep/2016:21:46:11 -0300] "GET /wp-content/themes/enfold/framework/js/avia_media_wp35.js?ver=2.3 HTTP/1.1" 304 - "http://fejesp.provisorio.ws/wp-admin/post.php?post=868&action=edit&message=1" "Mozilla/5.0 (Windows NT 6.2; WOW64) AppleWebKit/537.36 (KHTML	like Gecko) Chrome/53.0.2785.116 Safari/537.36"
187.180.187.227 - - [29/Sep/2016:21:46:11 -0300] "GET /wp-content/themes/enfold/framework/js/avia_media_advanced.js?ver=2.3 HTTP/1.1" 304 - "http://fejesp.provisorio.ws/wp-admin/post.php?post=868&action=edit&message=1" "Mozilla/5.0 (Windows NT 6.2; WOW64) AppleWebKit/537.36 (KHTML	like Gecko) Chrome/53.0.2785.116 Safari/537.36"
187.180.187.227 - - [29/Sep/2016:21:46:11 -0300] "GET /wp-content/themes/enfold/framework/js/avia_colorpicker.js?ver=2.3 HTTP/1.1" 304 - "http://fejesp.provisorio.ws/wp-admin/post.php?post=868&action=edit&message=1" "Mozilla/5.0 (Windows NT 6.2; WOW64) AppleWebKit/537.36 (KHTML	like Gecko) Chrome/53.0.2785.116 Safari/537.36"
187.180.187.227 - - [29/Sep/2016:21:46:11 -0300] "GET /wp-content/themes/enfold/framework/js/avia_sidebar.js?ver=2.3 HTTP/1.1" 304 - "http://fejesp.provisorio.ws/wp-admin/post.php?post=868&action=edit&message=1" "Mozilla/5.0 (Windows NT 6.2; WOW64) AppleWebKit/537.36 (KHTML	like Gecko) Chrome/53.0.2785.116 Safari/537.36"
187.180.187.227 - - [29/Sep/2016:21:46:11 -0300] "GET /wp-content/themes/enfold/framework/js/avia_media.js?ver=2.3 HTTP/1.1" 304 - "http://fejesp.provisorio.ws/wp-admin/post.php?post=868&action=edit&message=1" "Mozilla/5.0 (Windows NT 6.2; WOW64) AppleWebKit/537.36 (KHTML	like Gecko) Chrome/53.0.2785.116 Safari/537.36"
187.180.187.227 - - [29/Sep/2016:21:46:11 -0300] "GET /wp-content/themes/enfold/framework/js/avia_edit_dynamic_templtes.js?ver=2.3 HTTP/1.1" 304 - "http://fejesp.provisorio.ws/wp-admin/post.php?post=868&action=edit&message=1" "Mozilla/5.0 (Windows NT 6.2; WOW64) AppleWebKit/537.36 (KHTML	like Gecko) Chrome/53.0.2785.116 Safari/537.36"
187.180.187.227 - - [29/Sep/2016:21:46:11 -0300] "GET /wp-content/themes/enfold/framework/js/avia_dynamic_templates.js?ver=2.3 HTTP/1.1" 304 - "http://fejesp.provisorio.ws/wp-admin/post.php?post=868&action=edit&message=1" "Mozilla/5.0 (Windows NT 6.2; WOW64) AppleWebKit/537.36 (KHTML	like Gecko) Chrome/53.0.2785.116 Safari/537.36"
187.180.187.227 - - [29/Sep/2016:21:46:11 -0300] "GET /wp-content/themes/enfold/framework/js/avia_mega_menu.js?ver=2.3 HTTP/1.1" 304 - "http://fejesp.provisorio.ws/wp-admin/post.php?post=868&action=edit&message=1" "Mozilla/5.0 (Windows NT 6.2; WOW64) AppleWebKit/537.36 (KHTML	like Gecko) Chrome/53.0.2785.116 Safari/537.36"
187.180.187.227 - - [29/Sep/2016:21:46:11 -0300] "GET /wp-content/plugins/awesome-logos/js/jquery.ddslick.min.js?ver=1 HTTP/1.1" 304 - "http://fejesp.provisorio.ws/wp-admin/post.php?post=868&action=edit&message=1" "Mozilla/5.0 (Windows NT 6.2; WOW64) AppleWebKit/537.36 (KHTML	like Gecko) Chrome/53.0.2785.116 Safari/537.36"
187.180.187.227 - - [29/Sep/2016:21:46:11 -0300] "GET /wp-content/plugins/awesome-logos/js/jquery.accordion.js?ver=1 HTTP/1.1" 304 - "http://fejesp.provisorio.ws/wp-admin/post.php?post=868&action=edit&message=1" "Mozilla/5.0 (Windows NT 6.2; WOW64) AppleWebKit/537.36 (KHTML	like Gecko) Chrome/53.0.2785.116 Safari/537.36"
187.180.187.227 - - [29/Sep/2016:21:46:11 -0300] "GET /wp-content/plugins/awesome-logos/js/jquery.dataTables.min.js?ver=1 HTTP/1.1" 304 - "http://fejesp.provisorio.ws/wp-admin/post.php?post=868&action=edit&message=1" "Mozilla/5.0 (Windows NT 6.2; WOW64) AppleWebKit/537.36 (KHTML	like Gecko) Chrome/53.0.2785.116 Safari/537.36"
187.180.187.227 - - [29/Sep/2016:21:46:11 -0300] "GET /wp-content/plugins/awesome-logos/js/admin.js?ver=1 HTTP/1.1" 304 - "http://fejesp.provisorio.ws/wp-admin/post.php?post=868&action=edit&message=1" "Mozilla/5.0 (Windows NT 6.2; WOW64) AppleWebKit/537.36 (KHTML	like Gecko) Chrome/53.0.2785.116 Safari/537.36"
187.180.187.227 - - [29/Sep/2016:21:46:11 -0300] "GET /wp-content/plugins/wordpress-seo-premium/premium/assets/js/wp-seo-premium-custom-fields-plugin.min.js?ver=3.0.7 HTTP/1.1" 304 - "http://fejesp.provisorio.ws/wp-admin/post.php?post=868&action=edit&message=1" "Mozilla/5.0 (Windows NT 6.2; WOW64) AppleWebKit/537.36 (KHTML	like Gecko) Chrome/53.0.2785.116 Safari/537.36"
187.180.187.227 - - [29/Sep/2016:21:46:11 -0300] "GET /wp-content/plugins/wordpress-seo-premium/premium/assets/js/wpseo-premium-admin-overview.min.js?ver=3.0.7 HTTP/1.1" 304 - "http://fejesp.provisorio.ws/wp-admin/post.php?post=868&action=edit&message=1" "Mozilla/5.0 (Windows NT 6.2; WOW64) AppleWebKit/537.36 (KHTML	like Gecko) Chrome/53.0.2785.116 Safari/537.36"
187.180.187.227 - - [29/Sep/2016:21:46:11 -0300] "GET /wp-content/plugins/wordpress-seo-premium/js/wp-seo-metabox-302.min.js?ver=3.0.7 HTTP/1.1" 304 - "http://fejesp.provisorio.ws/wp-admin/post.php?post=868&action=edit&message=1" "Mozilla/5.0 (Windows NT 6.2; WOW64) AppleWebKit/537.36 (KHTML	like Gecko) Chrome/53.0.2785.116 Safari/537.36"
187.180.187.227 - - [29/Sep/2016:21:46:11 -0300] "GET /wp-content/plugins/wordpress-seo-premium/premium/assets/js/wp-seo-premium-multi-keyword.min.js?ver=3.0.7 HTTP/1.1" 304 - "http://fejesp.provisorio.ws/wp-admin/post.php?post=868&action=edit&message=1" "Mozilla/5.0 (Windows NT 6.2; WOW64) AppleWebKit/537.36 (KHTML	like Gecko) Chrome/53.0.2785.116 Safari/537.36"
187.180.187.227 - - [29/Sep/2016:21:46:12 -0300] "GET /wp-content/themes/enfold/config-templatebuilder/avia-template-builder/assets/js/avia-builder.js?ver=0.8 HTTP/1.1" 304 - "http://fejesp.provisorio.ws/wp-admin/post.php?post=868&action=edit&message=1" "Mozilla/5.0 (Windows NT 6.2; WOW64) AppleWebKit/537.36 (KHTML	like Gecko) Chrome/53.0.2785.116 Safari/537.36"
187.180.187.227 - - [29/Sep/2016:21:46:12 -0300] "GET /wp-content/themes/enfold/config-templatebuilder/avia-template-builder/assets/js/avia-element-behavior.js?ver=0.8 HTTP/1.1" 304 - "http://fejesp.provisorio.ws/wp-admin/post.php?post=868&action=edit&message=1" "Mozilla/5.0 (Windows NT 6.2; WOW64) AppleWebKit/537.36 (KHTML	like Gecko) Chrome/53.0.2785.116 Safari/537.36"
187.180.187.227 - - [29/Sep/2016:21:46:12 -0300] "GET /wp-content/themes/enfold/config-templatebuilder/avia-template-builder/assets/js/avia-modal.js?ver=0.8 HTTP/1.1" 304 - "http://fejesp.provisorio.ws/wp-admin/post.php?post=868&action=edit&message=1" "Mozilla/5.0 (Windows NT 6.2; WOW64) AppleWebKit/537.36 (KHTML	like Gecko) Chrome/53.0.2785.116 Safari/537.36"
187.180.187.227 - - [29/Sep/2016:21:46:12 -0300] "GET /wp-content/themes/enfold/config-templatebuilder/avia-template-builder/assets/js/avia-tab-toggle.js?ver=0.8 HTTP/1.1" 304 - "http://fejesp.provisorio.ws/wp-admin/post.php?post=868&action=edit&message=1" "Mozilla/5.0 (Windows NT 6.2; WOW64) AppleWebKit/537.36 (KHTML	like Gecko) Chrome/53.0.2785.116 Safari/537.36"
187.180.187.227 - - [29/Sep/2016:21:46:12 -0300] "GET /wp-content/themes/enfold/config-templatebuilder/avia-template-builder/assets/js/avia-table.js?ver=0.8 HTTP/1.1" 304 - "http://fejesp.provisorio.ws/wp-admin/post.php?post=868&action=edit&message=1" "Mozilla/5.0 (Windows NT 6.2; WOW64) AppleWebKit/537.36 (KHTML	like Gecko) Chrome/53.0.2785.116 Safari/537.36"
187.180.187.227 - - [29/Sep/2016:21:46:12 -0300] "GET /wp-content/themes/enfold/config-templatebuilder/avia-template-builder/assets/js/avia-media.js?ver=0.8 HTTP/1.1" 304 - "http://fejesp.provisorio.ws/wp-admin/post.php?post=868&action=edit&message=1" "Mozilla/5.0 (Windows NT 6.2; WOW64) AppleWebKit/537.36 (KHTML	like Gecko) Chrome/53.0.2785.116 Safari/537.36"
187.180.187.227 - - [29/Sep/2016:21:46:12 -0300] "GET /wp-content/themes/enfold/config-wordpress-seo/wpseo-mod.js?ver=1 HTTP/1.1" 304 - "http://fejesp.provisorio.ws/wp-admin/post.php?post=868&action=edit&message=1" "Mozilla/5.0 (Windows NT 6.2; WOW64) AppleWebKit/537.36 (KHTML	like Gecko) Chrome/53.0.2785.116 Safari/537.36"
187.180.187.227 - - [29/Sep/2016:21:46:12 -0300] "GET /wp-content/themes/enfold/config-templatebuilder/avia-template-builder/assets/js/avia-template-saving.js?ver=0.8 HTTP/1.1" 304 - "http://fejesp.provisorio.ws/wp-admin/post.php?post=868&action=edit&message=1" "Mozilla/5.0 (Windows NT 6.2; WOW64) AppleWebKit/537.36 (KHTML	like Gecko) Chrome/53.0.2785.116 Safari/537.36"
187.180.187.227 - - [29/Sep/2016:21:46:12 -0300] "GET /wp-content/plugins/wordpress-seo-premium/js/wp-seo-admin-media-302.min.js?ver=3.0.7 HTTP/1.1" 304 - "http://fejesp.provisorio.ws/wp-admin/post.php?post=868&action=edit&message=1" "Mozilla/5.0 (Windows NT 6.2; WOW64) AppleWebKit/537.36 (KHTML	like Gecko) Chrome/53.0.2785.116 Safari/537.36"
187.180.187.227 - - [29/Sep/2016:21:46:12 -0300] "GET /wp-content/plugins/wordpress-seo-premium/js/wp-seo-admin-global-302.min.js?ver=3.0.7 HTTP/1.1" 304 - "http://fejesp.provisorio.ws/wp-admin/post.php?post=868&action=edit&message=1" "Mozilla/5.0 (Windows NT 6.2; WOW64) AppleWebKit/537.36 (KHTML	like Gecko) Chrome/53.0.2785.116 Safari/537.36"
187.180.187.227 - - [29/Sep/2016:21:46:12 -0300] "GET /wp-content/plugins/wordpress-seo-premium/js/wp-seo-replacevar-plugin-302.min.js?ver=3.0.7 HTTP/1.1" 304 - "http://fejesp.provisorio.ws/wp-admin/post.php?post=868&action=edit&message=1" "Mozilla/5.0 (Windows NT 6.2; WOW64) AppleWebKit/537.36 (KHTML	like Gecko) Chrome/53.0.2785.116 Safari/537.36"
187.180.187.227 - - [29/Sep/2016:21:46:12 -0300] "GET /wp-content/plugins/wordpress-seo-premium/js/wp-seo-post-scraper-305.min.js?ver=3.0.7 HTTP/1.1" 304 - "http://fejesp.provisorio.ws/wp-admin/post.php?post=868&action=edit&message=1" "Mozilla/5.0 (Windows NT 6.2; WOW64) AppleWebKit/537.36 (KHTML	like Gecko) Chrome/53.0.2785.116 Safari/537.36"
187.180.187.227 - - [29/Sep/2016:21:46:12 -0300] "GET /wp-content/plugins/wordpress-seo-premium/js/dist/yoast-seo/yoast-seo-307.min.js?ver=3.0.7 HTTP/1.1" 304 - "http://fejesp.provisorio.ws/wp-admin/post.php?post=868&action=edit&message=1" "Mozilla/5.0 (Windows NT 6.2; WOW64) AppleWebKit/537.36 (KHTML	like Gecko) Chrome/53.0.2785.116 Safari/537.36"
187.180.187.227 - - [29/Sep/2016:21:46:12 -0300] "GET /wp-content/plugins/wordpress-seo-premium/js/jquery.qtip.min.js?ver=2.2.1 HTTP/1.1" 304 - "http://fejesp.provisorio.ws/wp-admin/post.php?post=868&action=edit&message=1" "Mozilla/5.0 (Windows NT 6.2; WOW64) AppleWebKit/537.36 (KHTML	like Gecko) Chrome/53.0.2785.116 Safari/537.36"
187.180.187.227 - - [29/Sep/2016:21:46:12 -0300] "GET /wp-content/plugins/wordpress-seo-premium/js/wp-seo-shortcode-plugin-305.min.js?ver=3.0.7 HTTP/1.1" 304 - "http://fejesp.provisorio.ws/wp-admin/post.php?post=868&action=edit&message=1" "Mozilla/5.0 (Windows NT 6.2; WOW64) AppleWebKit/537.36 (KHTML	like Gecko) Chrome/53.0.2785.116 Safari/537.36"
187.180.187.227 - - [29/Sep/2016:21:46:12 -0300] "GET /wp-content/plugins/wordpress-seo-premium/js/wp-seo-featured-image-302.min.js?ver=3.0.7 HTTP/1.1" 304 - "http://fejesp.provisorio.ws/wp-admin/post.php?post=868&action=edit&message=1" "Mozilla/5.0 (Windows NT 6.2; WOW64) AppleWebKit/537.36 (KHTML	like Gecko) Chrome/53.0.2785.116 Safari/537.36"
187.180.187.227 - - [29/Sep/2016:21:46:12 -0300] "GET /wp-content/themes/enfold/config-templatebuilder/avia-template-builder/assets/js/avia-history.js?ver=0.8 HTTP/1.1" 304 - "http://fejesp.provisorio.ws/wp-admin/post.php?post=868&action=edit&message=1" "Mozilla/5.0 (Windows NT 6.2; WOW64) AppleWebKit/537.36 (KHTML	like Gecko) Chrome/53.0.2785.116 Safari/537.36"
187.180.187.227 - - [29/Sep/2016:21:46:12 -0300] "GET /wp-content/themes/enfold/config-templatebuilder/avia-template-builder/assets/js/avia-tooltip.js?ver=0.8 HTTP/1.1" 304 - "http://fejesp.provisorio.ws/wp-admin/post.php?post=868&action=edit&message=1" "Mozilla/5.0 (Windows NT 6.2; WOW64) AppleWebKit/537.36 (KHTML	like Gecko) Chrome/53.0.2785.116 Safari/537.36"
187.180.187.227 - - [29/Sep/2016:21:46:12 -0300] "GET /wp-includes/js/tinymce/langs/wp-langs-en.js?ver=4208-20151113 HTTP/1.1" 304 - "http://fejesp.provisorio.ws/wp-admin/post.php?post=868&action=edit&message=1" "Mozilla/5.0 (Windows NT 6.2; WOW64) AppleWebKit/537.36 (KHTML	like Gecko) Chrome/53.0.2785.116 Safari/537.36"
187.180.187.227 - - [29/Sep/2016:21:46:12 -0300] "GET /wp-content/themes/enfold/config-templatebuilder/avia-template-builder/assets/js/avia-tinymce-buttons-4.js?wp-mce-4208-20151113 HTTP/1.1" 304 - "http://fejesp.provisorio.ws/wp-admin/post.php?post=868&action=edit" "Mozilla/5.0 (Windows NT 6.2; WOW64) AppleWebKit/537.36 (KHTML	like Gecko) Chrome/53.0.2785.116 Safari/537.36"
187.180.187.227 - - [29/Sep/2016:21:46:12 -0300] "GET /wp-content/themes/enfold/config-layerslider/LayerSlider/static/js/ls-admin-tinymce.js?wp-mce-4208-20151113 HTTP/1.1" 304 - "http://fejesp.provisorio.ws/wp-admin/post.php?post=868&action=edit" "Mozilla/5.0 (Windows NT 6.2; WOW64) AppleWebKit/537.36 (KHTML	like Gecko) Chrome/53.0.2785.116 Safari/537.36"
187.180.187.227 - - [29/Sep/2016:21:46:14 -0300] "GET /favicon.ico HTTP/1.1" 200 - "http://fejesp.provisorio.ws/wp-admin/post.php?post=868&action=edit" "Mozilla/5.0 (Windows NT 6.2; WOW64) AppleWebKit/537.36 (KHTML	like Gecko) Chrome/53.0.2785.116 Safari/537.36"
187.180.187.227 - - [29/Sep/2016:21:46:11 -0300] "POST /wp-admin/admin-ajax.php HTTP/1.1" 200 98 "http://fejesp.provisorio.ws/wp-admin/post.php?post=431&action=edit" "Mozilla/5.0 (Windows NT 6.2; WOW64) AppleWebKit/537.36 (KHTML	like Gecko) Chrome/53.0.2785.116 Safari/537.36"
187.180.187.227 - - [29/Sep/2016:21:46:12 -0300] "GET /wp-admin/admin-ajax.php?action=oembed-cache&post=868 HTTP/1.1" 200 1 "http://fejesp.provisorio.ws/wp-admin/post.php?post=868&action=edit" "Mozilla/5.0 (Windows NT 6.2; WOW64) AppleWebKit/537.36 (KHTML	like Gecko) Chrome/53.0.2785.116 Safari/537.36"
187.180.187.227 - - [29/Sep/2016:21:46:12 -0300] "POST /wp-admin/admin-ajax.php HTTP/1.1" 200 118786 "http://fejesp.provisorio.ws/wp-admin/post.php?post=868&action=edit" "Mozilla/5.0 (Windows NT 6.2; WOW64) AppleWebKit/537.36 (KHTML	like Gecko) Chrome/53.0.2785.116 Safari/537.36"
187.180.187.227 - - [29/Sep/2016:21:46:16 -0300] "GET /fejesp/ HTTP/1.1" 200 67906 "http://fejesp.provisorio.ws/blog-2/" "Mozilla/5.0 (Windows NT 6.2; WOW64) AppleWebKit/537.36 (KHTML	like Gecko) Chrome/53.0.2785.116 Safari/537.36"
187.180.187.227 - - [29/Sep/2016:21:46:19 -0300] "GET /wp-content/themes/enfold/config-woocommerce/woocommerce-mod.css?ver=4.4.5 HTTP/1.1" 304 - "http://fejesp.provisorio.ws/fejesp/" "Mozilla/5.0 (Windows NT 6.2; WOW64) AppleWebKit/537.36 (KHTML	like Gecko) Chrome/53.0.2785.116 Safari/537.36"
187.180.187.227 - - [29/Sep/2016:21:46:19 -0300] "GET /wp-content/themes/enfold/css/grid.css?ver=2 HTTP/1.1" 304 - "http://fejesp.provisorio.ws/fejesp/" "Mozilla/5.0 (Windows NT 6.2; WOW64) AppleWebKit/537.36 (KHTML	like Gecko) Chrome/53.0.2785.116 Safari/537.36"
187.180.187.227 - - [29/Sep/2016:21:46:19 -0300] "GET /wp-includes/css/dashicons.min.css?ver=4.4.5 HTTP/1.1" 304 - "http://fejesp.provisorio.ws/fejesp/" "Mozilla/5.0 (Windows NT 6.2; WOW64) AppleWebKit/537.36 (KHTML	like Gecko) Chrome/53.0.2785.116 Safari/537.36"
187.180.187.227 - - [29/Sep/2016:21:46:19 -0300] "GET /wp-includes/css/admin-bar.min.css?ver=4.4.5 HTTP/1.1" 304 - "http://fejesp.provisorio.ws/fejesp/" "Mozilla/5.0 (Windows NT 6.2; WOW64) AppleWebKit/537.36 (KHTML	like Gecko) Chrome/53.0.2785.116 Safari/537.36"
187.180.187.227 - - [29/Sep/2016:21:46:19 -0300] "GET /wp-content/plugins/wordpress-seo-premium/css/adminbar-302.min.css?ver=3.0.7 HTTP/1.1" 304 - "http://fejesp.provisorio.ws/fejesp/" "Mozilla/5.0 (Windows NT 6.2; WOW64) AppleWebKit/537.36 (KHTML	like Gecko) Chrome/53.0.2785.116 Safari/537.36"
187.180.187.227 - - [29/Sep/2016:21:46:19 -0300] "GET /wp-content/themes/enfold/css/base.css?ver=2 HTTP/1.1" 304 - "http://fejesp.provisorio.ws/fejesp/" "Mozilla/5.0 (Windows NT 6.2; WOW64) AppleWebKit/537.36 (KHTML	like Gecko) Chrome/53.0.2785.116 Safari/537.36"
187.180.187.227 - - [29/Sep/2016:21:46:19 -0300] "GET /wp-content/themes/enfold/css/layout.css?ver=2 HTTP/1.1" 304 - "http://fejesp.provisorio.ws/fejesp/" "Mozilla/5.0 (Windows NT 6.2; WOW64) AppleWebKit/537.36 (KHTML	like Gecko) Chrome/53.0.2785.116 Safari/537.36"
187.180.187.227 - - [29/Sep/2016:21:46:19 -0300] "GET /wp-content/themes/enfold/css/shortcodes.css?ver=2 HTTP/1.1" 304 - "http://fejesp.provisorio.ws/fejesp/" "Mozilla/5.0 (Windows NT 6.2; WOW64) AppleWebKit/537.36 (KHTML	like Gecko) Chrome/53.0.2785.116 Safari/537.36"
187.180.187.227 - - [29/Sep/2016:21:46:19 -0300] "GET /wp-content/uploads/dynamic_avia/enfold_themekiller.com.css?ver=57e1bfceaf41f HTTP/1.1" 304 - "http://fejesp.provisorio.ws/fejesp/" "Mozilla/5.0 (Windows NT 6.2; WOW64) AppleWebKit/537.36 (KHTML	like Gecko) Chrome/53.0.2785.116 Safari/537.36"
187.180.187.227 - - [29/Sep/2016:21:46:19 -0300] "GET /wp-content/themes/enfold/js/aviapopup/magnific-popup.css?ver=1 HTTP/1.1" 304 - "http://fejesp.provisorio.ws/fejesp/" "Mozilla/5.0 (Windows NT 6.2; WOW64) AppleWebKit/537.36 (KHTML	like Gecko) Chrome/53.0.2785.116 Safari/537.36"
187.180.187.227 - - [29/Sep/2016:21:46:19 -0300] "GET /wp-content/themes/enfold/js/mediaelement/skin-1/mediaelementplayer.css?ver=1 HTTP/1.1" 304 - "http://fejesp.provisorio.ws/fejesp/" "Mozilla/5.0 (Windows NT 6.2; WOW64) AppleWebKit/537.36 (KHTML	like Gecko) Chrome/53.0.2785.116 Safari/537.36"
187.180.187.227 - - [29/Sep/2016:21:46:19 -0300] "GET /wp-content/themes/enfold/css/custom.css?ver=2 HTTP/1.1" 304 - "http://fejesp.provisorio.ws/fejesp/" "Mozilla/5.0 (Windows NT 6.2; WOW64) AppleWebKit/537.36 (KHTML	like Gecko) Chrome/53.0.2785.116 Safari/537.36"
187.180.187.227 - - [29/Sep/2016:21:46:19 -0300] "GET /wp-content/plugins/easy-logo-slider/css/jcarouselresponsive.css?ver=4.4.5 HTTP/1.1" 304 - "http://fejesp.provisorio.ws/fejesp/" "Mozilla/5.0 (Windows NT 6.2; WOW64) AppleWebKit/537.36 (KHTML	like Gecko) Chrome/53.0.2785.116 Safari/537.36"
187.180.187.227 - - [29/Sep/2016:21:46:19 -0300] "GET /wp-content/plugins/easy-logo-slider/css/style-admin.css?ver=4.4.5 HTTP/1.1" 304 - "http://fejesp.provisorio.ws/fejesp/" "Mozilla/5.0 (Windows NT 6.2; WOW64) AppleWebKit/537.36 (KHTML	like Gecko) Chrome/53.0.2785.116 Safari/537.36"
187.180.187.227 - - [29/Sep/2016:21:46:19 -0300] "GET /wp-content/themes/enfold/config-templatebuilder/avia-template-builder/assets/fonts/entypo-fontello.woff?v=3 HTTP/1.1" 304 - "http://fejesp.provisorio.ws/fejesp/" "Mozilla/5.0 (Windows NT 6.2; WOW64) AppleWebKit/537.36 (KHTML	like Gecko) Chrome/53.0.2785.116 Safari/537.36"
187.180.187.227 - - [29/Sep/2016:21:46:20 -0300] "GET /wp-content/themes/enfold/css/print.css?ver=1 HTTP/1.1" 304 - "http://fejesp.provisorio.ws/fejesp/" "Mozilla/5.0 (Windows NT 6.2; WOW64) AppleWebKit/537.36 (KHTML	like Gecko) Chrome/53.0.2785.116 Safari/537.36"
187.180.187.227 - - [29/Sep/2016:21:46:20 -0300] "GET /wp-content/uploads/2016/07/favicon-296x300.png HTTP/1.1" 200 7829 "http://fejesp.provisorio.ws/fejesp/" "Mozilla/5.0 (Windows NT 6.2; WOW64) AppleWebKit/537.36 (KHTML	like Gecko) Chrome/53.0.2785.116 Safari/537.36"
187.180.187.227 - - [29/Sep/2016:21:46:28 -0300] "POST /wp-admin/admin-ajax.php HTTP/1.1" 200 98 "http://fejesp.provisorio.ws/wp-admin/post.php?post=868&action=edit" "Mozilla/5.0 (Windows NT 6.2; WOW64) AppleWebKit/537.36 (KHTML	like Gecko) Chrome/53.0.2785.116 Safari/537.36"
187.180.187.227 - - [29/Sep/2016:21:46:46 -0300] "GET /contato/ HTTP/1.1" 200 49051 "http://fejesp.provisorio.ws/blog-2/" "Mozilla/5.0 (Windows NT 6.2; WOW64) AppleWebKit/537.36 (KHTML	like Gecko) Chrome/53.0.2785.116 Safari/537.36"
187.180.187.227 - - [29/Sep/2016:21:46:48 -0300] "GET /wp-includes/js/wp-emoji-release.min.js?ver=4.4.5 HTTP/1.1" 304 - "http://fejesp.provisorio.ws/contato/" "Mozilla/5.0 (Windows NT 6.2; WOW64) AppleWebKit/537.36 (KHTML	like Gecko) Chrome/53.0.2785.116 Safari/537.36"
187.180.187.227 - - [29/Sep/2016:21:46:48 -0300] "GET /wp-includes/js/jquery/jquery.js?ver=1.11.3 HTTP/1.1" 304 - "http://fejesp.provisorio.ws/contato/" "Mozilla/5.0 (Windows NT 6.2; WOW64) AppleWebKit/537.36 (KHTML	like Gecko) Chrome/53.0.2785.116 Safari/537.36"
187.180.187.227 - - [29/Sep/2016:21:46:48 -0300] "GET /wp-includes/js/jquery/jquery-migrate.min.js?ver=1.2.1 HTTP/1.1" 304 - "http://fejesp.provisorio.ws/contato/" "Mozilla/5.0 (Windows NT 6.2; WOW64) AppleWebKit/537.36 (KHTML	like Gecko) Chrome/53.0.2785.116 Safari/537.36"
187.180.187.227 - - [29/Sep/2016:21:46:48 -0300] "GET /wp-content/plugins/awesome-logos/js/awesome.logos.js?ver=1 HTTP/1.1" 304 - "http://fejesp.provisorio.ws/contato/" "Mozilla/5.0 (Windows NT 6.2; WOW64) AppleWebKit/537.36 (KHTML	like Gecko) Chrome/53.0.2785.116 Safari/537.36"
187.180.187.227 - - [29/Sep/2016:21:46:49 -0300] "GET /wp-content/themes/enfold/js/avia-compat.js?ver=2 HTTP/1.1" 304 - "http://fejesp.provisorio.ws/contato/" "Mozilla/5.0 (Windows NT 6.2; WOW64) AppleWebKit/537.36 (KHTML	like Gecko) Chrome/53.0.2785.116 Safari/537.36"
187.180.187.227 - - [29/Sep/2016:21:46:49 -0300] "GET /wp-content/plugins/easy-logo-slider/js/jquery.jcarousel.min.js?ver=4.4.5 HTTP/1.1" 304 - "http://fejesp.provisorio.ws/contato/" "Mozilla/5.0 (Windows NT 6.2; WOW64) AppleWebKit/537.36 (KHTML	like Gecko) Chrome/53.0.2785.116 Safari/537.36"
187.180.187.227 - - [29/Sep/2016:21:46:49 -0300] "GET /wp-content/plugins/easy-logo-slider/js/jcarousel.responsive.js?ver=4.4.5 HTTP/1.1" 304 - "http://fejesp.provisorio.ws/contato/" "Mozilla/5.0 (Windows NT 6.2; WOW64) AppleWebKit/537.36 (KHTML	like Gecko) Chrome/53.0.2785.116 Safari/537.36"
187.180.187.227 - - [29/Sep/2016:21:46:49 -0300] "GET /wp-content/themes/enfold/config-woocommerce/woocommerce-mod.js?ver=1 HTTP/1.1" 304 - "http://fejesp.provisorio.ws/contato/" "Mozilla/5.0 (Windows NT 6.2; WOW64) AppleWebKit/537.36 (KHTML	like Gecko) Chrome/53.0.2785.116 Safari/537.36"
187.180.187.227 - - [29/Sep/2016:21:46:49 -0300] "GET /wp-includes/js/admin-bar.min.js?ver=4.4.5 HTTP/1.1" 304 - "http://fejesp.provisorio.ws/contato/" "Mozilla/5.0 (Windows NT 6.2; WOW64) AppleWebKit/537.36 (KHTML	like Gecko) Chrome/53.0.2785.116 Safari/537.36"
187.180.187.227 - - [29/Sep/2016:21:46:49 -0300] "GET /wp-content/plugins/woocommerce/assets/js/frontend/add-to-cart.min.js?ver=2.5.2 HTTP/1.1" 304 - "http://fejesp.provisorio.ws/contato/" "Mozilla/5.0 (Windows NT 6.2; WOW64) AppleWebKit/537.36 (KHTML	like Gecko) Chrome/53.0.2785.116 Safari/537.36"
187.180.187.227 - - [29/Sep/2016:21:46:49 -0300] "GET /wp-content/plugins/woocommerce/assets/js/jquery-blockui/jquery.blockUI.min.js?ver=2.70 HTTP/1.1" 304 - "http://fejesp.provisorio.ws/contato/" "Mozilla/5.0 (Windows NT 6.2; WOW64) AppleWebKit/537.36 (KHTML	like Gecko) Chrome/53.0.2785.116 Safari/537.36"
187.180.187.227 - - [29/Sep/2016:21:46:49 -0300] "GET /wp-content/plugins/woocommerce/assets/js/frontend/woocommerce.min.js?ver=2.5.2 HTTP/1.1" 304 - "http://fejesp.provisorio.ws/contato/" "Mozilla/5.0 (Windows NT 6.2; WOW64) AppleWebKit/537.36 (KHTML	like Gecko) Chrome/53.0.2785.116 Safari/537.36"
187.180.187.227 - - [29/Sep/2016:21:46:49 -0300] "GET /wp-content/plugins/woocommerce/assets/js/frontend/cart-fragments.min.js?ver=2.5.2 HTTP/1.1" 304 - "http://fejesp.provisorio.ws/contato/" "Mozilla/5.0 (Windows NT 6.2; WOW64) AppleWebKit/537.36 (KHTML	like Gecko) Chrome/53.0.2785.116 Safari/537.36"
187.180.187.227 - - [29/Sep/2016:21:46:49 -0300] "GET /wp-content/plugins/woocommerce/assets/js/jquery-cookie/jquery.cookie.min.js?ver=1.4.1 HTTP/1.1" 304 - "http://fejesp.provisorio.ws/contato/" "Mozilla/5.0 (Windows NT 6.2; WOW64) AppleWebKit/537.36 (KHTML	like Gecko) Chrome/53.0.2785.116 Safari/537.36"
187.180.187.227 - - [29/Sep/2016:21:46:49 -0300] "GET /wp-content/themes/enfold/js/avia.js?ver=3 HTTP/1.1" 304 - "http://fejesp.provisorio.ws/contato/" "Mozilla/5.0 (Windows NT 6.2; WOW64) AppleWebKit/537.36 (KHTML	like Gecko) Chrome/53.0.2785.116 Safari/537.36"
187.180.187.227 - - [29/Sep/2016:21:46:49 -0300] "GET /wp-content/themes/enfold/js/shortcodes.js?ver=3 HTTP/1.1" 304 - "http://fejesp.provisorio.ws/contato/" "Mozilla/5.0 (Windows NT 6.2; WOW64) AppleWebKit/537.36 (KHTML	like Gecko) Chrome/53.0.2785.116 Safari/537.36"
187.180.187.227 - - [29/Sep/2016:21:46:49 -0300] "GET /wp-content/themes/enfold/js/aviapopup/jquery.magnific-popup.min.js?ver=2 HTTP/1.1" 304 - "http://fejesp.provisorio.ws/contato/" "Mozilla/5.0 (Windows NT 6.2; WOW64) AppleWebKit/537.36 (KHTML	like Gecko) Chrome/53.0.2785.116 Safari/537.36"
187.180.187.227 - - [29/Sep/2016:21:46:49 -0300] "GET /wp-includes/js/comment-reply.min.js?ver=4.4.5 HTTP/1.1" 304 - "http://fejesp.provisorio.ws/contato/" "Mozilla/5.0 (Windows NT 6.2; WOW64) AppleWebKit/537.36 (KHTML	like Gecko) Chrome/53.0.2785.116 Safari/537.36"
187.180.187.227 - - [29/Sep/2016:21:46:49 -0300] "GET /wp-includes/js/mediaelement/wp-mediaelement.js?ver=4.4.5 HTTP/1.1" 304 - "http://fejesp.provisorio.ws/contato/" "Mozilla/5.0 (Windows NT 6.2; WOW64) AppleWebKit/537.36 (KHTML	like Gecko) Chrome/53.0.2785.116 Safari/537.36"
187.180.187.227 - - [29/Sep/2016:21:46:49 -0300] "GET /wp-includes/js/mediaelement/mediaelement-and-player.min.js?ver=2.18.1-a HTTP/1.1" 304 - "http://fejesp.provisorio.ws/contato/" "Mozilla/5.0 (Windows NT 6.2; WOW64) AppleWebKit/537.36 (KHTML	like Gecko) Chrome/53.0.2785.116 Safari/537.36"
187.180.187.227 - - [29/Sep/2016:21:46:49 -0300] "GET /wp-content/plugins/logo-slider/lgs_jquery.cycle2.js?ver=4.4.5 HTTP/1.1" 304 - "http://fejesp.provisorio.ws/contato/" "Mozilla/5.0 (Windows NT 6.2; WOW64) AppleWebKit/537.36 (KHTML	like Gecko) Chrome/53.0.2785.116 Safari/537.36"
187.180.187.227 - - [29/Sep/2016:21:46:49 -0300] "GET /wp-includes/js/wp-embed.min.js?ver=4.4.5 HTTP/1.1" 304 - "http://fejesp.provisorio.ws/contato/" "Mozilla/5.0 (Windows NT 6.2; WOW64) AppleWebKit/537.36 (KHTML	like Gecko) Chrome/53.0.2785.116 Safari/537.36"
187.180.187.227 - - [29/Sep/2016:21:48:12 -0300] "POST /wp-admin/admin-ajax.php HTTP/1.1" 200 98 "http://fejesp.provisorio.ws/wp-admin/post.php?post=431&action=edit" "Mozilla/5.0 (Windows NT 6.2; WOW64) AppleWebKit/537.36 (KHTML	like Gecko) Chrome/53.0.2785.116 Safari/537.36"
187.180.187.227 - - [29/Sep/2016:21:48:29 -0300] "POST /wp-admin/admin-ajax.php HTTP/1.1" 200 98 "http://fejesp.provisorio.ws/wp-admin/post.php?post=868&action=edit" "Mozilla/5.0 (Windows NT 6.2; WOW64) AppleWebKit/537.36 (KHTML	like Gecko) Chrome/53.0.2785.116 Safari/537.36"
187.180.187.227 - - [29/Sep/2016:21:50:03 -0300] "POST /wp-admin/admin-ajax.php HTTP/1.1" 200 98 "http://fejesp.provisorio.ws/wp-admin/post.php?post=431&action=edit" "Mozilla/5.0 (Windows NT 6.2; WOW64) AppleWebKit/537.36 (KHTML	like Gecko) Chrome/53.0.2785.116 Safari/537.36"
187.180.187.227 - - [29/Sep/2016:21:50:30 -0300] "POST /wp-admin/admin-ajax.php HTTP/1.1" 200 98 "http://fejesp.provisorio.ws/wp-admin/post.php?post=868&action=edit" "Mozilla/5.0 (Windows NT 6.2; WOW64) AppleWebKit/537.36 (KHTML	like Gecko) Chrome/53.0.2785.116 Safari/537.36"
187.180.187.227 - - [29/Sep/2016:21:52:04 -0300] "POST /wp-admin/admin-ajax.php HTTP/1.1" 200 98 "http://fejesp.provisorio.ws/wp-admin/post.php?post=431&action=edit" "Mozilla/5.0 (Windows NT 6.2; WOW64) AppleWebKit/537.36 (KHTML	like Gecko) Chrome/53.0.2785.116 Safari/537.36"
191.252.51.214 - - [29/Sep/2016:21:52:06 -0300] "POST /wp-cron.php?doing_wp_cron=1475196726.9154090881347656250000 HTTP/1.0" 200 - "-" "WordPress/4.4.5; http://fejesp.provisorio.ws"
66.249.64.189 - - [29/Sep/2016:21:52:10 -0300] "GET /robots.txt HTTP/1.1" 200 67 "-" "Mozilla/5.0 (compatible; Googlebot/2.1; +http://www.google.com/bot.html)"
66.249.64.189 - - [29/Sep/2016:21:52:13 -0300] "GET /sitemap_index.xml HTTP/1.1" 200 741 "-" "Mozilla/5.0 (compatible; Googlebot/2.1; +http://www.google.com/bot.html)"
187.180.187.227 - - [29/Sep/2016:21:52:30 -0300] "POST /wp-admin/admin-ajax.php HTTP/1.1" 200 98 "http://fejesp.provisorio.ws/wp-admin/post.php?post=868&action=edit" "Mozilla/5.0 (Windows NT 6.2; WOW64) AppleWebKit/537.36 (KHTML	like Gecko) Chrome/53.0.2785.116 Safari/537.36"
187.180.187.227 - - [29/Sep/2016:21:53:30 -0300] "POST /wp-admin/admin-ajax.php HTTP/1.1" 200 98 "http://fejesp.provisorio.ws/wp-admin/post.php?post=431&action=edit" "Mozilla/5.0 (Windows NT 6.2; WOW64) AppleWebKit/537.36 (KHTML	like Gecko) Chrome/53.0.2785.116 Safari/537.36"
187.180.187.227 - - [29/Sep/2016:21:53:33 -0300] "POST /wp-admin/admin-ajax.php HTTP/1.1" 200 98 "http://fejesp.provisorio.ws/wp-admin/post.php?post=868&action=edit" "Mozilla/5.0 (Windows NT 6.2; WOW64) AppleWebKit/537.36 (KHTML	like Gecko) Chrome/53.0.2785.116 Safari/537.36"
187.180.187.227 - - [29/Sep/2016:21:53:48 -0300] "POST /wp-admin/admin-ajax.php HTTP/1.1" 200 173 "http://fejesp.provisorio.ws/wp-admin/post.php?post=868&action=edit" "Mozilla/5.0 (Windows NT 6.2; WOW64) AppleWebKit/537.36 (KHTML	like Gecko) Chrome/53.0.2785.116 Safari/537.36"
187.180.187.227 - - [29/Sep/2016:21:55:31 -0300] "POST /wp-admin/admin-ajax.php HTTP/1.1" 200 98 "http://fejesp.provisorio.ws/wp-admin/post.php?post=431&action=edit" "Mozilla/5.0 (Windows NT 6.2; WOW64) AppleWebKit/537.36 (KHTML	like Gecko) Chrome/53.0.2785.116 Safari/537.36"
187.180.187.227 - - [29/Sep/2016:21:55:48 -0300] "POST /wp-admin/admin-ajax.php HTTP/1.1" 200 98 "http://fejesp.provisorio.ws/wp-admin/post.php?post=868&action=edit" "Mozilla/5.0 (Windows NT 6.2; WOW64) AppleWebKit/537.36 (KHTML	like Gecko) Chrome/53.0.2785.116 Safari/537.36"
187.180.187.227 - - [29/Sep/2016:21:57:31 -0300] "POST /wp-admin/admin-ajax.php HTTP/1.1" 200 98 "http://fejesp.provisorio.ws/wp-admin/post.php?post=431&action=edit" "Mozilla/5.0 (Windows NT 6.2; WOW64) AppleWebKit/537.36 (KHTML	like Gecko) Chrome/53.0.2785.116 Safari/537.36"
187.180.187.227 - - [29/Sep/2016:21:57:49 -0300] "POST /wp-admin/admin-ajax.php HTTP/1.1" 200 98 "http://fejesp.provisorio.ws/wp-admin/post.php?post=868&action=edit" "Mozilla/5.0 (Windows NT 6.2; WOW64) AppleWebKit/537.36 (KHTML	like Gecko) Chrome/53.0.2785.116 Safari/537.36"
187.180.187.227 - - [29/Sep/2016:21:58:02 -0300] "GET /fejesp/ HTTP/1.1" 200 67906 "http://fejesp.provisorio.ws/blog-2/" "Mozilla/5.0 (Windows NT 6.2; WOW64) AppleWebKit/537.36 (KHTML	like Gecko) Chrome/53.0.2785.116 Safari/537.36"
187.180.187.227 - - [29/Sep/2016:21:58:05 -0300] "GET /wp-content/themes/enfold/config-woocommerce/woocommerce-mod.css?ver=4.4.5 HTTP/1.1" 304 - "http://fejesp.provisorio.ws/fejesp/" "Mozilla/5.0 (Windows NT 6.2; WOW64) AppleWebKit/537.36 (KHTML	like Gecko) Chrome/53.0.2785.116 Safari/537.36"
187.180.187.227 - - [29/Sep/2016:21:58:05 -0300] "GET /wp-includes/css/dashicons.min.css?ver=4.4.5 HTTP/1.1" 304 - "http://fejesp.provisorio.ws/fejesp/" "Mozilla/5.0 (Windows NT 6.2; WOW64) AppleWebKit/537.36 (KHTML	like Gecko) Chrome/53.0.2785.116 Safari/537.36"
187.180.187.227 - - [29/Sep/2016:21:58:05 -0300] "GET /wp-content/themes/enfold/css/grid.css?ver=2 HTTP/1.1" 304 - "http://fejesp.provisorio.ws/fejesp/" "Mozilla/5.0 (Windows NT 6.2; WOW64) AppleWebKit/537.36 (KHTML	like Gecko) Chrome/53.0.2785.116 Safari/537.36"
187.180.187.227 - - [29/Sep/2016:21:58:05 -0300] "GET /wp-includes/css/admin-bar.min.css?ver=4.4.5 HTTP/1.1" 304 - "http://fejesp.provisorio.ws/fejesp/" "Mozilla/5.0 (Windows NT 6.2; WOW64) AppleWebKit/537.36 (KHTML	like Gecko) Chrome/53.0.2785.116 Safari/537.36"
187.180.187.227 - - [29/Sep/2016:21:58:05 -0300] "GET /wp-content/plugins/wordpress-seo-premium/css/adminbar-302.min.css?ver=3.0.7 HTTP/1.1" 304 - "http://fejesp.provisorio.ws/fejesp/" "Mozilla/5.0 (Windows NT 6.2; WOW64) AppleWebKit/537.36 (KHTML	like Gecko) Chrome/53.0.2785.116 Safari/537.36"
187.180.187.227 - - [29/Sep/2016:21:58:05 -0300] "GET /wp-content/themes/enfold/css/base.css?ver=2 HTTP/1.1" 304 - "http://fejesp.provisorio.ws/fejesp/" "Mozilla/5.0 (Windows NT 6.2; WOW64) AppleWebKit/537.36 (KHTML	like Gecko) Chrome/53.0.2785.116 Safari/537.36"
187.180.187.227 - - [29/Sep/2016:21:58:05 -0300] "GET /wp-content/themes/enfold/css/layout.css?ver=2 HTTP/1.1" 304 - "http://fejesp.provisorio.ws/fejesp/" "Mozilla/5.0 (Windows NT 6.2; WOW64) AppleWebKit/537.36 (KHTML	like Gecko) Chrome/53.0.2785.116 Safari/537.36"
187.180.187.227 - - [29/Sep/2016:21:58:05 -0300] "GET /wp-content/themes/enfold/css/shortcodes.css?ver=2 HTTP/1.1" 304 - "http://fejesp.provisorio.ws/fejesp/" "Mozilla/5.0 (Windows NT 6.2; WOW64) AppleWebKit/537.36 (KHTML	like Gecko) Chrome/53.0.2785.116 Safari/537.36"
187.180.187.227 - - [29/Sep/2016:21:58:05 -0300] "GET /wp-content/themes/enfold/js/mediaelement/skin-1/mediaelementplayer.css?ver=1 HTTP/1.1" 304 - "http://fejesp.provisorio.ws/fejesp/" "Mozilla/5.0 (Windows NT 6.2; WOW64) AppleWebKit/537.36 (KHTML	like Gecko) Chrome/53.0.2785.116 Safari/537.36"
187.180.187.227 - - [29/Sep/2016:21:58:05 -0300] "GET /wp-content/themes/enfold/js/aviapopup/magnific-popup.css?ver=1 HTTP/1.1" 304 - "http://fejesp.provisorio.ws/fejesp/" "Mozilla/5.0 (Windows NT 6.2; WOW64) AppleWebKit/537.36 (KHTML	like Gecko) Chrome/53.0.2785.116 Safari/537.36"
187.180.187.227 - - [29/Sep/2016:21:58:05 -0300] "GET /wp-content/uploads/dynamic_avia/enfold_themekiller.com.css?ver=57e1bfceaf41f HTTP/1.1" 304 - "http://fejesp.provisorio.ws/fejesp/" "Mozilla/5.0 (Windows NT 6.2; WOW64) AppleWebKit/537.36 (KHTML	like Gecko) Chrome/53.0.2785.116 Safari/537.36"
187.180.187.227 - - [29/Sep/2016:21:58:05 -0300] "GET /wp-content/themes/enfold/css/custom.css?ver=2 HTTP/1.1" 304 - "http://fejesp.provisorio.ws/fejesp/" "Mozilla/5.0 (Windows NT 6.2; WOW64) AppleWebKit/537.36 (KHTML	like Gecko) Chrome/53.0.2785.116 Safari/537.36"
187.180.187.227 - - [29/Sep/2016:21:58:05 -0300] "GET /wp-content/plugins/easy-logo-slider/css/jcarouselresponsive.css?ver=4.4.5 HTTP/1.1" 304 - "http://fejesp.provisorio.ws/fejesp/" "Mozilla/5.0 (Windows NT 6.2; WOW64) AppleWebKit/537.36 (KHTML	like Gecko) Chrome/53.0.2785.116 Safari/537.36"
187.180.187.227 - - [29/Sep/2016:21:58:05 -0300] "GET /wp-content/plugins/easy-logo-slider/css/style-admin.css?ver=4.4.5 HTTP/1.1" 304 - "http://fejesp.provisorio.ws/fejesp/" "Mozilla/5.0 (Windows NT 6.2; WOW64) AppleWebKit/537.36 (KHTML	like Gecko) Chrome/53.0.2785.116 Safari/537.36"
187.180.187.227 - - [29/Sep/2016:21:58:05 -0300] "GET /wp-content/plugins/lightweight-social-icons/css/style.css HTTP/1.1" 200 11137 "http://fejesp.provisorio.ws/fejesp/" "Mozilla/5.0 (Windows NT 6.2; WOW64) AppleWebKit/537.36 (KHTML	like Gecko) Chrome/53.0.2785.116 Safari/537.36"
187.180.187.227 - - [29/Sep/2016:21:58:05 -0300] "GET /wp-includes/js/jquery/jquery.js?ver=1.11.3 HTTP/1.1" 200 95977 "http://fejesp.provisorio.ws/fejesp/" "Mozilla/5.0 (Windows NT 6.2; WOW64) AppleWebKit/537.36 (KHTML	like Gecko) Chrome/53.0.2785.116 Safari/537.36"
187.180.187.227 - - [29/Sep/2016:21:58:05 -0300] "GET /wp-includes/js/jquery/jquery-migrate.min.js?ver=1.2.1 HTTP/1.1" 200 7200 "http://fejesp.provisorio.ws/fejesp/" "Mozilla/5.0 (Windows NT 6.2; WOW64) AppleWebKit/537.36 (KHTML	like Gecko) Chrome/53.0.2785.116 Safari/537.36"
187.180.187.227 - - [29/Sep/2016:21:58:05 -0300] "GET /wp-content/plugins/awesome-logos/js/awesome.logos.js?ver=1 HTTP/1.1" 200 6468 "http://fejesp.provisorio.ws/fejesp/" "Mozilla/5.0 (Windows NT 6.2; WOW64) AppleWebKit/537.36 (KHTML	like Gecko) Chrome/53.0.2785.116 Safari/537.36"
187.180.187.227 - - [29/Sep/2016:21:58:05 -0300] "GET /wp-content/themes/enfold/js/avia-compat.js?ver=2 HTTP/1.1" 200 2106 "http://fejesp.provisorio.ws/fejesp/" "Mozilla/5.0 (Windows NT 6.2; WOW64) AppleWebKit/537.36 (KHTML	like Gecko) Chrome/53.0.2785.116 Safari/537.36"
187.180.187.227 - - [29/Sep/2016:21:58:05 -0300] "GET /wp-content/plugins/easy-logo-slider/js/jquery.jcarousel.min.js?ver=4.4.5 HTTP/1.1" 200 17494 "http://fejesp.provisorio.ws/fejesp/" "Mozilla/5.0 (Windows NT 6.2; WOW64) AppleWebKit/537.36 (KHTML	like Gecko) Chrome/53.0.2785.116 Safari/537.36"
187.180.187.227 - - [29/Sep/2016:21:58:05 -0300] "GET /wp-content/plugins/easy-logo-slider/js/jcarousel.responsive.js?ver=4.4.5 HTTP/1.1" 200 2331 "http://fejesp.provisorio.ws/fejesp/" "Mozilla/5.0 (Windows NT 6.2; WOW64) AppleWebKit/537.36 (KHTML	like Gecko) Chrome/53.0.2785.116 Safari/537.36"
187.180.187.227 - - [29/Sep/2016:21:58:05 -0300] "GET /wp-content/themes/enfold/config-woocommerce/woocommerce-mod.js?ver=1 HTTP/1.1" 200 6942 "http://fejesp.provisorio.ws/fejesp/" "Mozilla/5.0 (Windows NT 6.2; WOW64) AppleWebKit/537.36 (KHTML	like Gecko) Chrome/53.0.2785.116 Safari/537.36"
187.180.187.227 - - [29/Sep/2016:21:58:05 -0300] "GET /wp-includes/js/admin-bar.min.js?ver=4.4.5 HTTP/1.1" 200 7190 "http://fejesp.provisorio.ws/fejesp/" "Mozilla/5.0 (Windows NT 6.2; WOW64) AppleWebKit/537.36 (KHTML	like Gecko) Chrome/53.0.2785.116 Safari/537.36"
187.180.187.227 - - [29/Sep/2016:21:58:05 -0300] "GET /wp-content/plugins/woocommerce/assets/js/frontend/add-to-cart.min.js?ver=2.5.2 HTTP/1.1" 200 1731 "http://fejesp.provisorio.ws/fejesp/" "Mozilla/5.0 (Windows NT 6.2; WOW64) AppleWebKit/537.36 (KHTML	like Gecko) Chrome/53.0.2785.116 Safari/537.36"
187.180.187.227 - - [29/Sep/2016:21:58:05 -0300] "GET /wp-content/plugins/woocommerce/assets/js/frontend/woocommerce.min.js?ver=2.5.2 HTTP/1.1" 200 277 "http://fejesp.provisorio.ws/fejesp/" "Mozilla/5.0 (Windows NT 6.2; WOW64) AppleWebKit/537.36 (KHTML	like Gecko) Chrome/53.0.2785.116 Safari/537.36"
187.180.187.227 - - [29/Sep/2016:21:58:05 -0300] "GET /wp-content/plugins/woocommerce/assets/js/frontend/cart-fragments.min.js?ver=2.5.2 HTTP/1.1" 200 2287 "http://fejesp.provisorio.ws/fejesp/" "Mozilla/5.0 (Windows NT 6.2; WOW64) AppleWebKit/537.36 (KHTML	like Gecko) Chrome/53.0.2785.116 Safari/537.36"
187.180.187.227 - - [29/Sep/2016:21:58:05 -0300] "GET /wp-content/plugins/woocommerce/assets/js/jquery-blockui/jquery.blockUI.min.js?ver=2.70 HTTP/1.1" 200 9565 "http://fejesp.provisorio.ws/fejesp/" "Mozilla/5.0 (Windows NT 6.2; WOW64) AppleWebKit/537.36 (KHTML	like Gecko) Chrome/53.0.2785.116 Safari/537.36"
187.180.187.227 - - [29/Sep/2016:21:58:05 -0300] "GET /wp-content/plugins/woocommerce/assets/js/jquery-cookie/jquery.cookie.min.js?ver=1.4.1 HTTP/1.1" 200 1414 "http://fejesp.provisorio.ws/fejesp/" "Mozilla/5.0 (Windows NT 6.2; WOW64) AppleWebKit/537.36 (KHTML	like Gecko) Chrome/53.0.2785.116 Safari/537.36"
187.180.187.227 - - [29/Sep/2016:21:58:05 -0300] "GET /wp-content/themes/enfold/js/avia.js?ver=3 HTTP/1.1" 200 111220 "http://fejesp.provisorio.ws/fejesp/" "Mozilla/5.0 (Windows NT 6.2; WOW64) AppleWebKit/537.36 (KHTML	like Gecko) Chrome/53.0.2785.116 Safari/537.36"
187.180.187.227 - - [29/Sep/2016:21:58:05 -0300] "GET /wp-content/themes/enfold/js/shortcodes.js?ver=3 HTTP/1.1" 200 140050 "http://fejesp.provisorio.ws/fejesp/" "Mozilla/5.0 (Windows NT 6.2; WOW64) AppleWebKit/537.36 (KHTML	like Gecko) Chrome/53.0.2785.116 Safari/537.36"
187.180.187.227 - - [29/Sep/2016:21:58:05 -0300] "GET /wp-content/themes/enfold/js/aviapopup/jquery.magnific-popup.min.js?ver=2 HTTP/1.1" 200 20947 "http://fejesp.provisorio.ws/fejesp/" "Mozilla/5.0 (Windows NT 6.2; WOW64) AppleWebKit/537.36 (KHTML	like Gecko) Chrome/53.0.2785.116 Safari/537.36"
187.180.187.227 - - [29/Sep/2016:21:58:05 -0300] "GET /wp-includes/js/mediaelement/mediaelement-and-player.min.js?ver=2.18.1-a HTTP/1.1" 200 80671 "http://fejesp.provisorio.ws/fejesp/" "Mozilla/5.0 (Windows NT 6.2; WOW64) AppleWebKit/537.36 (KHTML	like Gecko) Chrome/53.0.2785.116 Safari/537.36"
187.180.187.227 - - [29/Sep/2016:21:58:05 -0300] "GET /wp-includes/js/mediaelement/wp-mediaelement.js?ver=4.4.5 HTTP/1.1" 200 1537 "http://fejesp.provisorio.ws/fejesp/" "Mozilla/5.0 (Windows NT 6.2; WOW64) AppleWebKit/537.36 (KHTML	like Gecko) Chrome/53.0.2785.116 Safari/537.36"
187.180.187.227 - - [29/Sep/2016:21:58:05 -0300] "GET /wp-includes/js/comment-reply.min.js?ver=4.4.5 HTTP/1.1" 200 1078 "http://fejesp.provisorio.ws/fejesp/" "Mozilla/5.0 (Windows NT 6.2; WOW64) AppleWebKit/537.36 (KHTML	like Gecko) Chrome/53.0.2785.116 Safari/537.36"
187.180.187.227 - - [29/Sep/2016:21:58:05 -0300] "GET /wp-content/plugins/logo-slider/lgs_jquery.cycle2.js?ver=4.4.5 HTTP/1.1" 200 50056 "http://fejesp.provisorio.ws/fejesp/" "Mozilla/5.0 (Windows NT 6.2; WOW64) AppleWebKit/537.36 (KHTML	like Gecko) Chrome/53.0.2785.116 Safari/537.36"
187.180.187.227 - - [29/Sep/2016:21:58:05 -0300] "GET /wp-content/themes/enfold/config-templatebuilder/avia-template-builder/assets/fonts/entypo-fontello.woff?v=3 HTTP/1.1" 304 - "http://fejesp.provisorio.ws/fejesp/" "Mozilla/5.0 (Windows NT 6.2; WOW64) AppleWebKit/537.36 (KHTML	like Gecko) Chrome/53.0.2785.116 Safari/537.36"
187.180.187.227 - - [29/Sep/2016:21:58:05 -0300] "GET /wp-includes/js/wp-embed.min.js?ver=4.4.5 HTTP/1.1" 200 1403 "http://fejesp.provisorio.ws/fejesp/" "Mozilla/5.0 (Windows NT 6.2; WOW64) AppleWebKit/537.36 (KHTML	like Gecko) Chrome/53.0.2785.116 Safari/537.36"
187.180.187.227 - - [29/Sep/2016:21:58:05 -0300] "GET /wp-content/uploads/2016/07/logo-branco-menu-300x142.png HTTP/1.1" 200 7325 "http://fejesp.provisorio.ws/fejesp/" "Mozilla/5.0 (Windows NT 6.2; WOW64) AppleWebKit/537.36 (KHTML	like Gecko) Chrome/53.0.2785.116 Safari/537.36"
187.180.187.227 - - [29/Sep/2016:21:58:05 -0300] "GET /wp-content/uploads/2015/02/postura-empreendedora-80x80.png HTTP/1.1" 200 1416 "http://fejesp.provisorio.ws/fejesp/" "Mozilla/5.0 (Windows NT 6.2; WOW64) AppleWebKit/537.36 (KHTML	like Gecko) Chrome/53.0.2785.116 Safari/537.36"
187.180.187.227 - - [29/Sep/2016:21:58:05 -0300] "GET /wp-content/uploads/2015/02/paixao-pela-rede-80x80.png HTTP/1.1" 200 946 "http://fejesp.provisorio.ws/fejesp/" "Mozilla/5.0 (Windows NT 6.2; WOW64) AppleWebKit/537.36 (KHTML	like Gecko) Chrome/53.0.2785.116 Safari/537.36"
187.180.187.227 - - [29/Sep/2016:21:58:05 -0300] "GET /wp-content/uploads/2016/08/DSC0061-1030x687.jpg HTTP/1.1" 200 189180 "http://fejesp.provisorio.ws/fejesp/" "Mozilla/5.0 (Windows NT 6.2; WOW64) AppleWebKit/537.36 (KHTML	like Gecko) Chrome/53.0.2785.116 Safari/537.36"
187.180.187.227 - - [29/Sep/2016:21:58:05 -0300] "GET /wp-content/uploads/2015/02/visao-de-futuro-80x80.png HTTP/1.1" 200 1620 "http://fejesp.provisorio.ws/fejesp/" "Mozilla/5.0 (Windows NT 6.2; WOW64) AppleWebKit/537.36 (KHTML	like Gecko) Chrome/53.0.2785.116 Safari/537.36"
187.180.187.227 - - [29/Sep/2016:21:58:05 -0300] "GET /wp-content/uploads/2015/02/foco-em-resultado-80x80.png HTTP/1.1" 200 1290 "http://fejesp.provisorio.ws/fejesp/" "Mozilla/5.0 (Windows NT 6.2; WOW64) AppleWebKit/537.36 (KHTML	like Gecko) Chrome/53.0.2785.116 Safari/537.36"
187.180.187.227 - - [29/Sep/2016:21:58:05 -0300] "GET /wp-content/uploads/2016/08/Manzano.png HTTP/1.1" 200 41063 "http://fejesp.provisorio.ws/fejesp/" "Mozilla/5.0 (Windows NT 6.2; WOW64) AppleWebKit/537.36 (KHTML	like Gecko) Chrome/53.0.2785.116 Safari/537.36"
187.180.187.227 - - [29/Sep/2016:21:58:05 -0300] "GET /wp-content/uploads/2016/08/PresJohn.png HTTP/1.1" 200 39723 "http://fejesp.provisorio.ws/fejesp/" "Mozilla/5.0 (Windows NT 6.2; WOW64) AppleWebKit/537.36 (KHTML	like Gecko) Chrome/53.0.2785.116 Safari/537.36"
187.180.187.227 - - [29/Sep/2016:21:58:05 -0300] "GET /wp-content/uploads/2016/08/Andrei.png HTTP/1.1" 200 32228 "http://fejesp.provisorio.ws/fejesp/" "Mozilla/5.0 (Windows NT 6.2; WOW64) AppleWebKit/537.36 (KHTML	like Gecko) Chrome/53.0.2785.116 Safari/537.36"
187.180.187.227 - - [29/Sep/2016:21:58:05 -0300] "GET /wp-content/uploads/2016/08/Buli.png HTTP/1.1" 200 40430 "http://fejesp.provisorio.ws/fejesp/" "Mozilla/5.0 (Windows NT 6.2; WOW64) AppleWebKit/537.36 (KHTML	like Gecko) Chrome/53.0.2785.116 Safari/537.36"
187.180.187.227 - - [29/Sep/2016:21:58:05 -0300] "GET /wp-content/uploads/2016/08/Leco.png HTTP/1.1" 200 40085 "http://fejesp.provisorio.ws/fejesp/" "Mozilla/5.0 (Windows NT 6.2; WOW64) AppleWebKit/537.36 (KHTML	like Gecko) Chrome/53.0.2785.116 Safari/537.36"
187.180.187.227 - - [29/Sep/2016:21:58:05 -0300] "GET /wp-content/uploads/2016/08/Jaque.png HTTP/1.1" 200 43128 "http://fejesp.provisorio.ws/fejesp/" "Mozilla/5.0 (Windows NT 6.2; WOW64) AppleWebKit/537.36 (KHTML	like Gecko) Chrome/53.0.2785.116 Safari/537.36"
187.180.187.227 - - [29/Sep/2016:21:58:05 -0300] "GET /wp-includes/js/wp-emoji-release.min.js?ver=4.4.5 HTTP/1.1" 200 33932 "http://fejesp.provisorio.ws/fejesp/" "Mozilla/5.0 (Windows NT 6.2; WOW64) AppleWebKit/537.36 (KHTML	like Gecko) Chrome/53.0.2785.116 Safari/537.36"
187.180.187.227 - - [29/Sep/2016:21:58:05 -0300] "GET /wp-content/themes/enfold/css/print.css?ver=1 HTTP/1.1" 304 - "http://fejesp.provisorio.ws/fejesp/" "Mozilla/5.0 (Windows NT 6.2; WOW64) AppleWebKit/537.36 (KHTML	like Gecko) Chrome/53.0.2785.116 Safari/537.36"
187.180.187.227 - - [29/Sep/2016:21:58:05 -0300] "GET /wp-content/uploads/2016/08/Touruo.png HTTP/1.1" 200 36360 "http://fejesp.provisorio.ws/fejesp/" "Mozilla/5.0 (Windows NT 6.2; WOW64) AppleWebKit/537.36 (KHTML	like Gecko) Chrome/53.0.2785.116 Safari/537.36"
187.180.187.227 - - [29/Sep/2016:21:58:06 -0300] "GET /wp-content/uploads/2016/07/favicon-296x300.png HTTP/1.1" 200 7829 "http://fejesp.provisorio.ws/fejesp/" "Mozilla/5.0 (Windows NT 6.2; WOW64) AppleWebKit/537.36 (KHTML	like Gecko) Chrome/53.0.2785.116 Safari/537.36"
187.180.187.227 - - [29/Sep/2016:21:59:25 -0300] "GET /fejesp/ HTTP/1.1" 200 67906 "http://fejesp.provisorio.ws/blog-2/" "Mozilla/5.0 (Windows NT 6.2; WOW64) AppleWebKit/537.36 (KHTML	like Gecko) Chrome/53.0.2785.116 Safari/537.36"
187.180.187.227 - - [29/Sep/2016:21:59:27 -0300] "GET /wp-content/themes/enfold/config-woocommerce/woocommerce-mod.css?ver=4.4.5 HTTP/1.1" 304 - "http://fejesp.provisorio.ws/fejesp/" "Mozilla/5.0 (Windows NT 6.2; WOW64) AppleWebKit/537.36 (KHTML	like Gecko) Chrome/53.0.2785.116 Safari/537.36"
187.180.187.227 - - [29/Sep/2016:21:59:27 -0300] "GET /wp-includes/css/dashicons.min.css?ver=4.4.5 HTTP/1.1" 304 - "http://fejesp.provisorio.ws/fejesp/" "Mozilla/5.0 (Windows NT 6.2; WOW64) AppleWebKit/537.36 (KHTML	like Gecko) Chrome/53.0.2785.116 Safari/537.36"
187.180.187.227 - - [29/Sep/2016:21:59:27 -0300] "GET /wp-includes/css/admin-bar.min.css?ver=4.4.5 HTTP/1.1" 304 - "http://fejesp.provisorio.ws/fejesp/" "Mozilla/5.0 (Windows NT 6.2; WOW64) AppleWebKit/537.36 (KHTML	like Gecko) Chrome/53.0.2785.116 Safari/537.36"
187.180.187.227 - - [29/Sep/2016:21:59:27 -0300] "GET /wp-content/plugins/wordpress-seo-premium/css/adminbar-302.min.css?ver=3.0.7 HTTP/1.1" 304 - "http://fejesp.provisorio.ws/fejesp/" "Mozilla/5.0 (Windows NT 6.2; WOW64) AppleWebKit/537.36 (KHTML	like Gecko) Chrome/53.0.2785.116 Safari/537.36"
187.180.187.227 - - [29/Sep/2016:21:59:27 -0300] "GET /wp-content/themes/enfold/css/grid.css?ver=2 HTTP/1.1" 304 - "http://fejesp.provisorio.ws/fejesp/" "Mozilla/5.0 (Windows NT 6.2; WOW64) AppleWebKit/537.36 (KHTML	like Gecko) Chrome/53.0.2785.116 Safari/537.36"
187.180.187.227 - - [29/Sep/2016:21:59:27 -0300] "GET /wp-content/themes/enfold/css/shortcodes.css?ver=2 HTTP/1.1" 304 - "http://fejesp.provisorio.ws/fejesp/" "Mozilla/5.0 (Windows NT 6.2; WOW64) AppleWebKit/537.36 (KHTML	like Gecko) Chrome/53.0.2785.116 Safari/537.36"
187.180.187.227 - - [29/Sep/2016:21:59:27 -0300] "GET /wp-content/themes/enfold/css/layout.css?ver=2 HTTP/1.1" 304 - "http://fejesp.provisorio.ws/fejesp/" "Mozilla/5.0 (Windows NT 6.2; WOW64) AppleWebKit/537.36 (KHTML	like Gecko) Chrome/53.0.2785.116 Safari/537.36"
187.180.187.227 - - [29/Sep/2016:21:59:27 -0300] "GET /wp-content/themes/enfold/css/base.css?ver=2 HTTP/1.1" 304 - "http://fejesp.provisorio.ws/fejesp/" "Mozilla/5.0 (Windows NT 6.2; WOW64) AppleWebKit/537.36 (KHTML	like Gecko) Chrome/53.0.2785.116 Safari/537.36"
187.180.187.227 - - [29/Sep/2016:21:59:27 -0300] "GET /wp-content/themes/enfold/js/aviapopup/magnific-popup.css?ver=1 HTTP/1.1" 304 - "http://fejesp.provisorio.ws/fejesp/" "Mozilla/5.0 (Windows NT 6.2; WOW64) AppleWebKit/537.36 (KHTML	like Gecko) Chrome/53.0.2785.116 Safari/537.36"
187.180.187.227 - - [29/Sep/2016:21:59:27 -0300] "GET /wp-content/themes/enfold/js/mediaelement/skin-1/mediaelementplayer.css?ver=1 HTTP/1.1" 304 - "http://fejesp.provisorio.ws/fejesp/" "Mozilla/5.0 (Windows NT 6.2; WOW64) AppleWebKit/537.36 (KHTML	like Gecko) Chrome/53.0.2785.116 Safari/537.36"
187.180.187.227 - - [29/Sep/2016:21:59:27 -0300] "GET /wp-content/themes/enfold/css/custom.css?ver=2 HTTP/1.1" 304 - "http://fejesp.provisorio.ws/fejesp/" "Mozilla/5.0 (Windows NT 6.2; WOW64) AppleWebKit/537.36 (KHTML	like Gecko) Chrome/53.0.2785.116 Safari/537.36"
187.180.187.227 - - [29/Sep/2016:21:59:27 -0300] "GET /wp-content/plugins/easy-logo-slider/css/style-admin.css?ver=4.4.5 HTTP/1.1" 304 - "http://fejesp.provisorio.ws/fejesp/" "Mozilla/5.0 (Windows NT 6.2; WOW64) AppleWebKit/537.36 (KHTML	like Gecko) Chrome/53.0.2785.116 Safari/537.36"
187.180.187.227 - - [29/Sep/2016:21:59:27 -0300] "GET /wp-content/uploads/dynamic_avia/enfold_themekiller.com.css?ver=57e1bfceaf41f HTTP/1.1" 304 - "http://fejesp.provisorio.ws/fejesp/" "Mozilla/5.0 (Windows NT 6.2; WOW64) AppleWebKit/537.36 (KHTML	like Gecko) Chrome/53.0.2785.116 Safari/537.36"
187.180.187.227 - - [29/Sep/2016:21:59:27 -0300] "GET /wp-content/plugins/easy-logo-slider/css/jcarouselresponsive.css?ver=4.4.5 HTTP/1.1" 304 - "http://fejesp.provisorio.ws/fejesp/" "Mozilla/5.0 (Windows NT 6.2; WOW64) AppleWebKit/537.36 (KHTML	like Gecko) Chrome/53.0.2785.116 Safari/537.36"
187.180.187.227 - - [29/Sep/2016:21:59:28 -0300] "GET /wp-includes/js/jquery/jquery.js?ver=1.11.3 HTTP/1.1" 304 - "http://fejesp.provisorio.ws/fejesp/" "Mozilla/5.0 (Windows NT 6.2; WOW64) AppleWebKit/537.36 (KHTML	like Gecko) Chrome/53.0.2785.116 Safari/537.36"
187.180.187.227 - - [29/Sep/2016:21:59:28 -0300] "GET /wp-includes/js/jquery/jquery-migrate.min.js?ver=1.2.1 HTTP/1.1" 304 - "http://fejesp.provisorio.ws/fejesp/" "Mozilla/5.0 (Windows NT 6.2; WOW64) AppleWebKit/537.36 (KHTML	like Gecko) Chrome/53.0.2785.116 Safari/537.36"
187.180.187.227 - - [29/Sep/2016:21:59:28 -0300] "GET /wp-content/plugins/awesome-logos/js/awesome.logos.js?ver=1 HTTP/1.1" 304 - "http://fejesp.provisorio.ws/fejesp/" "Mozilla/5.0 (Windows NT 6.2; WOW64) AppleWebKit/537.36 (KHTML	like Gecko) Chrome/53.0.2785.116 Safari/537.36"
187.180.187.227 - - [29/Sep/2016:21:59:25 -0300] "POST /wp-admin/admin-ajax.php HTTP/1.1" 200 98 "http://fejesp.provisorio.ws/wp-admin/post.php?post=868&action=edit" "Mozilla/5.0 (Windows NT 6.2; WOW64) AppleWebKit/537.36 (KHTML	like Gecko) Chrome/53.0.2785.116 Safari/537.36"
187.180.187.227 - - [29/Sep/2016:21:59:28 -0300] "GET /wp-content/themes/enfold/js/avia-compat.js?ver=2 HTTP/1.1" 304 - "http://fejesp.provisorio.ws/fejesp/" "Mozilla/5.0 (Windows NT 6.2; WOW64) AppleWebKit/537.36 (KHTML	like Gecko) Chrome/53.0.2785.116 Safari/537.36"
187.180.187.227 - - [29/Sep/2016:21:59:28 -0300] "GET /wp-content/plugins/easy-logo-slider/js/jquery.jcarousel.min.js?ver=4.4.5 HTTP/1.1" 304 - "http://fejesp.provisorio.ws/fejesp/" "Mozilla/5.0 (Windows NT 6.2; WOW64) AppleWebKit/537.36 (KHTML	like Gecko) Chrome/53.0.2785.116 Safari/537.36"
187.180.187.227 - - [29/Sep/2016:21:59:28 -0300] "GET /wp-content/plugins/easy-logo-slider/js/jcarousel.responsive.js?ver=4.4.5 HTTP/1.1" 304 - "http://fejesp.provisorio.ws/fejesp/" "Mozilla/5.0 (Windows NT 6.2; WOW64) AppleWebKit/537.36 (KHTML	like Gecko) Chrome/53.0.2785.116 Safari/537.36"
187.180.187.227 - - [29/Sep/2016:21:59:28 -0300] "GET /wp-includes/js/admin-bar.min.js?ver=4.4.5 HTTP/1.1" 304 - "http://fejesp.provisorio.ws/fejesp/" "Mozilla/5.0 (Windows NT 6.2; WOW64) AppleWebKit/537.36 (KHTML	like Gecko) Chrome/53.0.2785.116 Safari/537.36"
187.180.187.227 - - [29/Sep/2016:21:59:28 -0300] "GET /wp-content/themes/enfold/config-woocommerce/woocommerce-mod.js?ver=1 HTTP/1.1" 304 - "http://fejesp.provisorio.ws/fejesp/" "Mozilla/5.0 (Windows NT 6.2; WOW64) AppleWebKit/537.36 (KHTML	like Gecko) Chrome/53.0.2785.116 Safari/537.36"
187.180.187.227 - - [29/Sep/2016:21:59:28 -0300] "GET /wp-content/themes/enfold/config-templatebuilder/avia-template-builder/assets/fonts/entypo-fontello.woff?v=3 HTTP/1.1" 304 - "http://fejesp.provisorio.ws/fejesp/" "Mozilla/5.0 (Windows NT 6.2; WOW64) AppleWebKit/537.36 (KHTML	like Gecko) Chrome/53.0.2785.116 Safari/537.36"
187.180.187.227 - - [29/Sep/2016:21:59:28 -0300] "GET /wp-content/plugins/woocommerce/assets/js/jquery-blockui/jquery.blockUI.min.js?ver=2.70 HTTP/1.1" 304 - "http://fejesp.provisorio.ws/fejesp/" "Mozilla/5.0 (Windows NT 6.2; WOW64) AppleWebKit/537.36 (KHTML	like Gecko) Chrome/53.0.2785.116 Safari/537.36"
187.180.187.227 - - [29/Sep/2016:21:59:28 -0300] "GET /wp-content/plugins/woocommerce/assets/js/frontend/add-to-cart.min.js?ver=2.5.2 HTTP/1.1" 304 - "http://fejesp.provisorio.ws/fejesp/" "Mozilla/5.0 (Windows NT 6.2; WOW64) AppleWebKit/537.36 (KHTML	like Gecko) Chrome/53.0.2785.116 Safari/537.36"
187.180.187.227 - - [29/Sep/2016:21:59:28 -0300] "GET /wp-content/plugins/woocommerce/assets/js/frontend/woocommerce.min.js?ver=2.5.2 HTTP/1.1" 304 - "http://fejesp.provisorio.ws/fejesp/" "Mozilla/5.0 (Windows NT 6.2; WOW64) AppleWebKit/537.36 (KHTML	like Gecko) Chrome/53.0.2785.116 Safari/537.36"
187.180.187.227 - - [29/Sep/2016:21:59:28 -0300] "GET /wp-content/plugins/woocommerce/assets/js/jquery-cookie/jquery.cookie.min.js?ver=1.4.1 HTTP/1.1" 304 - "http://fejesp.provisorio.ws/fejesp/" "Mozilla/5.0 (Windows NT 6.2; WOW64) AppleWebKit/537.36 (KHTML	like Gecko) Chrome/53.0.2785.116 Safari/537.36"
187.180.187.227 - - [29/Sep/2016:21:59:28 -0300] "GET /wp-content/plugins/woocommerce/assets/js/frontend/cart-fragments.min.js?ver=2.5.2 HTTP/1.1" 304 - "http://fejesp.provisorio.ws/fejesp/" "Mozilla/5.0 (Windows NT 6.2; WOW64) AppleWebKit/537.36 (KHTML	like Gecko) Chrome/53.0.2785.116 Safari/537.36"
187.180.187.227 - - [29/Sep/2016:21:59:28 -0300] "GET /wp-content/themes/enfold/js/avia.js?ver=3 HTTP/1.1" 304 - "http://fejesp.provisorio.ws/fejesp/" "Mozilla/5.0 (Windows NT 6.2; WOW64) AppleWebKit/537.36 (KHTML	like Gecko) Chrome/53.0.2785.116 Safari/537.36"
187.180.187.227 - - [29/Sep/2016:21:59:28 -0300] "GET /wp-content/themes/enfold/js/aviapopup/jquery.magnific-popup.min.js?ver=2 HTTP/1.1" 304 - "http://fejesp.provisorio.ws/fejesp/" "Mozilla/5.0 (Windows NT 6.2; WOW64) AppleWebKit/537.36 (KHTML	like Gecko) Chrome/53.0.2785.116 Safari/537.36"
187.180.187.227 - - [29/Sep/2016:21:59:28 -0300] "GET /wp-content/themes/enfold/js/shortcodes.js?ver=3 HTTP/1.1" 304 - "http://fejesp.provisorio.ws/fejesp/" "Mozilla/5.0 (Windows NT 6.2; WOW64) AppleWebKit/537.36 (KHTML	like Gecko) Chrome/53.0.2785.116 Safari/537.36"
187.180.187.227 - - [29/Sep/2016:21:59:28 -0300] "GET /wp-includes/js/mediaelement/mediaelement-and-player.min.js?ver=2.18.1-a HTTP/1.1" 304 - "http://fejesp.provisorio.ws/fejesp/" "Mozilla/5.0 (Windows NT 6.2; WOW64) AppleWebKit/537.36 (KHTML	like Gecko) Chrome/53.0.2785.116 Safari/537.36"
187.180.187.227 - - [29/Sep/2016:21:59:28 -0300] "GET /wp-includes/js/mediaelement/wp-mediaelement.js?ver=4.4.5 HTTP/1.1" 304 - "http://fejesp.provisorio.ws/fejesp/" "Mozilla/5.0 (Windows NT 6.2; WOW64) AppleWebKit/537.36 (KHTML	like Gecko) Chrome/53.0.2785.116 Safari/537.36"
187.180.187.227 - - [29/Sep/2016:21:59:28 -0300] "GET /wp-includes/js/comment-reply.min.js?ver=4.4.5 HTTP/1.1" 304 - "http://fejesp.provisorio.ws/fejesp/" "Mozilla/5.0 (Windows NT 6.2; WOW64) AppleWebKit/537.36 (KHTML	like Gecko) Chrome/53.0.2785.116 Safari/537.36"
187.180.187.227 - - [29/Sep/2016:21:59:28 -0300] "GET /wp-content/plugins/logo-slider/lgs_jquery.cycle2.js?ver=4.4.5 HTTP/1.1" 304 - "http://fejesp.provisorio.ws/fejesp/" "Mozilla/5.0 (Windows NT 6.2; WOW64) AppleWebKit/537.36 (KHTML	like Gecko) Chrome/53.0.2785.116 Safari/537.36"
187.180.187.227 - - [29/Sep/2016:21:59:28 -0300] "GET /wp-includes/js/wp-embed.min.js?ver=4.4.5 HTTP/1.1" 304 - "http://fejesp.provisorio.ws/fejesp/" "Mozilla/5.0 (Windows NT 6.2; WOW64) AppleWebKit/537.36 (KHTML	like Gecko) Chrome/53.0.2785.116 Safari/537.36"
187.180.187.227 - - [29/Sep/2016:21:59:28 -0300] "GET /wp-content/themes/enfold/css/print.css?ver=1 HTTP/1.1" 304 - "http://fejesp.provisorio.ws/fejesp/" "Mozilla/5.0 (Windows NT 6.2; WOW64) AppleWebKit/537.36 (KHTML	like Gecko) Chrome/53.0.2785.116 Safari/537.36"
187.180.187.227 - - [29/Sep/2016:21:59:28 -0300] "GET /wp-includes/js/wp-emoji-release.min.js?ver=4.4.5 HTTP/1.1" 304 - "http://fejesp.provisorio.ws/fejesp/" "Mozilla/5.0 (Windows NT 6.2; WOW64) AppleWebKit/537.36 (KHTML	like Gecko) Chrome/53.0.2785.116 Safari/537.36"
187.180.187.227 - - [29/Sep/2016:21:59:32 -0300] "POST /wp-admin/admin-ajax.php HTTP/1.1" 200 98 "http://fejesp.provisorio.ws/wp-admin/post.php?post=431&action=edit" "Mozilla/5.0 (Windows NT 6.2; WOW64) AppleWebKit/537.36 (KHTML	like Gecko) Chrome/53.0.2785.116 Safari/537.36"
187.180.187.227 - - [29/Sep/2016:21:59:36 -0300] "POST /wp-admin/admin-ajax.php HTTP/1.1" 200 12170 "http://fejesp.provisorio.ws/wp-admin/post.php?post=868&action=edit" "Mozilla/5.0 (Windows NT 6.2; WOW64) AppleWebKit/537.36 (KHTML	like Gecko) Chrome/53.0.2785.116 Safari/537.36"
187.180.187.227 - - [29/Sep/2016:21:59:40 -0300] "POST /wp-admin/admin-ajax.php HTTP/1.1" 200 98 "http://fejesp.provisorio.ws/wp-admin/post.php?post=868&action=edit" "Mozilla/5.0 (Windows NT 6.2; WOW64) AppleWebKit/537.36 (KHTML	like Gecko) Chrome/53.0.2785.116 Safari/537.36"
187.180.187.227 - - [29/Sep/2016:21:59:49 -0300] "POST /wp-admin/admin-ajax.php HTTP/1.1" 200 12157 "http://fejesp.provisorio.ws/wp-admin/post.php?post=868&action=edit" "Mozilla/5.0 (Windows NT 6.2; WOW64) AppleWebKit/537.36 (KHTML	like Gecko) Chrome/53.0.2785.116 Safari/537.36"
187.180.187.227 - - [29/Sep/2016:21:59:55 -0300] "POST /wp-admin/admin-ajax.php HTTP/1.1" 200 173 "http://fejesp.provisorio.ws/wp-admin/post.php?post=868&action=edit" "Mozilla/5.0 (Windows NT 6.2; WOW64) AppleWebKit/537.36 (KHTML	like Gecko) Chrome/53.0.2785.116 Safari/537.36"
187.180.187.227 - - [29/Sep/2016:22:00:10 -0300] "POST /wp-admin/admin-ajax.php HTTP/1.1" 200 98 "http://fejesp.provisorio.ws/wp-admin/post.php?post=868&action=edit" "Mozilla/5.0 (Windows NT 6.2; WOW64) AppleWebKit/537.36 (KHTML	like Gecko) Chrome/53.0.2785.116 Safari/537.36"
187.180.187.227 - - [29/Sep/2016:22:00:27 -0300] "POST /wp-admin/admin-ajax.php HTTP/1.1" 200 12164 "http://fejesp.provisorio.ws/wp-admin/post.php?post=868&action=edit" "Mozilla/5.0 (Windows NT 6.2; WOW64) AppleWebKit/537.36 (KHTML	like Gecko) Chrome/53.0.2785.116 Safari/537.36"
187.180.187.227 - - [29/Sep/2016:22:00:27 -0300] "POST /wp-admin/admin-ajax.php HTTP/1.1" 200 98 "http://fejesp.provisorio.ws/wp-admin/post.php?post=868&action=edit" "Mozilla/5.0 (Windows NT 6.2; WOW64) AppleWebKit/537.36 (KHTML	like Gecko) Chrome/53.0.2785.116 Safari/537.36"
187.180.187.227 - - [29/Sep/2016:22:00:30 -0300] "POST /wp-admin/admin-ajax.php HTTP/1.1" 200 12164 "http://fejesp.provisorio.ws/wp-admin/post.php?post=868&action=edit" "Mozilla/5.0 (Windows NT 6.2; WOW64) AppleWebKit/537.36 (KHTML	like Gecko) Chrome/53.0.2785.116 Safari/537.36"
187.180.187.227 - - [29/Sep/2016:22:00:39 -0300] "POST /wp-admin/admin-ajax.php HTTP/1.1" 200 12164 "http://fejesp.provisorio.ws/wp-admin/post.php?post=868&action=edit" "Mozilla/5.0 (Windows NT 6.2; WOW64) AppleWebKit/537.36 (KHTML	like Gecko) Chrome/53.0.2785.116 Safari/537.36"
187.180.187.227 - - [29/Sep/2016:22:00:40 -0300] "POST /wp-admin/admin-ajax.php HTTP/1.1" 200 98 "http://fejesp.provisorio.ws/wp-admin/post.php?post=868&action=edit" "Mozilla/5.0 (Windows NT 6.2; WOW64) AppleWebKit/537.36 (KHTML	like Gecko) Chrome/53.0.2785.116 Safari/537.36"
187.180.187.227 - - [29/Sep/2016:22:00:42 -0300] "POST /wp-admin/admin-ajax.php HTTP/1.1" 200 12371 "http://fejesp.provisorio.ws/wp-admin/post.php?post=868&action=edit" "Mozilla/5.0 (Windows NT 6.2; WOW64) AppleWebKit/537.36 (KHTML	like Gecko) Chrome/53.0.2785.116 Safari/537.36"
187.180.187.227 - - [29/Sep/2016:22:00:55 -0300] "POST /wp-admin/admin-ajax.php HTTP/1.1" 200 98 "http://fejesp.provisorio.ws/wp-admin/post.php?post=868&action=edit" "Mozilla/5.0 (Windows NT 6.2; WOW64) AppleWebKit/537.36 (KHTML	like Gecko) Chrome/53.0.2785.116 Safari/537.36"
187.180.187.227 - - [29/Sep/2016:22:01:05 -0300] "POST /wp-admin/admin-ajax.php HTTP/1.1" 200 12164 "http://fejesp.provisorio.ws/wp-admin/post.php?post=868&action=edit" "Mozilla/5.0 (Windows NT 6.2; WOW64) AppleWebKit/537.36 (KHTML	like Gecko) Chrome/53.0.2785.116 Safari/537.36"
187.180.187.227 - - [29/Sep/2016:22:01:10 -0300] "POST /wp-admin/admin-ajax.php HTTP/1.1" 200 173 "http://fejesp.provisorio.ws/wp-admin/post.php?post=868&action=edit" "Mozilla/5.0 (Windows NT 6.2; WOW64) AppleWebKit/537.36 (KHTML	like Gecko) Chrome/53.0.2785.116 Safari/537.36"
187.180.187.227 - - [29/Sep/2016:22:01:25 -0300] "POST /wp-admin/admin-ajax.php HTTP/1.1" 200 98 "http://fejesp.provisorio.ws/wp-admin/post.php?post=868&action=edit" "Mozilla/5.0 (Windows NT 6.2; WOW64) AppleWebKit/537.36 (KHTML	like Gecko) Chrome/53.0.2785.116 Safari/537.36"
187.180.187.227 - - [29/Sep/2016:22:01:27 -0300] "POST /wp-admin/admin-ajax.php HTTP/1.1" 200 12376 "http://fejesp.provisorio.ws/wp-admin/post.php?post=868&action=edit" "Mozilla/5.0 (Windows NT 6.2; WOW64) AppleWebKit/537.36 (KHTML	like Gecko) Chrome/53.0.2785.116 Safari/537.36"
187.180.187.227 - - [29/Sep/2016:22:01:33 -0300] "POST /wp-admin/admin-ajax.php HTTP/1.1" 200 98 "http://fejesp.provisorio.ws/wp-admin/post.php?post=431&action=edit" "Mozilla/5.0 (Windows NT 6.2; WOW64) AppleWebKit/537.36 (KHTML	like Gecko) Chrome/53.0.2785.116 Safari/537.36"
187.180.187.227 - - [29/Sep/2016:22:01:40 -0300] "POST /wp-admin/admin-ajax.php HTTP/1.1" 200 98 "http://fejesp.provisorio.ws/wp-admin/post.php?post=868&action=edit" "Mozilla/5.0 (Windows NT 6.2; WOW64) AppleWebKit/537.36 (KHTML	like Gecko) Chrome/53.0.2785.116 Safari/537.36"
187.180.187.227 - - [29/Sep/2016:22:01:55 -0300] "POST /wp-admin/admin-ajax.php HTTP/1.1" 200 98 "http://fejesp.provisorio.ws/wp-admin/post.php?post=868&action=edit" "Mozilla/5.0 (Windows NT 6.2; WOW64) AppleWebKit/537.36 (KHTML	like Gecko) Chrome/53.0.2785.116 Safari/537.36"
187.180.187.227 - - [29/Sep/2016:22:01:58 -0300] "POST /wp-admin/admin-ajax.php HTTP/1.1" 200 12215 "http://fejesp.provisorio.ws/wp-admin/post.php?post=868&action=edit" "Mozilla/5.0 (Windows NT 6.2; WOW64) AppleWebKit/537.36 (KHTML	like Gecko) Chrome/53.0.2785.116 Safari/537.36"
187.180.187.227 - - [29/Sep/2016:22:02:10 -0300] "POST /wp-admin/admin-ajax.php HTTP/1.1" 200 98 "http://fejesp.provisorio.ws/wp-admin/post.php?post=868&action=edit" "Mozilla/5.0 (Windows NT 6.2; WOW64) AppleWebKit/537.36 (KHTML	like Gecko) Chrome/53.0.2785.116 Safari/537.36"
187.180.187.227 - - [29/Sep/2016:22:02:23 -0300] "POST /wp-admin/post.php HTTP/1.1" 302 - "http://fejesp.provisorio.ws/wp-admin/post.php?post=868&action=edit" "Mozilla/5.0 (Windows NT 6.2; WOW64) AppleWebKit/537.36 (KHTML	like Gecko) Chrome/53.0.2785.116 Safari/537.36"
187.180.187.227 - - [29/Sep/2016:22:02:25 -0300] "POST /wp-admin/admin-ajax.php HTTP/1.1" 200 98 "http://fejesp.provisorio.ws/wp-admin/post.php?post=868&action=edit" "Mozilla/5.0 (Windows NT 6.2; WOW64) AppleWebKit/537.36 (KHTML	like Gecko) Chrome/53.0.2785.116 Safari/537.36"
187.180.187.227 - - [29/Sep/2016:22:02:26 -0300] "GET /wp-admin/post.php?post=868&action=edit&message=1 HTTP/1.1" 200 446348 "http://fejesp.provisorio.ws/wp-admin/post.php?post=868&action=edit" "Mozilla/5.0 (Windows NT 6.2; WOW64) AppleWebKit/537.36 (KHTML	like Gecko) Chrome/53.0.2785.116 Safari/537.36"
187.180.187.227 - - [29/Sep/2016:22:02:30 -0300] "GET /wp-content/themes/enfold/framework/js/avia_media_advanced.js?ver=2.3 HTTP/1.1" 200 16597 "http://fejesp.provisorio.ws/wp-admin/post.php?post=868&action=edit&message=1" "Mozilla/5.0 (Windows NT 6.2; WOW64) AppleWebKit/537.36 (KHTML	like Gecko) Chrome/53.0.2785.116 Safari/537.36"
187.180.187.227 - - [29/Sep/2016:22:02:30 -0300] "GET /wp-content/plugins/awesome-logos/js/awesome.logos.js?ver=1 HTTP/1.1" 304 - "http://fejesp.provisorio.ws/wp-admin/post.php?post=868&action=edit&message=1" "Mozilla/5.0 (Windows NT 6.2; WOW64) AppleWebKit/537.36 (KHTML	like Gecko) Chrome/53.0.2785.116 Safari/537.36"
187.180.187.227 - - [29/Sep/2016:22:02:30 -0300] "GET /wp-content/themes/enfold/framework/js/avia_option_pages.js?ver=2.3 HTTP/1.1" 200 19259 "http://fejesp.provisorio.ws/wp-admin/post.php?post=868&action=edit&message=1" "Mozilla/5.0 (Windows NT 6.2; WOW64) AppleWebKit/537.36 (KHTML	like Gecko) Chrome/53.0.2785.116 Safari/537.36"
187.180.187.227 - - [29/Sep/2016:22:02:30 -0300] "GET /wp-content/themes/enfold/framework/js/avia_advanced_form_elements.js?ver=2.3 HTTP/1.1" 200 34741 "http://fejesp.provisorio.ws/wp-admin/post.php?post=868&action=edit&message=1" "Mozilla/5.0 (Windows NT 6.2; WOW64) AppleWebKit/537.36 (KHTML	like Gecko) Chrome/53.0.2785.116 Safari/537.36"
187.180.187.227 - - [29/Sep/2016:22:02:30 -0300] "GET /wp-content/themes/enfold/framework/js/avia_media_wp35.js?ver=2.3 HTTP/1.1" 200 10052 "http://fejesp.provisorio.ws/wp-admin/post.php?post=868&action=edit&message=1" "Mozilla/5.0 (Windows NT 6.2; WOW64) AppleWebKit/537.36 (KHTML	like Gecko) Chrome/53.0.2785.116 Safari/537.36"
187.180.187.227 - - [29/Sep/2016:22:02:30 -0300] "GET /wp-content/plugins/erident-custom-login-and-dashboard/farbtastic/farbtastic.css HTTP/1.1" 200 1362 "http://fejesp.provisorio.ws/wp-admin/post.php?post=868&action=edit&message=1" "Mozilla/5.0 (Windows NT 6.2; WOW64) AppleWebKit/537.36 (KHTML	like Gecko) Chrome/53.0.2785.116 Safari/537.36"
187.180.187.227 - - [29/Sep/2016:22:02:30 -0300] "GET /wp-content/plugins/erident-custom-login-and-dashboard/er-admin.css HTTP/1.1" 200 2118 "http://fejesp.provisorio.ws/wp-admin/post.php?post=868&action=edit&message=1" "Mozilla/5.0 (Windows NT 6.2; WOW64) AppleWebKit/537.36 (KHTML	like Gecko) Chrome/53.0.2785.116 Safari/537.36"
187.180.187.227 - - [29/Sep/2016:22:02:30 -0300] "GET /wp-content/themes/enfold/framework/js/avia_colorpicker.js?ver=2.3 HTTP/1.1" 200 30700 "http://fejesp.provisorio.ws/wp-admin/post.php?post=868&action=edit&message=1" "Mozilla/5.0 (Windows NT 6.2; WOW64) AppleWebKit/537.36 (KHTML	like Gecko) Chrome/53.0.2785.116 Safari/537.36"
187.180.187.227 - - [29/Sep/2016:22:02:30 -0300] "GET /wp-content/themes/enfold/framework/js/avia_sidebar.js?ver=2.3 HTTP/1.1" 200 3404 "http://fejesp.provisorio.ws/wp-admin/post.php?post=868&action=edit&message=1" "Mozilla/5.0 (Windows NT 6.2; WOW64) AppleWebKit/537.36 (KHTML	like Gecko) Chrome/53.0.2785.116 Safari/537.36"
187.180.187.227 - - [29/Sep/2016:22:02:30 -0300] "GET /wp-content/themes/enfold/framework/js/avia_media.js?ver=2.3 HTTP/1.1" 200 9198 "http://fejesp.provisorio.ws/wp-admin/post.php?post=868&action=edit&message=1" "Mozilla/5.0 (Windows NT 6.2; WOW64) AppleWebKit/537.36 (KHTML	like Gecko) Chrome/53.0.2785.116 Safari/537.36"
187.180.187.227 - - [29/Sep/2016:22:02:30 -0300] "GET /wp-content/themes/enfold/framework/js/avia_edit_dynamic_templtes.js?ver=2.3 HTTP/1.1" 200 1431 "http://fejesp.provisorio.ws/wp-admin/post.php?post=868&action=edit&message=1" "Mozilla/5.0 (Windows NT 6.2; WOW64) AppleWebKit/537.36 (KHTML	like Gecko) Chrome/53.0.2785.116 Safari/537.36"
187.180.187.227 - - [29/Sep/2016:22:02:30 -0300] "GET /wp-content/plugins/awesome-logos/js/jquery.ddslick.min.js?ver=1 HTTP/1.1" 200 7156 "http://fejesp.provisorio.ws/wp-admin/post.php?post=868&action=edit&message=1" "Mozilla/5.0 (Windows NT 6.2; WOW64) AppleWebKit/537.36 (KHTML	like Gecko) Chrome/53.0.2785.116 Safari/537.36"
187.180.187.227 - - [29/Sep/2016:22:02:30 -0300] "GET /wp-content/plugins/awesome-logos/js/jquery.accordion.js?ver=1 HTTP/1.1" 200 8199 "http://fejesp.provisorio.ws/wp-admin/post.php?post=868&action=edit&message=1" "Mozilla/5.0 (Windows NT 6.2; WOW64) AppleWebKit/537.36 (KHTML	like Gecko) Chrome/53.0.2785.116 Safari/537.36"
187.180.187.227 - - [29/Sep/2016:22:02:30 -0300] "GET /wp-content/themes/enfold/framework/js/avia_mega_menu.js?ver=2.3 HTTP/1.1" 200 2905 "http://fejesp.provisorio.ws/wp-admin/post.php?post=868&action=edit&message=1" "Mozilla/5.0 (Windows NT 6.2; WOW64) AppleWebKit/537.36 (KHTML	like Gecko) Chrome/53.0.2785.116 Safari/537.36"
187.180.187.227 - - [29/Sep/2016:22:02:30 -0300] "GET /wp-content/themes/enfold/framework/js/avia_dynamic_templates.js?ver=2.3 HTTP/1.1" 200 13799 "http://fejesp.provisorio.ws/wp-admin/post.php?post=868&action=edit&message=1" "Mozilla/5.0 (Windows NT 6.2; WOW64) AppleWebKit/537.36 (KHTML	like Gecko) Chrome/53.0.2785.116 Safari/537.36"
187.180.187.227 - - [29/Sep/2016:22:02:30 -0300] "GET /wp-content/plugins/awesome-logos/js/jquery.dataTables.min.js?ver=1 HTTP/1.1" 200 78670 "http://fejesp.provisorio.ws/wp-admin/post.php?post=868&action=edit&message=1" "Mozilla/5.0 (Windows NT 6.2; WOW64) AppleWebKit/537.36 (KHTML	like Gecko) Chrome/53.0.2785.116 Safari/537.36"
187.180.187.227 - - [29/Sep/2016:22:02:30 -0300] "GET /wp-content/plugins/awesome-logos/js/admin.js?ver=1 HTTP/1.1" 200 5313 "http://fejesp.provisorio.ws/wp-admin/post.php?post=868&action=edit&message=1" "Mozilla/5.0 (Windows NT 6.2; WOW64) AppleWebKit/537.36 (KHTML	like Gecko) Chrome/53.0.2785.116 Safari/537.36"
187.180.187.227 - - [29/Sep/2016:22:02:30 -0300] "GET /wp-content/plugins/wordpress-seo-premium/js/wp-seo-metabox-302.min.js?ver=3.0.7 HTTP/1.1" 200 4310 "http://fejesp.provisorio.ws/wp-admin/post.php?post=868&action=edit&message=1" "Mozilla/5.0 (Windows NT 6.2; WOW64) AppleWebKit/537.36 (KHTML	like Gecko) Chrome/53.0.2785.116 Safari/537.36"
187.180.187.227 - - [29/Sep/2016:22:02:30 -0300] "GET /wp-content/plugins/wordpress-seo-premium/premium/assets/js/wpseo-premium-admin-overview.min.js?ver=3.0.7 HTTP/1.1" 200 906 "http://fejesp.provisorio.ws/wp-admin/post.php?post=868&action=edit&message=1" "Mozilla/5.0 (Windows NT 6.2; WOW64) AppleWebKit/537.36 (KHTML	like Gecko) Chrome/53.0.2785.116 Safari/537.36"
187.180.187.227 - - [29/Sep/2016:22:02:30 -0300] "GET /wp-content/plugins/wordpress-seo-premium/premium/assets/js/wp-seo-premium-custom-fields-plugin.min.js?ver=3.0.7 HTTP/1.1" 200 1513 "http://fejesp.provisorio.ws/wp-admin/post.php?post=868&action=edit&message=1" "Mozilla/5.0 (Windows NT 6.2; WOW64) AppleWebKit/537.36 (KHTML	like Gecko) Chrome/53.0.2785.116 Safari/537.36"
187.180.187.227 - - [29/Sep/2016:22:02:30 -0300] "GET /wp-content/plugins/wordpress-seo-premium/premium/assets/js/wp-seo-premium-multi-keyword.min.js?ver=3.0.7 HTTP/1.1" 200 4887 "http://fejesp.provisorio.ws/wp-admin/post.php?post=868&action=edit&message=1" "Mozilla/5.0 (Windows NT 6.2; WOW64) AppleWebKit/537.36 (KHTML	like Gecko) Chrome/53.0.2785.116 Safari/537.36"
187.180.187.227 - - [29/Sep/2016:22:02:30 -0300] "GET /wp-content/plugins/contact-form-7-to-database-extension/img/icon-bw-20x20.png HTTP/1.1" 200 487 "http://fejesp.provisorio.ws/wp-admin/post.php?post=868&action=edit&message=1" "Mozilla/5.0 (Windows NT 6.2; WOW64) AppleWebKit/537.36 (KHTML	like Gecko) Chrome/53.0.2785.116 Safari/537.36"
187.180.187.227 - - [29/Sep/2016:22:02:30 -0300] "GET /wp-content/plugins/easy-logo-slider/images/easy-logo-slider-icon.png HTTP/1.1" 200 1145 "http://fejesp.provisorio.ws/wp-admin/post.php?post=868&action=edit&message=1" "Mozilla/5.0 (Windows NT 6.2; WOW64) AppleWebKit/537.36 (KHTML	like Gecko) Chrome/53.0.2785.116 Safari/537.36"
187.180.187.227 - - [29/Sep/2016:22:02:31 -0300] "GET /wp-content/plugins/logo-slider/icon.png HTTP/1.1" 200 3344 "http://fejesp.provisorio.ws/wp-admin/post.php?post=868&action=edit&message=1" "Mozilla/5.0 (Windows NT 6.2; WOW64) AppleWebKit/537.36 (KHTML	like Gecko) Chrome/53.0.2785.116 Safari/537.36"
187.180.187.227 - - [29/Sep/2016:22:02:31 -0300] "GET /wp-includes/js/wp-emoji-release.min.js?ver=4.4.5 HTTP/1.1" 304 - "http://fejesp.provisorio.ws/wp-admin/post.php?post=868&action=edit&message=1" "Mozilla/5.0 (Windows NT 6.2; WOW64) AppleWebKit/537.36 (KHTML	like Gecko) Chrome/53.0.2785.116 Safari/537.36"
187.180.187.227 - - [29/Sep/2016:22:02:31 -0300] "GET /wp-content/themes/enfold/config-templatebuilder/avia-template-builder/images/sc-full.png HTTP/1.1" 200 198 "http://fejesp.provisorio.ws/wp-admin/post.php?post=868&action=edit" "Mozilla/5.0 (Windows NT 6.2; WOW64) AppleWebKit/537.36 (KHTML	like Gecko) Chrome/53.0.2785.116 Safari/537.36"
187.180.187.227 - - [29/Sep/2016:22:02:31 -0300] "GET /wp-content/themes/enfold/config-templatebuilder/avia-template-builder/images/sc-half.png HTTP/1.1" 200 202 "http://fejesp.provisorio.ws/wp-admin/post.php?post=868&action=edit" "Mozilla/5.0 (Windows NT 6.2; WOW64) AppleWebKit/537.36 (KHTML	like Gecko) Chrome/53.0.2785.116 Safari/537.36"
187.180.187.227 - - [29/Sep/2016:22:02:31 -0300] "GET /wp-content/themes/enfold/config-templatebuilder/avia-template-builder/images/sc-third.png HTTP/1.1" 200 215 "http://fejesp.provisorio.ws/wp-admin/post.php?post=868&action=edit" "Mozilla/5.0 (Windows NT 6.2; WOW64) AppleWebKit/537.36 (KHTML	like Gecko) Chrome/53.0.2785.116 Safari/537.36"
187.180.187.227 - - [29/Sep/2016:22:02:31 -0300] "GET /wp-content/themes/enfold/config-templatebuilder/avia-template-builder/images/sc-fourth.png HTTP/1.1" 200 198 "http://fejesp.provisorio.ws/wp-admin/post.php?post=868&action=edit" "Mozilla/5.0 (Windows NT 6.2; WOW64) AppleWebKit/537.36 (KHTML	like Gecko) Chrome/53.0.2785.116 Safari/537.36"
187.180.187.227 - - [29/Sep/2016:22:02:31 -0300] "GET /wp-content/themes/enfold/config-templatebuilder/avia-template-builder/images/sc-two_third.png HTTP/1.1" 200 209 "http://fejesp.provisorio.ws/wp-admin/post.php?post=868&action=edit" "Mozilla/5.0 (Windows NT 6.2; WOW64) AppleWebKit/537.36 (KHTML	like Gecko) Chrome/53.0.2785.116 Safari/537.36"
187.180.187.227 - - [29/Sep/2016:22:02:31 -0300] "GET /wp-content/themes/enfold/config-templatebuilder/avia-template-builder/images/sc-three_fourth.png HTTP/1.1" 200 238 "http://fejesp.provisorio.ws/wp-admin/post.php?post=868&action=edit" "Mozilla/5.0 (Windows NT 6.2; WOW64) AppleWebKit/537.36 (KHTML	like Gecko) Chrome/53.0.2785.116 Safari/537.36"
187.180.187.227 - - [29/Sep/2016:22:02:31 -0300] "GET /wp-content/themes/enfold/config-templatebuilder/avia-template-builder/images/sc-fifth.png HTTP/1.1" 200 208 "http://fejesp.provisorio.ws/wp-admin/post.php?post=868&action=edit" "Mozilla/5.0 (Windows NT 6.2; WOW64) AppleWebKit/537.36 (KHTML	like Gecko) Chrome/53.0.2785.116 Safari/537.36"
187.180.187.227 - - [29/Sep/2016:22:02:31 -0300] "GET /wp-content/themes/enfold/config-templatebuilder/avia-template-builder/images/sc-two_fifth.png HTTP/1.1" 200 225 "http://fejesp.provisorio.ws/wp-admin/post.php?post=868&action=edit" "Mozilla/5.0 (Windows NT 6.2; WOW64) AppleWebKit/537.36 (KHTML	like Gecko) Chrome/53.0.2785.116 Safari/537.36"
187.180.187.227 - - [29/Sep/2016:22:02:31 -0300] "GET /wp-content/themes/enfold/config-templatebuilder/avia-template-builder/images/sc-three_fifth.png HTTP/1.1" 200 217 "http://fejesp.provisorio.ws/wp-admin/post.php?post=868&action=edit" "Mozilla/5.0 (Windows NT 6.2; WOW64) AppleWebKit/537.36 (KHTML	like Gecko) Chrome/53.0.2785.116 Safari/537.36"
187.180.187.227 - - [29/Sep/2016:22:02:31 -0300] "GET /wp-content/themes/enfold/config-templatebuilder/avia-template-builder/images/sc-section.png HTTP/1.1" 200 200 "http://fejesp.provisorio.ws/wp-admin/post.php?post=868&action=edit" "Mozilla/5.0 (Windows NT 6.2; WOW64) AppleWebKit/537.36 (KHTML	like Gecko) Chrome/53.0.2785.116 Safari/537.36"
187.180.187.227 - - [29/Sep/2016:22:02:31 -0300] "GET /wp-content/themes/enfold/config-templatebuilder/avia-template-builder/images/sc-four_fifth.png HTTP/1.1" 200 214 "http://fejesp.provisorio.ws/wp-admin/post.php?post=868&action=edit" "Mozilla/5.0 (Windows NT 6.2; WOW64) AppleWebKit/537.36 (KHTML	like Gecko) Chrome/53.0.2785.116 Safari/537.36"
187.180.187.227 - - [29/Sep/2016:22:02:31 -0300] "GET /wp-content/themes/enfold/config-templatebuilder/avia-template-builder/assets/js/avia-builder.js?ver=0.8 HTTP/1.1" 200 57588 "http://fejesp.provisorio.ws/wp-admin/post.php?post=868&action=edit" "Mozilla/5.0 (Windows NT 6.2; WOW64) AppleWebKit/537.36 (KHTML	like Gecko) Chrome/53.0.2785.116 Safari/537.36"
187.180.187.227 - - [29/Sep/2016:22:02:31 -0300] "GET /wp-content/themes/enfold/config-templatebuilder/avia-template-builder/assets/js/avia-element-behavior.js?ver=0.8 HTTP/1.1" 200 15440 "http://fejesp.provisorio.ws/wp-admin/post.php?post=868&action=edit" "Mozilla/5.0 (Windows NT 6.2; WOW64) AppleWebKit/537.36 (KHTML	like Gecko) Chrome/53.0.2785.116 Safari/537.36"
187.180.187.227 - - [29/Sep/2016:22:02:31 -0300] "GET /wp-content/themes/enfold/config-templatebuilder/avia-template-builder/assets/js/avia-modal.js?ver=0.8 HTTP/1.1" 200 33968 "http://fejesp.provisorio.ws/wp-admin/post.php?post=868&action=edit" "Mozilla/5.0 (Windows NT 6.2; WOW64) AppleWebKit/537.36 (KHTML	like Gecko) Chrome/53.0.2785.116 Safari/537.36"
187.180.187.227 - - [29/Sep/2016:22:02:31 -0300] "GET /wp-content/themes/enfold/config-templatebuilder/avia-template-builder/assets/js/avia-tab-toggle.js?ver=0.8 HTTP/1.1" 200 2100 "http://fejesp.provisorio.ws/wp-admin/post.php?post=868&action=edit" "Mozilla/5.0 (Windows NT 6.2; WOW64) AppleWebKit/537.36 (KHTML	like Gecko) Chrome/53.0.2785.116 Safari/537.36"
187.180.187.227 - - [29/Sep/2016:22:02:31 -0300] "GET /wp-content/themes/enfold/config-templatebuilder/avia-template-builder/assets/js/avia-table.js?ver=0.8 HTTP/1.1" 200 9519 "http://fejesp.provisorio.ws/wp-admin/post.php?post=868&action=edit" "Mozilla/5.0 (Windows NT 6.2; WOW64) AppleWebKit/537.36 (KHTML	like Gecko) Chrome/53.0.2785.116 Safari/537.36"
187.180.187.227 - - [29/Sep/2016:22:02:31 -0300] "GET /wp-content/themes/enfold/config-templatebuilder/avia-template-builder/assets/js/avia-media.js?ver=0.8 HTTP/1.1" 200 10514 "http://fejesp.provisorio.ws/wp-admin/post.php?post=868&action=edit" "Mozilla/5.0 (Windows NT 6.2; WOW64) AppleWebKit/537.36 (KHTML	like Gecko) Chrome/53.0.2785.116 Safari/537.36"
187.180.187.227 - - [29/Sep/2016:22:02:31 -0300] "GET /wp-content/themes/enfold/config-wordpress-seo/wpseo-mod.js?ver=1 HTTP/1.1" 200 641 "http://fejesp.provisorio.ws/wp-admin/post.php?post=868&action=edit" "Mozilla/5.0 (Windows NT 6.2; WOW64) AppleWebKit/537.36 (KHTML	like Gecko) Chrome/53.0.2785.116 Safari/537.36"
187.180.187.227 - - [29/Sep/2016:22:02:31 -0300] "GET /wp-content/themes/enfold/config-templatebuilder/avia-template-builder/assets/js/avia-template-saving.js?ver=0.8 HTTP/1.1" 200 11618 "http://fejesp.provisorio.ws/wp-admin/post.php?post=868&action=edit" "Mozilla/5.0 (Windows NT 6.2; WOW64) AppleWebKit/537.36 (KHTML	like Gecko) Chrome/53.0.2785.116 Safari/537.36"
187.180.187.227 - - [29/Sep/2016:22:02:31 -0300] "GET /wp-content/plugins/wordpress-seo-premium/js/wp-seo-admin-media-302.min.js?ver=3.0.7 HTTP/1.1" 200 427 "http://fejesp.provisorio.ws/wp-admin/post.php?post=868&action=edit" "Mozilla/5.0 (Windows NT 6.2; WOW64) AppleWebKit/537.36 (KHTML	like Gecko) Chrome/53.0.2785.116 Safari/537.36"
187.180.187.227 - - [29/Sep/2016:22:02:31 -0300] "GET /wp-content/plugins/wordpress-seo-premium/js/wp-seo-admin-global-302.min.js?ver=3.0.7 HTTP/1.1" 200 1379 "http://fejesp.provisorio.ws/wp-admin/post.php?post=868&action=edit" "Mozilla/5.0 (Windows NT 6.2; WOW64) AppleWebKit/537.36 (KHTML	like Gecko) Chrome/53.0.2785.116 Safari/537.36"
187.180.187.227 - - [29/Sep/2016:22:02:31 -0300] "GET /wp-content/themes/enfold/config-templatebuilder/avia-template-builder/images/select.png HTTP/1.1" 200 242 "http://fejesp.provisorio.ws/wp-content/themes/enfold/config-templatebuilder/avia-template-builder/assets/css/avia-modal.css?ver=4.4.5" "Mozilla/5.0 (Windows NT 6.2; WOW64) AppleWebKit/537.36 (KHTML	like Gecko) Chrome/53.0.2785.116 Safari/537.36"
187.180.187.227 - - [29/Sep/2016:22:02:31 -0300] "GET /wp-content/themes/enfold/config-templatebuilder/avia-template-builder/images/sc-layout_row.png HTTP/1.1" 200 213 "http://fejesp.provisorio.ws/wp-admin/post.php?post=868&action=edit" "Mozilla/5.0 (Windows NT 6.2; WOW64) AppleWebKit/537.36 (KHTML	like Gecko) Chrome/53.0.2785.116 Safari/537.36"
187.180.187.227 - - [29/Sep/2016:22:02:31 -0300] "GET /wp-admin/images/spinner.gif HTTP/1.1" 200 4162 "http://fejesp.provisorio.ws/wp-admin/load-styles.php?c=1&dir=ltr&load=dashicons	admin-bar	buttons	media-views	wp-admin	wp-auth-check	wp-color-picker&ver=4.4.5" "Mozilla/5.0 (Windows NT 6.2; WOW64) AppleWebKit/537.36 (KHTML	like Gecko) Chrome/53.0.2785.116 Safari/537.36"
187.180.187.227 - - [29/Sep/2016:22:02:31 -0300] "GET /wp-content/themes/enfold/config-templatebuilder/avia-template-builder/images/sc-slideshow-full.png HTTP/1.1" 200 303 "http://fejesp.provisorio.ws/wp-admin/post.php?post=868&action=edit" "Mozilla/5.0 (Windows NT 6.2; WOW64) AppleWebKit/537.36 (KHTML	like Gecko) Chrome/53.0.2785.116 Safari/537.36"
187.180.187.227 - - [29/Sep/2016:22:02:31 -0300] "GET /wp-content/themes/enfold/config-templatebuilder/avia-template-builder/images/sc-blog.png HTTP/1.1" 200 187 "http://fejesp.provisorio.ws/wp-admin/post.php?post=868&action=edit" "Mozilla/5.0 (Windows NT 6.2; WOW64) AppleWebKit/537.36 (KHTML	like Gecko) Chrome/53.0.2785.116 Safari/537.36"
187.180.187.227 - - [29/Sep/2016:22:02:31 -0300] "GET /wp-content/themes/enfold/config-templatebuilder/avia-template-builder/images/icon-info.png HTTP/1.1" 200 743 "http://fejesp.provisorio.ws/wp-content/themes/enfold/config-templatebuilder/avia-template-builder/assets/css/avia-builder.css?ver=4.4.5" "Mozilla/5.0 (Windows NT 6.2; WOW64) AppleWebKit/537.36 (KHTML	like Gecko) Chrome/53.0.2785.116 Safari/537.36"
187.180.187.227 - - [29/Sep/2016:22:02:31 -0300] "GET /wp-content/themes/enfold/config-templatebuilder/avia-template-builder/images/icon-template.png HTTP/1.1" 200 617 "http://fejesp.provisorio.ws/wp-content/themes/enfold/config-templatebuilder/avia-template-builder/assets/css/avia-builder.css?ver=4.4.5" "Mozilla/5.0 (Windows NT 6.2; WOW64) AppleWebKit/537.36 (KHTML	like Gecko) Chrome/53.0.2785.116 Safari/537.36"
187.180.187.227 - - [29/Sep/2016:22:02:31 -0300] "GET /wp-content/plugins/wordpress-seo-premium/js/dist/yoast-seo/yoast-seo-307.min.js?ver=3.0.7 HTTP/1.1" 200 73452 "http://fejesp.provisorio.ws/wp-admin/post.php?post=868&action=edit" "Mozilla/5.0 (Windows NT 6.2; WOW64) AppleWebKit/537.36 (KHTML	like Gecko) Chrome/53.0.2785.116 Safari/537.36"
187.180.187.227 - - [29/Sep/2016:22:02:31 -0300] "GET /wp-content/plugins/wordpress-seo-premium/js/wp-seo-post-scraper-305.min.js?ver=3.0.7 HTTP/1.1" 200 9811 "http://fejesp.provisorio.ws/wp-admin/post.php?post=868&action=edit" "Mozilla/5.0 (Windows NT 6.2; WOW64) AppleWebKit/537.36 (KHTML	like Gecko) Chrome/53.0.2785.116 Safari/537.36"
187.180.187.227 - - [29/Sep/2016:22:02:31 -0300] "GET /wp-content/plugins/wordpress-seo-premium/js/wp-seo-replacevar-plugin-302.min.js?ver=3.0.7 HTTP/1.1" 200 2838 "http://fejesp.provisorio.ws/wp-admin/post.php?post=868&action=edit" "Mozilla/5.0 (Windows NT 6.2; WOW64) AppleWebKit/537.36 (KHTML	like Gecko) Chrome/53.0.2785.116 Safari/537.36"
187.180.187.227 - - [29/Sep/2016:22:02:31 -0300] "GET /wp-content/plugins/wordpress-seo-premium/js/wp-seo-shortcode-plugin-305.min.js?ver=3.0.7 HTTP/1.1" 200 3639 "http://fejesp.provisorio.ws/wp-admin/post.php?post=868&action=edit" "Mozilla/5.0 (Windows NT 6.2; WOW64) AppleWebKit/537.36 (KHTML	like Gecko) Chrome/53.0.2785.116 Safari/537.36"
187.180.187.227 - - [29/Sep/2016:22:02:31 -0300] "GET /wp-content/plugins/wordpress-seo-premium/js/jquery.qtip.min.js?ver=2.2.1 HTTP/1.1" 200 44253 "http://fejesp.provisorio.ws/wp-admin/post.php?post=868&action=edit" "Mozilla/5.0 (Windows NT 6.2; WOW64) AppleWebKit/537.36 (KHTML	like Gecko) Chrome/53.0.2785.116 Safari/537.36"
187.180.187.227 - - [29/Sep/2016:22:02:31 -0300] "GET /wp-content/plugins/wordpress-seo-premium/js/wp-seo-featured-image-302.min.js?ver=3.0.7 HTTP/1.1" 200 2271 "http://fejesp.provisorio.ws/wp-admin/post.php?post=868&action=edit" "Mozilla/5.0 (Windows NT 6.2; WOW64) AppleWebKit/537.36 (KHTML	like Gecko) Chrome/53.0.2785.116 Safari/537.36"
187.180.187.227 - - [29/Sep/2016:22:02:31 -0300] "GET /wp-content/themes/enfold/config-templatebuilder/avia-template-builder/assets/js/avia-history.js?ver=0.8 HTTP/1.1" 200 6258 "http://fejesp.provisorio.ws/wp-admin/post.php?post=868&action=edit" "Mozilla/5.0 (Windows NT 6.2; WOW64) AppleWebKit/537.36 (KHTML	like Gecko) Chrome/53.0.2785.116 Safari/537.36"
187.180.187.227 - - [29/Sep/2016:22:02:31 -0300] "GET /wp-content/themes/enfold/config-templatebuilder/avia-template-builder/assets/js/avia-tooltip.js?ver=0.8 HTTP/1.1" 200 5273 "http://fejesp.provisorio.ws/wp-admin/post.php?post=868&action=edit" "Mozilla/5.0 (Windows NT 6.2; WOW64) AppleWebKit/537.36 (KHTML	like Gecko) Chrome/53.0.2785.116 Safari/537.36"
187.180.187.227 - - [29/Sep/2016:22:02:31 -0300] "GET /wp-includes/js/tinymce/langs/wp-langs-en.js?ver=4208-20151113 HTTP/1.1" 200 15599 "http://fejesp.provisorio.ws/wp-admin/post.php?post=868&action=edit" "Mozilla/5.0 (Windows NT 6.2; WOW64) AppleWebKit/537.36 (KHTML	like Gecko) Chrome/53.0.2785.116 Safari/537.36"
187.180.187.227 - - [29/Sep/2016:22:02:31 -0300] "GET /wp-content/themes/enfold/config-templatebuilder/avia-template-builder/images/sc-text_block.png HTTP/1.1" 200 167 "http://fejesp.provisorio.ws/wp-admin/post.php?post=868&action=edit" "Mozilla/5.0 (Windows NT 6.2; WOW64) AppleWebKit/537.36 (KHTML	like Gecko) Chrome/53.0.2785.116 Safari/537.36"
187.180.187.227 - - [29/Sep/2016:22:02:31 -0300] "GET /wp-content/themes/enfold/config-templatebuilder/avia-template-builder/images/sc-heading.png HTTP/1.1" 200 174 "http://fejesp.provisorio.ws/wp-admin/post.php?post=868&action=edit" "Mozilla/5.0 (Windows NT 6.2; WOW64) AppleWebKit/537.36 (KHTML	like Gecko) Chrome/53.0.2785.116 Safari/537.36"
187.180.187.227 - - [29/Sep/2016:22:02:31 -0300] "GET /wp-content/themes/enfold/config-templatebuilder/avia-template-builder/images/sc-hr.png HTTP/1.1" 200 165 "http://fejesp.provisorio.ws/wp-admin/post.php?post=868&action=edit" "Mozilla/5.0 (Windows NT 6.2; WOW64) AppleWebKit/537.36 (KHTML	like Gecko) Chrome/53.0.2785.116 Safari/537.36"
187.180.187.227 - - [29/Sep/2016:22:02:31 -0300] "GET /wp-content/themes/enfold/config-templatebuilder/avia-template-builder/images/sc-icon_box.png HTTP/1.1" 200 223 "http://fejesp.provisorio.ws/wp-admin/post.php?post=868&action=edit" "Mozilla/5.0 (Windows NT 6.2; WOW64) AppleWebKit/537.36 (KHTML	like Gecko) Chrome/53.0.2785.116 Safari/537.36"
187.180.187.227 - - [29/Sep/2016:22:02:31 -0300] "GET /wp-content/themes/enfold/config-templatebuilder/avia-template-builder/images/sc-iconlist.png HTTP/1.1" 200 220 "http://fejesp.provisorio.ws/wp-admin/post.php?post=868&action=edit" "Mozilla/5.0 (Windows NT 6.2; WOW64) AppleWebKit/537.36 (KHTML	like Gecko) Chrome/53.0.2785.116 Safari/537.36"
187.180.187.227 - - [29/Sep/2016:22:02:31 -0300] "GET /wp-content/themes/enfold/config-templatebuilder/avia-template-builder/images/sc-icon.png HTTP/1.1" 200 353 "http://fejesp.provisorio.ws/wp-admin/post.php?post=868&action=edit" "Mozilla/5.0 (Windows NT 6.2; WOW64) AppleWebKit/537.36 (KHTML	like Gecko) Chrome/53.0.2785.116 Safari/537.36"
187.180.187.227 - - [29/Sep/2016:22:02:31 -0300] "GET /wp-content/themes/enfold/config-templatebuilder/avia-template-builder/images/sc-contentslider.png HTTP/1.1" 200 179 "http://fejesp.provisorio.ws/wp-admin/post.php?post=868&action=edit" "Mozilla/5.0 (Windows NT 6.2; WOW64) AppleWebKit/537.36 (KHTML	like Gecko) Chrome/53.0.2785.116 Safari/537.36"
187.180.187.227 - - [29/Sep/2016:22:02:31 -0300] "GET /wp-content/themes/enfold/config-templatebuilder/avia-template-builder/images/sc-button.png HTTP/1.1" 200 178 "http://fejesp.provisorio.ws/wp-admin/post.php?post=868&action=edit" "Mozilla/5.0 (Windows NT 6.2; WOW64) AppleWebKit/537.36 (KHTML	like Gecko) Chrome/53.0.2785.116 Safari/537.36"
187.180.187.227 - - [29/Sep/2016:22:02:31 -0300] "GET /wp-content/themes/enfold/config-templatebuilder/avia-template-builder/images/sc-tabs.png HTTP/1.1" 200 192 "http://fejesp.provisorio.ws/wp-admin/post.php?post=868&action=edit" "Mozilla/5.0 (Windows NT 6.2; WOW64) AppleWebKit/537.36 (KHTML	like Gecko) Chrome/53.0.2785.116 Safari/537.36"
187.180.187.227 - - [29/Sep/2016:22:02:31 -0300] "GET /wp-content/themes/enfold/config-templatebuilder/avia-template-builder/images/sc-notification.png HTTP/1.1" 200 166 "http://fejesp.provisorio.ws/wp-admin/post.php?post=868&action=edit" "Mozilla/5.0 (Windows NT 6.2; WOW64) AppleWebKit/537.36 (KHTML	like Gecko) Chrome/53.0.2785.116 Safari/537.36"
187.180.187.227 - - [29/Sep/2016:22:02:31 -0300] "GET /wp-content/themes/enfold/config-templatebuilder/avia-template-builder/images/sc-accordion.png HTTP/1.1" 200 162 "http://fejesp.provisorio.ws/wp-admin/post.php?post=868&action=edit" "Mozilla/5.0 (Windows NT 6.2; WOW64) AppleWebKit/537.36 (KHTML	like Gecko) Chrome/53.0.2785.116 Safari/537.36"
187.180.187.227 - - [29/Sep/2016:22:02:31 -0300] "GET /wp-content/themes/enfold/config-templatebuilder/avia-template-builder/images/sc-promobox.png HTTP/1.1" 200 178 "http://fejesp.provisorio.ws/wp-admin/post.php?post=868&action=edit" "Mozilla/5.0 (Windows NT 6.2; WOW64) AppleWebKit/537.36 (KHTML	like Gecko) Chrome/53.0.2785.116 Safari/537.36"
187.180.187.227 - - [29/Sep/2016:22:02:31 -0300] "GET /wp-content/themes/enfold/config-templatebuilder/avia-template-builder/images/sc-contact.png HTTP/1.1" 200 265 "http://fejesp.provisorio.ws/wp-admin/post.php?post=868&action=edit" "Mozilla/5.0 (Windows NT 6.2; WOW64) AppleWebKit/537.36 (KHTML	like Gecko) Chrome/53.0.2785.116 Safari/537.36"
187.180.187.227 - - [29/Sep/2016:22:02:31 -0300] "GET /wp-content/themes/enfold/config-templatebuilder/avia-template-builder/images/sc-magazine.png HTTP/1.1" 200 197 "http://fejesp.provisorio.ws/wp-admin/post.php?post=868&action=edit" "Mozilla/5.0 (Windows NT 6.2; WOW64) AppleWebKit/537.36 (KHTML	like Gecko) Chrome/53.0.2785.116 Safari/537.36"
187.180.187.227 - - [29/Sep/2016:22:02:31 -0300] "GET /wp-content/themes/enfold/config-templatebuilder/avia-template-builder/images/sc-portfolio.png HTTP/1.1" 200 148 "http://fejesp.provisorio.ws/wp-admin/post.php?post=868&action=edit" "Mozilla/5.0 (Windows NT 6.2; WOW64) AppleWebKit/537.36 (KHTML	like Gecko) Chrome/53.0.2785.116 Safari/537.36"
187.180.187.227 - - [29/Sep/2016:22:02:31 -0300] "GET /wp-content/themes/enfold/config-templatebuilder/avia-template-builder/images/sc-masonry.png HTTP/1.1" 200 166 "http://fejesp.provisorio.ws/wp-admin/post.php?post=868&action=edit" "Mozilla/5.0 (Windows NT 6.2; WOW64) AppleWebKit/537.36 (KHTML	like Gecko) Chrome/53.0.2785.116 Safari/537.36"
187.180.187.227 - - [29/Sep/2016:22:02:31 -0300] "GET /wp-content/themes/enfold/config-templatebuilder/avia-template-builder/images/sc-team.png HTTP/1.1" 200 178 "http://fejesp.provisorio.ws/wp-admin/post.php?post=868&action=edit" "Mozilla/5.0 (Windows NT 6.2; WOW64) AppleWebKit/537.36 (KHTML	like Gecko) Chrome/53.0.2785.116 Safari/537.36"
187.180.187.227 - - [29/Sep/2016:22:02:31 -0300] "GET /wp-content/themes/enfold/config-templatebuilder/avia-template-builder/images/sc-table.png HTTP/1.1" 200 154 "http://fejesp.provisorio.ws/wp-admin/post.php?post=868&action=edit" "Mozilla/5.0 (Windows NT 6.2; WOW64) AppleWebKit/537.36 (KHTML	like Gecko) Chrome/53.0.2785.116 Safari/537.36"
187.180.187.227 - - [29/Sep/2016:22:02:31 -0300] "GET /wp-content/themes/enfold/config-templatebuilder/avia-template-builder/images/sc-progressbar.png HTTP/1.1" 200 167 "http://fejesp.provisorio.ws/wp-admin/post.php?post=868&action=edit" "Mozilla/5.0 (Windows NT 6.2; WOW64) AppleWebKit/537.36 (KHTML	like Gecko) Chrome/53.0.2785.116 Safari/537.36"
187.180.187.227 - - [29/Sep/2016:22:02:31 -0300] "GET /wp-content/themes/enfold/config-templatebuilder/avia-template-builder/images/sc-submenu.png HTTP/1.1" 200 166 "http://fejesp.provisorio.ws/wp-admin/post.php?post=868&action=edit" "Mozilla/5.0 (Windows NT 6.2; WOW64) AppleWebKit/537.36 (KHTML	like Gecko) Chrome/53.0.2785.116 Safari/537.36"
187.180.187.227 - - [29/Sep/2016:22:02:31 -0300] "GET /wp-content/themes/enfold/config-templatebuilder/avia-template-builder/images/sc-postslider.png HTTP/1.1" 200 187 "http://fejesp.provisorio.ws/wp-admin/post.php?post=868&action=edit" "Mozilla/5.0 (Windows NT 6.2; WOW64) AppleWebKit/537.36 (KHTML	like Gecko) Chrome/53.0.2785.116 Safari/537.36"
187.180.187.227 - - [29/Sep/2016:22:02:31 -0300] "GET /wp-content/themes/enfold/config-templatebuilder/avia-template-builder/images/sc-testimonials.png HTTP/1.1" 200 245 "http://fejesp.provisorio.ws/wp-admin/post.php?post=868&action=edit" "Mozilla/5.0 (Windows NT 6.2; WOW64) AppleWebKit/537.36 (KHTML	like Gecko) Chrome/53.0.2785.116 Safari/537.36"
187.180.187.227 - - [29/Sep/2016:22:02:31 -0300] "GET /wp-content/themes/enfold/config-templatebuilder/avia-template-builder/images/sc-catalogue.png HTTP/1.1" 200 281 "http://fejesp.provisorio.ws/wp-admin/post.php?post=868&action=edit" "Mozilla/5.0 (Windows NT 6.2; WOW64) AppleWebKit/537.36 (KHTML	like Gecko) Chrome/53.0.2785.116 Safari/537.36"
187.180.187.227 - - [29/Sep/2016:22:02:31 -0300] "GET /wp-content/themes/enfold/config-templatebuilder/avia-template-builder/images/sc-numbers.png HTTP/1.1" 200 330 "http://fejesp.provisorio.ws/wp-admin/post.php?post=868&action=edit" "Mozilla/5.0 (Windows NT 6.2; WOW64) AppleWebKit/537.36 (KHTML	like Gecko) Chrome/53.0.2785.116 Safari/537.36"
187.180.187.227 - - [29/Sep/2016:22:02:31 -0300] "GET /wp-content/themes/enfold/config-templatebuilder/avia-template-builder/images/sc-social.png HTTP/1.1" 200 365 "http://fejesp.provisorio.ws/wp-admin/post.php?post=868&action=edit" "Mozilla/5.0 (Windows NT 6.2; WOW64) AppleWebKit/537.36 (KHTML	like Gecko) Chrome/53.0.2785.116 Safari/537.36"
187.180.187.227 - - [29/Sep/2016:22:02:31 -0300] "GET /wp-content/themes/enfold/config-templatebuilder/avia-template-builder/images/sc-sidebar.png HTTP/1.1" 200 184 "http://fejesp.provisorio.ws/wp-admin/post.php?post=868&action=edit" "Mozilla/5.0 (Windows NT 6.2; WOW64) AppleWebKit/537.36 (KHTML	like Gecko) Chrome/53.0.2785.116 Safari/537.36"
187.180.187.227 - - [29/Sep/2016:22:02:31 -0300] "GET /wp-content/themes/enfold/config-templatebuilder/avia-template-builder/images/sc-countdown.png HTTP/1.1" 200 206 "http://fejesp.provisorio.ws/wp-admin/post.php?post=868&action=edit" "Mozilla/5.0 (Windows NT 6.2; WOW64) AppleWebKit/537.36 (KHTML	like Gecko) Chrome/53.0.2785.116 Safari/537.36"
187.180.187.227 - - [29/Sep/2016:22:02:31 -0300] "GET /wp-content/themes/enfold/config-templatebuilder/avia-template-builder/images/sc-comments.png HTTP/1.1" 200 194 "http://fejesp.provisorio.ws/wp-admin/post.php?post=868&action=edit" "Mozilla/5.0 (Windows NT 6.2; WOW64) AppleWebKit/537.36 (KHTML	like Gecko) Chrome/53.0.2785.116 Safari/537.36"
187.180.187.227 - - [29/Sep/2016:22:02:31 -0300] "GET /wp-content/themes/enfold/config-templatebuilder/avia-template-builder/images/sc-codeblock.png HTTP/1.1" 200 278 "http://fejesp.provisorio.ws/wp-admin/post.php?post=868&action=edit" "Mozilla/5.0 (Windows NT 6.2; WOW64) AppleWebKit/537.36 (KHTML	like Gecko) Chrome/53.0.2785.116 Safari/537.36"
187.180.187.227 - - [29/Sep/2016:22:02:31 -0300] "GET /wp-content/themes/enfold/config-templatebuilder/avia-template-builder/images/sc-image.png HTTP/1.1" 200 249 "http://fejesp.provisorio.ws/wp-admin/post.php?post=868&action=edit" "Mozilla/5.0 (Windows NT 6.2; WOW64) AppleWebKit/537.36 (KHTML	like Gecko) Chrome/53.0.2785.116 Safari/537.36"
187.180.187.227 - - [29/Sep/2016:22:02:31 -0300] "GET /wp-content/themes/enfold/config-templatebuilder/avia-template-builder/images/sc-image-hotspot.png HTTP/1.1" 200 335 "http://fejesp.provisorio.ws/wp-admin/post.php?post=868&action=edit" "Mozilla/5.0 (Windows NT 6.2; WOW64) AppleWebKit/537.36 (KHTML	like Gecko) Chrome/53.0.2785.116 Safari/537.36"
187.180.187.227 - - [29/Sep/2016:22:02:31 -0300] "GET /wp-content/themes/enfold/config-templatebuilder/avia-template-builder/images/sc-slideshow.png HTTP/1.1" 200 321 "http://fejesp.provisorio.ws/wp-admin/post.php?post=868&action=edit" "Mozilla/5.0 (Windows NT 6.2; WOW64) AppleWebKit/537.36 (KHTML	like Gecko) Chrome/53.0.2785.116 Safari/537.36"
187.180.187.227 - - [29/Sep/2016:22:02:31 -0300] "GET /wp-content/themes/enfold/config-templatebuilder/avia-template-builder/images/sc-video.png HTTP/1.1" 200 179 "http://fejesp.provisorio.ws/wp-admin/post.php?post=868&action=edit" "Mozilla/5.0 (Windows NT 6.2; WOW64) AppleWebKit/537.36 (KHTML	like Gecko) Chrome/53.0.2785.116 Safari/537.36"
187.180.187.227 - - [29/Sep/2016:22:02:31 -0300] "GET /wp-content/themes/enfold/config-templatebuilder/avia-template-builder/images/sc-accordion-slider.png HTTP/1.1" 200 147 "http://fejesp.provisorio.ws/wp-admin/post.php?post=868&action=edit" "Mozilla/5.0 (Windows NT 6.2; WOW64) AppleWebKit/537.36 (KHTML	like Gecko) Chrome/53.0.2785.116 Safari/537.36"
187.180.187.227 - - [29/Sep/2016:22:02:31 -0300] "GET /wp-content/themes/enfold/config-templatebuilder/avia-template-builder/images/sc-fullscreen.png HTTP/1.1" 200 185 "http://fejesp.provisorio.ws/wp-admin/post.php?post=868&action=edit" "Mozilla/5.0 (Windows NT 6.2; WOW64) AppleWebKit/537.36 (KHTML	like Gecko) Chrome/53.0.2785.116 Safari/537.36"
187.180.187.227 - - [29/Sep/2016:22:02:31 -0300] "GET /wp-content/themes/enfold/config-templatebuilder/avia-template-builder/images/sc-slideshow-layer.png HTTP/1.1" 200 249 "http://fejesp.provisorio.ws/wp-admin/post.php?post=868&action=edit" "Mozilla/5.0 (Windows NT 6.2; WOW64) AppleWebKit/537.36 (KHTML	like Gecko) Chrome/53.0.2785.116 Safari/537.36"
187.180.187.227 - - [29/Sep/2016:22:02:31 -0300] "GET /wp-content/themes/enfold/config-templatebuilder/avia-template-builder/images/sc-gallery.png HTTP/1.1" 200 151 "http://fejesp.provisorio.ws/wp-admin/post.php?post=868&action=edit" "Mozilla/5.0 (Windows NT 6.2; WOW64) AppleWebKit/537.36 (KHTML	like Gecko) Chrome/53.0.2785.116 Safari/537.36"
187.180.187.227 - - [29/Sep/2016:22:02:31 -0300] "GET /wp-content/themes/enfold/config-templatebuilder/avia-template-builder/images/sc-partner.png HTTP/1.1" 200 184 "http://fejesp.provisorio.ws/wp-admin/post.php?post=868&action=edit" "Mozilla/5.0 (Windows NT 6.2; WOW64) AppleWebKit/537.36 (KHTML	like Gecko) Chrome/53.0.2785.116 Safari/537.36"
187.180.187.227 - - [29/Sep/2016:22:02:31 -0300] "GET /wp-content/themes/enfold/config-templatebuilder/avia-template-builder/images/sc-maps.png HTTP/1.1" 200 363 "http://fejesp.provisorio.ws/wp-admin/post.php?post=868&action=edit" "Mozilla/5.0 (Windows NT 6.2; WOW64) AppleWebKit/537.36 (KHTML	like Gecko) Chrome/53.0.2785.116 Safari/537.36"
187.180.187.227 - - [29/Sep/2016:22:02:31 -0300] "GET /wp-content/themes/enfold/config-templatebuilder/avia-template-builder/images/sc-masonry-gallery.png HTTP/1.1" 200 159 "http://fejesp.provisorio.ws/wp-admin/post.php?post=868&action=edit" "Mozilla/5.0 (Windows NT 6.2; WOW64) AppleWebKit/537.36 (KHTML	like Gecko) Chrome/53.0.2785.116 Safari/537.36"
187.180.187.227 - - [29/Sep/2016:22:02:31 -0300] "GET /wp-content/plugins/wordpress-seo-premium/images/question-mark.png HTTP/1.1" 200 299 "http://fejesp.provisorio.ws/wp-admin/post.php?post=868&action=edit" "Mozilla/5.0 (Windows NT 6.2; WOW64) AppleWebKit/537.36 (KHTML	like Gecko) Chrome/53.0.2785.116 Safari/537.36"
187.180.187.227 - - [29/Sep/2016:22:02:31 -0300] "GET /wp-admin/images/spinner-2x.gif HTTP/1.1" 200 8536 "http://fejesp.provisorio.ws/wp-admin/post.php?post=868&action=edit" "Mozilla/5.0 (Windows NT 6.2; WOW64) AppleWebKit/537.36 (KHTML	like Gecko) Chrome/53.0.2785.116 Safari/537.36"
187.180.187.227 - - [29/Sep/2016:22:02:31 -0300] "GET /wp-content/themes/enfold/config-templatebuilder/avia-template-builder/images/icon-expand.png HTTP/1.1" 200 709 "http://fejesp.provisorio.ws/wp-content/themes/enfold/config-templatebuilder/avia-template-builder/assets/css/avia-builder.css?ver=4.4.5" "Mozilla/5.0 (Windows NT 6.2; WOW64) AppleWebKit/537.36 (KHTML	like Gecko) Chrome/53.0.2785.116 Safari/537.36"
187.180.187.227 - - [29/Sep/2016:22:02:31 -0300] "GET /wp-content/themes/enfold/config-templatebuilder/avia-template-builder/images/loading.gif HTTP/1.1" 200 4682 "http://fejesp.provisorio.ws/wp-content/themes/enfold/config-templatebuilder/avia-template-builder/assets/css/avia-builder.css?ver=4.4.5" "Mozilla/5.0 (Windows NT 6.2; WOW64) AppleWebKit/537.36 (KHTML	like Gecko) Chrome/53.0.2785.116 Safari/537.36"
187.180.187.227 - - [29/Sep/2016:22:02:32 -0300] "GET /wp-includes/js/thickbox/loadingAnimation.gif HTTP/1.1" 200 15238 "http://fejesp.provisorio.ws/wp-admin/post.php?post=868&action=edit" "Mozilla/5.0 (Windows NT 6.2; WOW64) AppleWebKit/537.36 (KHTML	like Gecko) Chrome/53.0.2785.116 Safari/537.36"
187.180.187.227 - - [29/Sep/2016:22:02:32 -0300] "GET /wp-content/themes/enfold/config-templatebuilder/avia-template-builder/images/icon-undo.png HTTP/1.1" 200 501 "http://fejesp.provisorio.ws/wp-content/themes/enfold/config-templatebuilder/avia-template-builder/assets/css/avia-builder.css?ver=4.4.5" "Mozilla/5.0 (Windows NT 6.2; WOW64) AppleWebKit/537.36 (KHTML	like Gecko) Chrome/53.0.2785.116 Safari/537.36"
187.180.187.227 - - [29/Sep/2016:22:02:32 -0300] "GET /wp-content/themes/enfold/config-templatebuilder/avia-template-builder/images/icon-redo.png HTTP/1.1" 200 499 "http://fejesp.provisorio.ws/wp-content/themes/enfold/config-templatebuilder/avia-template-builder/assets/css/avia-builder.css?ver=4.4.5" "Mozilla/5.0 (Windows NT 6.2; WOW64) AppleWebKit/537.36 (KHTML	like Gecko) Chrome/53.0.2785.116 Safari/537.36"
187.180.187.227 - - [29/Sep/2016:22:02:32 -0300] "GET /wp-content/plugins/wordpress-seo-premium/css/dist/yoast-seo/edit.svg HTTP/1.1" 200 588 "http://fejesp.provisorio.ws/wp-content/plugins/wordpress-seo-premium/css/dist/yoast-seo/yoast-seo-307.min.css?ver=3.0.7" "Mozilla/5.0 (Windows NT 6.2; WOW64) AppleWebKit/537.36 (KHTML	like Gecko) Chrome/53.0.2785.116 Safari/537.36"
187.180.187.227 - - [29/Sep/2016:22:02:32 -0300] "GET /wp-content/themes/enfold/config-layerslider/LayerSlider/static/js/ls-admin-tinymce.js?wp-mce-4208-20151113 HTTP/1.1" 200 2783 "http://fejesp.provisorio.ws/wp-admin/post.php?post=868&action=edit" "Mozilla/5.0 (Windows NT 6.2; WOW64) AppleWebKit/537.36 (KHTML	like Gecko) Chrome/53.0.2785.116 Safari/537.36"
187.180.187.227 - - [29/Sep/2016:22:02:32 -0300] "GET /wp-content/themes/enfold/config-templatebuilder/avia-template-builder/assets/js/avia-tinymce-buttons-4.js?wp-mce-4208-20151113 HTTP/1.1" 200 6162 "http://fejesp.provisorio.ws/wp-admin/post.php?post=868&action=edit" "Mozilla/5.0 (Windows NT 6.2; WOW64) AppleWebKit/537.36 (KHTML	like Gecko) Chrome/53.0.2785.116 Safari/537.36"
187.180.187.227 - - [29/Sep/2016:22:02:32 -0300] "GET /wp-includes/js/wp-embed.js HTTP/1.1" 200 3128 "http://fejesp.provisorio.ws/wp-admin/post.php?post=868&action=edit" "Mozilla/5.0 (Windows NT 6.2; WOW64) AppleWebKit/537.36 (KHTML	like Gecko) Chrome/53.0.2785.116 Safari/537.36"
187.180.187.227 - - [29/Sep/2016:22:02:31 -0300] "GET /fejesp/ HTTP/1.1" 200 68027 "http://fejesp.provisorio.ws/blog-2/" "Mozilla/5.0 (Windows NT 6.2; WOW64) AppleWebKit/537.36 (KHTML	like Gecko) Chrome/53.0.2785.116 Safari/537.36"
187.180.187.227 - - [29/Sep/2016:22:02:34 -0300] "GET /favicon.ico HTTP/1.1" 200 - "http://fejesp.provisorio.ws/wp-admin/post.php?post=868&action=edit" "Mozilla/5.0 (Windows NT 6.2; WOW64) AppleWebKit/537.36 (KHTML	like Gecko) Chrome/53.0.2785.116 Safari/537.36"
187.180.187.227 - - [29/Sep/2016:22:02:34 -0300] "GET /wp-content/themes/enfold/config-woocommerce/woocommerce-mod.css?ver=4.4.5 HTTP/1.1" 304 - "http://fejesp.provisorio.ws/fejesp/" "Mozilla/5.0 (Windows NT 6.2; WOW64) AppleWebKit/537.36 (KHTML	like Gecko) Chrome/53.0.2785.116 Safari/537.36"
187.180.187.227 - - [29/Sep/2016:22:02:34 -0300] "GET /wp-includes/css/dashicons.min.css?ver=4.4.5 HTTP/1.1" 304 - "http://fejesp.provisorio.ws/fejesp/" "Mozilla/5.0 (Windows NT 6.2; WOW64) AppleWebKit/537.36 (KHTML	like Gecko) Chrome/53.0.2785.116 Safari/537.36"
187.180.187.227 - - [29/Sep/2016:22:02:34 -0300] "GET /wp-includes/css/admin-bar.min.css?ver=4.4.5 HTTP/1.1" 304 - "http://fejesp.provisorio.ws/fejesp/" "Mozilla/5.0 (Windows NT 6.2; WOW64) AppleWebKit/537.36 (KHTML	like Gecko) Chrome/53.0.2785.116 Safari/537.36"
187.180.187.227 - - [29/Sep/2016:22:02:34 -0300] "GET /wp-content/plugins/wordpress-seo-premium/css/adminbar-302.min.css?ver=3.0.7 HTTP/1.1" 304 - "http://fejesp.provisorio.ws/fejesp/" "Mozilla/5.0 (Windows NT 6.2; WOW64) AppleWebKit/537.36 (KHTML	like Gecko) Chrome/53.0.2785.116 Safari/537.36"
187.180.187.227 - - [29/Sep/2016:22:02:34 -0300] "GET /wp-content/themes/enfold/css/grid.css?ver=2 HTTP/1.1" 304 - "http://fejesp.provisorio.ws/fejesp/" "Mozilla/5.0 (Windows NT 6.2; WOW64) AppleWebKit/537.36 (KHTML	like Gecko) Chrome/53.0.2785.116 Safari/537.36"
187.180.187.227 - - [29/Sep/2016:22:02:34 -0300] "GET /wp-content/themes/enfold/css/base.css?ver=2 HTTP/1.1" 304 - "http://fejesp.provisorio.ws/fejesp/" "Mozilla/5.0 (Windows NT 6.2; WOW64) AppleWebKit/537.36 (KHTML	like Gecko) Chrome/53.0.2785.116 Safari/537.36"
187.180.187.227 - - [29/Sep/2016:22:02:34 -0300] "GET /wp-content/themes/enfold/css/layout.css?ver=2 HTTP/1.1" 304 - "http://fejesp.provisorio.ws/fejesp/" "Mozilla/5.0 (Windows NT 6.2; WOW64) AppleWebKit/537.36 (KHTML	like Gecko) Chrome/53.0.2785.116 Safari/537.36"
187.180.187.227 - - [29/Sep/2016:22:02:34 -0300] "GET /wp-content/themes/enfold/css/shortcodes.css?ver=2 HTTP/1.1" 304 - "http://fejesp.provisorio.ws/fejesp/" "Mozilla/5.0 (Windows NT 6.2; WOW64) AppleWebKit/537.36 (KHTML	like Gecko) Chrome/53.0.2785.116 Safari/537.36"
187.180.187.227 - - [29/Sep/2016:22:02:34 -0300] "GET /wp-content/themes/enfold/js/aviapopup/magnific-popup.css?ver=1 HTTP/1.1" 304 - "http://fejesp.provisorio.ws/fejesp/" "Mozilla/5.0 (Windows NT 6.2; WOW64) AppleWebKit/537.36 (KHTML	like Gecko) Chrome/53.0.2785.116 Safari/537.36"
187.180.187.227 - - [29/Sep/2016:22:02:34 -0300] "GET /wp-content/themes/enfold/js/mediaelement/skin-1/mediaelementplayer.css?ver=1 HTTP/1.1" 304 - "http://fejesp.provisorio.ws/fejesp/" "Mozilla/5.0 (Windows NT 6.2; WOW64) AppleWebKit/537.36 (KHTML	like Gecko) Chrome/53.0.2785.116 Safari/537.36"
187.180.187.227 - - [29/Sep/2016:22:02:34 -0300] "GET /wp-content/uploads/dynamic_avia/enfold_themekiller.com.css?ver=57e1bfceaf41f HTTP/1.1" 304 - "http://fejesp.provisorio.ws/fejesp/" "Mozilla/5.0 (Windows NT 6.2; WOW64) AppleWebKit/537.36 (KHTML	like Gecko) Chrome/53.0.2785.116 Safari/537.36"
187.180.187.227 - - [29/Sep/2016:22:02:34 -0300] "GET /wp-content/themes/enfold/css/custom.css?ver=2 HTTP/1.1" 304 - "http://fejesp.provisorio.ws/fejesp/" "Mozilla/5.0 (Windows NT 6.2; WOW64) AppleWebKit/537.36 (KHTML	like Gecko) Chrome/53.0.2785.116 Safari/537.36"
187.180.187.227 - - [29/Sep/2016:22:02:34 -0300] "GET /wp-content/plugins/easy-logo-slider/css/jcarouselresponsive.css?ver=4.4.5 HTTP/1.1" 304 - "http://fejesp.provisorio.ws/fejesp/" "Mozilla/5.0 (Windows NT 6.2; WOW64) AppleWebKit/537.36 (KHTML	like Gecko) Chrome/53.0.2785.116 Safari/537.36"
187.180.187.227 - - [29/Sep/2016:22:02:34 -0300] "GET /wp-content/plugins/easy-logo-slider/css/style-admin.css?ver=4.4.5 HTTP/1.1" 304 - "http://fejesp.provisorio.ws/fejesp/" "Mozilla/5.0 (Windows NT 6.2; WOW64) AppleWebKit/537.36 (KHTML	like Gecko) Chrome/53.0.2785.116 Safari/537.36"
187.180.187.227 - - [29/Sep/2016:22:02:34 -0300] "GET /wp-content/plugins/lightweight-social-icons/css/style.css HTTP/1.1" 304 - "http://fejesp.provisorio.ws/fejesp/" "Mozilla/5.0 (Windows NT 6.2; WOW64) AppleWebKit/537.36 (KHTML	like Gecko) Chrome/53.0.2785.116 Safari/537.36"
187.180.187.227 - - [29/Sep/2016:22:02:34 -0300] "GET /wp-includes/js/jquery/jquery.js?ver=1.11.3 HTTP/1.1" 304 - "http://fejesp.provisorio.ws/fejesp/" "Mozilla/5.0 (Windows NT 6.2; WOW64) AppleWebKit/537.36 (KHTML	like Gecko) Chrome/53.0.2785.116 Safari/537.36"
187.180.187.227 - - [29/Sep/2016:22:02:34 -0300] "GET /wp-includes/js/jquery/jquery-migrate.min.js?ver=1.2.1 HTTP/1.1" 304 - "http://fejesp.provisorio.ws/fejesp/" "Mozilla/5.0 (Windows NT 6.2; WOW64) AppleWebKit/537.36 (KHTML	like Gecko) Chrome/53.0.2785.116 Safari/537.36"
187.180.187.227 - - [29/Sep/2016:22:02:34 -0300] "GET /wp-content/themes/enfold/js/avia-compat.js?ver=2 HTTP/1.1" 304 - "http://fejesp.provisorio.ws/fejesp/" "Mozilla/5.0 (Windows NT 6.2; WOW64) AppleWebKit/537.36 (KHTML	like Gecko) Chrome/53.0.2785.116 Safari/537.36"
187.180.187.227 - - [29/Sep/2016:22:02:34 -0300] "GET /wp-content/plugins/easy-logo-slider/js/jquery.jcarousel.min.js?ver=4.4.5 HTTP/1.1" 304 - "http://fejesp.provisorio.ws/fejesp/" "Mozilla/5.0 (Windows NT 6.2; WOW64) AppleWebKit/537.36 (KHTML	like Gecko) Chrome/53.0.2785.116 Safari/537.36"
187.180.187.227 - - [29/Sep/2016:22:02:34 -0300] "GET /wp-content/plugins/easy-logo-slider/js/jcarousel.responsive.js?ver=4.4.5 HTTP/1.1" 304 - "http://fejesp.provisorio.ws/fejesp/" "Mozilla/5.0 (Windows NT 6.2; WOW64) AppleWebKit/537.36 (KHTML	like Gecko) Chrome/53.0.2785.116 Safari/537.36"
187.180.187.227 - - [29/Sep/2016:22:02:34 -0300] "GET /wp-content/themes/enfold/config-woocommerce/woocommerce-mod.js?ver=1 HTTP/1.1" 304 - "http://fejesp.provisorio.ws/fejesp/" "Mozilla/5.0 (Windows NT 6.2; WOW64) AppleWebKit/537.36 (KHTML	like Gecko) Chrome/53.0.2785.116 Safari/537.36"
187.180.187.227 - - [29/Sep/2016:22:02:34 -0300] "GET /wp-includes/js/admin-bar.min.js?ver=4.4.5 HTTP/1.1" 304 - "http://fejesp.provisorio.ws/fejesp/" "Mozilla/5.0 (Windows NT 6.2; WOW64) AppleWebKit/537.36 (KHTML	like Gecko) Chrome/53.0.2785.116 Safari/537.36"
187.180.187.227 - - [29/Sep/2016:22:02:34 -0300] "GET /wp-content/plugins/woocommerce/assets/js/jquery-blockui/jquery.blockUI.min.js?ver=2.70 HTTP/1.1" 304 - "http://fejesp.provisorio.ws/fejesp/" "Mozilla/5.0 (Windows NT 6.2; WOW64) AppleWebKit/537.36 (KHTML	like Gecko) Chrome/53.0.2785.116 Safari/537.36"
187.180.187.227 - - [29/Sep/2016:22:02:34 -0300] "GET /wp-content/plugins/woocommerce/assets/js/frontend/woocommerce.min.js?ver=2.5.2 HTTP/1.1" 304 - "http://fejesp.provisorio.ws/fejesp/" "Mozilla/5.0 (Windows NT 6.2; WOW64) AppleWebKit/537.36 (KHTML	like Gecko) Chrome/53.0.2785.116 Safari/537.36"
187.180.187.227 - - [29/Sep/2016:22:02:34 -0300] "GET /wp-content/plugins/woocommerce/assets/js/frontend/add-to-cart.min.js?ver=2.5.2 HTTP/1.1" 304 - "http://fejesp.provisorio.ws/fejesp/" "Mozilla/5.0 (Windows NT 6.2; WOW64) AppleWebKit/537.36 (KHTML	like Gecko) Chrome/53.0.2785.116 Safari/537.36"
187.180.187.227 - - [29/Sep/2016:22:02:34 -0300] "GET /wp-content/plugins/woocommerce/assets/js/jquery-cookie/jquery.cookie.min.js?ver=1.4.1 HTTP/1.1" 304 - "http://fejesp.provisorio.ws/fejesp/" "Mozilla/5.0 (Windows NT 6.2; WOW64) AppleWebKit/537.36 (KHTML	like Gecko) Chrome/53.0.2785.116 Safari/537.36"
187.180.187.227 - - [29/Sep/2016:22:02:32 -0300] "GET /wp-admin/admin-ajax.php?action=oembed-cache&post=868 HTTP/1.1" 200 1 "http://fejesp.provisorio.ws/wp-admin/post.php?post=868&action=edit" "Mozilla/5.0 (Windows NT 6.2; WOW64) AppleWebKit/537.36 (KHTML	like Gecko) Chrome/53.0.2785.116 Safari/537.36"
187.180.187.227 - - [29/Sep/2016:22:02:35 -0300] "GET /wp-content/plugins/woocommerce/assets/js/frontend/cart-fragments.min.js?ver=2.5.2 HTTP/1.1" 304 - "http://fejesp.provisorio.ws/fejesp/" "Mozilla/5.0 (Windows NT 6.2; WOW64) AppleWebKit/537.36 (KHTML	like Gecko) Chrome/53.0.2785.116 Safari/537.36"
187.180.187.227 - - [29/Sep/2016:22:02:35 -0300] "GET /wp-content/themes/enfold/js/avia.js?ver=3 HTTP/1.1" 304 - "http://fejesp.provisorio.ws/fejesp/" "Mozilla/5.0 (Windows NT 6.2; WOW64) AppleWebKit/537.36 (KHTML	like Gecko) Chrome/53.0.2785.116 Safari/537.36"
187.180.187.227 - - [29/Sep/2016:22:02:35 -0300] "GET /wp-content/themes/enfold/js/aviapopup/jquery.magnific-popup.min.js?ver=2 HTTP/1.1" 304 - "http://fejesp.provisorio.ws/fejesp/" "Mozilla/5.0 (Windows NT 6.2; WOW64) AppleWebKit/537.36 (KHTML	like Gecko) Chrome/53.0.2785.116 Safari/537.36"
187.180.187.227 - - [29/Sep/2016:22:02:35 -0300] "GET /wp-content/themes/enfold/js/shortcodes.js?ver=3 HTTP/1.1" 304 - "http://fejesp.provisorio.ws/fejesp/" "Mozilla/5.0 (Windows NT 6.2; WOW64) AppleWebKit/537.36 (KHTML	like Gecko) Chrome/53.0.2785.116 Safari/537.36"
187.180.187.227 - - [29/Sep/2016:22:02:35 -0300] "GET /wp-includes/js/mediaelement/mediaelement-and-player.min.js?ver=2.18.1-a HTTP/1.1" 304 - "http://fejesp.provisorio.ws/fejesp/" "Mozilla/5.0 (Windows NT 6.2; WOW64) AppleWebKit/537.36 (KHTML	like Gecko) Chrome/53.0.2785.116 Safari/537.36"
187.180.187.227 - - [29/Sep/2016:22:02:35 -0300] "GET /wp-includes/js/mediaelement/wp-mediaelement.js?ver=4.4.5 HTTP/1.1" 304 - "http://fejesp.provisorio.ws/fejesp/" "Mozilla/5.0 (Windows NT 6.2; WOW64) AppleWebKit/537.36 (KHTML	like Gecko) Chrome/53.0.2785.116 Safari/537.36"
187.180.187.227 - - [29/Sep/2016:22:02:35 -0300] "GET /wp-includes/js/comment-reply.min.js?ver=4.4.5 HTTP/1.1" 304 - "http://fejesp.provisorio.ws/fejesp/" "Mozilla/5.0 (Windows NT 6.2; WOW64) AppleWebKit/537.36 (KHTML	like Gecko) Chrome/53.0.2785.116 Safari/537.36"
187.180.187.227 - - [29/Sep/2016:22:02:35 -0300] "GET /wp-content/plugins/logo-slider/lgs_jquery.cycle2.js?ver=4.4.5 HTTP/1.1" 304 - "http://fejesp.provisorio.ws/fejesp/" "Mozilla/5.0 (Windows NT 6.2; WOW64) AppleWebKit/537.36 (KHTML	like Gecko) Chrome/53.0.2785.116 Safari/537.36"
187.180.187.227 - - [29/Sep/2016:22:02:35 -0300] "GET /wp-includes/js/wp-embed.min.js?ver=4.4.5 HTTP/1.1" 304 - "http://fejesp.provisorio.ws/fejesp/" "Mozilla/5.0 (Windows NT 6.2; WOW64) AppleWebKit/537.36 (KHTML	like Gecko) Chrome/53.0.2785.116 Safari/537.36"
187.180.187.227 - - [29/Sep/2016:22:02:35 -0300] "GET /wp-content/themes/enfold/config-templatebuilder/avia-template-builder/assets/fonts/entypo-fontello.woff?v=3 HTTP/1.1" 304 - "http://fejesp.provisorio.ws/fejesp/" "Mozilla/5.0 (Windows NT 6.2; WOW64) AppleWebKit/537.36 (KHTML	like Gecko) Chrome/53.0.2785.116 Safari/537.36"
187.180.187.227 - - [29/Sep/2016:22:02:35 -0300] "GET /wp-content/themes/enfold/css/print.css?ver=1 HTTP/1.1" 304 - "http://fejesp.provisorio.ws/fejesp/" "Mozilla/5.0 (Windows NT 6.2; WOW64) AppleWebKit/537.36 (KHTML	like Gecko) Chrome/53.0.2785.116 Safari/537.36"
187.180.187.227 - - [29/Sep/2016:22:02:32 -0300] "POST /wp-admin/admin-ajax.php HTTP/1.1" 200 118999 "http://fejesp.provisorio.ws/wp-admin/post.php?post=868&action=edit" "Mozilla/5.0 (Windows NT 6.2; WOW64) AppleWebKit/537.36 (KHTML	like Gecko) Chrome/53.0.2785.116 Safari/537.36"
187.180.187.227 - - [29/Sep/2016:22:02:36 -0300] "GET /wp-content/themes/enfold/config-templatebuilder/avia-template-builder/images/icon-trash.png HTTP/1.1" 200 557 "http://fejesp.provisorio.ws/wp-content/themes/enfold/config-templatebuilder/avia-template-builder/assets/css/avia-builder.css?ver=4.4.5" "Mozilla/5.0 (Windows NT 6.2; WOW64) AppleWebKit/537.36 (KHTML	like Gecko) Chrome/53.0.2785.116 Safari/537.36"
187.180.187.227 - - [29/Sep/2016:22:02:36 -0300] "GET /wp-content/themes/enfold/config-templatebuilder/avia-template-builder/images/icon-clone.png HTTP/1.1" 200 458 "http://fejesp.provisorio.ws/wp-content/themes/enfold/config-templatebuilder/avia-template-builder/assets/css/avia-builder.css?ver=4.4.5" "Mozilla/5.0 (Windows NT 6.2; WOW64) AppleWebKit/537.36 (KHTML	like Gecko) Chrome/53.0.2785.116 Safari/537.36"
187.180.187.227 - - [29/Sep/2016:22:02:36 -0300] "GET /wp-content/themes/enfold/config-templatebuilder/avia-template-builder/images/icon-store.png HTTP/1.1" 200 581 "http://fejesp.provisorio.ws/wp-content/themes/enfold/config-templatebuilder/avia-template-builder/assets/css/avia-builder.css?ver=4.4.5" "Mozilla/5.0 (Windows NT 6.2; WOW64) AppleWebKit/537.36 (KHTML	like Gecko) Chrome/53.0.2785.116 Safari/537.36"
187.180.187.227 - - [29/Sep/2016:22:02:36 -0300] "GET /wp-content/themes/enfold/config-templatebuilder/avia-template-builder/images/icon-shrink.png HTTP/1.1" 200 555 "http://fejesp.provisorio.ws/wp-content/themes/enfold/config-templatebuilder/avia-template-builder/assets/css/avia-builder.css?ver=4.4.5" "Mozilla/5.0 (Windows NT 6.2; WOW64) AppleWebKit/537.36 (KHTML	like Gecko) Chrome/53.0.2785.116 Safari/537.36"
187.180.187.227 - - [29/Sep/2016:22:02:36 -0300] "GET /wp-content/themes/enfold/config-templatebuilder/avia-template-builder/images/icon-edit.png HTTP/1.1" 200 546 "http://fejesp.provisorio.ws/wp-content/themes/enfold/config-templatebuilder/avia-template-builder/assets/css/avia-builder.css?ver=4.4.5" "Mozilla/5.0 (Windows NT 6.2; WOW64) AppleWebKit/537.36 (KHTML	like Gecko) Chrome/53.0.2785.116 Safari/537.36"
187.180.187.227 - - [29/Sep/2016:22:02:36 -0300] "GET /wp-content/themes/enfold/config-templatebuilder/avia-template-builder/images/icon-grow.png HTTP/1.1" 200 552 "http://fejesp.provisorio.ws/wp-content/themes/enfold/config-templatebuilder/avia-template-builder/assets/css/avia-builder.css?ver=4.4.5" "Mozilla/5.0 (Windows NT 6.2; WOW64) AppleWebKit/537.36 (KHTML	like Gecko) Chrome/53.0.2785.116 Safari/537.36"
187.180.187.227 - - [29/Sep/2016:22:02:36 -0300] "GET /wp-content/themes/enfold/config-templatebuilder/avia-template-builder/images/bg-button.png HTTP/1.1" 200 1027 "http://fejesp.provisorio.ws/wp-content/themes/enfold/config-templatebuilder/avia-template-builder/assets/css/avia-builder.css?ver=4.4.5" "Mozilla/5.0 (Windows NT 6.2; WOW64) AppleWebKit/537.36 (KHTML	like Gecko) Chrome/53.0.2785.116 Safari/537.36"
187.180.187.227 - - [29/Sep/2016:22:02:50 -0300] "POST /wp-admin/admin-ajax.php HTTP/1.1" 200 98 "http://fejesp.provisorio.ws/wp-admin/post.php?post=868&action=edit" "Mozilla/5.0 (Windows NT 6.2; WOW64) AppleWebKit/537.36 (KHTML	like Gecko) Chrome/53.0.2785.116 Safari/537.36"
187.180.187.227 - - [29/Sep/2016:22:02:56 -0300] "POST /wp-admin/admin-ajax.php HTTP/1.1" 200 12221 "http://fejesp.provisorio.ws/wp-admin/post.php?post=868&action=edit" "Mozilla/5.0 (Windows NT 6.2; WOW64) AppleWebKit/537.36 (KHTML	like Gecko) Chrome/53.0.2785.116 Safari/537.36"
187.180.187.227 - - [29/Sep/2016:22:03:05 -0300] "POST /wp-admin/admin-ajax.php HTTP/1.1" 200 98 "http://fejesp.provisorio.ws/wp-admin/post.php?post=868&action=edit" "Mozilla/5.0 (Windows NT 6.2; WOW64) AppleWebKit/537.36 (KHTML	like Gecko) Chrome/53.0.2785.116 Safari/537.36"
187.180.187.227 - - [29/Sep/2016:22:03:20 -0300] "POST /wp-admin/admin-ajax.php HTTP/1.1" 200 98 "http://fejesp.provisorio.ws/wp-admin/post.php?post=868&action=edit" "Mozilla/5.0 (Windows NT 6.2; WOW64) AppleWebKit/537.36 (KHTML	like Gecko) Chrome/53.0.2785.116 Safari/537.36"
187.180.187.227 - - [29/Sep/2016:22:03:23 -0300] "POST /wp-admin/post.php HTTP/1.1" 302 - "http://fejesp.provisorio.ws/wp-admin/post.php?post=868&action=edit" "Mozilla/5.0 (Windows NT 6.2; WOW64) AppleWebKit/537.36 (KHTML	like Gecko) Chrome/53.0.2785.116 Safari/537.36"
187.180.187.227 - - [29/Sep/2016:22:03:27 -0300] "GET /wp-admin/post.php?post=868&action=edit&message=1 HTTP/1.1" 200 445478 "http://fejesp.provisorio.ws/wp-admin/post.php?post=868&action=edit" "Mozilla/5.0 (Windows NT 6.2; WOW64) AppleWebKit/537.36 (KHTML	like Gecko) Chrome/53.0.2785.116 Safari/537.36"
187.180.187.227 - - [29/Sep/2016:22:03:31 -0300] "GET /wp-content/plugins/awesome-logos/js/awesome.logos.js?ver=1 HTTP/1.1" 304 - "http://fejesp.provisorio.ws/wp-admin/post.php?post=868&action=edit&message=1" "Mozilla/5.0 (Windows NT 6.2; WOW64) AppleWebKit/537.36 (KHTML	like Gecko) Chrome/53.0.2785.116 Safari/537.36"
187.180.187.227 - - [29/Sep/2016:22:03:31 -0300] "GET /wp-content/themes/enfold/framework/js/avia_option_pages.js?ver=2.3 HTTP/1.1" 304 - "http://fejesp.provisorio.ws/wp-admin/post.php?post=868&action=edit&message=1" "Mozilla/5.0 (Windows NT 6.2; WOW64) AppleWebKit/537.36 (KHTML	like Gecko) Chrome/53.0.2785.116 Safari/537.36"
187.180.187.227 - - [29/Sep/2016:22:03:31 -0300] "GET /wp-content/themes/enfold/framework/js/avia_advanced_form_elements.js?ver=2.3 HTTP/1.1" 304 - "http://fejesp.provisorio.ws/wp-admin/post.php?post=868&action=edit&message=1" "Mozilla/5.0 (Windows NT 6.2; WOW64) AppleWebKit/537.36 (KHTML	like Gecko) Chrome/53.0.2785.116 Safari/537.36"
187.180.187.227 - - [29/Sep/2016:22:03:31 -0300] "GET /wp-content/themes/enfold/framework/js/avia_media_wp35.js?ver=2.3 HTTP/1.1" 304 - "http://fejesp.provisorio.ws/wp-admin/post.php?post=868&action=edit&message=1" "Mozilla/5.0 (Windows NT 6.2; WOW64) AppleWebKit/537.36 (KHTML	like Gecko) Chrome/53.0.2785.116 Safari/537.36"
187.180.187.227 - - [29/Sep/2016:22:03:31 -0300] "GET /wp-content/themes/enfold/framework/js/avia_media_advanced.js?ver=2.3 HTTP/1.1" 304 - "http://fejesp.provisorio.ws/wp-admin/post.php?post=868&action=edit&message=1" "Mozilla/5.0 (Windows NT 6.2; WOW64) AppleWebKit/537.36 (KHTML	like Gecko) Chrome/53.0.2785.116 Safari/537.36"
187.180.187.227 - - [29/Sep/2016:22:03:31 -0300] "GET /wp-content/themes/enfold/framework/js/avia_colorpicker.js?ver=2.3 HTTP/1.1" 304 - "http://fejesp.provisorio.ws/wp-admin/post.php?post=868&action=edit&message=1" "Mozilla/5.0 (Windows NT 6.2; WOW64) AppleWebKit/537.36 (KHTML	like Gecko) Chrome/53.0.2785.116 Safari/537.36"
187.180.187.227 - - [29/Sep/2016:22:03:31 -0300] "GET /wp-content/themes/enfold/framework/js/avia_sidebar.js?ver=2.3 HTTP/1.1" 304 - "http://fejesp.provisorio.ws/wp-admin/post.php?post=868&action=edit&message=1" "Mozilla/5.0 (Windows NT 6.2; WOW64) AppleWebKit/537.36 (KHTML	like Gecko) Chrome/53.0.2785.116 Safari/537.36"
187.180.187.227 - - [29/Sep/2016:22:03:31 -0300] "GET /wp-content/themes/enfold/framework/js/avia_media.js?ver=2.3 HTTP/1.1" 304 - "http://fejesp.provisorio.ws/wp-admin/post.php?post=868&action=edit&message=1" "Mozilla/5.0 (Windows NT 6.2; WOW64) AppleWebKit/537.36 (KHTML	like Gecko) Chrome/53.0.2785.116 Safari/537.36"
187.180.187.227 - - [29/Sep/2016:22:03:31 -0300] "GET /wp-content/themes/enfold/framework/js/avia_edit_dynamic_templtes.js?ver=2.3 HTTP/1.1" 304 - "http://fejesp.provisorio.ws/wp-admin/post.php?post=868&action=edit&message=1" "Mozilla/5.0 (Windows NT 6.2; WOW64) AppleWebKit/537.36 (KHTML	like Gecko) Chrome/53.0.2785.116 Safari/537.36"
187.180.187.227 - - [29/Sep/2016:22:03:31 -0300] "GET /wp-content/themes/enfold/framework/js/avia_dynamic_templates.js?ver=2.3 HTTP/1.1" 304 - "http://fejesp.provisorio.ws/wp-admin/post.php?post=868&action=edit&message=1" "Mozilla/5.0 (Windows NT 6.2; WOW64) AppleWebKit/537.36 (KHTML	like Gecko) Chrome/53.0.2785.116 Safari/537.36"
187.180.187.227 - - [29/Sep/2016:22:03:31 -0300] "GET /wp-content/themes/enfold/framework/js/avia_mega_menu.js?ver=2.3 HTTP/1.1" 304 - "http://fejesp.provisorio.ws/wp-admin/post.php?post=868&action=edit&message=1" "Mozilla/5.0 (Windows NT 6.2; WOW64) AppleWebKit/537.36 (KHTML	like Gecko) Chrome/53.0.2785.116 Safari/537.36"
187.180.187.227 - - [29/Sep/2016:22:03:31 -0300] "GET /wp-content/plugins/awesome-logos/js/jquery.ddslick.min.js?ver=1 HTTP/1.1" 304 - "http://fejesp.provisorio.ws/wp-admin/post.php?post=868&action=edit&message=1" "Mozilla/5.0 (Windows NT 6.2; WOW64) AppleWebKit/537.36 (KHTML	like Gecko) Chrome/53.0.2785.116 Safari/537.36"
187.180.187.227 - - [29/Sep/2016:22:03:31 -0300] "GET /wp-content/plugins/awesome-logos/js/jquery.accordion.js?ver=1 HTTP/1.1" 304 - "http://fejesp.provisorio.ws/wp-admin/post.php?post=868&action=edit&message=1" "Mozilla/5.0 (Windows NT 6.2; WOW64) AppleWebKit/537.36 (KHTML	like Gecko) Chrome/53.0.2785.116 Safari/537.36"
187.180.187.227 - - [29/Sep/2016:22:03:31 -0300] "GET /wp-content/plugins/awesome-logos/js/jquery.dataTables.min.js?ver=1 HTTP/1.1" 304 - "http://fejesp.provisorio.ws/wp-admin/post.php?post=868&action=edit&message=1" "Mozilla/5.0 (Windows NT 6.2; WOW64) AppleWebKit/537.36 (KHTML	like Gecko) Chrome/53.0.2785.116 Safari/537.36"
187.180.187.227 - - [29/Sep/2016:22:03:31 -0300] "GET /wp-content/plugins/awesome-logos/js/admin.js?ver=1 HTTP/1.1" 304 - "http://fejesp.provisorio.ws/wp-admin/post.php?post=868&action=edit&message=1" "Mozilla/5.0 (Windows NT 6.2; WOW64) AppleWebKit/537.36 (KHTML	like Gecko) Chrome/53.0.2785.116 Safari/537.36"
187.180.187.227 - - [29/Sep/2016:22:03:31 -0300] "GET /wp-content/plugins/wordpress-seo-premium/premium/assets/js/wp-seo-premium-custom-fields-plugin.min.js?ver=3.0.7 HTTP/1.1" 304 - "http://fejesp.provisorio.ws/wp-admin/post.php?post=868&action=edit&message=1" "Mozilla/5.0 (Windows NT 6.2; WOW64) AppleWebKit/537.36 (KHTML	like Gecko) Chrome/53.0.2785.116 Safari/537.36"
187.180.187.227 - - [29/Sep/2016:22:03:31 -0300] "GET /wp-content/plugins/wordpress-seo-premium/premium/assets/js/wpseo-premium-admin-overview.min.js?ver=3.0.7 HTTP/1.1" 304 - "http://fejesp.provisorio.ws/wp-admin/post.php?post=868&action=edit&message=1" "Mozilla/5.0 (Windows NT 6.2; WOW64) AppleWebKit/537.36 (KHTML	like Gecko) Chrome/53.0.2785.116 Safari/537.36"
187.180.187.227 - - [29/Sep/2016:22:03:31 -0300] "GET /wp-content/plugins/wordpress-seo-premium/js/wp-seo-metabox-302.min.js?ver=3.0.7 HTTP/1.1" 304 - "http://fejesp.provisorio.ws/wp-admin/post.php?post=868&action=edit&message=1" "Mozilla/5.0 (Windows NT 6.2; WOW64) AppleWebKit/537.36 (KHTML	like Gecko) Chrome/53.0.2785.116 Safari/537.36"
187.180.187.227 - - [29/Sep/2016:22:03:31 -0300] "GET /wp-content/plugins/wordpress-seo-premium/premium/assets/js/wp-seo-premium-multi-keyword.min.js?ver=3.0.7 HTTP/1.1" 304 - "http://fejesp.provisorio.ws/wp-admin/post.php?post=868&action=edit&message=1" "Mozilla/5.0 (Windows NT 6.2; WOW64) AppleWebKit/537.36 (KHTML	like Gecko) Chrome/53.0.2785.116 Safari/537.36"
187.180.187.227 - - [29/Sep/2016:22:03:31 -0300] "GET /wp-content/themes/enfold/config-templatebuilder/avia-template-builder/assets/js/avia-builder.js?ver=0.8 HTTP/1.1" 304 - "http://fejesp.provisorio.ws/wp-admin/post.php?post=868&action=edit&message=1" "Mozilla/5.0 (Windows NT 6.2; WOW64) AppleWebKit/537.36 (KHTML	like Gecko) Chrome/53.0.2785.116 Safari/537.36"
187.180.187.227 - - [29/Sep/2016:22:03:31 -0300] "GET /wp-content/themes/enfold/config-templatebuilder/avia-template-builder/assets/js/avia-element-behavior.js?ver=0.8 HTTP/1.1" 304 - "http://fejesp.provisorio.ws/wp-admin/post.php?post=868&action=edit&message=1" "Mozilla/5.0 (Windows NT 6.2; WOW64) AppleWebKit/537.36 (KHTML	like Gecko) Chrome/53.0.2785.116 Safari/537.36"
187.180.187.227 - - [29/Sep/2016:22:03:31 -0300] "GET /wp-content/themes/enfold/config-templatebuilder/avia-template-builder/assets/js/avia-table.js?ver=0.8 HTTP/1.1" 304 - "http://fejesp.provisorio.ws/wp-admin/post.php?post=868&action=edit&message=1" "Mozilla/5.0 (Windows NT 6.2; WOW64) AppleWebKit/537.36 (KHTML	like Gecko) Chrome/53.0.2785.116 Safari/537.36"
[truncated: 1,014 more rows]
[truncated: 1 more columns]
