# Supplementary material for: Development of a computer-aided design software for the quantitative evaluation of aesthetic damage
Source: PLoS One. 2019 Dec 18;14(12):e0226322. doi: 10.1371/journal.pone.0226322 (PMC6919621; doi:10.1371/journal.pone.0226322)
Supplement: S1 Code site — 1. (ZIP) [file pone.0226322.s001.zip › [EESC_jr][Projeto]Relatorio_07_21/logs/error_log20160927]

[Tue Sep 27 19:28:06 2016] [error] [client 201.1.127.124] mod_mime_magic: invalid type 0 in mconvert().	referer: http://fejesp.provisorio.ws/
[Tue Sep 27 19:28:06 2016] [error] [client 201.1.127.124] mod_mime_magic: invalid type 0 in mconvert().	referer: http://fejesp.provisorio.ws/wp-content/plugins/lightweight-social-icons/css/style.css
[Tue Sep 27 20:20:15 2016] [error] [client 179.234.191.82] mod_mime_magic: invalid type 0 in mconvert().	referer: http://fejesp.provisorio.ws/
[Tue Sep 27 20:20:16 2016] [error] [client 179.234.191.82] mod_mime_magic: invalid type 0 in mconvert().	referer: http://fejesp.provisorio.ws/wp-content/plugins/lightweight-social-icons/css/style.css
[Tue Sep 27 20:20:27 2016] [error] [client 179.234.191.82] mod_mime_magic: invalid type 0 in mconvert().	referer: http://fejesp.provisorio.ws/
[Tue Sep 27 20:20:27 2016] [error] [client 179.234.191.82] mod_mime_magic: invalid type 0 in mconvert().	referer: http://fejesp.provisorio.ws/wp-content/plugins/lightweight-social-icons/css/style.css
[Tue Sep 27 20:39:44 2016] [error] [client 201.1.127.124] mod_mime_magic: invalid type 0 in mconvert().	referer: http://fejesp.provisorio.ws/wp-content/plugins/lightweight-social-icons/css/style.css
[Tue Sep 27 20:39:44 2016] [error] [client 201.1.127.124] mod_mime_magic: invalid type 0 in mconvert().	referer: http://fejesp.provisorio.ws/
[Tue Sep 27 20:39:45 2016] [error] [client 187.37.7.146] mod_mime_magic: invalid type 0 in mconvert().	referer: http://fejesp.provisorio.ws/
[Tue Sep 27 20:39:45 2016] [error] [client 187.37.7.146] mod_mime_magic: invalid type 0 in mconvert().	referer: http://fejesp.provisorio.ws/wp-content/plugins/lightweight-social-icons/css/style.css
[Tue Sep 27 20:39:48 2016] [error] [client 187.64.224.153] mod_mime_magic: invalid type 0 in mconvert().	referer: http://fejesp.provisorio.ws/
[Tue Sep 27 20:39:50 2016] [error] [client 177.193.42.114] mod_mime_magic: invalid type 0 in mconvert().	referer: http://fejesp.provisorio.ws/
[Tue Sep 27 20:39:50 2016] [error] [client 187.64.224.153] mod_mime_magic: invalid type 0 in mconvert().	referer: http://fejesp.provisorio.ws/wp-content/plugins/lightweight-social-icons/css/style.css
[Tue Sep 27 20:39:53 2016] [error] [client 177.193.42.114] mod_mime_magic: invalid type 0 in mconvert().	referer: http://fejesp.provisorio.ws/wp-content/plugins/lightweight-social-icons/css/style.css
