# Supplementary material for: Development of a computer-aided design software for the quantitative evaluation of aesthetic damage
Source: PLoS One. 2019 Dec 18;14(12):e0226322. doi: 10.1371/journal.pone.0226322 (PMC6919621; doi:10.1371/journal.pone.0226322)
Supplement: S1 Code site — 1. (ZIP) [file pone.0226322.s001.zip › [EESC_jr][Projeto]Relatorio_07_21/logs/error_log20160928]

[Wed Sep 28 19:55:26 2016] [error] [client 200.136.206.18] mod_mime_magic: invalid type 0 in mconvert().	referer: http://fejesp.provisorio.ws/
[Wed Sep 28 19:55:28 2016] [error] [client 200.136.206.18] mod_mime_magic: invalid type 0 in mconvert().	referer: http://fejesp.provisorio.ws/wp-content/plugins/lightweight-social-icons/css/style.css
[Wed Sep 28 19:58:48 2016] [error] [client 191.189.108.182] mod_mime_magic: invalid type 0 in mconvert().	referer: http://fejesp.provisorio.ws/
[Wed Sep 28 19:58:48 2016] [error] [client 191.189.108.182] mod_mime_magic: invalid type 0 in mconvert().	referer: http://fejesp.provisorio.ws/wp-content/plugins/lightweight-social-icons/css/style.css
[Wed Sep 28 19:59:26 2016] [error] [client 186.214.92.10] mod_mime_magic: invalid type 0 in mconvert().	referer: http://fejesp.provisorio.ws/
[Wed Sep 28 19:59:26 2016] [error] [client 186.214.92.10] mod_mime_magic: invalid type 0 in mconvert().	referer: http://fejesp.provisorio.ws/wp-content/plugins/lightweight-social-icons/css/style.css
[Wed Sep 28 20:00:47 2016] [error] [client 201.27.32.198] mod_mime_magic: invalid type 0 in mconvert().	referer: http://fejesp.provisorio.ws/wp-content/plugins/lightweight-social-icons/css/style.css
[Wed Sep 28 20:00:47 2016] [error] [client 201.27.32.198] mod_mime_magic: invalid type 0 in mconvert().	referer: http://fejesp.provisorio.ws/
[Wed Sep 28 20:03:29 2016] [error] [client 179.234.188.165] mod_mime_magic: invalid type 0 in mconvert().	referer: http://fejesp.provisorio.ws/
[Wed Sep 28 20:03:29 2016] [error] [client 179.234.188.165] mod_mime_magic: invalid type 0 in mconvert().	referer: http://fejesp.provisorio.ws/wp-content/plugins/lightweight-social-icons/css/style.css
[Wed Sep 28 20:18:05 2016] [error] [client 177.79.43.245] mod_mime_magic: invalid type 0 in mconvert().	referer: http://fejesp.provisorio.ws/
[Wed Sep 28 20:18:06 2016] [error] [client 177.79.43.245] mod_mime_magic: invalid type 0 in mconvert().	referer: http://fejesp.provisorio.ws/wp-content/plugins/lightweight-social-icons/css/style.css
[Wed Sep 28 20:25:13 2016] [error] [client 143.106.217.156] mod_mime_magic: invalid type 0 in mconvert().	referer: http://fejesp.provisorio.ws/
[Wed Sep 28 20:25:13 2016] [error] [client 143.106.217.156] mod_mime_magic: invalid type 0 in mconvert().	referer: http://fejesp.provisorio.ws/wp-content/plugins/lightweight-social-icons/css/style.css
[Wed Sep 28 21:24:47 2016] [error] [client 187.56.194.252] mod_mime_magic: invalid type 0 in mconvert().	referer: http://fejesp.provisorio.ws/
[Wed Sep 28 21:24:47 2016] [error] [client 187.56.194.252] mod_mime_magic: invalid type 0 in mconvert().	referer: http://fejesp.provisorio.ws/wp-content/plugins/lightweight-social-icons/css/style.css
[Wed Sep 28 23:14:02 2016] [error] [client 177.180.163.92] mod_mime_magic: invalid type 0 in mconvert().	referer: http://fejesp.provisorio.ws/
[Wed Sep 28 23:14:02 2016] [error] [client 177.180.163.92] mod_mime_magic: invalid type 0 in mconvert().	referer: http://fejesp.provisorio.ws/wp-content/plugins/lightweight-social-icons/css/style.css
