# Supplementary material for: Development of a computer-aided design software for the quantitative evaluation of aesthetic damage
Source: PLoS One. 2019 Dec 18;14(12):e0226322. doi: 10.1371/journal.pone.0226322 (PMC6919621; doi:10.1371/journal.pone.0226322)
Supplement: S1 Code site — 1. (ZIP) [file pone.0226322.s001.zip › [EESC_jr][Projeto]Relatorio_07_21/logs/error_log20160929]

[Thu Sep 29 00:39:03 2016] [error] [client 179.159.96.242] mod_mime_magic: invalid type 0 in mconvert().	referer: http://fejesp.provisorio.ws/
[Thu Sep 29 00:39:04 2016] [error] [client 179.159.96.242] mod_mime_magic: invalid type 0 in mconvert().	referer: http://fejesp.provisorio.ws/wp-content/plugins/lightweight-social-icons/css/style.css
[Thu Sep 29 05:08:07 2016] [error] [client 37.189.131.147] mod_mime_magic: invalid type 0 in mconvert().	referer: http://fejesp.provisorio.ws/
[Thu Sep 29 05:08:07 2016] [error] [client 37.189.131.147] mod_mime_magic: invalid type 0 in mconvert().	referer: http://fejesp.provisorio.ws/
[Thu Sep 29 13:25:43 2016] [error] [client 187.64.233.26] mod_mime_magic: invalid type 0 in mconvert().	referer: http://fejesp.provisorio.ws/
[Thu Sep 29 13:25:43 2016] [error] [client 187.64.233.26] mod_mime_magic: invalid type 0 in mconvert().	referer: http://fejesp.provisorio.ws/wp-content/plugins/lightweight-social-icons/css/style.css
[Thu Sep 29 13:38:06 2016] [error] [client 200.19.92.50] mod_mime_magic: invalid type 0 in mconvert().	referer: http://fejesp.provisorio.ws/
[Thu Sep 29 13:38:06 2016] [error] [client 200.19.92.50] mod_mime_magic: invalid type 0 in mconvert().	referer: http://fejesp.provisorio.ws/wp-content/plugins/lightweight-social-icons/css/style.css
[Thu Sep 29 19:53:01 2016] [error] [client 177.140.85.41] mod_mime_magic: invalid type 0 in mconvert().	referer: http://fejesp.provisorio.ws/
[Thu Sep 29 19:53:01 2016] [error] [client 177.140.85.41] mod_mime_magic: invalid type 0 in mconvert().	referer: http://fejesp.provisorio.ws/wp-content/plugins/lightweight-social-icons/css/style.css
[Thu Sep 29 21:14:50 2016] [error] [client 187.180.187.227] mod_mime_magic: invalid type 0 in mconvert().	referer: http://fejesp.provisorio.ws/wp-content/plugins/woocommerce/assets/css/menu.css?ver=2.5.2
[Thu Sep 29 21:44:20 2016] [error] [client 187.180.187.227] mod_mime_magic: invalid type 0 in mconvert().	referer: http://fejesp.provisorio.ws/
[Thu Sep 29 21:44:20 2016] [error] [client 187.180.187.227] mod_mime_magic: invalid type 0 in mconvert().	referer: http://fejesp.provisorio.ws/wp-content/plugins/lightweight-social-icons/css/style.css
[Thu Sep 29 21:46:19 2016] [error] [client 187.180.187.227] mod_mime_magic: invalid type 0 in mconvert().	referer: http://fejesp.provisorio.ws/fejesp/
[Thu Sep 29 21:58:05 2016] [error] [client 187.180.187.227] mod_mime_magic: invalid type 0 in mconvert().	referer: http://fejesp.provisorio.ws/fejesp/
[Thu Sep 29 21:59:28 2016] [error] [client 187.180.187.227] mod_mime_magic: invalid type 0 in mconvert().	referer: http://fejesp.provisorio.ws/fejesp/
[Thu Sep 29 22:02:35 2016] [error] [client 187.180.187.227] mod_mime_magic: invalid type 0 in mconvert().	referer: http://fejesp.provisorio.ws/fejesp/
[Thu Sep 29 22:04:44 2016] [error] [client 187.180.187.227] mod_mime_magic: invalid type 0 in mconvert().	referer: http://fejesp.provisorio.ws/fejesp/
[Thu Sep 29 22:05:56 2016] [error] [client 187.180.187.227] mod_mime_magic: invalid type 0 in mconvert().	referer: http://fejesp.provisorio.ws/fejesp/
[Thu Sep 29 22:06:18 2016] [error] [client 187.180.187.227] mod_mime_magic: invalid type 0 in mconvert().	referer: http://fejesp.provisorio.ws/fejesp/
[Thu Sep 29 22:07:16 2016] [error] [client 187.180.187.227] mod_mime_magic: invalid type 0 in mconvert().	referer: http://fejesp.provisorio.ws/fejesp/
[Thu Sep 29 22:09:37 2016] [error] [client 187.180.187.227] mod_mime_magic: invalid type 0 in mconvert().	referer: http://fejesp.provisorio.ws/fejesp/
[Thu Sep 29 22:10:49 2016] [error] [client 187.180.187.227] mod_mime_magic: invalid type 0 in mconvert().	referer: http://fejesp.provisorio.ws/fejesp/
[Thu Sep 29 22:11:52 2016] [error] [client 187.180.187.227] mod_mime_magic: invalid type 0 in mconvert().	referer: http://fejesp.provisorio.ws/fejesp/
[Thu Sep 29 22:11:54 2016] [error] [client 191.189.108.182] mod_mime_magic: invalid type 0 in mconvert().	referer: http://fejesp.provisorio.ws/
[Thu Sep 29 22:11:55 2016] [error] [client 191.189.108.182] mod_mime_magic: invalid type 0 in mconvert().	referer: http://fejesp.provisorio.ws/wp-content/plugins/lightweight-social-icons/css/style.css
[Thu Sep 29 22:12:30 2016] [error] [client 187.180.187.227] mod_mime_magic: invalid type 0 in mconvert().	referer: http://fejesp.provisorio.ws/fejesp/
[Thu Sep 29 22:12:45 2016] [error] [client 187.180.187.227] mod_mime_magic: invalid type 0 in mconvert().	referer: http://fejesp.provisorio.ws/fejesp/
[Thu Sep 29 22:24:29 2016] [error] [client 187.180.187.227] mod_mime_magic: invalid type 0 in mconvert().	referer: http://fejesp.provisorio.ws/fejesp/
[Thu Sep 29 22:29:12 2016] [error] [client 187.180.187.227] mod_mime_magic: invalid type 0 in mconvert().	referer: http://fejesp.provisorio.ws/fejesp/
