# Supplementary material for: Development of a computer-aided design software for the quantitative evaluation of aesthetic damage
Source: PLoS One. 2019 Dec 18;14(12):e0226322. doi: 10.1371/journal.pone.0226322 (PMC6919621; doi:10.1371/journal.pone.0226322)
Supplement: S1 Code site — 1. (ZIP) [file pone.0226322.s001.zip › [EESC_jr][Projeto]Relatorio_07_21/painel/WideImage/Canvas.php]

<?php
	/**
 * @author Gasper Kozak
 * @copyright 2007-2011

    This file is part of WideImage.
		
    WideImage is free software; you can redistribute it and/or modify
    it under the terms of the GNU Lesser General Public License as published by
    the Free Software Foundation; either version 2.1 of the License, or
    (at your option) any later version.
		
    WideImage is distributed in the hope that it will be useful,
    but WITHOUT ANY WARRANTY; without even the implied warranty of
    MERCHANTABILITY or FITNESS FOR A PARTICULAR PURPOSE.  See the
    GNU Lesser General Public License for more details.
		
    You should have received a copy of the GNU Lesser General Public License
    along with WideImage; if not, write to the Free Software
    Foundation, Inc., 51 Franklin St, Fifth Floor, Boston, MA  02110-1301  USA
    
    * @package WideImage
  **/
	
	/**
	 * @package Exceptions
	 */
	class WideImage_NoFontException extends WideImage_Exception {}
	
	/**
	 * @package Exceptions
	 */
	class WideImage_InvalidFontFileException extends WideImage_Exception {}
	
	/**
	 * @package Exceptions
	 */
	class WideImage_InvalidCanvasMethodException extends WideImage_Exception {}
	
	/**
	 * @package WideImage
	 */
	class WideImage_Canvas
	{
		protected $handle = 0;
		protected $image = null;
		protected $font = null;
		
		/**
		 * Creates a canvas object that writes to the image passed as a parameter
		 *
		 * Shouldn't be used directly, use WideImage_Image::getCanvas() instead.
		 *
		 * @param WideImage_Image $img Image object
		 */
		function __construct($img)
		{
			$this->handle = $img->getHandle();
			$this->image = $img;
		}
		
		/**
		 * Sets the active font. Can be an instance of 
		 * WideImage_Font_TTF, WideImage_Font_PS, or WideImage_Font_GDF.
		 *
		 *
		 *
		 *
		 * @param object $font Font object to set for writeText()
		 */
		function setFont($font)
		{
			$this->font = $font;
		}
		
		/**
		 * Creates and sets the current font
		 * 
		 * The supported font types are: TTF/OTF, PS, and GDF.
		 * Font type is detected from the extension. If the $file parameter doesn't have an extension, TTF font is presumed.
		 * 
		 * Note: not all parameters are supported by all fonts.
		 * 
		 * @param string $file Font file name (string)
		 * @param int $size Font size (supported for TTF/OTF and PS fonts, ignored for GDF)
		 * @param int $color Text color
		 * @param int $bgcolor Background color (supported only for PS font, ignored for TTF and PS)
		 * @return mixed One of the WideImage_Font_* objects
		 */
		function useFont($file, $size = 12, $color = 0, $bgcolor = null)
		{
			$p = strrpos($file, '.');
			if ($p === false || $p < strlen($file) - 4)
				$ext = 'ttf';
			else
				$ext = strtolower(substr($file, $p + 1));
			
			if ($ext == 'ttf' || $ext == 'otf')
				$font = new WideImage_Font_TTF($file, $size, $color);
			elseif ($ext == 'ps')
				$font = new WideImage_Font_PS($file, $size, $color, $bgcolor);
			elseif ($ext == 'gdf')
				$font = new WideImage_Font_GDF($file, $color);
			else
				throw new WideImage_InvalidFontFileException("'$file' appears to be an invalid font file.");
			
			$this->setFont($font);
			return $font;
		}
		
		/**
		 * Write text on the image at specified position
		 * 
		 * You must set a font with a call to WideImage_Canvas::setFont() prior to writing text to the image.
		 * 
		 * Smart coordinates are supported for $x and $y arguments, but currently only for TTF/OTF fonts.
		 * 
		 * Example:
		 * <code>
		 * $img = WideImage::load('pic.jpg');
		 * $canvas = $img->getCanvas();
		 * $canvas->useFont('Verdana.ttf', 16, $img->allocateColor(255, 0, 0));
		 * $canvas->writeText('right', 'bottom', 'www.website.com');
		 * </code>
		 * 
		 * @param int $x Left
		 * @param int $y Top
		 * @param string $text Text to write
		 * @param int $angle The angle, defaults to 0
		 */
		function writeText($x, $y, $text, $angle = 0)
		{
			if ($this->font === null)
				throw new WideImage_NoFontException("Can't write text without a font.");
			
			$angle = - floatval($angle);
			if ($angle < 0)
				$angle = 360 + $angle;
			$angle = $angle % 360;
			
			$this->font->writeText($this->image, $x, $y, $text, $angle);
		}
		
		/**
		 * A magic method that allows you to call any PHP function that starts with "image".
		 * 
		 * This is a shortcut to call custom functions on the image handle.
		 * 
		 * Example:
		 * <code>
		 * $img = WideImage::load('pic.jpg');
		 * $canvas = $img->getCanvas();
		 * $canvas->filledRect(10, 10, 20, 30, $img->allocateColor(0, 0, 0));
		 * $canvas->line(60, 80, 30, 100, $img->allocateColor(255, 0, 0));
		 * </code>
		 */
		function __call($method, $params)
		{
			if (function_exists('image' . $method))
			{
				array_unshift($params, $this->handle);
				call_user_func_array('image' . $method, $params);
			}
			else
				throw new WideImage_InvalidCanvasMethodException("Function doesn't exist: image{$method}.");
		}
	}
