# Supplementary material for: Development of a computer-aided design software for the quantitative evaluation of aesthetic damage
Source: PLoS One. 2019 Dec 18;14(12):e0226322. doi: 10.1371/journal.pone.0226322 (PMC6919621; doi:10.1371/journal.pone.0226322)
Supplement: S1 Code site — 1. (ZIP) [file pone.0226322.s001.zip › [EESC_jr][Projeto]Relatorio_07_21/painel/WideImage/Font/GDF.php]

<?php
	/**
 * @author Gasper Kozak
 * @copyright 2007-2011

    This file is part of WideImage.
		
    WideImage is free software; you can redistribute it and/or modify
    it under the terms of the GNU Lesser General Public License as published by
    the Free Software Foundation; either version 2.1 of the License, or
    (at your option) any later version.
		
    WideImage is distributed in the hope that it will be useful,
    but WITHOUT ANY WARRANTY; without even the implied warranty of
    MERCHANTABILITY or FITNESS FOR A PARTICULAR PURPOSE.  See the
    GNU Lesser General Public License for more details.
		
    You should have received a copy of the GNU Lesser General Public License
    along with WideImage; if not, write to the Free Software
    Foundation, Inc., 51 Franklin St, Fifth Floor, Boston, MA  02110-1301  USA
    
    * @package WideImage
  **/
	
	/**
	 * GDF font support class
	 * 
	 * @package WideImage
	 */
	class WideImage_Font_GDF
	{
		protected $font;
		protected $color;
		
		function __construct($face, $color)
		{
			if (is_int($face) && $face >= 1 && $face <= 5)
				$this->font = $face;
			else
				$this->font = imageloadfont($face);
			$this->color = $color;
		}
		
		function writeText($image, $x, $y, $text)
		{
			imagestring($image->getHandle(), $this->font, $x, $y, $text, $this->color);
		}
	}
