# Supplementary material for: Development of a computer-aided design software for the quantitative evaluation of aesthetic damage
Source: PLoS One. 2019 Dec 18;14(12):e0226322. doi: 10.1371/journal.pone.0226322 (PMC6919621; doi:10.1371/journal.pone.0226322)
Supplement: S1 Code site — 1. (ZIP) [file pone.0226322.s001.zip › [EESC_jr][Projeto]Relatorio_07_21/painel/WideImage/Operation/AddNoise.php]

<?php
	/**
	* @author Tomasz Kapusta
	* @copyright 2010
	
	This file is part of WideImage.
		
		WideImage is free software; you can redistribute it and/or modify
	it under the terms of the GNU Lesser General Public License as published by
	the Free Software Foundation; either version 2.1 of the License, or
	(at your option) any later version.
		
	WideImage is distributed in the hope that it will be useful,
	but WITHOUT ANY WARRANTY; without even the implied warranty of
	MERCHANTABILITY or FITNESS FOR A PARTICULAR PURPOSE.  See the
	GNU Lesser General Public License for more details.
		
	You should have received a copy of the GNU Lesser General Public License
	along with WideImage; if not, write to the Free Software
	Foundation, Inc., 51 Franklin St, Fifth Floor, Boston, MA  02110-1301  USA
	
	* @package Internal/Operations
	**/
	
	/**
	 * Noise filter
	 * 
	 * @package Internal/Operations
	 */
	class WideImage_Operation_AddNoise {
		/**
		 * Returns image with noise added
		 *
		 * @param WideImage_Image $image
		 * @param float $amount
		 * @param const $type
		 * @param float $threshold
		 * @return WideImage_Image
		 */
		 		 
		function execute($image, $amount, $type) {
			
			switch ($type)
			{
				case 'salt&pepper'	:	$fun = 'saltPepperNoise_fun'; 
										break;
				case 'color'		:	$fun = 'colorNoise_fun';
										break;	
				default				:	$fun = 'monoNoise_fun';
										break; 			
			}
			
			return self::filter($image->asTrueColor(), $fun, $amount);			
		}
		
		/**
		 * Returns image with every pixel changed by specififed function
		 *
		 * @param WideImage_Image $image
		 * @param str $function
		 * @param int $value
		 * @return WideImage_Image
		 */
		function filter($image, $function, $value)
		{
			for ($y = 0; $y < $image->getHeight(); $y++)
			{
		    	for ($x = 0; $x< $image->getWidth(); $x++)
				{	     
					$rgb = imagecolorat($image->getHandle(), $x, $y);				
					
					$a = ($rgb >> 24) & 0xFF;
					$r = ($rgb >> 16) & 0xFF;
					$g = ($rgb >> 8) & 0xFF;
					$b = $rgb & 0xFF;
					
					
					self::$function($r, $g, $b, $value);
					
					$color = imagecolorallocatealpha($image->getHandle(), $r, $g, $b, $a);				
					imagesetpixel($image->getHandle(), $x, $y, $color); 
		      	}
		    }
		    return $image;
		}
		/**
		 * Adds color noise by altering given R,G,B values using specififed amount
		 *
		 * @param int $r
		 * @param int $g
		 * @param int $b
		 * @param int $value		 
		 * @return void
		 */
		function colorNoise_fun(&$r, &$g, &$b, $amount)
		{				
			$r = self::byte($r + mt_rand(0, $amount) - ($amount >> 1) );
			$g = self::byte($g + mt_rand(0, $amount) - ($amount >> 1) );
			$b = self::byte($b + mt_rand(0, $amount) - ($amount >> 1) );
		}
		/**
		 * Adds mono noise by altering given R,G,B values using specififed amount
		 *
		 * @param int $r
		 * @param int $g
		 * @param int $b
		 * @param int $value		 
		 * @return void
		 */
		function monoNoise_fun(&$r, &$g, &$b, $amount)
		{				
			$rand = mt_rand(0, $amount) - ($amount >> 1);
			
			$r = self::byte($r + $rand);
			$g = self::byte($g + $rand);
			$b = self::byte($b + $rand);
		}
		/**
		 * Adds salt&pepper noise by altering given R,G,B values using specififed amount
		 *
		 * @param int $r
		 * @param int $g
		 * @param int $b
		 * @param int $value		 
		 * @return void
		 */
		function saltPepperNoise_fun(&$r, &$g, &$b, $amount)
		{
			if (mt_rand(0, 255 - $amount) != 0) return;
			
			$rand = mt_rand(0, 1);
			switch ($rand)
			{
				case 0 :	$r = $g = $b = 0;
							break; 
				case 1 :	$r = $g = $b = 255;
							break; 
			}
		}
		/**
		 * Returns value within (0,255)
		 *
		 * @param int $b		 
		 * @return int
		 */		
		function byte($b)
		{
			if ($b > 255) return 255;
			if ($b < 0) return 0;
			return (int) $b;
		}
		
	}
