# Supplementary material for: Development of a computer-aided design software for the quantitative evaluation of aesthetic damage
Source: PLoS One. 2019 Dec 18;14(12):e0226322. doi: 10.1371/journal.pone.0226322 (PMC6919621; doi:10.1371/journal.pone.0226322)
Supplement: S1 Code site — 1. (ZIP) [file pone.0226322.s001.zip › [EESC_jr][Projeto]Relatorio_07_21/painel/WideImage/vendor/de77/TGA.php]

<?php
	/**
 * @author Gasper Kozak
 * @copyright 2007-2011

    This file is part of WideImage.
		
    WideImage is free software; you can redistribute it and/or modify
    it under the terms of the GNU Lesser General Public License as published by
    the Free Software Foundation; either version 2.1 of the License, or
    (at your option) any later version.
		
    WideImage is distributed in the hope that it will be useful,
    but WITHOUT ANY WARRANTY; without even the implied warranty of
    MERCHANTABILITY or FITNESS FOR A PARTICULAR PURPOSE.  See the
    GNU Lesser General Public License for more details.
		
    You should have received a copy of the GNU Lesser General Public License
    along with WideImage; if not, write to the Free Software
    Foundation, Inc., 51 Franklin St, Fifth Floor, Boston, MA  02110-1301  USA

    * @package Internal/Mappers
  **/

	/**
	 * External code for TGA
	 * 
	 * Adapted for use in WideImage. Code used with permission from the original author de77.
	 * http://de77.com/php/open-tga-with-php-imagecreatefromtga
	 * 
	 * @author de77
	 * @license MIT
	 * @version 24.08.2010
	 * @url http://de77.com
	 * 
	 * @package Internal/Mappers
	 */
class WideImage_vendor_de77_TGA
{
	static function rle_decode($data, $datalen)
	{
		$len = strlen($data);
		
		$out = '';
		
		$i = 0;
		$k = 0;
		while ($i<$len)
		{
			self::dec_bits(ord($data[$i]), $type, $value);
			if ($k >= $datalen)
			{
				break;
			}
	
			$i++;
			
			if ($type == 0) //raw
			{
				for ($j=0; $j<3*$value; $j++)
				{
					$out .= $data[$j+$i];
					$k++;			
				}
				$i += $value*3;
			}
			else //rle
			{
				for ($j=0; $j<$value; $j++)
				{
					$out .= $data[$i] . $data[$i+1] . $data[$i+2];
					$k++;				
				}
				$i += 3;
			}	
		}
		return $out;
	}
	
	static function dec_bits($byte, &$type, &$value)
	{
		$type = ($byte & 0x80) >> 7;
		$value = 1 + ($byte & 0x7F);
	}
	
	static function imagecreatefromstring($bin_data)
	{
		$bin_pos = 0;
		$header = substr($bin_data, $bin_pos, 18);
		$bin_pos += 18;
		$header = unpack(	"cimage_id_len/ccolor_map_type/cimage_type/vcolor_map_origin/vcolor_map_len/" .
							"ccolor_map_entry_size/vx_origin/vy_origin/vwidth/vheight/" .
							"cpixel_size/cdescriptor", $header);
	
		switch ($header['image_type'])
		{
			case 2:		//no palette, uncompressed
			case 10:	//no palette, rle
						break;
			default:	return false; //die('Unsupported TGA format');					
		}
		
		if ($header['pixel_size'] != 24)
		{
			return false;
			//die('Unsupported TGA color depth');	
		}
		
		$bytes = $header['pixel_size'] / 8;
		
		if ($header['image_id_len'] > 0)
		{
			$header['image_id'] = substr($bin_data, $bin_pos, $header['image_id_len']);
			$bin_pos += $header['image_id_len'];
		}
		else
		{
			$header['image_id'] = '';	
		}
		
		$im = imagecreatetruecolor($header['width'], $header['height']);
		
		$size = $header['width'] * $header['height'] * 3;
		
		//-- check whether this is NEW TGA or not
		$pos = $bin_pos;
		$bin_pos = strlen($bin_data) - 26;
		$newtga = substr($bin_data, $bin_pos, 26);
		if (substr($newtga, 8, 16) != 'TRUEVISION-XFILE')
		{
			$newtga = false;
		}
		
		$bin_pos = strlen($bin_data);
		$datasize = $bin_pos - $pos; 
		if ($newtga)
		{
			$datasize -= 26;
		}
		
		$bin_pos = $pos;
	
		//-- end of check
		$data = substr($bin_data, $bin_pos, $datasize);
		$bin_pos += $datasize;   
		if ($header['image_type'] == 10)
		{
			$data = self::rle_decode($data, $size);					
		}
		if (self::bit5($header['descriptor']) == 1)
		{
			$reverse = true;	
		}
		else
		{
			$reverse = false;
		}    
	    
		$pixels = str_split($data, 3);
		$i = 0;
		
		//read pixels 
		if ($reverse)
		{   
		    for ($y=0; $y<$header['height']; $y++)
		    {		
		    	for ($x=0; $x<$header['width']; $x++)
		    	{
		    		imagesetpixel($im, $x, $y, self::dwordize($pixels[$i]));
		    		$i++;
		    	}
		    }
	    }
	    else
	    {
	        for ($y=$header['height']-1; $y>=0; $y--)
		    {		
		    	for ($x=0; $x<$header['width']; $x++)
		    	{
		    		imagesetpixel($im, $x, $y, self::dwordize($pixels[$i]));
		    		$i++;
		    	}
		    }
	    }
		
		return $im;
	}
	
	static function imagecreatefromtga($filename)
	{
		return self::imagecreatefromstring(file_get_contents($filename));
	}
	
	static function dwordize($str)
	{
		$a = ord($str[0]);
		$b = ord($str[1]);
		$c = ord($str[2]);
		return $c*256*256 + $b*256 + $a;
	}
	
	static function bit5($x)
	{
		return ($x & 32) >> 5;	
	}
}
