# Supplementary material for: Development of a computer-aided design software for the quantitative evaluation of aesthetic damage
Source: PLoS One. 2019 Dec 18;14(12):e0226322. doi: 10.1371/journal.pone.0226322 (PMC6919621; doi:10.1371/journal.pone.0226322)
Supplement: S1 Code site — 1. (ZIP) [file pone.0226322.s001.zip › [EESC_jr][Projeto]Relatorio_07_21/painel/about.php]

<?php
  include "auth.php";
?>

<!DOCTYPE html>
<html lang="pt-br">
  <head>  
    <meta http-equiv="Content-Type" content="text/html; charset=UTF-8">
    <!-- Meta, title, CSS, favicons, etc. -->
    <meta charset="utf-8">
    <meta http-equiv="X-UA-Compatible" content="IE=edge">
    <meta name="viewport" content="width=device-width, initial-scale=1">

    <title>Relatórios AIPE</title>

    <!-- Bootstrap -->
    <link href="../vendors/bootstrap/dist/css/bootstrap.min.css" rel="stylesheet">
    <!-- Font Awesome -->
    <link href="../vendors/font-awesome/css/font-awesome.min.css" rel="stylesheet">
    <!-- NProgress -->
    <link href="../vendors/nprogress/nprogress.css" rel="stylesheet">
    <!-- iCheck -->
    <link href="../vendors/iCheck/skins/flat/green.css" rel="stylesheet">
    <!-- bootstrap-progressbar -->
    <link href="../vendors/bootstrap-progressbar/css/bootstrap-progressbar-3.3.4.min.css" rel="stylesheet">
    <!-- JQVMap -->
    <link href="../vendors/jqvmap/dist/jqvmap.min.css" rel="stylesheet"/>

    <!-- Custom Theme Style -->
    <link href="../build/css/custom.css" rel="stylesheet">
  </head>
    
  <?php
    include("header.php");
  ?>
        <!-- page content -->
        <div class="right_col" role="main">

          <div class="row">
            <div class="col-md-12 col-sm-12 col-xs-12">
              <div class="dashboard_graph">

                <div class="row x_title">
                  <div class="col-md-6">
                    <h3>AIPE <small>Sobre este software</small></h3>
                  </div>
                  <div class="col-md-6">
                    
                  </div>
                </div>

                <div class="col-md-12 col-sm-12 col-xs-12"> 
                  <p>Este software de avaliação do dano estético é de uso livre, sem custo para o usuário que deverá apenas se cadastrar no site. Trata-se de um aplicativo desenvolvido na Faculdade de Odontologia da Universidade de São Paulo – FOUSP com a colaboração da Escola de Engenharia de São Carlos – EESC, também da Universidade de São Paulo – USP.</p>
                  <p>Baseado no método AIPE proposto por Cobo Plana (2010), tem como objetivo auxiliar o avaliador de maneira interativa, na elaboração de um parecer técnico do dano estético sofrido pelo avaliado.</p>
                  <p>O Método AIPE foi traduzido transculturalmente do espanhol para língua portuguesa e validado no Brasil por Fernandes et al. (2016), e comprovaram sua aplicabilidade na avaliação do dano estético. É importante ressaltar que a presente ferramenta se coloca como um método auxiliar para o perito no tocante à elaboração do parecer (ou laudo) técnico.</p>
                  <p>Ao final do preenchimento dos campos, o software oferece um rascunho do parecer com a descrição da lesão e respectiva categorização do dano estético, e que poderá ser gravado conforme se encontra, ou editado pelo usuário. Ao pressionar o botão “emitir relatório” é gerado o arquivo no formato PDF.</p>
                  <p>Maiores detalhes acerca do Método AIPE estão descritas na aba correspondente.</p>
</p>
                </div>

                <div class="clearfix"></div>
              </div>
            </div>
          </div>

          <br/>
          
          <div class="row">
            <div class="col-md-12 col-sm-12 col-xs-12">
              <div class="dashboard_graph">

                <div class="row x_title">
                  <div class="col-md-6">
                    <h3>Referências <small>As obras por trás do AIPE</small></h3>
                  </div>
                  <div class="col-md-6">
                    
                  </div>
                </div>

                <div class="col-md-12 col-sm-12 col-xs-12"> 
                  <p>
                  Bouchardet FHC, Cobo Plana JA. Utilización del método “AIPE” em la valoración del perjuicio estético y su aplicación em la legislación Brasileña civil e penal. Revista Portuguesa do Dano Corporal 2011; 22:167-181.
                  </p>
                  <p>
                  Bouchardet FHC, Criado del Río MT. Propuesta de una Guía para la Valoración Médico-Legal de la Alteración Estética: Daño Estético/Deformidad. Revista Portuguesa do Dano Corporal 2010; 21:119-130.
                  </p>
                  <p>
                  Cobo Plana JA. La valoración del daños a la personas por accidentes de tráfico. Barcelona: Bosch 2010; 5:635-706.
                  </p>
                  <p>
                  Fernandes MM, Cobo Plana JA, Bouchardet FCH, Crosato EM, Oliveira RN. Validação de instrumento para análise do dano estético no Brasil. Saúde em Debate. Rio de Janeiro. V.40, N.108, p. 118-130, jan-mar 2017.
                  </p>
                </div>
                <div class="clearfix"></div>
              </div>
            </div>
          </div>

          <br/>

          <div class="row">
            <div class="col-md-12 col-sm-12 col-xs-12">
              <div class="dashboard_graph">

                <div class="row x_title">
                  <div class="col-md-6">
                    <h3>Suporte <small>Em caso de problemas</small></h3>
                  </div>
                  <div class="col-md-6">
                    
                  </div>
                </div>

                <div class="col-md-12 col-sm-12 col-xs-12"> 
                  Em caso de problemas ou dificuldades, por favor reporte ao desenvolvedor: <br/>
                  <a href="emailto:rafael.yonezawa@gmail.com">E-mail de contato.</a>
                </div>
                <div class="clearfix"></div>
              </div>
            </div>
          </div>
        </div>

<?php
  require("footer.php");
?>
