# Supplementary material for: Development of a computer-aided design software for the quantitative evaluation of aesthetic damage
Source: PLoS One. 2019 Dec 18;14(12):e0226322. doi: 10.1371/journal.pone.0226322 (PMC6919621; doi:10.1371/journal.pone.0226322)
Supplement: S1 Code site — 1. (ZIP) [file pone.0226322.s001.zip › [EESC_jr][Projeto]Relatorio_07_21/painel/auth.php]

<?php
	session_start();
	include "../connect_mysql.php";
	
	if(isset($_POST['sign_in_email']) && isset($_POST['sign_in_password'])){
		$pass_crypt = md5($_POST['sign_in_password']);
		$query = "SELECT * FROM user WHERE user.email = '".$_POST['sign_in_email']."' AND user.password = '$pass_crypt'";
		$consult = $conn->query($query);

		if($consult->rowCount() > 0){
			$_SESSION['usr'] = $_POST['sign_in_email'];
			$_SESSION['pass'] = $pass_crypt;
		} else {
			session_destroy();

			unset($_SESSION['usr']);
			unset($_SESSION['pass']);

			header("location: ../index.php?error=1");
			exit();
		}
	} else if($_SESSION['usr'] != "" && $_SESSION['pass'] != ""){
		$pass = $_SESSION['pass'];
		$query = "SELECT * FROM user WHERE user.email = '".$_SESSION['usr']."' AND user.password = '$pass'";
		$consult = $conn->query($query);

		$consult->rowCount();

		if($consult->rowCount() == 0){
			session_destroy();

			unset($_SESSION['usr']);
			unset($_SESSION['pass']);

			header("location: ../index.php?error=2");
			exit();
		}
	} else {
		session_destroy();

		unset($_SESSION['usr']);
		unset($_SESSION['pass']);

		header("location: ../index.php?error=2");
		exit();
	}
?>
