# Supplementary material for: Development of a computer-aided design software for the quantitative evaluation of aesthetic damage
Source: PLoS One. 2019 Dec 18;14(12):e0226322. doi: 10.1371/journal.pone.0226322 (PMC6919621; doi:10.1371/journal.pone.0226322)
Supplement: S1 Code site — 1. (ZIP) [file pone.0226322.s001.zip › [EESC_jr][Projeto]Relatorio_07_21/painel/css/helpers/smartresize.js]

/**
 * Resize function without multiple trigger
 * 
 * Usage:
 * $(window).smartresize(function(){  
 *     // code here
 * });
 */
(function($,sr){
    // debouncing function from John Hann
    // http://unscriptable.com/index.php/2009/03/20/debouncing-javascript-methods/
    var debounce = function (func, threshold, execAsap) {
      var timeout;

        return function debounced () {
            var obj = this, args = arguments;
            function delayed () {
                if (!execAsap)
                    func.apply(obj, args); 
                timeout = null; 
            }

            if (timeout)
                clearTimeout(timeout);
            else if (execAsap)
                func.apply(obj, args);

            timeout = setTimeout(delayed, threshold || 100); 
        };
    };

    // smartresize 
    jQuery.fn[sr] = function(fn){  return fn ? this.bind('resize', debounce(fn)) : this.trigger(sr); };

})(jQuery,'smartresize');
