# Supplementary material for: Development of a computer-aided design software for the quantitative evaluation of aesthetic damage
Source: PLoS One. 2019 Dec 18;14(12):e0226322. doi: 10.1371/journal.pone.0226322 (PMC6919621; doi:10.1371/journal.pone.0226322)
Supplement: S1 Code site — 1. (ZIP) [file pone.0226322.s001.zip › [EESC_jr][Projeto]Relatorio_07_21/painel/css/maps/jquery-jvectormap-2.0.3.css]

svg {
    touch-action: none;
}

.jvectormap-container {
    width: 100%;
    height: 100%;
    position: relative;
    overflow: hidden;
    touch-action: none;
}

.jvectormap-tip {
    position: absolute;
    display: none;
    border: solid 1px #CDCDCD;
    border-radius: 3px;
    background: #292929;
    color: white;
    font-family: sans-serif, Verdana;
    font-size: smaller;
    padding: 3px;
}

.jvectormap-zoomin, .jvectormap-zoomout, .jvectormap-goback {
    position: absolute;
    left: 10px;
    border-radius: 3px;
    background: #292929;
    padding: 3px;
    color: white;
    cursor: pointer;
    line-height: 10px;
    text-align: center;
    box-sizing: content-box;
}

.jvectormap-zoomin, .jvectormap-zoomout {
    width: 10px;
    height: 10px;
}

.jvectormap-zoomin {
    top: 10px;
}

.jvectormap-zoomout {
    top: 30px;
}

.jvectormap-goback {
    bottom: 10px;
    z-index: 1000;
    padding: 6px;
}

.jvectormap-spinner {
    position: absolute;
    left: 0;
    top: 0;
    right: 0;
    bottom: 0;
    background: center no-repeat url(data:image/gif;base64,R0lGODlhIAAgAPMAAP///wAAAMbGxoSEhLa2tpqamjY2NlZWVtjY2OTk5Ly8vB4eHgQEBAAAAAAAAAAAACH/C05FVFNDQVBFMi4wAwEAAAAh/hpDcmVhdGVkIHdpdGggYWpheGxvYWQuaW5mbwAh+QQJCgAAACwAAAAAIAAgAAAE5xDISWlhperN52JLhSSdRgwVo1ICQZRUsiwHpTJT4iowNS8vyW2icCF6k8HMMBkCEDskxTBDAZwuAkkqIfxIQyhBQBFvAQSDITM5VDW6XNE4KagNh6Bgwe60smQUB3d4Rz1ZBApnFASDd0hihh12BkE9kjAJVlycXIg7CQIFA6SlnJ87paqbSKiKoqusnbMdmDC2tXQlkUhziYtyWTxIfy6BE8WJt5YJvpJivxNaGmLHT0VnOgSYf0dZXS7APdpB309RnHOG5gDqXGLDaC457D1zZ/V/nmOM82XiHRLYKhKP1oZmADdEAAAh+QQJCgAAACwAAAAAIAAgAAAE6hDISWlZpOrNp1lGNRSdRpDUolIGw5RUYhhHukqFu8DsrEyqnWThGvAmhVlteBvojpTDDBUEIFwMFBRAmBkSgOrBFZogCASwBDEY/CZSg7GSE0gSCjQBMVG023xWBhklAnoEdhQEfyNqMIcKjhRsjEdnezB+A4k8gTwJhFuiW4dokXiloUepBAp5qaKpp6+Ho7aWW54wl7obvEe0kRuoplCGepwSx2jJvqHEmGt6whJpGpfJCHmOoNHKaHx61WiSR92E4lbFoq+B6QDtuetcaBPnW6+O7wDHpIiK9SaVK5GgV543tzjgGcghAgAh+QQJCgAAACwAAAAAIAAgAAAE7hDISSkxpOrN5zFHNWRdhSiVoVLHspRUMoyUakyEe8PTPCATW9A14E0UvuAKMNAZKYUZCiBMuBakSQKG8G2FzUWox2AUtAQFcBKlVQoLgQReZhQlCIJesQXI5B0CBnUMOxMCenoCfTCEWBsJColTMANldx15BGs8B5wlCZ9Po6OJkwmRpnqkqnuSrayqfKmqpLajoiW5HJq7FL1Gr2mMMcKUMIiJgIemy7xZtJsTmsM4xHiKv5KMCXqfyUCJEonXPN2rAOIAmsfB3uPoAK++G+w48edZPK+M6hLJpQg484enXIdQFSS1u6UhksENEQAAIfkECQoAAAAsAAAAACAAIAAABOcQyEmpGKLqzWcZRVUQnZYg1aBSh2GUVEIQ2aQOE+G+cD4ntpWkZQj1JIiZIogDFFyHI0UxQwFugMSOFIPJftfVAEoZLBbcLEFhlQiqGp1Vd140AUklUN3eCA51C1EWMzMCezCBBmkxVIVHBWd3HHl9JQOIJSdSnJ0TDKChCwUJjoWMPaGqDKannasMo6WnM562R5YluZRwur0wpgqZE7NKUm+FNRPIhjBJxKZteWuIBMN4zRMIVIhffcgojwCF117i4nlLnY5ztRLsnOk+aV+oJY7V7m76PdkS4trKcdg0Zc0tTcKkRAAAIfkECQoAAAAsAAAAACAAIAAABO4QyEkpKqjqzScpRaVkXZWQEximw1BSCUEIlDohrft6cpKCk5xid5MNJTaAIkekKGQkWyKHkvhKsR7ARmitkAYDYRIbUQRQjWBwJRzChi9CRlBcY1UN4g0/VNB0AlcvcAYHRyZPdEQFYV8ccwR5HWxEJ02YmRMLnJ1xCYp0Y5idpQuhopmmC2KgojKasUQDk5BNAwwMOh2RtRq5uQuPZKGIJQIGwAwGf6I0JXMpC8C7kXWDBINFMxS4DKMAWVWAGYsAdNqW5uaRxkSKJOZKaU3tPOBZ4DuK2LATgJhkPJMgTwKCdFjyPHEnKxFCDhEAACH5BAkKAAAALAAAAAAgACAAAATzEMhJaVKp6s2nIkolIJ2WkBShpkVRWqqQrhLSEu9MZJKK9y1ZrqYK9WiClmvoUaF8gIQSNeF1Er4MNFn4SRSDARWroAIETg1iVwuHjYB1kYc1mwruwXKC9gmsJXliGxc+XiUCby9ydh1sOSdMkpMTBpaXBzsfhoc5l58Gm5yToAaZhaOUqjkDgCWNHAULCwOLaTmzswadEqggQwgHuQsHIoZCHQMMQgQGubVEcxOPFAcMDAYUA85eWARmfSRQCdcMe0zeP1AAygwLlJtPNAAL19DARdPzBOWSm1brJBi45soRAWQAAkrQIykShQ9wVhHCwCQCACH5BAkKAAAALAAAAAAgACAAAATrEMhJaVKp6s2nIkqFZF2VIBWhUsJaTokqUCoBq+E71SRQeyqUToLA7VxF0JDyIQh/MVVPMt1ECZlfcjZJ9mIKoaTl1MRIl5o4CUKXOwmyrCInCKqcWtvadL2SYhyASyNDJ0uIiRMDjI0Fd30/iI2UA5GSS5UDj2l6NoqgOgN4gksEBgYFf0FDqKgHnyZ9OX8HrgYHdHpcHQULXAS2qKpENRg7eAMLC7kTBaixUYFkKAzWAAnLC7FLVxLWDBLKCwaKTULgEwbLA4hJtOkSBNqITT3xEgfLpBtzE/jiuL04RGEBgwWhShRgQExHBAAh+QQJCgAAACwAAAAAIAAgAAAE7xDISWlSqerNpyJKhWRdlSAVoVLCWk6JKlAqAavhO9UkUHsqlE6CwO1cRdCQ8iEIfzFVTzLdRAmZX3I2SfZiCqGk5dTESJeaOAlClzsJsqwiJwiqnFrb2nS9kmIcgEsjQydLiIlHehhpejaIjzh9eomSjZR+ipslWIRLAgMDOR2DOqKogTB9pCUJBagDBXR6XB0EBkIIsaRsGGMMAxoDBgYHTKJiUYEGDAzHC9EACcUGkIgFzgwZ0QsSBcXHiQvOwgDdEwfFs0sDzt4S6BK4xYjkDOzn0unFeBzOBijIm1Dgmg5YFQwsCMjp1oJ8LyIAACH5BAkKAAAALAAAAAAgACAAAATwEMhJaVKp6s2nIkqFZF2VIBWhUsJaTokqUCoBq+E71SRQeyqUToLA7VxF0JDyIQh/MVVPMt1ECZlfcjZJ9mIKoaTl1MRIl5o4CUKXOwmyrCInCKqcWtvadL2SYhyASyNDJ0uIiUd6GGl6NoiPOH16iZKNlH6KmyWFOggHhEEvAwwMA0N9GBsEC6amhnVcEwavDAazGwIDaH1ipaYLBUTCGgQDA8NdHz0FpqgTBwsLqAbWAAnIA4FWKdMLGdYGEgraigbT0OITBcg5QwPT4xLrROZL6AuQAPUS7bxLpoWidY0JtxLHKhwwMJBTHgPKdEQAACH5BAkKAAAALAAAAAAgACAAAATrEMhJaVKp6s2nIkqFZF2VIBWhUsJaTokqUCoBq+E71SRQeyqUToLA7VxF0JDyIQh/MVVPMt1ECZlfcjZJ9mIKoaTl1MRIl5o4CUKXOwmyrCInCKqcWtvadL2SYhyASyNDJ0uIiUd6GAULDJCRiXo1CpGXDJOUjY+Yip9DhToJA4RBLwMLCwVDfRgbBAaqqoZ1XBMHswsHtxtFaH1iqaoGNgAIxRpbFAgfPQSqpbgGBqUD1wBXeCYp1AYZ19JJOYgH1KwA4UBvQwXUBxPqVD9L3sbp2BNk2xvvFPJd+MFCN6HAAIKgNggY0KtEBAAh+QQJCgAAACwAAAAAIAAgAAAE6BDISWlSqerNpyJKhWRdlSAVoVLCWk6JKlAqAavhO9UkUHsqlE6CwO1cRdCQ8iEIfzFVTzLdRAmZX3I2SfYIDMaAFdTESJeaEDAIMxYFqrOUaNW4E4ObYcCXaiBVEgULe0NJaxxtYksjh2NLkZISgDgJhHthkpU4mW6blRiYmZOlh4JWkDqILwUGBnE6TYEbCgevr0N1gH4At7gHiRpFaLNrrq8HNgAJA70AWxQIH1+vsYMDAzZQPC9VCNkDWUhGkuE5PxJNwiUK4UfLzOlD4WvzAHaoG9nxPi5d+jYUqfAhhykOFwJWiAAAIfkECQoAAAAsAAAAACAAIAAABPAQyElpUqnqzaciSoVkXVUMFaFSwlpOCcMYlErAavhOMnNLNo8KsZsMZItJEIDIFSkLGQoQTNhIsFehRww2CQLKF0tYGKYSg+ygsZIuNqJksKgbfgIGepNo2cIUB3V1B3IvNiBYNQaDSTtfhhx0CwVPI0UJe0+bm4g5VgcGoqOcnjmjqDSdnhgEoamcsZuXO1aWQy8KAwOAuTYYGwi7w5h+Kr0SJ8MFihpNbx+4Erq7BYBuzsdiH1jCAzoSfl0rVirNbRXlBBlLX+BP0XJLAPGzTkAuAOqb0WT5AH7OcdCm5B8TgRwSRKIHQtaLCwg1RAAAOwAAAAAAAAAAAA==);
}

.jvectormap-legend-title {
    font-weight: bold;
    font-size: 14px;
    text-align: center;
}

.jvectormap-legend-cnt {
    position: absolute;
}

.jvectormap-legend-cnt-h {
    bottom: 0;
    right: 0;
}

.jvectormap-legend-cnt-v {
    top: 0;
    right: 0;
}

.jvectormap-legend {
    background: black;
    color: white;
    border-radius: 3px;
}

.jvectormap-legend-cnt-h .jvectormap-legend {
    float: left;
    margin: 0 10px 10px 0;
    padding: 3px 3px 1px 3px;
}

.jvectormap-legend-cnt-h .jvectormap-legend .jvectormap-legend-tick {
    float: left;
}

.jvectormap-legend-cnt-v .jvectormap-legend {
    margin: 10px 10px 0 0;
    padding: 3px;
}

.jvectormap-legend-cnt-h .jvectormap-legend-tick {
    width: 40px;
}

.jvectormap-legend-cnt-h .jvectormap-legend-tick-sample {
    height: 15px;
}

.jvectormap-legend-cnt-v .jvectormap-legend-tick-sample {
    height: 20px;
    width: 20px;
    display: inline-block;
    vertical-align: middle;
}

.jvectormap-legend-tick-text {
    font-size: 12px;
}

.jvectormap-legend-cnt-h .jvectormap-legend-tick-text {
    text-align: center;
}

.jvectormap-legend-cnt-v .jvectormap-legend-tick-text {
    display: inline-block;
    vertical-align: middle;
    line-height: 20px;
    padding-left: 3px;
}
