# Supplementary material for: Development of a computer-aided design software for the quantitative evaluation of aesthetic damage
Source: PLoS One. 2019 Dec 18;14(12):e0226322. doi: 10.1371/journal.pone.0226322 (PMC6919621; doi:10.1371/journal.pone.0226322)
Supplement: S1 Code site — 1. (ZIP) [file pone.0226322.s001.zip › [EESC_jr][Projeto]Relatorio_07_21/painel/error_log]

[05-Feb-2017 20:43:06 UTC] PHP Notice:  Undefined variable: conn in /home/danoesteticadmin/public_html/painel/auth.php on line 8
[05-Feb-2017 20:43:06 UTC] PHP Fatal error:  Call to a member function query() on null in /home/danoesteticadmin/public_html/painel/auth.php on line 8
[05-Feb-2017 20:45:14 UTC] PHP Notice:  Undefined variable: conn in /home/danoesteticadmin/public_html/painel/auth.php on line 8
[05-Feb-2017 20:45:14 UTC] PHP Fatal error:  Call to a member function query() on null in /home/danoesteticadmin/public_html/painel/auth.php on line 8
[05-Feb-2017 20:45:37 UTC] PHP Notice:  Undefined variable: conn in /home/danoesteticadmin/public_html/painel/auth.php on line 8
[05-Feb-2017 20:45:37 UTC] PHP Fatal error:  Call to a member function query() on null in /home/danoesteticadmin/public_html/painel/auth.php on line 8
[06-Feb-2017 11:56:04 UTC] PHP Notice:  Undefined variable: conn in /home/danoesteticadmin/public_html/painel/auth.php on line 8
[06-Feb-2017 11:56:04 UTC] PHP Fatal error:  Call to a member function query() on null in /home/danoesteticadmin/public_html/painel/auth.php on line 8
[06-Feb-2017 23:26:44 UTC] PHP Notice:  Undefined variable: conn in /home/danoesteticadmin/public_html/painel/auth.php on line 8
[06-Feb-2017 23:26:44 UTC] PHP Fatal error:  Call to a member function query() on null in /home/danoesteticadmin/public_html/painel/auth.php on line 8
[07-Feb-2017 22:18:15 UTC] PHP Notice:  Undefined variable: conn in /home/danoesteticadmin/public_html/painel/auth.php on line 8
[07-Feb-2017 22:18:15 UTC] PHP Fatal error:  Call to a member function query() on null in /home/danoesteticadmin/public_html/painel/auth.php on line 8
[10-Feb-2017 22:59:39 UTC] PHP Notice:  Undefined variable: conn in /home/danoesteticadmin/public_html/painel/auth.php on line 8
[10-Feb-2017 22:59:39 UTC] PHP Fatal error:  Call to a member function query() on null in /home/danoesteticadmin/public_html/painel/auth.php on line 8
[16-Feb-2017 03:29:02 UTC] PHP Notice:  Undefined index: usr in /home/danoesteticadmin/public_html/painel/auth.php on line 22
[16-Feb-2017 09:33:47 UTC] PHP Notice:  Undefined index: usr in /home/danoesteticadmin/public_html/painel/auth.php on line 22
[16-Feb-2017 09:39:16 UTC] PHP Notice:  Undefined index: observations in /home/danoesteticadmin/public_html/painel/new_report_save.php on line 36
[16-Feb-2017 09:39:16 UTC] PHP Notice:  Undefined index: lesion_nature_1 in /home/danoesteticadmin/public_html/painel/new_report_save.php on line 41
[16-Feb-2017 09:39:16 UTC] PHP Notice:  Undefined index: lesion_nature_2 in /home/danoesteticadmin/public_html/painel/new_report_save.php on line 41
[16-Feb-2017 09:39:16 UTC] PHP Notice:  Undefined variable: lesion_nature in /home/danoesteticadmin/public_html/painel/new_report_save.php on line 44
[16-Feb-2017 09:39:16 UTC] PHP Notice:  Undefined index: lesion_nature_4 in /home/danoesteticadmin/public_html/painel/new_report_save.php on line 41
[16-Feb-2017 09:39:16 UTC] PHP Notice:  Undefined index: lesion_nature_5 in /home/danoesteticadmin/public_html/painel/new_report_save.php on line 41
[16-Feb-2017 09:39:16 UTC] PHP Notice:  Undefined index: lesion_nature_6 in /home/danoesteticadmin/public_html/painel/new_report_save.php on line 41
[16-Feb-2017 09:39:16 UTC] PHP Notice:  Undefined index: lesion_nature_7 in /home/danoesteticadmin/public_html/painel/new_report_save.php on line 41
[16-Feb-2017 09:39:16 UTC] PHP Notice:  Undefined index: lesion_region_1 in /home/danoesteticadmin/public_html/painel/new_report_save.php on line 55
[16-Feb-2017 09:39:16 UTC] PHP Notice:  Undefined index: lesion_region_2 in /home/danoesteticadmin/public_html/painel/new_report_save.php on line 55
[16-Feb-2017 09:39:16 UTC] PHP Notice:  Undefined variable: lesion_region in /home/danoesteticadmin/public_html/painel/new_report_save.php on line 58
[16-Feb-2017 09:39:16 UTC] PHP Notice:  Undefined index: lesion_region_4 in /home/danoesteticadmin/public_html/painel/new_report_save.php on line 55
[16-Feb-2017 09:39:16 UTC] PHP Notice:  Undefined index: lesion_region_6 in /home/danoesteticadmin/public_html/painel/new_report_save.php on line 55
[16-Feb-2017 09:39:16 UTC] PHP Notice:  Undefined index: lesion_region_7 in /home/danoesteticadmin/public_html/painel/new_report_save.php on line 55
[16-Feb-2017 09:39:16 UTC] PHP Notice:  Undefined index: lesion_region_8 in /home/danoesteticadmin/public_html/painel/new_report_save.php on line 55
[16-Feb-2017 09:39:16 UTC] PHP Notice:  Undefined index: lesion_region_9 in /home/danoesteticadmin/public_html/painel/new_report_save.php on line 55
[16-Feb-2017 09:39:16 UTC] PHP Notice:  Undefined index: lesion_region_10 in /home/danoesteticadmin/public_html/painel/new_report_save.php on line 55
[16-Feb-2017 09:39:16 UTC] PHP Notice:  Undefined index: lesion_region_11 in /home/danoesteticadmin/public_html/painel/new_report_save.php on line 55
[16-Feb-2017 09:39:16 UTC] PHP Notice:  Undefined index: lesion_region_12 in /home/danoesteticadmin/public_html/painel/new_report_save.php on line 55
[16-Feb-2017 09:39:16 UTC] PHP Notice:  Undefined index: lesion_region_13 in /home/danoesteticadmin/public_html/painel/new_report_save.php on line 55
[16-Feb-2017 09:39:16 UTC] PHP Notice:  Undefined index: lesion_region_14 in /home/danoesteticadmin/public_html/painel/new_report_save.php on line 55
[16-Feb-2017 09:39:16 UTC] PHP Notice:  Undefined index: lesion_region_15 in /home/danoesteticadmin/public_html/painel/new_report_save.php on line 55
[16-Feb-2017 09:39:16 UTC] PHP Notice:  Undefined index: lesion_region_16 in /home/danoesteticadmin/public_html/painel/new_report_save.php on line 55
[16-Feb-2017 09:39:16 UTC] PHP Notice:  Undefined index: lesion_region_17 in /home/danoesteticadmin/public_html/painel/new_report_save.php on line 55
[16-Feb-2017 09:39:16 UTC] PHP Notice:  Undefined index: lesion_region_18 in /home/danoesteticadmin/public_html/painel/new_report_save.php on line 55
[16-Feb-2017 09:39:16 UTC] PHP Notice:  Undefined index: lesion_region_19 in /home/danoesteticadmin/public_html/painel/new_report_save.php on line 55
[16-Feb-2017 09:39:16 UTC] PHP Notice:  Undefined index: lesion_region_20 in /home/danoesteticadmin/public_html/painel/new_report_save.php on line 55
[16-Feb-2017 09:39:16 UTC] PHP Notice:  Undefined index: lesion_side_1 in /home/danoesteticadmin/public_html/painel/new_report_save.php on line 66
[16-Feb-2017 09:39:16 UTC] PHP Notice:  Undefined index: lesion_side_2 in /home/danoesteticadmin/public_html/painel/new_report_save.php on line 66
[16-Feb-2017 09:39:16 UTC] PHP Notice:  Undefined variable: lesion_side in /home/danoesteticadmin/public_html/painel/new_report_save.php on line 69
[16-Feb-2017 09:39:16 UTC] PHP Notice:  Undefined variable: lesion_repercution in /home/danoesteticadmin/public_html/painel/new_report_save.php on line 92
[16-Feb-2017 09:39:16 UTC] PHP Notice:  Undefined index: lesion_repercution_4 in /home/danoesteticadmin/public_html/painel/new_report_save.php on line 89
[16-Feb-2017 09:39:16 UTC] PHP Notice:  Undefined index: lesion_repercution_5 in /home/danoesteticadmin/public_html/painel/new_report_save.php on line 89
[16-Feb-2017 09:39:16 UTC] PHP Notice:  Undefined index: lesion_repercution_6 in /home/danoesteticadmin/public_html/painel/new_report_save.php on line 89
[16-Feb-2017 09:39:16 UTC] PHP Notice:  Undefined variable: Score in /home/danoesteticadmin/public_html/painel/new_report_save.php on line 106
[16-Feb-2017 07:40:08 Brazil/East] PHP Notice:  Undefined index: letterhead in /home/danoesteticadmin/public_html/painel/new_report_save2.php on line 17
[16-Feb-2017 12:02:30 UTC] PHP Notice:  Undefined index: usr in /home/danoesteticadmin/public_html/painel/auth.php on line 22
[21-Feb-2017 15:18:20 UTC] PHP Notice:  Undefined index: usr in /home/danoesteticadmin/public_html/painel/auth.php on line 22
[21-Feb-2017 17:40:29 UTC] PHP Notice:  Undefined index: usr in /home/danoesteticadmin/public_html/painel/auth.php on line 22
[21-Feb-2017 17:58:15 UTC] PHP Notice:  Undefined index: observations in /home/danoesteticadmin/public_html/painel/new_report_save.php on line 36
[21-Feb-2017 17:58:15 UTC] PHP Notice:  Undefined index: lesion_nature_1 in /home/danoesteticadmin/public_html/painel/new_report_save.php on line 41
[21-Feb-2017 17:58:15 UTC] PHP Notice:  Undefined index: lesion_nature_2 in /home/danoesteticadmin/public_html/painel/new_report_save.php on line 41
[21-Feb-2017 17:58:15 UTC] PHP Notice:  Undefined index: lesion_nature_3 in /home/danoesteticadmin/public_html/painel/new_report_save.php on line 41
[21-Feb-2017 17:58:15 UTC] PHP Notice:  Undefined variable: lesion_nature in /home/danoesteticadmin/public_html/painel/new_report_save.php on line 44
[21-Feb-2017 17:58:15 UTC] PHP Notice:  Undefined index: lesion_nature_5 in /home/danoesteticadmin/public_html/painel/new_report_save.php on line 41
[21-Feb-2017 17:58:15 UTC] PHP Notice:  Undefined index: lesion_nature_6 in /home/danoesteticadmin/public_html/painel/new_report_save.php on line 41
[21-Feb-2017 17:58:15 UTC] PHP Notice:  Undefined index: lesion_nature_7 in /home/danoesteticadmin/public_html/painel/new_report_save.php on line 41
[21-Feb-2017 17:58:15 UTC] PHP Notice:  Undefined variable: lesion_region in /home/danoesteticadmin/public_html/painel/new_report_save.php on line 58
[21-Feb-2017 17:58:15 UTC] PHP Notice:  Undefined index: lesion_region_2 in /home/danoesteticadmin/public_html/painel/new_report_save.php on line 55
[21-Feb-2017 17:58:15 UTC] PHP Notice:  Undefined index: lesion_region_3 in /home/danoesteticadmin/public_html/painel/new_report_save.php on line 55
[21-Feb-2017 17:58:15 UTC] PHP Notice:  Undefined index: lesion_region_5 in /home/danoesteticadmin/public_html/painel/new_report_save.php on line 55
[21-Feb-2017 17:58:15 UTC] PHP Notice:  Undefined index: lesion_region_6 in /home/danoesteticadmin/public_html/painel/new_report_save.php on line 55
[21-Feb-2017 17:58:15 UTC] PHP Notice:  Undefined index: lesion_region_10 in /home/danoesteticadmin/public_html/painel/new_report_save.php on line 55
[21-Feb-2017 17:58:15 UTC] PHP Notice:  Undefined index: lesion_region_11 in /home/danoesteticadmin/public_html/painel/new_report_save.php on line 55
[21-Feb-2017 17:58:15 UTC] PHP Notice:  Undefined index: lesion_region_12 in /home/danoesteticadmin/public_html/painel/new_report_save.php on line 55
[21-Feb-2017 17:58:15 UTC] PHP Notice:  Undefined index: lesion_region_13 in /home/danoesteticadmin/public_html/painel/new_report_save.php on line 55
[21-Feb-2017 17:58:15 UTC] PHP Notice:  Undefined index: lesion_region_14 in /home/danoesteticadmin/public_html/painel/new_report_save.php on line 55
[21-Feb-2017 17:58:15 UTC] PHP Notice:  Undefined index: lesion_region_15 in /home/danoesteticadmin/public_html/painel/new_report_save.php on line 55
[21-Feb-2017 17:58:15 UTC] PHP Notice:  Undefined index: lesion_region_16 in /home/danoesteticadmin/public_html/painel/new_report_save.php on line 55
[21-Feb-2017 17:58:15 UTC] PHP Notice:  Undefined index: lesion_region_17 in /home/danoesteticadmin/public_html/painel/new_report_save.php on line 55
[21-Feb-2017 17:58:15 UTC] PHP Notice:  Undefined index: lesion_region_18 in /home/danoesteticadmin/public_html/painel/new_report_save.php on line 55
[21-Feb-2017 17:58:15 UTC] PHP Notice:  Undefined index: lesion_region_19 in /home/danoesteticadmin/public_html/painel/new_report_save.php on line 55
[21-Feb-2017 17:58:15 UTC] PHP Notice:  Undefined index: lesion_region_20 in /home/danoesteticadmin/public_html/painel/new_report_save.php on line 55
[21-Feb-2017 17:58:15 UTC] PHP Notice:  Undefined index: lesion_side_1 in /home/danoesteticadmin/public_html/painel/new_report_save.php on line 66
[21-Feb-2017 17:58:15 UTC] PHP Notice:  Undefined index: lesion_side_2 in /home/danoesteticadmin/public_html/painel/new_report_save.php on line 66
[21-Feb-2017 17:58:15 UTC] PHP Notice:  Undefined variable: lesion_side in /home/danoesteticadmin/public_html/painel/new_report_save.php on line 69
[21-Feb-2017 17:58:15 UTC] PHP Notice:  Undefined index: lesion_side_4 in /home/danoesteticadmin/public_html/painel/new_report_save.php on line 66
[21-Feb-2017 17:58:15 UTC] PHP Notice:  Undefined variable: lesion_repercution in /home/danoesteticadmin/public_html/painel/new_report_save.php on line 92
[21-Feb-2017 17:58:15 UTC] PHP Notice:  Undefined index: lesion_repercution_2 in /home/danoesteticadmin/public_html/painel/new_report_save.php on line 89
[21-Feb-2017 17:58:15 UTC] PHP Notice:  Undefined index: lesion_repercution_4 in /home/danoesteticadmin/public_html/painel/new_report_save.php on line 89
[21-Feb-2017 17:58:15 UTC] PHP Notice:  Undefined index: lesion_repercution_5 in /home/danoesteticadmin/public_html/painel/new_report_save.php on line 89
[21-Feb-2017 17:58:15 UTC] PHP Notice:  Undefined index: lesion_repercution_6 in /home/danoesteticadmin/public_html/painel/new_report_save.php on line 89
[21-Feb-2017 17:58:15 UTC] PHP Notice:  Undefined variable: Score in /home/danoesteticadmin/public_html/painel/new_report_save.php on line 106
[21-Feb-2017 17:59:19 UTC] PHP Notice:  Undefined index: observations in /home/danoesteticadmin/public_html/painel/new_report_save.php on line 36
[21-Feb-2017 17:59:19 UTC] PHP Notice:  Undefined index: lesion_nature_1 in /home/danoesteticadmin/public_html/painel/new_report_save.php on line 41
[21-Feb-2017 17:59:19 UTC] PHP Notice:  Undefined index: lesion_nature_2 in /home/danoesteticadmin/public_html/painel/new_report_save.php on line 41
[21-Feb-2017 17:59:19 UTC] PHP Notice:  Undefined index: lesion_nature_3 in /home/danoesteticadmin/public_html/painel/new_report_save.php on line 41
[21-Feb-2017 17:59:19 UTC] PHP Notice:  Undefined variable: lesion_nature in /home/danoesteticadmin/public_html/painel/new_report_save.php on line 44
[21-Feb-2017 17:59:19 UTC] PHP Notice:  Undefined index: lesion_nature_5 in /home/danoesteticadmin/public_html/painel/new_report_save.php on line 41
[21-Feb-2017 17:59:19 UTC] PHP Notice:  Undefined index: lesion_nature_6 in /home/danoesteticadmin/public_html/painel/new_report_save.php on line 41
[21-Feb-2017 17:59:19 UTC] PHP Notice:  Undefined index: lesion_nature_7 in /home/danoesteticadmin/public_html/painel/new_report_save.php on line 41
[21-Feb-2017 17:59:19 UTC] PHP Notice:  Undefined variable: lesion_region in /home/danoesteticadmin/public_html/painel/new_report_save.php on line 58
[21-Feb-2017 17:59:19 UTC] PHP Notice:  Undefined index: lesion_region_2 in /home/danoesteticadmin/public_html/painel/new_report_save.php on line 55
[21-Feb-2017 17:59:19 UTC] PHP Notice:  Undefined index: lesion_region_3 in /home/danoesteticadmin/public_html/painel/new_report_save.php on line 55
[21-Feb-2017 17:59:19 UTC] PHP Notice:  Undefined index: lesion_region_5 in /home/danoesteticadmin/public_html/painel/new_report_save.php on line 55
[21-Feb-2017 17:59:19 UTC] PHP Notice:  Undefined index: lesion_region_6 in /home/danoesteticadmin/public_html/painel/new_report_save.php on line 55
[21-Feb-2017 17:59:19 UTC] PHP Notice:  Undefined index: lesion_region_10 in /home/danoesteticadmin/public_html/painel/new_report_save.php on line 55
[21-Feb-2017 17:59:19 UTC] PHP Notice:  Undefined index: lesion_region_11 in /home/danoesteticadmin/public_html/painel/new_report_save.php on line 55
[21-Feb-2017 17:59:19 UTC] PHP Notice:  Undefined index: lesion_region_12 in /home/danoesteticadmin/public_html/painel/new_report_save.php on line 55
[21-Feb-2017 17:59:19 UTC] PHP Notice:  Undefined index: lesion_region_13 in /home/danoesteticadmin/public_html/painel/new_report_save.php on line 55
[21-Feb-2017 17:59:19 UTC] PHP Notice:  Undefined index: lesion_region_14 in /home/danoesteticadmin/public_html/painel/new_report_save.php on line 55
[21-Feb-2017 17:59:19 UTC] PHP Notice:  Undefined index: lesion_region_15 in /home/danoesteticadmin/public_html/painel/new_report_save.php on line 55
[21-Feb-2017 17:59:19 UTC] PHP Notice:  Undefined index: lesion_region_16 in /home/danoesteticadmin/public_html/painel/new_report_save.php on line 55
[21-Feb-2017 17:59:19 UTC] PHP Notice:  Undefined index: lesion_region_17 in /home/danoesteticadmin/public_html/painel/new_report_save.php on line 55
[21-Feb-2017 17:59:19 UTC] PHP Notice:  Undefined index: lesion_region_18 in /home/danoesteticadmin/public_html/painel/new_report_save.php on line 55
[21-Feb-2017 17:59:19 UTC] PHP Notice:  Undefined index: lesion_region_19 in /home/danoesteticadmin/public_html/painel/new_report_save.php on line 55
[21-Feb-2017 17:59:19 UTC] PHP Notice:  Undefined index: lesion_region_20 in /home/danoesteticadmin/public_html/painel/new_report_save.php on line 55
[21-Feb-2017 17:59:19 UTC] PHP Notice:  Undefined index: lesion_side_1 in /home/danoesteticadmin/public_html/painel/new_report_save.php on line 66
[21-Feb-2017 17:59:19 UTC] PHP Notice:  Undefined index: lesion_side_2 in /home/danoesteticadmin/public_html/painel/new_report_save.php on line 66
[21-Feb-2017 17:59:19 UTC] PHP Notice:  Undefined variable: lesion_side in /home/danoesteticadmin/public_html/painel/new_report_save.php on line 69
[21-Feb-2017 17:59:19 UTC] PHP Notice:  Undefined index: lesion_side_4 in /home/danoesteticadmin/public_html/painel/new_report_save.php on line 66
[21-Feb-2017 17:59:19 UTC] PHP Notice:  Undefined variable: lesion_repercution in /home/danoesteticadmin/public_html/painel/new_report_save.php on line 92
[21-Feb-2017 17:59:19 UTC] PHP Notice:  Undefined index: lesion_repercution_2 in /home/danoesteticadmin/public_html/painel/new_report_save.php on line 89
[21-Feb-2017 17:59:19 UTC] PHP Notice:  Undefined index: lesion_repercution_4 in /home/danoesteticadmin/public_html/painel/new_report_save.php on line 89
[21-Feb-2017 17:59:19 UTC] PHP Notice:  Undefined index: lesion_repercution_5 in /home/danoesteticadmin/public_html/painel/new_report_save.php on line 89
[21-Feb-2017 17:59:19 UTC] PHP Notice:  Undefined index: lesion_repercution_6 in /home/danoesteticadmin/public_html/painel/new_report_save.php on line 89
[21-Feb-2017 17:59:19 UTC] PHP Notice:  Undefined variable: Score in /home/danoesteticadmin/public_html/painel/new_report_save.php on line 106
[21-Feb-2017 18:00:15 UTC] PHP Notice:  Undefined index: observations in /home/danoesteticadmin/public_html/painel/new_report_save.php on line 36
[21-Feb-2017 18:00:15 UTC] PHP Notice:  Undefined index: lesion_nature_1 in /home/danoesteticadmin/public_html/painel/new_report_save.php on line 41
[21-Feb-2017 18:00:15 UTC] PHP Notice:  Undefined index: lesion_nature_2 in /home/danoesteticadmin/public_html/painel/new_report_save.php on line 41
[21-Feb-2017 18:00:15 UTC] PHP Notice:  Undefined index: lesion_nature_3 in /home/danoesteticadmin/public_html/painel/new_report_save.php on line 41
[21-Feb-2017 18:00:15 UTC] PHP Notice:  Undefined variable: lesion_nature in /home/danoesteticadmin/public_html/painel/new_report_save.php on line 44
[21-Feb-2017 18:00:15 UTC] PHP Notice:  Undefined index: lesion_nature_5 in /home/danoesteticadmin/public_html/painel/new_report_save.php on line 41
[21-Feb-2017 18:00:15 UTC] PHP Notice:  Undefined index: lesion_nature_6 in /home/danoesteticadmin/public_html/painel/new_report_save.php on line 41
[21-Feb-2017 18:00:15 UTC] PHP Notice:  Undefined index: lesion_nature_7 in /home/danoesteticadmin/public_html/painel/new_report_save.php on line 41
[21-Feb-2017 18:00:15 UTC] PHP Notice:  Undefined variable: lesion_region in /home/danoesteticadmin/public_html/painel/new_report_save.php on line 58
[21-Feb-2017 18:00:15 UTC] PHP Notice:  Undefined index: lesion_region_2 in /home/danoesteticadmin/public_html/painel/new_report_save.php on line 55
[21-Feb-2017 18:00:15 UTC] PHP Notice:  Undefined index: lesion_region_3 in /home/danoesteticadmin/public_html/painel/new_report_save.php on line 55
[21-Feb-2017 18:00:15 UTC] PHP Notice:  Undefined index: lesion_region_5 in /home/danoesteticadmin/public_html/painel/new_report_save.php on line 55
[21-Feb-2017 18:00:15 UTC] PHP Notice:  Undefined index: lesion_region_6 in /home/danoesteticadmin/public_html/painel/new_report_save.php on line 55
[21-Feb-2017 18:00:15 UTC] PHP Notice:  Undefined index: lesion_region_10 in /home/danoesteticadmin/public_html/painel/new_report_save.php on line 55
[21-Feb-2017 18:00:15 UTC] PHP Notice:  Undefined index: lesion_region_11 in /home/danoesteticadmin/public_html/painel/new_report_save.php on line 55
[21-Feb-2017 18:00:15 UTC] PHP Notice:  Undefined index: lesion_region_12 in /home/danoesteticadmin/public_html/painel/new_report_save.php on line 55
[21-Feb-2017 18:00:15 UTC] PHP Notice:  Undefined index: lesion_region_13 in /home/danoesteticadmin/public_html/painel/new_report_save.php on line 55
[21-Feb-2017 18:00:15 UTC] PHP Notice:  Undefined index: lesion_region_14 in /home/danoesteticadmin/public_html/painel/new_report_save.php on line 55
[21-Feb-2017 18:00:15 UTC] PHP Notice:  Undefined index: lesion_region_15 in /home/danoesteticadmin/public_html/painel/new_report_save.php on line 55
[21-Feb-2017 18:00:15 UTC] PHP Notice:  Undefined index: lesion_region_16 in /home/danoesteticadmin/public_html/painel/new_report_save.php on line 55
[21-Feb-2017 18:00:15 UTC] PHP Notice:  Undefined index: lesion_region_17 in /home/danoesteticadmin/public_html/painel/new_report_save.php on line 55
[21-Feb-2017 18:00:15 UTC] PHP Notice:  Undefined index: lesion_region_18 in /home/danoesteticadmin/public_html/painel/new_report_save.php on line 55
[21-Feb-2017 18:00:15 UTC] PHP Notice:  Undefined index: lesion_region_19 in /home/danoesteticadmin/public_html/painel/new_report_save.php on line 55
[21-Feb-2017 18:00:15 UTC] PHP Notice:  Undefined index: lesion_region_20 in /home/danoesteticadmin/public_html/painel/new_report_save.php on line 55
[21-Feb-2017 18:00:15 UTC] PHP Notice:  Undefined index: lesion_side_1 in /home/danoesteticadmin/public_html/painel/new_report_save.php on line 66
[21-Feb-2017 18:00:15 UTC] PHP Notice:  Undefined index: lesion_side_2 in /home/danoesteticadmin/public_html/painel/new_report_save.php on line 66
[21-Feb-2017 18:00:15 UTC] PHP Notice:  Undefined variable: lesion_side in /home/danoesteticadmin/public_html/painel/new_report_save.php on line 69
[21-Feb-2017 18:00:15 UTC] PHP Notice:  Undefined index: lesion_side_4 in /home/danoesteticadmin/public_html/painel/new_report_save.php on line 66
[21-Feb-2017 18:00:15 UTC] PHP Notice:  Undefined variable: lesion_repercution in /home/danoesteticadmin/public_html/painel/new_report_save.php on line 92
[21-Feb-2017 18:00:15 UTC] PHP Notice:  Undefined index: lesion_repercution_2 in /home/danoesteticadmin/public_html/painel/new_report_save.php on line 89
[21-Feb-2017 18:00:15 UTC] PHP Notice:  Undefined index: lesion_repercution_4 in /home/danoesteticadmin/public_html/painel/new_report_save.php on line 89
[21-Feb-2017 18:00:15 UTC] PHP Notice:  Undefined index: lesion_repercution_5 in /home/danoesteticadmin/public_html/painel/new_report_save.php on line 89
[21-Feb-2017 18:00:15 UTC] PHP Notice:  Undefined index: lesion_repercution_6 in /home/danoesteticadmin/public_html/painel/new_report_save.php on line 89
[21-Feb-2017 18:00:15 UTC] PHP Notice:  Undefined variable: Score in /home/danoesteticadmin/public_html/painel/new_report_save.php on line 106
[21-Feb-2017 18:01:11 UTC] PHP Notice:  Undefined index: observations in /home/danoesteticadmin/public_html/painel/new_report_save.php on line 36
[21-Feb-2017 18:01:11 UTC] PHP Notice:  Undefined index: lesion_nature_1 in /home/danoesteticadmin/public_html/painel/new_report_save.php on line 41
[21-Feb-2017 18:01:11 UTC] PHP Notice:  Undefined index: lesion_nature_2 in /home/danoesteticadmin/public_html/painel/new_report_save.php on line 41
[21-Feb-2017 18:01:11 UTC] PHP Notice:  Undefined index: lesion_nature_3 in /home/danoesteticadmin/public_html/painel/new_report_save.php on line 41
[21-Feb-2017 18:01:11 UTC] PHP Notice:  Undefined variable: lesion_nature in /home/danoesteticadmin/public_html/painel/new_report_save.php on line 44
[21-Feb-2017 18:01:11 UTC] PHP Notice:  Undefined index: lesion_nature_5 in /home/danoesteticadmin/public_html/painel/new_report_save.php on line 41
[21-Feb-2017 18:01:11 UTC] PHP Notice:  Undefined index: lesion_nature_6 in /home/danoesteticadmin/public_html/painel/new_report_save.php on line 41
[21-Feb-2017 18:01:11 UTC] PHP Notice:  Undefined index: lesion_nature_7 in /home/danoesteticadmin/public_html/painel/new_report_save.php on line 41
[21-Feb-2017 18:01:11 UTC] PHP Notice:  Undefined variable: lesion_region in /home/danoesteticadmin/public_html/painel/new_report_save.php on line 58
[21-Feb-2017 18:01:11 UTC] PHP Notice:  Undefined index: lesion_region_2 in /home/danoesteticadmin/public_html/painel/new_report_save.php on line 55
[21-Feb-2017 18:01:11 UTC] PHP Notice:  Undefined index: lesion_region_3 in /home/danoesteticadmin/public_html/painel/new_report_save.php on line 55
[21-Feb-2017 18:01:11 UTC] PHP Notice:  Undefined index: lesion_region_5 in /home/danoesteticadmin/public_html/painel/new_report_save.php on line 55
[21-Feb-2017 18:01:11 UTC] PHP Notice:  Undefined index: lesion_region_6 in /home/danoesteticadmin/public_html/painel/new_report_save.php on line 55
[21-Feb-2017 18:01:11 UTC] PHP Notice:  Undefined index: lesion_region_10 in /home/danoesteticadmin/public_html/painel/new_report_save.php on line 55
[21-Feb-2017 18:01:11 UTC] PHP Notice:  Undefined index: lesion_region_11 in /home/danoesteticadmin/public_html/painel/new_report_save.php on line 55
[21-Feb-2017 18:01:11 UTC] PHP Notice:  Undefined index: lesion_region_12 in /home/danoesteticadmin/public_html/painel/new_report_save.php on line 55
[21-Feb-2017 18:01:11 UTC] PHP Notice:  Undefined index: lesion_region_13 in /home/danoesteticadmin/public_html/painel/new_report_save.php on line 55
[21-Feb-2017 18:01:11 UTC] PHP Notice:  Undefined index: lesion_region_14 in /home/danoesteticadmin/public_html/painel/new_report_save.php on line 55
[21-Feb-2017 18:01:11 UTC] PHP Notice:  Undefined index: lesion_region_15 in /home/danoesteticadmin/public_html/painel/new_report_save.php on line 55
[21-Feb-2017 18:01:11 UTC] PHP Notice:  Undefined index: lesion_region_16 in /home/danoesteticadmin/public_html/painel/new_report_save.php on line 55
[21-Feb-2017 18:01:11 UTC] PHP Notice:  Undefined index: lesion_region_17 in /home/danoesteticadmin/public_html/painel/new_report_save.php on line 55
[21-Feb-2017 18:01:11 UTC] PHP Notice:  Undefined index: lesion_region_18 in /home/danoesteticadmin/public_html/painel/new_report_save.php on line 55
[21-Feb-2017 18:01:11 UTC] PHP Notice:  Undefined index: lesion_region_19 in /home/danoesteticadmin/public_html/painel/new_report_save.php on line 55
[21-Feb-2017 18:01:11 UTC] PHP Notice:  Undefined index: lesion_region_20 in /home/danoesteticadmin/public_html/painel/new_report_save.php on line 55
[21-Feb-2017 18:01:11 UTC] PHP Notice:  Undefined index: lesion_side_1 in /home/danoesteticadmin/public_html/painel/new_report_save.php on line 66
[21-Feb-2017 18:01:11 UTC] PHP Notice:  Undefined index: lesion_side_2 in /home/danoesteticadmin/public_html/painel/new_report_save.php on line 66
[21-Feb-2017 18:01:11 UTC] PHP Notice:  Undefined variable: lesion_side in /home/danoesteticadmin/public_html/painel/new_report_save.php on line 69
[21-Feb-2017 18:01:11 UTC] PHP Notice:  Undefined index: lesion_side_4 in /home/danoesteticadmin/public_html/painel/new_report_save.php on line 66
[21-Feb-2017 18:01:11 UTC] PHP Notice:  Undefined variable: lesion_repercution in /home/danoesteticadmin/public_html/painel/new_report_save.php on line 92
[21-Feb-2017 18:01:11 UTC] PHP Notice:  Undefined index: lesion_repercution_2 in /home/danoesteticadmin/public_html/painel/new_report_save.php on line 89
[21-Feb-2017 18:01:11 UTC] PHP Notice:  Undefined index: lesion_repercution_4 in /home/danoesteticadmin/public_html/painel/new_report_save.php on line 89
[21-Feb-2017 18:01:11 UTC] PHP Notice:  Undefined index: lesion_repercution_5 in /home/danoesteticadmin/public_html/painel/new_report_save.php on line 89
[21-Feb-2017 18:01:11 UTC] PHP Notice:  Undefined index: lesion_repercution_6 in /home/danoesteticadmin/public_html/painel/new_report_save.php on line 89
[21-Feb-2017 18:01:11 UTC] PHP Notice:  Undefined variable: Score in /home/danoesteticadmin/public_html/painel/new_report_save.php on line 106
[21-Feb-2017 18:02:00 UTC] PHP Notice:  Undefined index: observations in /home/danoesteticadmin/public_html/painel/new_report_save.php on line 36
[21-Feb-2017 18:02:00 UTC] PHP Notice:  Undefined index: lesion_nature_1 in /home/danoesteticadmin/public_html/painel/new_report_save.php on line 41
[21-Feb-2017 18:02:00 UTC] PHP Notice:  Undefined index: lesion_nature_2 in /home/danoesteticadmin/public_html/painel/new_report_save.php on line 41
[21-Feb-2017 18:02:00 UTC] PHP Notice:  Undefined index: lesion_nature_3 in /home/danoesteticadmin/public_html/painel/new_report_save.php on line 41
[21-Feb-2017 18:02:00 UTC] PHP Notice:  Undefined variable: lesion_nature in /home/danoesteticadmin/public_html/painel/new_report_save.php on line 44
[21-Feb-2017 18:02:00 UTC] PHP Notice:  Undefined index: lesion_nature_5 in /home/danoesteticadmin/public_html/painel/new_report_save.php on line 41
[21-Feb-2017 18:02:00 UTC] PHP Notice:  Undefined index: lesion_nature_6 in /home/danoesteticadmin/public_html/painel/new_report_save.php on line 41
[21-Feb-2017 18:02:00 UTC] PHP Notice:  Undefined index: lesion_nature_7 in /home/danoesteticadmin/public_html/painel/new_report_save.php on line 41
[21-Feb-2017 18:02:00 UTC] PHP Notice:  Undefined variable: lesion_region in /home/danoesteticadmin/public_html/painel/new_report_save.php on line 58
[21-Feb-2017 18:02:00 UTC] PHP Notice:  Undefined index: lesion_region_2 in /home/danoesteticadmin/public_html/painel/new_report_save.php on line 55
[21-Feb-2017 18:02:00 UTC] PHP Notice:  Undefined index: lesion_region_3 in /home/danoesteticadmin/public_html/painel/new_report_save.php on line 55
[21-Feb-2017 18:02:00 UTC] PHP Notice:  Undefined index: lesion_region_5 in /home/danoesteticadmin/public_html/painel/new_report_save.php on line 55
[21-Feb-2017 18:02:00 UTC] PHP Notice:  Undefined index: lesion_region_6 in /home/danoesteticadmin/public_html/painel/new_report_save.php on line 55
[21-Feb-2017 18:02:00 UTC] PHP Notice:  Undefined index: lesion_region_10 in /home/danoesteticadmin/public_html/painel/new_report_save.php on line 55
[21-Feb-2017 18:02:00 UTC] PHP Notice:  Undefined index: lesion_region_11 in /home/danoesteticadmin/public_html/painel/new_report_save.php on line 55
[21-Feb-2017 18:02:00 UTC] PHP Notice:  Undefined index: lesion_region_12 in /home/danoesteticadmin/public_html/painel/new_report_save.php on line 55
[21-Feb-2017 18:02:00 UTC] PHP Notice:  Undefined index: lesion_region_13 in /home/danoesteticadmin/public_html/painel/new_report_save.php on line 55
[21-Feb-2017 18:02:00 UTC] PHP Notice:  Undefined index: lesion_region_14 in /home/danoesteticadmin/public_html/painel/new_report_save.php on line 55
[21-Feb-2017 18:02:00 UTC] PHP Notice:  Undefined index: lesion_region_15 in /home/danoesteticadmin/public_html/painel/new_report_save.php on line 55
[21-Feb-2017 18:02:00 UTC] PHP Notice:  Undefined index: lesion_region_16 in /home/danoesteticadmin/public_html/painel/new_report_save.php on line 55
[21-Feb-2017 18:02:00 UTC] PHP Notice:  Undefined index: lesion_region_17 in /home/danoesteticadmin/public_html/painel/new_report_save.php on line 55
[21-Feb-2017 18:02:00 UTC] PHP Notice:  Undefined index: lesion_region_18 in /home/danoesteticadmin/public_html/painel/new_report_save.php on line 55
[21-Feb-2017 18:02:00 UTC] PHP Notice:  Undefined index: lesion_region_19 in /home/danoesteticadmin/public_html/painel/new_report_save.php on line 55
[21-Feb-2017 18:02:00 UTC] PHP Notice:  Undefined index: lesion_region_20 in /home/danoesteticadmin/public_html/painel/new_report_save.php on line 55
[21-Feb-2017 18:02:00 UTC] PHP Notice:  Undefined index: lesion_side_1 in /home/danoesteticadmin/public_html/painel/new_report_save.php on line 66
[21-Feb-2017 18:02:00 UTC] PHP Notice:  Undefined index: lesion_side_2 in /home/danoesteticadmin/public_html/painel/new_report_save.php on line 66
[21-Feb-2017 18:02:00 UTC] PHP Notice:  Undefined variable: lesion_side in /home/danoesteticadmin/public_html/painel/new_report_save.php on line 69
[21-Feb-2017 18:02:00 UTC] PHP Notice:  Undefined index: lesion_side_4 in /home/danoesteticadmin/public_html/painel/new_report_save.php on line 66
[21-Feb-2017 18:02:00 UTC] PHP Notice:  Undefined variable: lesion_repercution in /home/danoesteticadmin/public_html/painel/new_report_save.php on line 92
[21-Feb-2017 18:02:00 UTC] PHP Notice:  Undefined index: lesion_repercution_2 in /home/danoesteticadmin/public_html/painel/new_report_save.php on line 89
[21-Feb-2017 18:02:00 UTC] PHP Notice:  Undefined index: lesion_repercution_4 in /home/danoesteticadmin/public_html/painel/new_report_save.php on line 89
[21-Feb-2017 18:02:00 UTC] PHP Notice:  Undefined index: lesion_repercution_5 in /home/danoesteticadmin/public_html/painel/new_report_save.php on line 89
[21-Feb-2017 18:02:00 UTC] PHP Notice:  Undefined index: lesion_repercution_6 in /home/danoesteticadmin/public_html/painel/new_report_save.php on line 89
[21-Feb-2017 18:02:00 UTC] PHP Notice:  Undefined variable: Score in /home/danoesteticadmin/public_html/painel/new_report_save.php on line 106
[21-Feb-2017 15:02:51 Brazil/East] PHP Notice:  Undefined index: final_text in /home/danoesteticadmin/public_html/painel/new_report_save2.php on line 12
[21-Feb-2017 15:02:51 Brazil/East] PHP Notice:  Undefined index: letterhead in /home/danoesteticadmin/public_html/painel/new_report_save2.php on line 17
[21-Feb-2017 15:02:51 Brazil/East] PHP Notice:  Undefined offset: 1 in /home/danoesteticadmin/public_html/painel/new_report_save2.php on line 208
[21-Feb-2017 15:02:52 Brazil/East] PHP Warning:  file_put_contents(../reports/5/2017.02.21/15:02:51/report.pdf): failed to open stream: No such file or directory in /home/danoesteticadmin/public_html/painel/fpdf.php on line 1021
[21-Feb-2017 15:02:52 Brazil/East] PHP Fatal error:  Uncaught exception 'Exception' with message 'FPDF error: Unable to create output file: ../reports/5/2017.02.21/15:02:51/report.pdf' in /home/danoesteticadmin/public_html/painel/fpdf.php:271
Stack trace:
#0 /home/danoesteticadmin/public_html/painel/fpdf.php(1022): FPDF->Error('Unable to creat...')
#1 /home/danoesteticadmin/public_html/painel/new_report_save2.php(209): FPDF->Output('F', '../reports/5/20...')
#2 {main}
  thrown in /home/danoesteticadmin/public_html/painel/fpdf.php on line 271
[21-Feb-2017 15:02:54 Brazil/East] PHP Notice:  Undefined index: final_text in /home/danoesteticadmin/public_html/painel/new_report_save2.php on line 12
[21-Feb-2017 15:02:54 Brazil/East] PHP Notice:  Undefined index: letterhead in /home/danoesteticadmin/public_html/painel/new_report_save2.php on line 17
[21-Feb-2017 15:02:54 Brazil/East] PHP Notice:  Undefined offset: 1 in /home/danoesteticadmin/public_html/painel/new_report_save2.php on line 208
[21-Feb-2017 15:02:54 Brazil/East] PHP Warning:  file_put_contents(../reports/5/2017.02.21/15:02:54/report.pdf): failed to open stream: No such file or directory in /home/danoesteticadmin/public_html/painel/fpdf.php on line 1021
[21-Feb-2017 15:02:54 Brazil/East] PHP Fatal error:  Uncaught exception 'Exception' with message 'FPDF error: Unable to create output file: ../reports/5/2017.02.21/15:02:54/report.pdf' in /home/danoesteticadmin/public_html/painel/fpdf.php:271
Stack trace:
#0 /home/danoesteticadmin/public_html/painel/fpdf.php(1022): FPDF->Error('Unable to creat...')
#1 /home/danoesteticadmin/public_html/painel/new_report_save2.php(209): FPDF->Output('F', '../reports/5/20...')
#2 {main}
  thrown in /home/danoesteticadmin/public_html/painel/fpdf.php on line 271
[21-Feb-2017 18:06:05 UTC] PHP Notice:  Undefined index: observations in /home/danoesteticadmin/public_html/painel/new_report_save.php on line 36
[21-Feb-2017 18:06:05 UTC] PHP Notice:  Undefined index: lesion_nature_1 in /home/danoesteticadmin/public_html/painel/new_report_save.php on line 41
[21-Feb-2017 18:06:05 UTC] PHP Notice:  Undefined index: lesion_nature_2 in /home/danoesteticadmin/public_html/painel/new_report_save.php on line 41
[21-Feb-2017 18:06:05 UTC] PHP Notice:  Undefined index: lesion_nature_3 in /home/danoesteticadmin/public_html/painel/new_report_save.php on line 41
[21-Feb-2017 18:06:05 UTC] PHP Notice:  Undefined variable: lesion_nature in /home/danoesteticadmin/public_html/painel/new_report_save.php on line 44
[21-Feb-2017 18:06:05 UTC] PHP Notice:  Undefined index: lesion_nature_5 in /home/danoesteticadmin/public_html/painel/new_report_save.php on line 41
[21-Feb-2017 18:06:05 UTC] PHP Notice:  Undefined index: lesion_nature_6 in /home/danoesteticadmin/public_html/painel/new_report_save.php on line 41
[21-Feb-2017 18:06:05 UTC] PHP Notice:  Undefined index: lesion_nature_7 in /home/danoesteticadmin/public_html/painel/new_report_save.php on line 41
[21-Feb-2017 18:06:05 UTC] PHP Notice:  Undefined variable: lesion_region in /home/danoesteticadmin/public_html/painel/new_report_save.php on line 58
[21-Feb-2017 18:06:05 UTC] PHP Notice:  Undefined index: lesion_region_2 in /home/danoesteticadmin/public_html/painel/new_report_save.php on line 55
[21-Feb-2017 18:06:05 UTC] PHP Notice:  Undefined index: lesion_region_3 in /home/danoesteticadmin/public_html/painel/new_report_save.php on line 55
[21-Feb-2017 18:06:05 UTC] PHP Notice:  Undefined index: lesion_region_5 in /home/danoesteticadmin/public_html/painel/new_report_save.php on line 55
[21-Feb-2017 18:06:05 UTC] PHP Notice:  Undefined index: lesion_region_6 in /home/danoesteticadmin/public_html/painel/new_report_save.php on line 55
[21-Feb-2017 18:06:05 UTC] PHP Notice:  Undefined index: lesion_region_10 in /home/danoesteticadmin/public_html/painel/new_report_save.php on line 55
[21-Feb-2017 18:06:05 UTC] PHP Notice:  Undefined index: lesion_region_11 in /home/danoesteticadmin/public_html/painel/new_report_save.php on line 55
[21-Feb-2017 18:06:05 UTC] PHP Notice:  Undefined index: lesion_region_12 in /home/danoesteticadmin/public_html/painel/new_report_save.php on line 55
[21-Feb-2017 18:06:05 UTC] PHP Notice:  Undefined index: lesion_region_13 in /home/danoesteticadmin/public_html/painel/new_report_save.php on line 55
[21-Feb-2017 18:06:05 UTC] PHP Notice:  Undefined index: lesion_region_14 in /home/danoesteticadmin/public_html/painel/new_report_save.php on line 55
[21-Feb-2017 18:06:05 UTC] PHP Notice:  Undefined index: lesion_region_15 in /home/danoesteticadmin/public_html/painel/new_report_save.php on line 55
[21-Feb-2017 18:06:05 UTC] PHP Notice:  Undefined index: lesion_region_16 in /home/danoesteticadmin/public_html/painel/new_report_save.php on line 55
[21-Feb-2017 18:06:05 UTC] PHP Notice:  Undefined index: lesion_region_17 in /home/danoesteticadmin/public_html/painel/new_report_save.php on line 55
[21-Feb-2017 18:06:05 UTC] PHP Notice:  Undefined index: lesion_region_18 in /home/danoesteticadmin/public_html/painel/new_report_save.php on line 55
[21-Feb-2017 18:06:05 UTC] PHP Notice:  Undefined index: lesion_region_19 in /home/danoesteticadmin/public_html/painel/new_report_save.php on line 55
[21-Feb-2017 18:06:05 UTC] PHP Notice:  Undefined index: lesion_region_20 in /home/danoesteticadmin/public_html/painel/new_report_save.php on line 55
[21-Feb-2017 18:06:05 UTC] PHP Notice:  Undefined index: lesion_side_1 in /home/danoesteticadmin/public_html/painel/new_report_save.php on line 66
[21-Feb-2017 18:06:05 UTC] PHP Notice:  Undefined variable: lesion_side in /home/danoesteticadmin/public_html/painel/new_report_save.php on line 69
[21-Feb-2017 18:06:05 UTC] PHP Notice:  Undefined index: lesion_side_4 in /home/danoesteticadmin/public_html/painel/new_report_save.php on line 66
[21-Feb-2017 18:06:05 UTC] PHP Notice:  Undefined variable: lesion_repercution in /home/danoesteticadmin/public_html/painel/new_report_save.php on line 92
[21-Feb-2017 18:06:05 UTC] PHP Notice:  Undefined index: lesion_repercution_2 in /home/danoesteticadmin/public_html/painel/new_report_save.php on line 89
[21-Feb-2017 18:06:05 UTC] PHP Notice:  Undefined index: lesion_repercution_4 in /home/danoesteticadmin/public_html/painel/new_report_save.php on line 89
[21-Feb-2017 18:06:05 UTC] PHP Notice:  Undefined index: lesion_repercution_5 in /home/danoesteticadmin/public_html/painel/new_report_save.php on line 89
[21-Feb-2017 18:06:05 UTC] PHP Notice:  Undefined index: lesion_repercution_6 in /home/danoesteticadmin/public_html/painel/new_report_save.php on line 89
[21-Feb-2017 18:06:05 UTC] PHP Notice:  Undefined variable: Score in /home/danoesteticadmin/public_html/painel/new_report_save.php on line 106
[21-Feb-2017 15:06:22 Brazil/East] PHP Notice:  Undefined index: letterhead in /home/danoesteticadmin/public_html/painel/new_report_save2.php on line 17
[21-Feb-2017 15:06:22 Brazil/East] PHP Warning:  getimagesize(../reports/5/2017.02.21/15:06:22/img_after0.jpg): failed to open stream: No such file or directory in /home/danoesteticadmin/public_html/painel/fpdf.php on line 1240
[21-Feb-2017 15:06:22 Brazil/East] PHP Fatal error:  Uncaught exception 'Exception' with message 'FPDF error: Missing or incorrect image file: ../reports/5/2017.02.21/15:06:22/img_after0.jpg' in /home/danoesteticadmin/public_html/painel/fpdf.php:271
Stack trace:
#0 /home/danoesteticadmin/public_html/painel/fpdf.php(1242): FPDF->Error('Missing or inco...')
#1 /home/danoesteticadmin/public_html/painel/fpdf.php(885): FPDF->_parsejpg('../reports/5/20...')
#2 /home/danoesteticadmin/public_html/painel/new_report_save2.php(203): FPDF->Image('../reports/5/20...', NULL, NULL, NULL, NULL, 'JPG')
#3 {main}
  thrown in /home/danoesteticadmin/public_html/painel/fpdf.php on line 271
[21-Feb-2017 18:25:32 UTC] PHP Notice:  Undefined index: observations in /home/danoesteticadmin/public_html/painel/new_report_save.php on line 36
[21-Feb-2017 18:25:32 UTC] PHP Notice:  Undefined index: lesion_nature_1 in /home/danoesteticadmin/public_html/painel/new_report_save.php on line 41
[21-Feb-2017 18:25:32 UTC] PHP Notice:  Undefined index: lesion_nature_2 in /home/danoesteticadmin/public_html/painel/new_report_save.php on line 41
[21-Feb-2017 18:25:32 UTC] PHP Notice:  Undefined variable: lesion_nature in /home/danoesteticadmin/public_html/painel/new_report_save.php on line 44
[21-Feb-2017 18:25:32 UTC] PHP Notice:  Undefined index: lesion_nature_4 in /home/danoesteticadmin/public_html/painel/new_report_save.php on line 41
[21-Feb-2017 18:25:32 UTC] PHP Notice:  Undefined index: lesion_nature_5 in /home/danoesteticadmin/public_html/painel/new_report_save.php on line 41
[21-Feb-2017 18:25:32 UTC] PHP Notice:  Undefined index: lesion_nature_6 in /home/danoesteticadmin/public_html/painel/new_report_save.php on line 41
[21-Feb-2017 18:25:32 UTC] PHP Notice:  Undefined index: lesion_nature_7 in /home/danoesteticadmin/public_html/painel/new_report_save.php on line 41
[21-Feb-2017 18:25:32 UTC] PHP Notice:  Undefined variable: lesion_region in /home/danoesteticadmin/public_html/painel/new_report_save.php on line 58
[21-Feb-2017 18:25:32 UTC] PHP Notice:  Undefined index: lesion_region_2 in /home/danoesteticadmin/public_html/painel/new_report_save.php on line 55
[21-Feb-2017 18:25:32 UTC] PHP Notice:  Undefined index: lesion_region_3 in /home/danoesteticadmin/public_html/painel/new_report_save.php on line 55
[21-Feb-2017 18:25:32 UTC] PHP Notice:  Undefined index: lesion_region_5 in /home/danoesteticadmin/public_html/painel/new_report_save.php on line 55
[21-Feb-2017 18:25:32 UTC] PHP Notice:  Undefined index: lesion_region_6 in /home/danoesteticadmin/public_html/painel/new_report_save.php on line 55
[21-Feb-2017 18:25:32 UTC] PHP Notice:  Undefined index: lesion_region_10 in /home/danoesteticadmin/public_html/painel/new_report_save.php on line 55
[21-Feb-2017 18:25:32 UTC] PHP Notice:  Undefined index: lesion_region_11 in /home/danoesteticadmin/public_html/painel/new_report_save.php on line 55
[21-Feb-2017 18:25:32 UTC] PHP Notice:  Undefined index: lesion_region_12 in /home/danoesteticadmin/public_html/painel/new_report_save.php on line 55
[21-Feb-2017 18:25:32 UTC] PHP Notice:  Undefined index: lesion_region_13 in /home/danoesteticadmin/public_html/painel/new_report_save.php on line 55
[21-Feb-2017 18:25:32 UTC] PHP Notice:  Undefined index: lesion_region_14 in /home/danoesteticadmin/public_html/painel/new_report_save.php on line 55
[21-Feb-2017 18:25:32 UTC] PHP Notice:  Undefined index: lesion_region_15 in /home/danoesteticadmin/public_html/painel/new_report_save.php on line 55
[21-Feb-2017 18:25:32 UTC] PHP Notice:  Undefined index: lesion_region_16 in /home/danoesteticadmin/public_html/painel/new_report_save.php on line 55
[21-Feb-2017 18:25:32 UTC] PHP Notice:  Undefined index: lesion_region_17 in /home/danoesteticadmin/public_html/painel/new_report_save.php on line 55
[21-Feb-2017 18:25:32 UTC] PHP Notice:  Undefined index: lesion_region_18 in /home/danoesteticadmin/public_html/painel/new_report_save.php on line 55
[21-Feb-2017 18:25:32 UTC] PHP Notice:  Undefined index: lesion_region_19 in /home/danoesteticadmin/public_html/painel/new_report_save.php on line 55
[21-Feb-2017 18:25:32 UTC] PHP Notice:  Undefined index: lesion_region_20 in /home/danoesteticadmin/public_html/painel/new_report_save.php on line 55
[21-Feb-2017 18:25:32 UTC] PHP Notice:  Undefined index: lesion_side_1 in /home/danoesteticadmin/public_html/painel/new_report_save.php on line 66
[21-Feb-2017 18:25:32 UTC] PHP Notice:  Undefined index: lesion_side_2 in /home/danoesteticadmin/public_html/painel/new_report_save.php on line 66
[21-Feb-2017 18:25:32 UTC] PHP Notice:  Undefined variable: lesion_side in /home/danoesteticadmin/public_html/painel/new_report_save.php on line 69
[21-Feb-2017 18:25:32 UTC] PHP Notice:  Undefined index: lesion_side_4 in /home/danoesteticadmin/public_html/painel/new_report_save.php on line 66
[21-Feb-2017 18:25:32 UTC] PHP Notice:  Undefined variable: lesion_repercution in /home/danoesteticadmin/public_html/painel/new_report_save.php on line 92
[21-Feb-2017 18:25:32 UTC] PHP Notice:  Undefined index: lesion_repercution_2 in /home/danoesteticadmin/public_html/painel/new_report_save.php on line 89
[21-Feb-2017 18:25:32 UTC] PHP Notice:  Undefined index: lesion_repercution_4 in /home/danoesteticadmin/public_html/painel/new_report_save.php on line 89
[21-Feb-2017 18:25:32 UTC] PHP Notice:  Undefined index: lesion_repercution_5 in /home/danoesteticadmin/public_html/painel/new_report_save.php on line 89
[21-Feb-2017 18:25:32 UTC] PHP Notice:  Undefined index: lesion_repercution_6 in /home/danoesteticadmin/public_html/painel/new_report_save.php on line 89
[21-Feb-2017 18:25:32 UTC] PHP Notice:  Undefined variable: Score in /home/danoesteticadmin/public_html/painel/new_report_save.php on line 106
[21-Feb-2017 18:26:40 UTC] PHP Notice:  Undefined index: observations in /home/danoesteticadmin/public_html/painel/new_report_save.php on line 36
[21-Feb-2017 18:26:40 UTC] PHP Notice:  Undefined index: lesion_nature_1 in /home/danoesteticadmin/public_html/painel/new_report_save.php on line 41
[21-Feb-2017 18:26:40 UTC] PHP Notice:  Undefined index: lesion_nature_2 in /home/danoesteticadmin/public_html/painel/new_report_save.php on line 41
[21-Feb-2017 18:26:40 UTC] PHP Notice:  Undefined variable: lesion_nature in /home/danoesteticadmin/public_html/painel/new_report_save.php on line 44
[21-Feb-2017 18:26:40 UTC] PHP Notice:  Undefined index: lesion_nature_4 in /home/danoesteticadmin/public_html/painel/new_report_save.php on line 41
[21-Feb-2017 18:26:40 UTC] PHP Notice:  Undefined index: lesion_nature_5 in /home/danoesteticadmin/public_html/painel/new_report_save.php on line 41
[21-Feb-2017 18:26:40 UTC] PHP Notice:  Undefined index: lesion_nature_6 in /home/danoesteticadmin/public_html/painel/new_report_save.php on line 41
[21-Feb-2017 18:26:40 UTC] PHP Notice:  Undefined index: lesion_nature_7 in /home/danoesteticadmin/public_html/painel/new_report_save.php on line 41
[21-Feb-2017 18:26:40 UTC] PHP Notice:  Undefined variable: lesion_region in /home/danoesteticadmin/public_html/painel/new_report_save.php on line 58
[21-Feb-2017 18:26:40 UTC] PHP Notice:  Undefined index: lesion_region_2 in /home/danoesteticadmin/public_html/painel/new_report_save.php on line 55
[21-Feb-2017 18:26:40 UTC] PHP Notice:  Undefined index: lesion_region_3 in /home/danoesteticadmin/public_html/painel/new_report_save.php on line 55
[21-Feb-2017 18:26:40 UTC] PHP Notice:  Undefined index: lesion_region_5 in /home/danoesteticadmin/public_html/painel/new_report_save.php on line 55
[21-Feb-2017 18:26:40 UTC] PHP Notice:  Undefined index: lesion_region_6 in /home/danoesteticadmin/public_html/painel/new_report_save.php on line 55
[21-Feb-2017 18:26:40 UTC] PHP Notice:  Undefined index: lesion_region_10 in /home/danoesteticadmin/public_html/painel/new_report_save.php on line 55
[21-Feb-2017 18:26:40 UTC] PHP Notice:  Undefined index: lesion_region_11 in /home/danoesteticadmin/public_html/painel/new_report_save.php on line 55
[21-Feb-2017 18:26:40 UTC] PHP Notice:  Undefined index: lesion_region_12 in /home/danoesteticadmin/public_html/painel/new_report_save.php on line 55
[21-Feb-2017 18:26:40 UTC] PHP Notice:  Undefined index: lesion_region_13 in /home/danoesteticadmin/public_html/painel/new_report_save.php on line 55
[21-Feb-2017 18:26:40 UTC] PHP Notice:  Undefined index: lesion_region_14 in /home/danoesteticadmin/public_html/painel/new_report_save.php on line 55
[21-Feb-2017 18:26:40 UTC] PHP Notice:  Undefined index: lesion_region_15 in /home/danoesteticadmin/public_html/painel/new_report_save.php on line 55
[21-Feb-2017 18:26:40 UTC] PHP Notice:  Undefined index: lesion_region_16 in /home/danoesteticadmin/public_html/painel/new_report_save.php on line 55
[21-Feb-2017 18:26:40 UTC] PHP Notice:  Undefined index: lesion_region_17 in /home/danoesteticadmin/public_html/painel/new_report_save.php on line 55
[21-Feb-2017 18:26:40 UTC] PHP Notice:  Undefined index: lesion_region_18 in /home/danoesteticadmin/public_html/painel/new_report_save.php on line 55
[21-Feb-2017 18:26:40 UTC] PHP Notice:  Undefined index: lesion_region_19 in /home/danoesteticadmin/public_html/painel/new_report_save.php on line 55
[21-Feb-2017 18:26:40 UTC] PHP Notice:  Undefined index: lesion_region_20 in /home/danoesteticadmin/public_html/painel/new_report_save.php on line 55
[21-Feb-2017 18:26:40 UTC] PHP Notice:  Undefined index: lesion_side_1 in /home/danoesteticadmin/public_html/painel/new_report_save.php on line 66
[21-Feb-2017 18:26:40 UTC] PHP Notice:  Undefined index: lesion_side_2 in /home/danoesteticadmin/public_html/painel/new_report_save.php on line 66
[21-Feb-2017 18:26:40 UTC] PHP Notice:  Undefined variable: lesion_side in /home/danoesteticadmin/public_html/painel/new_report_save.php on line 69
[21-Feb-2017 18:26:40 UTC] PHP Notice:  Undefined index: lesion_side_4 in /home/danoesteticadmin/public_html/painel/new_report_save.php on line 66
[21-Feb-2017 18:26:40 UTC] PHP Notice:  Undefined variable: lesion_repercution in /home/danoesteticadmin/public_html/painel/new_report_save.php on line 92
[21-Feb-2017 18:26:40 UTC] PHP Notice:  Undefined index: lesion_repercution_2 in /home/danoesteticadmin/public_html/painel/new_report_save.php on line 89
[21-Feb-2017 18:26:40 UTC] PHP Notice:  Undefined index: lesion_repercution_4 in /home/danoesteticadmin/public_html/painel/new_report_save.php on line 89
[21-Feb-2017 18:26:40 UTC] PHP Notice:  Undefined index: lesion_repercution_5 in /home/danoesteticadmin/public_html/painel/new_report_save.php on line 89
[21-Feb-2017 18:26:40 UTC] PHP Notice:  Undefined index: lesion_repercution_6 in /home/danoesteticadmin/public_html/painel/new_report_save.php on line 89
[21-Feb-2017 18:26:40 UTC] PHP Notice:  Undefined variable: Score in /home/danoesteticadmin/public_html/painel/new_report_save.php on line 106
[21-Feb-2017 18:27:21 UTC] PHP Notice:  Undefined index: observations in /home/danoesteticadmin/public_html/painel/new_report_save.php on line 36
[21-Feb-2017 18:27:21 UTC] PHP Notice:  Undefined index: lesion_nature_1 in /home/danoesteticadmin/public_html/painel/new_report_save.php on line 41
[21-Feb-2017 18:27:21 UTC] PHP Notice:  Undefined index: lesion_nature_2 in /home/danoesteticadmin/public_html/painel/new_report_save.php on line 41
[21-Feb-2017 18:27:21 UTC] PHP Notice:  Undefined variable: lesion_nature in /home/danoesteticadmin/public_html/painel/new_report_save.php on line 44
[21-Feb-2017 18:27:21 UTC] PHP Notice:  Undefined index: lesion_nature_4 in /home/danoesteticadmin/public_html/painel/new_report_save.php on line 41
[21-Feb-2017 18:27:21 UTC] PHP Notice:  Undefined index: lesion_nature_5 in /home/danoesteticadmin/public_html/painel/new_report_save.php on line 41
[21-Feb-2017 18:27:21 UTC] PHP Notice:  Undefined index: lesion_nature_6 in /home/danoesteticadmin/public_html/painel/new_report_save.php on line 41
[21-Feb-2017 18:27:21 UTC] PHP Notice:  Undefined index: lesion_nature_7 in /home/danoesteticadmin/public_html/painel/new_report_save.php on line 41
[21-Feb-2017 18:27:21 UTC] PHP Notice:  Undefined variable: lesion_region in /home/danoesteticadmin/public_html/painel/new_report_save.php on line 58
[21-Feb-2017 18:27:21 UTC] PHP Notice:  Undefined index: lesion_region_2 in /home/danoesteticadmin/public_html/painel/new_report_save.php on line 55
[21-Feb-2017 18:27:21 UTC] PHP Notice:  Undefined index: lesion_region_3 in /home/danoesteticadmin/public_html/painel/new_report_save.php on line 55
[21-Feb-2017 18:27:21 UTC] PHP Notice:  Undefined index: lesion_region_5 in /home/danoesteticadmin/public_html/painel/new_report_save.php on line 55
[21-Feb-2017 18:27:21 UTC] PHP Notice:  Undefined index: lesion_region_6 in /home/danoesteticadmin/public_html/painel/new_report_save.php on line 55
[21-Feb-2017 18:27:21 UTC] PHP Notice:  Undefined index: lesion_region_10 in /home/danoesteticadmin/public_html/painel/new_report_save.php on line 55
[21-Feb-2017 18:27:21 UTC] PHP Notice:  Undefined index: lesion_region_11 in /home/danoesteticadmin/public_html/painel/new_report_save.php on line 55
[21-Feb-2017 18:27:21 UTC] PHP Notice:  Undefined index: lesion_region_12 in /home/danoesteticadmin/public_html/painel/new_report_save.php on line 55
[21-Feb-2017 18:27:21 UTC] PHP Notice:  Undefined index: lesion_region_13 in /home/danoesteticadmin/public_html/painel/new_report_save.php on line 55
[21-Feb-2017 18:27:21 UTC] PHP Notice:  Undefined index: lesion_region_14 in /home/danoesteticadmin/public_html/painel/new_report_save.php on line 55
[21-Feb-2017 18:27:21 UTC] PHP Notice:  Undefined index: lesion_region_15 in /home/danoesteticadmin/public_html/painel/new_report_save.php on line 55
[21-Feb-2017 18:27:21 UTC] PHP Notice:  Undefined index: lesion_region_16 in /home/danoesteticadmin/public_html/painel/new_report_save.php on line 55
[21-Feb-2017 18:27:21 UTC] PHP Notice:  Undefined index: lesion_region_17 in /home/danoesteticadmin/public_html/painel/new_report_save.php on line 55
[21-Feb-2017 18:27:21 UTC] PHP Notice:  Undefined index: lesion_region_18 in /home/danoesteticadmin/public_html/painel/new_report_save.php on line 55
[21-Feb-2017 18:27:21 UTC] PHP Notice:  Undefined index: lesion_region_19 in /home/danoesteticadmin/public_html/painel/new_report_save.php on line 55
[21-Feb-2017 18:27:21 UTC] PHP Notice:  Undefined index: lesion_region_20 in /home/danoesteticadmin/public_html/painel/new_report_save.php on line 55
[21-Feb-2017 18:27:21 UTC] PHP Notice:  Undefined index: lesion_side_1 in /home/danoesteticadmin/public_html/painel/new_report_save.php on line 66
[21-Feb-2017 18:27:21 UTC] PHP Notice:  Undefined index: lesion_side_2 in /home/danoesteticadmin/public_html/painel/new_report_save.php on line 66
[21-Feb-2017 18:27:21 UTC] PHP Notice:  Undefined variable: lesion_side in /home/danoesteticadmin/public_html/painel/new_report_save.php on line 69
[21-Feb-2017 18:27:21 UTC] PHP Notice:  Undefined index: lesion_side_4 in /home/danoesteticadmin/public_html/painel/new_report_save.php on line 66
[21-Feb-2017 18:27:21 UTC] PHP Notice:  Undefined variable: lesion_repercution in /home/danoesteticadmin/public_html/painel/new_report_save.php on line 92
[21-Feb-2017 18:27:21 UTC] PHP Notice:  Undefined index: lesion_repercution_2 in /home/danoesteticadmin/public_html/painel/new_report_save.php on line 89
[21-Feb-2017 18:27:21 UTC] PHP Notice:  Undefined index: lesion_repercution_4 in /home/danoesteticadmin/public_html/painel/new_report_save.php on line 89
[21-Feb-2017 18:27:21 UTC] PHP Notice:  Undefined index: lesion_repercution_5 in /home/danoesteticadmin/public_html/painel/new_report_save.php on line 89
[21-Feb-2017 18:27:21 UTC] PHP Notice:  Undefined index: lesion_repercution_6 in /home/danoesteticadmin/public_html/painel/new_report_save.php on line 89
[21-Feb-2017 18:27:21 UTC] PHP Notice:  Undefined variable: Score in /home/danoesteticadmin/public_html/painel/new_report_save.php on line 106
[21-Feb-2017 15:30:38 Brazil/East] PHP Notice:  Undefined index: letterhead in /home/danoesteticadmin/public_html/painel/new_report_save2.php on line 17
[21-Feb-2017 23:38:37 UTC] PHP Notice:  Undefined index: usr in /home/danoesteticadmin/public_html/painel/auth.php on line 22
[21-Feb-2017 23:38:39 UTC] PHP Notice:  Undefined index: usr in /home/danoesteticadmin/public_html/painel/auth.php on line 22
[22-Feb-2017 00:38:46 UTC] PHP Notice:  Undefined index: usr in /home/danoesteticadmin/public_html/painel/auth.php on line 22
[22-Feb-2017 00:59:39 UTC] PHP Notice:  Undefined index: observations in /home/danoesteticadmin/public_html/painel/new_report_save.php on line 36
[22-Feb-2017 00:59:39 UTC] PHP Notice:  Undefined index: lesion_nature_1 in /home/danoesteticadmin/public_html/painel/new_report_save.php on line 41
[22-Feb-2017 00:59:39 UTC] PHP Notice:  Undefined variable: lesion_nature in /home/danoesteticadmin/public_html/painel/new_report_save.php on line 44
[22-Feb-2017 00:59:39 UTC] PHP Notice:  Undefined index: lesion_nature_3 in /home/danoesteticadmin/public_html/painel/new_report_save.php on line 41
[22-Feb-2017 00:59:39 UTC] PHP Notice:  Undefined index: lesion_nature_4 in /home/danoesteticadmin/public_html/painel/new_report_save.php on line 41
[22-Feb-2017 00:59:39 UTC] PHP Notice:  Undefined index: lesion_nature_5 in /home/danoesteticadmin/public_html/painel/new_report_save.php on line 41
[22-Feb-2017 00:59:39 UTC] PHP Notice:  Undefined index: lesion_nature_6 in /home/danoesteticadmin/public_html/painel/new_report_save.php on line 41
[22-Feb-2017 00:59:39 UTC] PHP Notice:  Undefined index: lesion_nature_7 in /home/danoesteticadmin/public_html/painel/new_report_save.php on line 41
[22-Feb-2017 00:59:39 UTC] PHP Notice:  Undefined variable: lesion_region in /home/danoesteticadmin/public_html/painel/new_report_save.php on line 58
[22-Feb-2017 00:59:39 UTC] PHP Notice:  Undefined index: lesion_region_2 in /home/danoesteticadmin/public_html/painel/new_report_save.php on line 55
[22-Feb-2017 00:59:39 UTC] PHP Notice:  Undefined index: lesion_region_3 in /home/danoesteticadmin/public_html/painel/new_report_save.php on line 55
[22-Feb-2017 00:59:39 UTC] PHP Notice:  Undefined index: lesion_region_5 in /home/danoesteticadmin/public_html/painel/new_report_save.php on line 55
[22-Feb-2017 00:59:39 UTC] PHP Notice:  Undefined index: lesion_region_6 in /home/danoesteticadmin/public_html/painel/new_report_save.php on line 55
[22-Feb-2017 00:59:39 UTC] PHP Notice:  Undefined index: lesion_region_7 in /home/danoesteticadmin/public_html/painel/new_report_save.php on line 55
[22-Feb-2017 00:59:39 UTC] PHP Notice:  Undefined index: lesion_region_8 in /home/danoesteticadmin/public_html/painel/new_report_save.php on line 55
[22-Feb-2017 00:59:39 UTC] PHP Notice:  Undefined index: lesion_region_9 in /home/danoesteticadmin/public_html/painel/new_report_save.php on line 55
[22-Feb-2017 00:59:39 UTC] PHP Notice:  Undefined index: lesion_region_10 in /home/danoesteticadmin/public_html/painel/new_report_save.php on line 55
[22-Feb-2017 00:59:39 UTC] PHP Notice:  Undefined index: lesion_region_11 in /home/danoesteticadmin/public_html/painel/new_report_save.php on line 55
[22-Feb-2017 00:59:39 UTC] PHP Notice:  Undefined index: lesion_region_12 in /home/danoesteticadmin/public_html/painel/new_report_save.php on line 55
[22-Feb-2017 00:59:39 UTC] PHP Notice:  Undefined index: lesion_region_13 in /home/danoesteticadmin/public_html/painel/new_report_save.php on line 55
[22-Feb-2017 00:59:39 UTC] PHP Notice:  Undefined index: lesion_region_14 in /home/danoesteticadmin/public_html/painel/new_report_save.php on line 55
[22-Feb-2017 00:59:39 UTC] PHP Notice:  Undefined index: lesion_region_15 in /home/danoesteticadmin/public_html/painel/new_report_save.php on line 55
[22-Feb-2017 00:59:39 UTC] PHP Notice:  Undefined index: lesion_region_16 in /home/danoesteticadmin/public_html/painel/new_report_save.php on line 55
[22-Feb-2017 00:59:39 UTC] PHP Notice:  Undefined index: lesion_region_17 in /home/danoesteticadmin/public_html/painel/new_report_save.php on line 55
[22-Feb-2017 00:59:39 UTC] PHP Notice:  Undefined index: lesion_region_18 in /home/danoesteticadmin/public_html/painel/new_report_save.php on line 55
[22-Feb-2017 00:59:39 UTC] PHP Notice:  Undefined index: lesion_region_19 in /home/danoesteticadmin/public_html/painel/new_report_save.php on line 55
[22-Feb-2017 00:59:39 UTC] PHP Notice:  Undefined index: lesion_region_20 in /home/danoesteticadmin/public_html/painel/new_report_save.php on line 55
[22-Feb-2017 00:59:39 UTC] PHP Notice:  Undefined variable: lesion_side in /home/danoesteticadmin/public_html/painel/new_report_save.php on line 69
[22-Feb-2017 00:59:39 UTC] PHP Notice:  Undefined index: lesion_side_2 in /home/danoesteticadmin/public_html/painel/new_report_save.php on line 66
[22-Feb-2017 00:59:39 UTC] PHP Notice:  Undefined index: lesion_side_3 in /home/danoesteticadmin/public_html/painel/new_report_save.php on line 66
[22-Feb-2017 00:59:39 UTC] PHP Notice:  Undefined index: lesion_side_4 in /home/danoesteticadmin/public_html/painel/new_report_save.php on line 66
[22-Feb-2017 00:59:39 UTC] PHP Notice:  Undefined variable: lesion_repercution in /home/danoesteticadmin/public_html/painel/new_report_save.php on line 92
[22-Feb-2017 00:59:39 UTC] PHP Notice:  Undefined variable: Score in /home/danoesteticadmin/public_html/painel/new_report_save.php on line 106
[22-Feb-2017 16:40:14 UTC] PHP Notice:  Undefined index: observations in /home/danoesteticadmin/public_html/painel/new_report_save.php on line 36
[22-Feb-2017 16:40:14 UTC] PHP Notice:  Undefined index: lesion_nature_1 in /home/danoesteticadmin/public_html/painel/new_report_save.php on line 41
[22-Feb-2017 16:40:14 UTC] PHP Notice:  Undefined variable: lesion_nature in /home/danoesteticadmin/public_html/painel/new_report_save.php on line 44
[22-Feb-2017 16:40:14 UTC] PHP Notice:  Undefined index: lesion_nature_3 in /home/danoesteticadmin/public_html/painel/new_report_save.php on line 41
[22-Feb-2017 16:40:14 UTC] PHP Notice:  Undefined index: lesion_nature_4 in /home/danoesteticadmin/public_html/painel/new_report_save.php on line 41
[22-Feb-2017 16:40:14 UTC] PHP Notice:  Undefined index: lesion_nature_5 in /home/danoesteticadmin/public_html/painel/new_report_save.php on line 41
[22-Feb-2017 16:40:14 UTC] PHP Notice:  Undefined index: lesion_nature_6 in /home/danoesteticadmin/public_html/painel/new_report_save.php on line 41
[22-Feb-2017 16:40:14 UTC] PHP Notice:  Undefined index: lesion_nature_7 in /home/danoesteticadmin/public_html/painel/new_report_save.php on line 41
[22-Feb-2017 16:40:14 UTC] PHP Notice:  Undefined variable: lesion_region in /home/danoesteticadmin/public_html/painel/new_report_save.php on line 58
[22-Feb-2017 16:40:14 UTC] PHP Notice:  Undefined index: lesion_region_2 in /home/danoesteticadmin/public_html/painel/new_report_save.php on line 55
[22-Feb-2017 16:40:14 UTC] PHP Notice:  Undefined index: lesion_region_3 in /home/danoesteticadmin/public_html/painel/new_report_save.php on line 55
[22-Feb-2017 16:40:14 UTC] PHP Notice:  Undefined index: lesion_region_5 in /home/danoesteticadmin/public_html/painel/new_report_save.php on line 55
[22-Feb-2017 16:40:14 UTC] PHP Notice:  Undefined index: lesion_region_6 in /home/danoesteticadmin/public_html/painel/new_report_save.php on line 55
[22-Feb-2017 16:40:14 UTC] PHP Notice:  Undefined index: lesion_region_7 in /home/danoesteticadmin/public_html/painel/new_report_save.php on line 55
[22-Feb-2017 16:40:14 UTC] PHP Notice:  Undefined index: lesion_region_8 in /home/danoesteticadmin/public_html/painel/new_report_save.php on line 55
[22-Feb-2017 16:40:14 UTC] PHP Notice:  Undefined index: lesion_region_9 in /home/danoesteticadmin/public_html/painel/new_report_save.php on line 55
[22-Feb-2017 16:40:14 UTC] PHP Notice:  Undefined index: lesion_region_11 in /home/danoesteticadmin/public_html/painel/new_report_save.php on line 55
[22-Feb-2017 16:40:15 UTC] PHP Notice:  Undefined index: lesion_region_12 in /home/danoesteticadmin/public_html/painel/new_report_save.php on line 55
[22-Feb-2017 16:40:15 UTC] PHP Notice:  Undefined index: lesion_region_13 in /home/danoesteticadmin/public_html/painel/new_report_save.php on line 55
[22-Feb-2017 16:40:15 UTC] PHP Notice:  Undefined index: lesion_region_14 in /home/danoesteticadmin/public_html/painel/new_report_save.php on line 55
[22-Feb-2017 16:40:15 UTC] PHP Notice:  Undefined index: lesion_region_15 in /home/danoesteticadmin/public_html/painel/new_report_save.php on line 55
[22-Feb-2017 16:40:15 UTC] PHP Notice:  Undefined index: lesion_region_16 in /home/danoesteticadmin/public_html/painel/new_report_save.php on line 55
[22-Feb-2017 16:40:15 UTC] PHP Notice:  Undefined index: lesion_region_17 in /home/danoesteticadmin/public_html/painel/new_report_save.php on line 55
[22-Feb-2017 16:40:15 UTC] PHP Notice:  Undefined index: lesion_region_18 in /home/danoesteticadmin/public_html/painel/new_report_save.php on line 55
[22-Feb-2017 16:40:15 UTC] PHP Notice:  Undefined index: lesion_region_19 in /home/danoesteticadmin/public_html/painel/new_report_save.php on line 55
[22-Feb-2017 16:40:15 UTC] PHP Notice:  Undefined index: lesion_region_20 in /home/danoesteticadmin/public_html/painel/new_report_save.php on line 55
[22-Feb-2017 16:40:15 UTC] PHP Notice:  Undefined variable: lesion_side in /home/danoesteticadmin/public_html/painel/new_report_save.php on line 69
[22-Feb-2017 16:40:15 UTC] PHP Notice:  Undefined index: lesion_side_2 in /home/danoesteticadmin/public_html/painel/new_report_save.php on line 66
[22-Feb-2017 16:40:15 UTC] PHP Notice:  Undefined index: lesion_side_4 in /home/danoesteticadmin/public_html/painel/new_report_save.php on line 66
[22-Feb-2017 16:40:15 UTC] PHP Notice:  Undefined variable: lesion_repercution in /home/danoesteticadmin/public_html/painel/new_report_save.php on line 92
[22-Feb-2017 16:40:15 UTC] PHP Notice:  Undefined index: lesion_repercution_4 in /home/danoesteticadmin/public_html/painel/new_report_save.php on line 89
[22-Feb-2017 16:40:15 UTC] PHP Notice:  Undefined index: lesion_repercution_5 in /home/danoesteticadmin/public_html/painel/new_report_save.php on line 89
[22-Feb-2017 16:40:15 UTC] PHP Notice:  Undefined index: lesion_repercution_6 in /home/danoesteticadmin/public_html/painel/new_report_save.php on line 89
[22-Feb-2017 16:40:15 UTC] PHP Notice:  Undefined variable: Score in /home/danoesteticadmin/public_html/painel/new_report_save.php on line 106
[26-Feb-2017 14:28:15 UTC] PHP Notice:  Undefined index: observations in /home/danoesteticadmin/public_html/painel/new_report_save.php on line 36
[26-Feb-2017 14:28:15 UTC] PHP Notice:  Undefined index: lesion_nature_1 in /home/danoesteticadmin/public_html/painel/new_report_save.php on line 41
[26-Feb-2017 14:28:15 UTC] PHP Notice:  Undefined index: lesion_nature_2 in /home/danoesteticadmin/public_html/painel/new_report_save.php on line 41
[26-Feb-2017 14:28:15 UTC] PHP Notice:  Undefined variable: lesion_nature in /home/danoesteticadmin/public_html/painel/new_report_save.php on line 44
[26-Feb-2017 14:28:15 UTC] PHP Notice:  Undefined index: lesion_nature_4 in /home/danoesteticadmin/public_html/painel/new_report_save.php on line 41
[26-Feb-2017 14:28:15 UTC] PHP Notice:  Undefined index: lesion_nature_5 in /home/danoesteticadmin/public_html/painel/new_report_save.php on line 41
[26-Feb-2017 14:28:15 UTC] PHP Notice:  Undefined index: lesion_nature_6 in /home/danoesteticadmin/public_html/painel/new_report_save.php on line 41
[26-Feb-2017 14:28:15 UTC] PHP Notice:  Undefined index: lesion_nature_7 in /home/danoesteticadmin/public_html/painel/new_report_save.php on line 41
[26-Feb-2017 14:28:15 UTC] PHP Notice:  Undefined variable: lesion_region in /home/danoesteticadmin/public_html/painel/new_report_save.php on line 58
[26-Feb-2017 14:28:15 UTC] PHP Notice:  Undefined index: lesion_region_2 in /home/danoesteticadmin/public_html/painel/new_report_save.php on line 55
[26-Feb-2017 14:28:15 UTC] PHP Notice:  Undefined index: lesion_region_4 in /home/danoesteticadmin/public_html/painel/new_report_save.php on line 55
[26-Feb-2017 14:28:15 UTC] PHP Notice:  Undefined index: lesion_region_6 in /home/danoesteticadmin/public_html/painel/new_report_save.php on line 55
[26-Feb-2017 14:28:15 UTC] PHP Notice:  Undefined index: lesion_region_7 in /home/danoesteticadmin/public_html/painel/new_report_save.php on line 55
[26-Feb-2017 14:28:15 UTC] PHP Notice:  Undefined index: lesion_region_8 in /home/danoesteticadmin/public_html/painel/new_report_save.php on line 55
[26-Feb-2017 14:28:15 UTC] PHP Notice:  Undefined index: lesion_region_9 in /home/danoesteticadmin/public_html/painel/new_report_save.php on line 55
[26-Feb-2017 14:28:15 UTC] PHP Notice:  Undefined index: lesion_region_10 in /home/danoesteticadmin/public_html/painel/new_report_save.php on line 55
[26-Feb-2017 14:28:15 UTC] PHP Notice:  Undefined index: lesion_region_11 in /home/danoesteticadmin/public_html/painel/new_report_save.php on line 55
[26-Feb-2017 14:28:15 UTC] PHP Notice:  Undefined index: lesion_region_12 in /home/danoesteticadmin/public_html/painel/new_report_save.php on line 55
[26-Feb-2017 14:28:15 UTC] PHP Notice:  Undefined index: lesion_region_13 in /home/danoesteticadmin/public_html/painel/new_report_save.php on line 55
[26-Feb-2017 14:28:15 UTC] PHP Notice:  Undefined index: lesion_region_14 in /home/danoesteticadmin/public_html/painel/new_report_save.php on line 55
[26-Feb-2017 14:28:15 UTC] PHP Notice:  Undefined index: lesion_region_15 in /home/danoesteticadmin/public_html/painel/new_report_save.php on line 55
[26-Feb-2017 14:28:15 UTC] PHP Notice:  Undefined index: lesion_region_16 in /home/danoesteticadmin/public_html/painel/new_report_save.php on line 55
[26-Feb-2017 14:28:15 UTC] PHP Notice:  Undefined index: lesion_region_17 in /home/danoesteticadmin/public_html/painel/new_report_save.php on line 55
[26-Feb-2017 14:28:15 UTC] PHP Notice:  Undefined index: lesion_region_18 in /home/danoesteticadmin/public_html/painel/new_report_save.php on line 55
[26-Feb-2017 14:28:15 UTC] PHP Notice:  Undefined index: lesion_region_19 in /home/danoesteticadmin/public_html/painel/new_report_save.php on line 55
[26-Feb-2017 14:28:15 UTC] PHP Notice:  Undefined index: lesion_region_20 in /home/danoesteticadmin/public_html/painel/new_report_save.php on line 55
[26-Feb-2017 14:28:15 UTC] PHP Notice:  Undefined variable: lesion_side in /home/danoesteticadmin/public_html/painel/new_report_save.php on line 69
[26-Feb-2017 14:28:15 UTC] PHP Notice:  Undefined index: lesion_side_2 in /home/danoesteticadmin/public_html/painel/new_report_save.php on line 66
[26-Feb-2017 14:28:15 UTC] PHP Notice:  Undefined index: lesion_side_3 in /home/danoesteticadmin/public_html/painel/new_report_save.php on line 66
[26-Feb-2017 14:28:15 UTC] PHP Notice:  Undefined variable: lesion_repercution in /home/danoesteticadmin/public_html/painel/new_report_save.php on line 92
[26-Feb-2017 14:28:15 UTC] PHP Notice:  Undefined index: lesion_repercution_4 in /home/danoesteticadmin/public_html/painel/new_report_save.php on line 89
[26-Feb-2017 14:28:15 UTC] PHP Notice:  Undefined index: lesion_repercution_5 in /home/danoesteticadmin/public_html/painel/new_report_save.php on line 89
[26-Feb-2017 14:28:15 UTC] PHP Notice:  Undefined index: lesion_repercution_6 in /home/danoesteticadmin/public_html/painel/new_report_save.php on line 89
[26-Feb-2017 14:28:15 UTC] PHP Notice:  Undefined variable: Score in /home/danoesteticadmin/public_html/painel/new_report_save.php on line 106
[26-Feb-2017 11:29:58 Brazil/East] PHP Notice:  Undefined index: letterhead in /home/danoesteticadmin/public_html/painel/new_report_save2.php on line 17
[01-Mar-2017 23:03:09 UTC] PHP Notice:  Undefined index: usr in /home/danoesteticadmin/public_html/painel/auth.php on line 22
[01-Mar-2017 23:12:44 UTC] PHP Notice:  Undefined index: gender in /home/danoesteticadmin/public_html/painel/new_report_save.php on line 21
[01-Mar-2017 23:12:44 UTC] PHP Notice:  Undefined index: observations in /home/danoesteticadmin/public_html/painel/new_report_save.php on line 36
[01-Mar-2017 23:12:44 UTC] PHP Notice:  Undefined variable: lesion_nature in /home/danoesteticadmin/public_html/painel/new_report_save.php on line 44
[01-Mar-2017 23:12:44 UTC] PHP Notice:  Undefined index: lesion_nature_2 in /home/danoesteticadmin/public_html/painel/new_report_save.php on line 41
[01-Mar-2017 23:12:44 UTC] PHP Notice:  Undefined index: lesion_nature_3 in /home/danoesteticadmin/public_html/painel/new_report_save.php on line 41
[01-Mar-2017 23:12:44 UTC] PHP Notice:  Undefined index: lesion_nature_4 in /home/danoesteticadmin/public_html/painel/new_report_save.php on line 41
[01-Mar-2017 23:12:44 UTC] PHP Notice:  Undefined index: lesion_nature_5 in /home/danoesteticadmin/public_html/painel/new_report_save.php on line 41
[01-Mar-2017 23:12:44 UTC] PHP Notice:  Undefined index: lesion_nature_6 in /home/danoesteticadmin/public_html/painel/new_report_save.php on line 41
[01-Mar-2017 23:12:44 UTC] PHP Notice:  Undefined index: lesion_nature_7 in /home/danoesteticadmin/public_html/painel/new_report_save.php on line 41
[01-Mar-2017 23:12:44 UTC] PHP Notice:  Undefined index: lesion_region_1 in /home/danoesteticadmin/public_html/painel/new_report_save.php on line 55
[01-Mar-2017 23:12:44 UTC] PHP Notice:  Undefined index: lesion_region_2 in /home/danoesteticadmin/public_html/painel/new_report_save.php on line 55
[01-Mar-2017 23:12:44 UTC] PHP Notice:  Undefined index: lesion_region_3 in /home/danoesteticadmin/public_html/painel/new_report_save.php on line 55
[01-Mar-2017 23:12:44 UTC] PHP Notice:  Undefined index: lesion_region_4 in /home/danoesteticadmin/public_html/painel/new_report_save.php on line 55
[01-Mar-2017 23:12:44 UTC] PHP Notice:  Undefined index: lesion_region_5 in /home/danoesteticadmin/public_html/painel/new_report_save.php on line 55
[01-Mar-2017 23:12:44 UTC] PHP Notice:  Undefined index: lesion_region_6 in /home/danoesteticadmin/public_html/painel/new_report_save.php on line 55
[01-Mar-2017 23:12:44 UTC] PHP Notice:  Undefined index: lesion_region_7 in /home/danoesteticadmin/public_html/painel/new_report_save.php on line 55
[01-Mar-2017 23:12:44 UTC] PHP Notice:  Undefined variable: lesion_region in /home/danoesteticadmin/public_html/painel/new_report_save.php on line 58
[01-Mar-2017 23:12:44 UTC] PHP Notice:  Undefined index: lesion_region_9 in /home/danoesteticadmin/public_html/painel/new_report_save.php on line 55
[01-Mar-2017 23:12:44 UTC] PHP Notice:  Undefined index: lesion_region_10 in /home/danoesteticadmin/public_html/painel/new_report_save.php on line 55
[01-Mar-2017 23:12:44 UTC] PHP Notice:  Undefined index: lesion_region_11 in /home/danoesteticadmin/public_html/painel/new_report_save.php on line 55
[01-Mar-2017 23:12:44 UTC] PHP Notice:  Undefined index: lesion_region_12 in /home/danoesteticadmin/public_html/painel/new_report_save.php on line 55
[01-Mar-2017 23:12:44 UTC] PHP Notice:  Undefined index: lesion_region_13 in /home/danoesteticadmin/public_html/painel/new_report_save.php on line 55
[01-Mar-2017 23:12:44 UTC] PHP Notice:  Undefined index: lesion_region_14 in /home/danoesteticadmin/public_html/painel/new_report_save.php on line 55
[01-Mar-2017 23:12:44 UTC] PHP Notice:  Undefined index: lesion_region_15 in /home/danoesteticadmin/public_html/painel/new_report_save.php on line 55
[01-Mar-2017 23:12:44 UTC] PHP Notice:  Undefined index: lesion_region_16 in /home/danoesteticadmin/public_html/painel/new_report_save.php on line 55
[01-Mar-2017 23:12:44 UTC] PHP Notice:  Undefined index: lesion_region_17 in /home/danoesteticadmin/public_html/painel/new_report_save.php on line 55
[01-Mar-2017 23:12:44 UTC] PHP Notice:  Undefined index: lesion_region_18 in /home/danoesteticadmin/public_html/painel/new_report_save.php on line 55
[01-Mar-2017 23:12:44 UTC] PHP Notice:  Undefined index: lesion_region_19 in /home/danoesteticadmin/public_html/painel/new_report_save.php on line 55
[01-Mar-2017 23:12:44 UTC] PHP Notice:  Undefined index: lesion_region_20 in /home/danoesteticadmin/public_html/painel/new_report_save.php on line 55
[01-Mar-2017 23:12:44 UTC] PHP Notice:  Undefined variable: lesion_side in /home/danoesteticadmin/public_html/painel/new_report_save.php on line 69
[01-Mar-2017 23:12:44 UTC] PHP Notice:  Undefined index: lesion_side_2 in /home/danoesteticadmin/public_html/painel/new_report_save.php on line 66
[01-Mar-2017 23:12:44 UTC] PHP Notice:  Undefined index: lesion_side_3 in /home/danoesteticadmin/public_html/painel/new_report_save.php on line 66
[01-Mar-2017 23:12:44 UTC] PHP Notice:  Undefined index: lesion_side_4 in /home/danoesteticadmin/public_html/painel/new_report_save.php on line 66
[01-Mar-2017 23:12:44 UTC] PHP Notice:  Undefined index: lesion_repercution_1 in /home/danoesteticadmin/public_html/painel/new_report_save.php on line 89
[01-Mar-2017 23:12:44 UTC] PHP Notice:  Undefined index: lesion_repercution_2 in /home/danoesteticadmin/public_html/painel/new_report_save.php on line 89
[01-Mar-2017 23:12:44 UTC] PHP Notice:  Undefined index: lesion_repercution_3 in /home/danoesteticadmin/public_html/painel/new_report_save.php on line 89
[01-Mar-2017 23:12:44 UTC] PHP Notice:  Undefined variable: lesion_repercution in /home/danoesteticadmin/public_html/painel/new_report_save.php on line 92
[01-Mar-2017 23:12:44 UTC] PHP Notice:  Undefined index: lesion_repercution_5 in /home/danoesteticadmin/public_html/painel/new_report_save.php on line 89
[01-Mar-2017 23:12:44 UTC] PHP Notice:  Undefined index: lesion_repercution_6 in /home/danoesteticadmin/public_html/painel/new_report_save.php on line 89
[01-Mar-2017 23:12:44 UTC] PHP Notice:  Undefined variable: Score in /home/danoesteticadmin/public_html/painel/new_report_save.php on line 106
[05-Mar-2017 14:18:51 UTC] PHP Notice:  Undefined index: usr in /home/danoesteticadmin/public_html/painel/auth.php on line 22
[05-Mar-2017 14:28:29 UTC] PHP Notice:  Undefined index: first_name in /home/danoesteticadmin/public_html/painel/new_report_save.php on line 17
[05-Mar-2017 14:28:29 UTC] PHP Notice:  Undefined index: last_name in /home/danoesteticadmin/public_html/painel/new_report_save.php on line 17
[05-Mar-2017 14:28:29 UTC] PHP Notice:  Undefined index: document_id in /home/danoesteticadmin/public_html/painel/new_report_save.php on line 18
[05-Mar-2017 14:28:29 UTC] PHP Notice:  Undefined index: document_type in /home/danoesteticadmin/public_html/painel/new_report_save.php on line 19
[05-Mar-2017 14:28:29 UTC] PHP Notice:  Undefined index: document_emitter in /home/danoesteticadmin/public_html/painel/new_report_save.php on line 20
[05-Mar-2017 14:28:29 UTC] PHP Notice:  Undefined index: gender in /home/danoesteticadmin/public_html/painel/new_report_save.php on line 21
[05-Mar-2017 14:28:29 UTC] PHP Notice:  Undefined index: occupation in /home/danoesteticadmin/public_html/painel/new_report_save.php on line 22
[05-Mar-2017 14:28:29 UTC] PHP Notice:  Undefined index: birthday in /home/danoesteticadmin/public_html/painel/new_report_save.php on line 23
[05-Mar-2017 14:28:29 UTC] PHP Notice:  Undefined index: marital_status in /home/danoesteticadmin/public_html/painel/new_report_save.php on line 24
[05-Mar-2017 14:28:29 UTC] PHP Notice:  Undefined index: address in /home/danoesteticadmin/public_html/painel/new_report_save.php on line 25
[05-Mar-2017 14:28:29 UTC] PHP Notice:  Undefined index: exam_place in /home/danoesteticadmin/public_html/painel/new_report_save.php on line 30
[05-Mar-2017 14:28:29 UTC] PHP Notice:  Undefined index: exam_date in /home/danoesteticadmin/public_html/painel/new_report_save.php on line 31
[05-Mar-2017 14:28:29 UTC] PHP Notice:  Undefined index: exam_hour in /home/danoesteticadmin/public_html/painel/new_report_save.php on line 32
[05-Mar-2017 14:28:29 UTC] PHP Notice:  Undefined index: observations in /home/danoesteticadmin/public_html/painel/new_report_save.php on line 36
[05-Mar-2017 14:28:29 UTC] PHP Notice:  Undefined index: lesion_nature_1 in /home/danoesteticadmin/public_html/painel/new_report_save.php on line 41
[05-Mar-2017 14:28:29 UTC] PHP Notice:  Undefined index: lesion_nature_2 in /home/danoesteticadmin/public_html/painel/new_report_save.php on line 41
[05-Mar-2017 14:28:29 UTC] PHP Notice:  Undefined index: lesion_nature_3 in /home/danoesteticadmin/public_html/painel/new_report_save.php on line 41
[05-Mar-2017 14:28:29 UTC] PHP Notice:  Undefined index: lesion_nature_4 in /home/danoesteticadmin/public_html/painel/new_report_save.php on line 41
[05-Mar-2017 14:28:29 UTC] PHP Notice:  Undefined index: lesion_nature_5 in /home/danoesteticadmin/public_html/painel/new_report_save.php on line 41
[05-Mar-2017 14:28:29 UTC] PHP Notice:  Undefined index: lesion_nature_6 in /home/danoesteticadmin/public_html/painel/new_report_save.php on line 41
[05-Mar-2017 14:28:29 UTC] PHP Notice:  Undefined index: lesion_nature_7 in /home/danoesteticadmin/public_html/painel/new_report_save.php on line 41
[05-Mar-2017 14:28:29 UTC] PHP Notice:  Undefined index: lesion_date in /home/danoesteticadmin/public_html/painel/new_report_save.php on line 49
[05-Mar-2017 14:28:29 UTC] PHP Notice:  Undefined index: lesion_region_1 in /home/danoesteticadmin/public_html/painel/new_report_save.php on line 55
[05-Mar-2017 14:28:29 UTC] PHP Notice:  Undefined index: lesion_region_2 in /home/danoesteticadmin/public_html/painel/new_report_save.php on line 55
[05-Mar-2017 14:28:29 UTC] PHP Notice:  Undefined index: lesion_region_3 in /home/danoesteticadmin/public_html/painel/new_report_save.php on line 55
[05-Mar-2017 14:28:29 UTC] PHP Notice:  Undefined index: lesion_region_4 in /home/danoesteticadmin/public_html/painel/new_report_save.php on line 55
[05-Mar-2017 14:28:29 UTC] PHP Notice:  Undefined index: lesion_region_5 in /home/danoesteticadmin/public_html/painel/new_report_save.php on line 55
[05-Mar-2017 14:28:29 UTC] PHP Notice:  Undefined index: lesion_region_6 in /home/danoesteticadmin/public_html/painel/new_report_save.php on line 55
[05-Mar-2017 14:28:29 UTC] PHP Notice:  Undefined index: lesion_region_7 in /home/danoesteticadmin/public_html/painel/new_report_save.php on line 55
[05-Mar-2017 14:28:29 UTC] PHP Notice:  Undefined index: lesion_region_8 in /home/danoesteticadmin/public_html/painel/new_report_save.php on line 55
[05-Mar-2017 14:28:29 UTC] PHP Notice:  Undefined index: lesion_region_9 in /home/danoesteticadmin/public_html/painel/new_report_save.php on line 55
[05-Mar-2017 14:28:29 UTC] PHP Notice:  Undefined index: lesion_region_10 in /home/danoesteticadmin/public_html/painel/new_report_save.php on line 55
[05-Mar-2017 14:28:29 UTC] PHP Notice:  Undefined index: lesion_region_11 in /home/danoesteticadmin/public_html/painel/new_report_save.php on line 55
[05-Mar-2017 14:28:29 UTC] PHP Notice:  Undefined index: lesion_region_12 in /home/danoesteticadmin/public_html/painel/new_report_save.php on line 55
[05-Mar-2017 14:28:29 UTC] PHP Notice:  Undefined index: lesion_region_13 in /home/danoesteticadmin/public_html/painel/new_report_save.php on line 55
[05-Mar-2017 14:28:29 UTC] PHP Notice:  Undefined index: lesion_region_14 in /home/danoesteticadmin/public_html/painel/new_report_save.php on line 55
[05-Mar-2017 14:28:29 UTC] PHP Notice:  Undefined index: lesion_region_15 in /home/danoesteticadmin/public_html/painel/new_report_save.php on line 55
[05-Mar-2017 14:28:29 UTC] PHP Notice:  Undefined index: lesion_region_16 in /home/danoesteticadmin/public_html/painel/new_report_save.php on line 55
[05-Mar-2017 14:28:29 UTC] PHP Notice:  Undefined index: lesion_region_17 in /home/danoesteticadmin/public_html/painel/new_report_save.php on line 55
[05-Mar-2017 14:28:29 UTC] PHP Notice:  Undefined index: lesion_region_18 in /home/danoesteticadmin/public_html/painel/new_report_save.php on line 55
[05-Mar-2017 14:28:29 UTC] PHP Notice:  Undefined index: lesion_region_19 in /home/danoesteticadmin/public_html/painel/new_report_save.php on line 55
[05-Mar-2017 14:28:29 UTC] PHP Notice:  Undefined index: lesion_region_20 in /home/danoesteticadmin/public_html/painel/new_report_save.php on line 55
[05-Mar-2017 14:28:29 UTC] PHP Notice:  Undefined index: lesion_side_1 in /home/danoesteticadmin/public_html/painel/new_report_save.php on line 66
[05-Mar-2017 14:28:29 UTC] PHP Notice:  Undefined index: lesion_side_2 in /home/danoesteticadmin/public_html/painel/new_report_save.php on line 66
[05-Mar-2017 14:28:29 UTC] PHP Notice:  Undefined index: lesion_side_3 in /home/danoesteticadmin/public_html/painel/new_report_save.php on line 66
[05-Mar-2017 14:28:29 UTC] PHP Notice:  Undefined index: lesion_side_4 in /home/danoesteticadmin/public_html/painel/new_report_save.php on line 66
[05-Mar-2017 14:28:29 UTC] PHP Notice:  Undefined index: lesion_scar in /home/danoesteticadmin/public_html/painel/new_report_save.php on line 74
[05-Mar-2017 14:28:29 UTC] PHP Notice:  Undefined index: lesion_frequency in /home/danoesteticadmin/public_html/painel/new_report_save.php on line 75
[05-Mar-2017 14:28:29 UTC] PHP Notice:  Undefined index: lesion_type in /home/danoesteticadmin/public_html/painel/new_report_save.php on line 76
[05-Mar-2017 14:28:29 UTC] PHP Notice:  Undefined index: lesion_orientation in /home/danoesteticadmin/public_html/painel/new_report_save.php on line 77
[05-Mar-2017 14:28:29 UTC] PHP Notice:  Undefined index: lesion_pigmentation in /home/danoesteticadmin/public_html/painel/new_report_save.php on line 78
[05-Mar-2017 14:28:29 UTC] PHP Notice:  Undefined index: lesion_height_milimeters in /home/danoesteticadmin/public_html/painel/new_report_save.php on line 79
[05-Mar-2017 14:28:29 UTC] PHP Notice:  Undefined index: lesion_height_depth in /home/danoesteticadmin/public_html/painel/new_report_save.php on line 80
[05-Mar-2017 14:28:29 UTC] PHP Notice:  Undefined index: lesion_dimensions_vertical in /home/danoesteticadmin/public_html/painel/new_report_save.php on line 81
[05-Mar-2017 14:28:29 UTC] PHP Notice:  Undefined index: lesion_dimensions_horizontal in /home/danoesteticadmin/public_html/painel/new_report_save.php on line 82
[05-Mar-2017 14:28:29 UTC] PHP Notice:  Undefined index: lesion_contours in /home/danoesteticadmin/public_html/painel/new_report_save.php on line 83
[05-Mar-2017 14:28:29 UTC] PHP Notice:  Undefined index: lesion_perception_1 in /home/danoesteticadmin/public_html/painel/new_report_save.php on line 84
[05-Mar-2017 14:28:29 UTC] PHP Notice:  Undefined index: lesion_perception_2 in /home/danoesteticadmin/public_html/painel/new_report_save.php on line 85
[05-Mar-2017 14:28:29 UTC] PHP Notice:  Undefined index: lesion_repercution_1 in /home/danoesteticadmin/public_html/painel/new_report_save.php on line 89
[05-Mar-2017 14:28:29 UTC] PHP Notice:  Undefined index: lesion_repercution_2 in /home/danoesteticadmin/public_html/painel/new_report_save.php on line 89
[05-Mar-2017 14:28:29 UTC] PHP Notice:  Undefined index: lesion_repercution_3 in /home/danoesteticadmin/public_html/painel/new_report_save.php on line 89
[05-Mar-2017 14:28:29 UTC] PHP Notice:  Undefined index: lesion_repercution_4 in /home/danoesteticadmin/public_html/painel/new_report_save.php on line 89
[05-Mar-2017 14:28:29 UTC] PHP Notice:  Undefined index: lesion_repercution_5 in /home/danoesteticadmin/public_html/painel/new_report_save.php on line 89
[05-Mar-2017 14:28:29 UTC] PHP Notice:  Undefined index: lesion_repercution_6 in /home/danoesteticadmin/public_html/painel/new_report_save.php on line 89
[05-Mar-2017 14:28:29 UTC] PHP Notice:  Undefined variable: lesion_region in /home/danoesteticadmin/public_html/painel/new_report_save.php on line 97
[05-Mar-2017 14:28:29 UTC] PHP Notice:  Undefined variable: lesion_side in /home/danoesteticadmin/public_html/painel/new_report_save.php on line 99
[05-Mar-2017 14:28:29 UTC] PHP Notice:  Undefined variable: lesion_repercution in /home/danoesteticadmin/public_html/painel/new_report_save.php on line 99
[05-Mar-2017 14:28:29 UTC] PHP Notice:  Undefined index: final_score in /home/danoesteticadmin/public_html/painel/new_report_save.php on line 102
[05-Mar-2017 14:28:29 UTC] PHP Notice:  Undefined variable: lesion_nature in /home/danoesteticadmin/public_html/painel/new_report_save.php on line 187
[07-Mar-2017 20:49:39 UTC] PHP Notice:  Undefined index: usr in /home/danoesteticadmin/public_html/painel/auth.php on line 22
[14-Mar-2017 14:05:32 UTC] PHP Notice:  Undefined index: observations in /home/danoesteticadmin/public_html/painel/new_report_save.php on line 36
[14-Mar-2017 14:05:32 UTC] PHP Notice:  Undefined index: lesion_nature_1 in /home/danoesteticadmin/public_html/painel/new_report_save.php on line 41
[14-Mar-2017 14:05:32 UTC] PHP Notice:  Undefined variable: lesion_nature in /home/danoesteticadmin/public_html/painel/new_report_save.php on line 44
[14-Mar-2017 14:05:32 UTC] PHP Notice:  Undefined index: lesion_nature_3 in /home/danoesteticadmin/public_html/painel/new_report_save.php on line 41
[14-Mar-2017 14:05:32 UTC] PHP Notice:  Undefined index: lesion_nature_4 in /home/danoesteticadmin/public_html/painel/new_report_save.php on line 41
[14-Mar-2017 14:05:32 UTC] PHP Notice:  Undefined index: lesion_nature_5 in /home/danoesteticadmin/public_html/painel/new_report_save.php on line 41
[14-Mar-2017 14:05:32 UTC] PHP Notice:  Undefined index: lesion_nature_6 in /home/danoesteticadmin/public_html/painel/new_report_save.php on line 41
[14-Mar-2017 14:05:32 UTC] PHP Notice:  Undefined index: lesion_nature_7 in /home/danoesteticadmin/public_html/painel/new_report_save.php on line 41
[14-Mar-2017 14:05:32 UTC] PHP Notice:  Undefined variable: lesion_region in /home/danoesteticadmin/public_html/painel/new_report_save.php on line 58
[14-Mar-2017 14:05:32 UTC] PHP Notice:  Undefined index: lesion_region_2 in /home/danoesteticadmin/public_html/painel/new_report_save.php on line 55
[14-Mar-2017 14:05:32 UTC] PHP Notice:  Undefined index: lesion_region_4 in /home/danoesteticadmin/public_html/painel/new_report_save.php on line 55
[14-Mar-2017 14:05:32 UTC] PHP Notice:  Undefined index: lesion_region_5 in /home/danoesteticadmin/public_html/painel/new_report_save.php on line 55
[14-Mar-2017 14:05:32 UTC] PHP Notice:  Undefined index: lesion_region_6 in /home/danoesteticadmin/public_html/painel/new_report_save.php on line 55
[14-Mar-2017 14:05:32 UTC] PHP Notice:  Undefined index: lesion_region_9 in /home/danoesteticadmin/public_html/painel/new_report_save.php on line 55
[14-Mar-2017 14:05:32 UTC] PHP Notice:  Undefined index: lesion_region_10 in /home/danoesteticadmin/public_html/painel/new_report_save.php on line 55
[14-Mar-2017 14:05:32 UTC] PHP Notice:  Undefined index: lesion_region_11 in /home/danoesteticadmin/public_html/painel/new_report_save.php on line 55
[14-Mar-2017 14:05:32 UTC] PHP Notice:  Undefined index: lesion_region_12 in /home/danoesteticadmin/public_html/painel/new_report_save.php on line 55
[14-Mar-2017 14:05:32 UTC] PHP Notice:  Undefined index: lesion_region_13 in /home/danoesteticadmin/public_html/painel/new_report_save.php on line 55
[14-Mar-2017 14:05:32 UTC] PHP Notice:  Undefined index: lesion_region_14 in /home/danoesteticadmin/public_html/painel/new_report_save.php on line 55
[14-Mar-2017 14:05:32 UTC] PHP Notice:  Undefined index: lesion_region_15 in /home/danoesteticadmin/public_html/painel/new_report_save.php on line 55
[14-Mar-2017 14:05:32 UTC] PHP Notice:  Undefined index: lesion_region_16 in /home/danoesteticadmin/public_html/painel/new_report_save.php on line 55
[14-Mar-2017 14:05:32 UTC] PHP Notice:  Undefined index: lesion_region_17 in /home/danoesteticadmin/public_html/painel/new_report_save.php on line 55
[14-Mar-2017 14:05:32 UTC] PHP Notice:  Undefined index: lesion_region_18 in /home/danoesteticadmin/public_html/painel/new_report_save.php on line 55
[14-Mar-2017 14:05:32 UTC] PHP Notice:  Undefined index: lesion_region_19 in /home/danoesteticadmin/public_html/painel/new_report_save.php on line 55
[14-Mar-2017 14:05:32 UTC] PHP Notice:  Undefined index: lesion_region_20 in /home/danoesteticadmin/public_html/painel/new_report_save.php on line 55
[14-Mar-2017 14:05:32 UTC] PHP Notice:  Undefined index: lesion_side_1 in /home/danoesteticadmin/public_html/painel/new_report_save.php on line 66
[14-Mar-2017 14:05:32 UTC] PHP Notice:  Undefined index: lesion_side_2 in /home/danoesteticadmin/public_html/painel/new_report_save.php on line 66
[14-Mar-2017 14:05:32 UTC] PHP Notice:  Undefined index: lesion_side_3 in /home/danoesteticadmin/public_html/painel/new_report_save.php on line 66
[14-Mar-2017 14:05:32 UTC] PHP Notice:  Undefined index: lesion_side_4 in /home/danoesteticadmin/public_html/painel/new_report_save.php on line 66
[14-Mar-2017 14:05:32 UTC] PHP Notice:  Undefined index: lesion_repercution_1 in /home/danoesteticadmin/public_html/painel/new_report_save.php on line 89
[14-Mar-2017 14:05:32 UTC] PHP Notice:  Undefined index: lesion_repercution_2 in /home/danoesteticadmin/public_html/painel/new_report_save.php on line 89
[14-Mar-2017 14:05:32 UTC] PHP Notice:  Undefined index: lesion_repercution_3 in /home/danoesteticadmin/public_html/painel/new_report_save.php on line 89
[14-Mar-2017 14:05:32 UTC] PHP Notice:  Undefined index: lesion_repercution_4 in /home/danoesteticadmin/public_html/painel/new_report_save.php on line 89
[14-Mar-2017 14:05:32 UTC] PHP Notice:  Undefined index: lesion_repercution_5 in /home/danoesteticadmin/public_html/painel/new_report_save.php on line 89
[14-Mar-2017 14:05:32 UTC] PHP Notice:  Undefined index: lesion_repercution_6 in /home/danoesteticadmin/public_html/painel/new_report_save.php on line 89
[14-Mar-2017 14:05:32 UTC] PHP Notice:  Undefined variable: lesion_side in /home/danoesteticadmin/public_html/painel/new_report_save.php on line 99
[14-Mar-2017 14:05:32 UTC] PHP Notice:  Undefined variable: lesion_repercution in /home/danoesteticadmin/public_html/painel/new_report_save.php on line 99
[14-Mar-2017 14:05:32 UTC] PHP Notice:  Undefined variable: Score in /home/danoesteticadmin/public_html/painel/new_report_save.php on line 106
[14-Mar-2017 14:09:43 UTC] PHP Notice:  Undefined index: observations in /home/danoesteticadmin/public_html/painel/new_report_save.php on line 36
[14-Mar-2017 14:09:43 UTC] PHP Notice:  Undefined index: lesion_nature_1 in /home/danoesteticadmin/public_html/painel/new_report_save.php on line 41
[14-Mar-2017 14:09:43 UTC] PHP Notice:  Undefined variable: lesion_nature in /home/danoesteticadmin/public_html/painel/new_report_save.php on line 44
[14-Mar-2017 14:09:43 UTC] PHP Notice:  Undefined index: lesion_nature_3 in /home/danoesteticadmin/public_html/painel/new_report_save.php on line 41
[14-Mar-2017 14:09:43 UTC] PHP Notice:  Undefined index: lesion_nature_4 in /home/danoesteticadmin/public_html/painel/new_report_save.php on line 41
[14-Mar-2017 14:09:43 UTC] PHP Notice:  Undefined index: lesion_nature_5 in /home/danoesteticadmin/public_html/painel/new_report_save.php on line 41
[14-Mar-2017 14:09:43 UTC] PHP Notice:  Undefined index: lesion_nature_6 in /home/danoesteticadmin/public_html/painel/new_report_save.php on line 41
[14-Mar-2017 14:09:43 UTC] PHP Notice:  Undefined index: lesion_nature_7 in /home/danoesteticadmin/public_html/painel/new_report_save.php on line 41
[14-Mar-2017 14:09:43 UTC] PHP Notice:  Undefined variable: lesion_region in /home/danoesteticadmin/public_html/painel/new_report_save.php on line 58
[14-Mar-2017 14:09:43 UTC] PHP Notice:  Undefined index: lesion_region_2 in /home/danoesteticadmin/public_html/painel/new_report_save.php on line 55
[14-Mar-2017 14:09:43 UTC] PHP Notice:  Undefined index: lesion_region_4 in /home/danoesteticadmin/public_html/painel/new_report_save.php on line 55
[14-Mar-2017 14:09:43 UTC] PHP Notice:  Undefined index: lesion_region_5 in /home/danoesteticadmin/public_html/painel/new_report_save.php on line 55
[14-Mar-2017 14:09:43 UTC] PHP Notice:  Undefined index: lesion_region_6 in /home/danoesteticadmin/public_html/painel/new_report_save.php on line 55
[14-Mar-2017 14:09:43 UTC] PHP Notice:  Undefined index: lesion_region_9 in /home/danoesteticadmin/public_html/painel/new_report_save.php on line 55
[14-Mar-2017 14:09:43 UTC] PHP Notice:  Undefined index: lesion_region_10 in /home/danoesteticadmin/public_html/painel/new_report_save.php on line 55
[14-Mar-2017 14:09:43 UTC] PHP Notice:  Undefined index: lesion_region_11 in /home/danoesteticadmin/public_html/painel/new_report_save.php on line 55
[14-Mar-2017 14:09:43 UTC] PHP Notice:  Undefined index: lesion_region_12 in /home/danoesteticadmin/public_html/painel/new_report_save.php on line 55
[14-Mar-2017 14:09:43 UTC] PHP Notice:  Undefined index: lesion_region_13 in /home/danoesteticadmin/public_html/painel/new_report_save.php on line 55
[14-Mar-2017 14:09:43 UTC] PHP Notice:  Undefined index: lesion_region_14 in /home/danoesteticadmin/public_html/painel/new_report_save.php on line 55
[14-Mar-2017 14:09:43 UTC] PHP Notice:  Undefined index: lesion_region_15 in /home/danoesteticadmin/public_html/painel/new_report_save.php on line 55
[14-Mar-2017 14:09:43 UTC] PHP Notice:  Undefined index: lesion_region_16 in /home/danoesteticadmin/public_html/painel/new_report_save.php on line 55
[14-Mar-2017 14:09:43 UTC] PHP Notice:  Undefined index: lesion_region_17 in /home/danoesteticadmin/public_html/painel/new_report_save.php on line 55
[14-Mar-2017 14:09:43 UTC] PHP Notice:  Undefined index: lesion_region_18 in /home/danoesteticadmin/public_html/painel/new_report_save.php on line 55
[14-Mar-2017 14:09:43 UTC] PHP Notice:  Undefined index: lesion_region_19 in /home/danoesteticadmin/public_html/painel/new_report_save.php on line 55
[14-Mar-2017 14:09:43 UTC] PHP Notice:  Undefined index: lesion_region_20 in /home/danoesteticadmin/public_html/painel/new_report_save.php on line 55
[14-Mar-2017 14:09:43 UTC] PHP Notice:  Undefined index: lesion_side_1 in /home/danoesteticadmin/public_html/painel/new_report_save.php on line 66
[14-Mar-2017 14:09:43 UTC] PHP Notice:  Undefined index: lesion_side_2 in /home/danoesteticadmin/public_html/painel/new_report_save.php on line 66
[14-Mar-2017 14:09:43 UTC] PHP Notice:  Undefined index: lesion_side_3 in /home/danoesteticadmin/public_html/painel/new_report_save.php on line 66
[14-Mar-2017 14:09:43 UTC] PHP Notice:  Undefined index: lesion_side_4 in /home/danoesteticadmin/public_html/painel/new_report_save.php on line 66
[14-Mar-2017 14:09:43 UTC] PHP Notice:  Undefined index: lesion_repercution_1 in /home/danoesteticadmin/public_html/painel/new_report_save.php on line 89
[14-Mar-2017 14:09:43 UTC] PHP Notice:  Undefined index: lesion_repercution_2 in /home/danoesteticadmin/public_html/painel/new_report_save.php on line 89
[14-Mar-2017 14:09:43 UTC] PHP Notice:  Undefined index: lesion_repercution_3 in /home/danoesteticadmin/public_html/painel/new_report_save.php on line 89
[14-Mar-2017 14:09:43 UTC] PHP Notice:  Undefined index: lesion_repercution_4 in /home/danoesteticadmin/public_html/painel/new_report_save.php on line 89
[14-Mar-2017 14:09:43 UTC] PHP Notice:  Undefined index: lesion_repercution_5 in /home/danoesteticadmin/public_html/painel/new_report_save.php on line 89
[14-Mar-2017 14:09:43 UTC] PHP Notice:  Undefined index: lesion_repercution_6 in /home/danoesteticadmin/public_html/painel/new_report_save.php on line 89
[14-Mar-2017 14:09:43 UTC] PHP Notice:  Undefined variable: lesion_side in /home/danoesteticadmin/public_html/painel/new_report_save.php on line 99
[14-Mar-2017 14:09:43 UTC] PHP Notice:  Undefined variable: lesion_repercution in /home/danoesteticadmin/public_html/painel/new_report_save.php on line 99
[14-Mar-2017 14:09:43 UTC] PHP Notice:  Undefined variable: Score in /home/danoesteticadmin/public_html/painel/new_report_save.php on line 106
[14-Mar-2017 14:12:26 UTC] PHP Notice:  Undefined index: observations in /home/danoesteticadmin/public_html/painel/new_report_save.php on line 36
[14-Mar-2017 14:12:26 UTC] PHP Notice:  Undefined index: lesion_nature_1 in /home/danoesteticadmin/public_html/painel/new_report_save.php on line 41
[14-Mar-2017 14:12:26 UTC] PHP Notice:  Undefined variable: lesion_nature in /home/danoesteticadmin/public_html/painel/new_report_save.php on line 44
[14-Mar-2017 14:12:26 UTC] PHP Notice:  Undefined index: lesion_nature_3 in /home/danoesteticadmin/public_html/painel/new_report_save.php on line 41
[14-Mar-2017 14:12:26 UTC] PHP Notice:  Undefined index: lesion_nature_4 in /home/danoesteticadmin/public_html/painel/new_report_save.php on line 41
[14-Mar-2017 14:12:26 UTC] PHP Notice:  Undefined index: lesion_nature_5 in /home/danoesteticadmin/public_html/painel/new_report_save.php on line 41
[14-Mar-2017 14:12:26 UTC] PHP Notice:  Undefined index: lesion_nature_6 in /home/danoesteticadmin/public_html/painel/new_report_save.php on line 41
[14-Mar-2017 14:12:26 UTC] PHP Notice:  Undefined index: lesion_nature_7 in /home/danoesteticadmin/public_html/painel/new_report_save.php on line 41
[14-Mar-2017 14:12:26 UTC] PHP Notice:  Undefined variable: lesion_region in /home/danoesteticadmin/public_html/painel/new_report_save.php on line 58
[14-Mar-2017 14:12:26 UTC] PHP Notice:  Undefined index: lesion_region_2 in /home/danoesteticadmin/public_html/painel/new_report_save.php on line 55
[14-Mar-2017 14:12:26 UTC] PHP Notice:  Undefined index: lesion_region_4 in /home/danoesteticadmin/public_html/painel/new_report_save.php on line 55
[14-Mar-2017 14:12:26 UTC] PHP Notice:  Undefined index: lesion_region_5 in /home/danoesteticadmin/public_html/painel/new_report_save.php on line 55
[14-Mar-2017 14:12:26 UTC] PHP Notice:  Undefined index: lesion_region_6 in /home/danoesteticadmin/public_html/painel/new_report_save.php on line 55
[14-Mar-2017 14:12:26 UTC] PHP Notice:  Undefined index: lesion_region_9 in /home/danoesteticadmin/public_html/painel/new_report_save.php on line 55
[14-Mar-2017 14:12:26 UTC] PHP Notice:  Undefined index: lesion_region_10 in /home/danoesteticadmin/public_html/painel/new_report_save.php on line 55
[14-Mar-2017 14:12:26 UTC] PHP Notice:  Undefined index: lesion_region_11 in /home/danoesteticadmin/public_html/painel/new_report_save.php on line 55
[14-Mar-2017 14:12:26 UTC] PHP Notice:  Undefined index: lesion_region_12 in /home/danoesteticadmin/public_html/painel/new_report_save.php on line 55
[14-Mar-2017 14:12:26 UTC] PHP Notice:  Undefined index: lesion_region_13 in /home/danoesteticadmin/public_html/painel/new_report_save.php on line 55
[14-Mar-2017 14:12:26 UTC] PHP Notice:  Undefined index: lesion_region_14 in /home/danoesteticadmin/public_html/painel/new_report_save.php on line 55
[14-Mar-2017 14:12:26 UTC] PHP Notice:  Undefined index: lesion_region_15 in /home/danoesteticadmin/public_html/painel/new_report_save.php on line 55
[14-Mar-2017 14:12:26 UTC] PHP Notice:  Undefined index: lesion_region_16 in /home/danoesteticadmin/public_html/painel/new_report_save.php on line 55
[14-Mar-2017 14:12:26 UTC] PHP Notice:  Undefined index: lesion_region_17 in /home/danoesteticadmin/public_html/painel/new_report_save.php on line 55
[14-Mar-2017 14:12:26 UTC] PHP Notice:  Undefined index: lesion_region_18 in /home/danoesteticadmin/public_html/painel/new_report_save.php on line 55
[14-Mar-2017 14:12:26 UTC] PHP Notice:  Undefined index: lesion_region_19 in /home/danoesteticadmin/public_html/painel/new_report_save.php on line 55
[14-Mar-2017 14:12:26 UTC] PHP Notice:  Undefined index: lesion_region_20 in /home/danoesteticadmin/public_html/painel/new_report_save.php on line 55
[14-Mar-2017 14:12:26 UTC] PHP Notice:  Undefined index: lesion_side_1 in /home/danoesteticadmin/public_html/painel/new_report_save.php on line 66
[14-Mar-2017 14:12:26 UTC] PHP Notice:  Undefined index: lesion_side_2 in /home/danoesteticadmin/public_html/painel/new_report_save.php on line 66
[14-Mar-2017 14:12:26 UTC] PHP Notice:  Undefined index: lesion_side_3 in /home/danoesteticadmin/public_html/painel/new_report_save.php on line 66
[14-Mar-2017 14:12:26 UTC] PHP Notice:  Undefined index: lesion_side_4 in /home/danoesteticadmin/public_html/painel/new_report_save.php on line 66
[14-Mar-2017 14:12:26 UTC] PHP Notice:  Undefined index: lesion_repercution_1 in /home/danoesteticadmin/public_html/painel/new_report_save.php on line 89
[14-Mar-2017 14:12:26 UTC] PHP Notice:  Undefined index: lesion_repercution_2 in /home/danoesteticadmin/public_html/painel/new_report_save.php on line 89
[14-Mar-2017 14:12:26 UTC] PHP Notice:  Undefined index: lesion_repercution_3 in /home/danoesteticadmin/public_html/painel/new_report_save.php on line 89
[14-Mar-2017 14:12:26 UTC] PHP Notice:  Undefined index: lesion_repercution_4 in /home/danoesteticadmin/public_html/painel/new_report_save.php on line 89
[14-Mar-2017 14:12:26 UTC] PHP Notice:  Undefined index: lesion_repercution_5 in /home/danoesteticadmin/public_html/painel/new_report_save.php on line 89
[14-Mar-2017 14:12:26 UTC] PHP Notice:  Undefined index: lesion_repercution_6 in /home/danoesteticadmin/public_html/painel/new_report_save.php on line 89
[14-Mar-2017 14:12:26 UTC] PHP Notice:  Undefined variable: lesion_side in /home/danoesteticadmin/public_html/painel/new_report_save.php on line 99
[14-Mar-2017 14:12:26 UTC] PHP Notice:  Undefined variable: lesion_repercution in /home/danoesteticadmin/public_html/painel/new_report_save.php on line 99
[14-Mar-2017 14:12:26 UTC] PHP Notice:  Undefined variable: Score in /home/danoesteticadmin/public_html/painel/new_report_save.php on line 106
[14-Mar-2017 17:25:23 UTC] PHP Notice:  Undefined index: usr in /home/danoesteticadmin/public_html/painel/auth.php on line 22
[14-Mar-2017 17:25:51 UTC] PHP Notice:  Undefined index: usr in /home/danoesteticadmin/public_html/painel/auth.php on line 22
[14-Mar-2017 17:34:59 UTC] PHP Notice:  Undefined index: observations in /home/danoesteticadmin/public_html/painel/new_report_save.php on line 36
[14-Mar-2017 17:34:59 UTC] PHP Notice:  Undefined index: lesion_nature_1 in /home/danoesteticadmin/public_html/painel/new_report_save.php on line 41
[14-Mar-2017 17:34:59 UTC] PHP Notice:  Undefined index: lesion_nature_2 in /home/danoesteticadmin/public_html/painel/new_report_save.php on line 41
[14-Mar-2017 17:34:59 UTC] PHP Notice:  Undefined index: lesion_nature_3 in /home/danoesteticadmin/public_html/painel/new_report_save.php on line 41
[14-Mar-2017 17:34:59 UTC] PHP Notice:  Undefined index: lesion_nature_4 in /home/danoesteticadmin/public_html/painel/new_report_save.php on line 41
[14-Mar-2017 17:34:59 UTC] PHP Notice:  Undefined variable: lesion_nature in /home/danoesteticadmin/public_html/painel/new_report_save.php on line 44
[14-Mar-2017 17:34:59 UTC] PHP Notice:  Undefined index: lesion_nature_6 in /home/danoesteticadmin/public_html/painel/new_report_save.php on line 41
[14-Mar-2017 17:34:59 UTC] PHP Notice:  Undefined index: lesion_nature_7 in /home/danoesteticadmin/public_html/painel/new_report_save.php on line 41
[14-Mar-2017 17:34:59 UTC] PHP Notice:  Undefined variable: lesion_region in /home/danoesteticadmin/public_html/painel/new_report_save.php on line 58
[14-Mar-2017 17:34:59 UTC] PHP Notice:  Undefined index: lesion_region_2 in /home/danoesteticadmin/public_html/painel/new_report_save.php on line 55
[14-Mar-2017 17:34:59 UTC] PHP Notice:  Undefined index: lesion_region_3 in /home/danoesteticadmin/public_html/painel/new_report_save.php on line 55
[14-Mar-2017 17:34:59 UTC] PHP Notice:  Undefined index: lesion_region_4 in /home/danoesteticadmin/public_html/painel/new_report_save.php on line 55
[14-Mar-2017 17:34:59 UTC] PHP Notice:  Undefined index: lesion_region_5 in /home/danoesteticadmin/public_html/painel/new_report_save.php on line 55
[14-Mar-2017 17:34:59 UTC] PHP Notice:  Undefined index: lesion_region_6 in /home/danoesteticadmin/public_html/painel/new_report_save.php on line 55
[14-Mar-2017 17:34:59 UTC] PHP Notice:  Undefined index: lesion_region_7 in /home/danoesteticadmin/public_html/painel/new_report_save.php on line 55
[14-Mar-2017 17:34:59 UTC] PHP Notice:  Undefined index: lesion_region_8 in /home/danoesteticadmin/public_html/painel/new_report_save.php on line 55
[14-Mar-2017 17:34:59 UTC] PHP Notice:  Undefined index: lesion_region_9 in /home/danoesteticadmin/public_html/painel/new_report_save.php on line 55
[14-Mar-2017 17:34:59 UTC] PHP Notice:  Undefined index: lesion_region_10 in /home/danoesteticadmin/public_html/painel/new_report_save.php on line 55
[14-Mar-2017 17:34:59 UTC] PHP Notice:  Undefined index: lesion_region_11 in /home/danoesteticadmin/public_html/painel/new_report_save.php on line 55
[14-Mar-2017 17:34:59 UTC] PHP Notice:  Undefined index: lesion_region_12 in /home/danoesteticadmin/public_html/painel/new_report_save.php on line 55
[14-Mar-2017 17:34:59 UTC] PHP Notice:  Undefined index: lesion_region_13 in /home/danoesteticadmin/public_html/painel/new_report_save.php on line 55
[14-Mar-2017 17:34:59 UTC] PHP Notice:  Undefined index: lesion_region_14 in /home/danoesteticadmin/public_html/painel/new_report_save.php on line 55
[14-Mar-2017 17:34:59 UTC] PHP Notice:  Undefined index: lesion_region_15 in /home/danoesteticadmin/public_html/painel/new_report_save.php on line 55
[14-Mar-2017 17:34:59 UTC] PHP Notice:  Undefined index: lesion_region_16 in /home/danoesteticadmin/public_html/painel/new_report_save.php on line 55
[14-Mar-2017 17:34:59 UTC] PHP Notice:  Undefined index: lesion_region_17 in /home/danoesteticadmin/public_html/painel/new_report_save.php on line 55
[14-Mar-2017 17:34:59 UTC] PHP Notice:  Undefined index: lesion_region_18 in /home/danoesteticadmin/public_html/painel/new_report_save.php on line 55
[14-Mar-2017 17:34:59 UTC] PHP Notice:  Undefined index: lesion_region_19 in /home/danoesteticadmin/public_html/painel/new_report_save.php on line 55
[14-Mar-2017 17:34:59 UTC] PHP Notice:  Undefined index: lesion_region_20 in /home/danoesteticadmin/public_html/painel/new_report_save.php on line 55
[14-Mar-2017 17:34:59 UTC] PHP Notice:  Undefined index: lesion_side_1 in /home/danoesteticadmin/public_html/painel/new_report_save.php on line 66
[14-Mar-2017 17:34:59 UTC] PHP Notice:  Undefined variable: lesion_side in /home/danoesteticadmin/public_html/painel/new_report_save.php on line 69
[14-Mar-2017 17:34:59 UTC] PHP Notice:  Undefined index: lesion_side_3 in /home/danoesteticadmin/public_html/painel/new_report_save.php on line 66
[14-Mar-2017 17:34:59 UTC] PHP Notice:  Undefined variable: lesion_repercution in /home/danoesteticadmin/public_html/painel/new_report_save.php on line 92
[14-Mar-2017 17:34:59 UTC] PHP Notice:  Undefined index: lesion_repercution_2 in /home/danoesteticadmin/public_html/painel/new_report_save.php on line 89
[14-Mar-2017 17:34:59 UTC] PHP Notice:  Undefined index: lesion_repercution_3 in /home/danoesteticadmin/public_html/painel/new_report_save.php on line 89
[14-Mar-2017 17:34:59 UTC] PHP Notice:  Undefined index: lesion_repercution_4 in /home/danoesteticadmin/public_html/painel/new_report_save.php on line 89
[14-Mar-2017 17:34:59 UTC] PHP Notice:  Undefined index: lesion_repercution_5 in /home/danoesteticadmin/public_html/painel/new_report_save.php on line 89
[14-Mar-2017 17:34:59 UTC] PHP Notice:  Undefined index: lesion_repercution_6 in /home/danoesteticadmin/public_html/painel/new_report_save.php on line 89
[14-Mar-2017 17:34:59 UTC] PHP Notice:  Undefined variable: Score in /home/danoesteticadmin/public_html/painel/new_report_save.php on line 106
[14-Mar-2017 14:38:09 Brazil/East] PHP Notice:  Undefined index: letterhead in /home/danoesteticadmin/public_html/painel/new_report_save2.php on line 17
[14-Mar-2017 17:45:36 UTC] PHP Notice:  Undefined index: observations in /home/danoesteticadmin/public_html/painel/new_report_save.php on line 36
[14-Mar-2017 17:45:36 UTC] PHP Notice:  Undefined index: lesion_nature_1 in /home/danoesteticadmin/public_html/painel/new_report_save.php on line 41
[14-Mar-2017 17:45:36 UTC] PHP Notice:  Undefined variable: lesion_nature in /home/danoesteticadmin/public_html/painel/new_report_save.php on line 44
[14-Mar-2017 17:45:36 UTC] PHP Notice:  Undefined index: lesion_nature_3 in /home/danoesteticadmin/public_html/painel/new_report_save.php on line 41
[14-Mar-2017 17:45:36 UTC] PHP Notice:  Undefined index: lesion_nature_4 in /home/danoesteticadmin/public_html/painel/new_report_save.php on line 41
[14-Mar-2017 17:45:36 UTC] PHP Notice:  Undefined index: lesion_nature_5 in /home/danoesteticadmin/public_html/painel/new_report_save.php on line 41
[14-Mar-2017 17:45:36 UTC] PHP Notice:  Undefined index: lesion_nature_6 in /home/danoesteticadmin/public_html/painel/new_report_save.php on line 41
[14-Mar-2017 17:45:36 UTC] PHP Notice:  Undefined index: lesion_nature_7 in /home/danoesteticadmin/public_html/painel/new_report_save.php on line 41
[14-Mar-2017 17:45:36 UTC] PHP Notice:  Undefined variable: lesion_region in /home/danoesteticadmin/public_html/painel/new_report_save.php on line 58
[14-Mar-2017 17:45:36 UTC] PHP Notice:  Undefined index: lesion_region_2 in /home/danoesteticadmin/public_html/painel/new_report_save.php on line 55
[14-Mar-2017 17:45:36 UTC] PHP Notice:  Undefined index: lesion_region_4 in /home/danoesteticadmin/public_html/painel/new_report_save.php on line 55
[14-Mar-2017 17:45:36 UTC] PHP Notice:  Undefined index: lesion_region_5 in /home/danoesteticadmin/public_html/painel/new_report_save.php on line 55
[14-Mar-2017 17:45:36 UTC] PHP Notice:  Undefined index: lesion_region_6 in /home/danoesteticadmin/public_html/painel/new_report_save.php on line 55
[14-Mar-2017 17:45:36 UTC] PHP Notice:  Undefined index: lesion_region_9 in /home/danoesteticadmin/public_html/painel/new_report_save.php on line 55
[14-Mar-2017 17:45:36 UTC] PHP Notice:  Undefined index: lesion_region_10 in /home/danoesteticadmin/public_html/painel/new_report_save.php on line 55
[14-Mar-2017 17:45:36 UTC] PHP Notice:  Undefined index: lesion_region_11 in /home/danoesteticadmin/public_html/painel/new_report_save.php on line 55
[14-Mar-2017 17:45:36 UTC] PHP Notice:  Undefined index: lesion_region_12 in /home/danoesteticadmin/public_html/painel/new_report_save.php on line 55
[14-Mar-2017 17:45:36 UTC] PHP Notice:  Undefined index: lesion_region_13 in /home/danoesteticadmin/public_html/painel/new_report_save.php on line 55
[14-Mar-2017 17:45:36 UTC] PHP Notice:  Undefined index: lesion_region_14 in /home/danoesteticadmin/public_html/painel/new_report_save.php on line 55
[14-Mar-2017 17:45:36 UTC] PHP Notice:  Undefined index: lesion_region_15 in /home/danoesteticadmin/public_html/painel/new_report_save.php on line 55
[14-Mar-2017 17:45:36 UTC] PHP Notice:  Undefined index: lesion_region_16 in /home/danoesteticadmin/public_html/painel/new_report_save.php on line 55
[14-Mar-2017 17:45:36 UTC] PHP Notice:  Undefined index: lesion_region_17 in /home/danoesteticadmin/public_html/painel/new_report_save.php on line 55
[14-Mar-2017 17:45:36 UTC] PHP Notice:  Undefined index: lesion_region_18 in /home/danoesteticadmin/public_html/painel/new_report_save.php on line 55
[14-Mar-2017 17:45:36 UTC] PHP Notice:  Undefined index: lesion_region_19 in /home/danoesteticadmin/public_html/painel/new_report_save.php on line 55
[14-Mar-2017 17:45:36 UTC] PHP Notice:  Undefined index: lesion_region_20 in /home/danoesteticadmin/public_html/painel/new_report_save.php on line 55
[14-Mar-2017 17:45:36 UTC] PHP Notice:  Undefined index: lesion_side_1 in /home/danoesteticadmin/public_html/painel/new_report_save.php on line 66
[14-Mar-2017 17:45:36 UTC] PHP Notice:  Undefined index: lesion_side_2 in /home/danoesteticadmin/public_html/painel/new_report_save.php on line 66
[14-Mar-2017 17:45:36 UTC] PHP Notice:  Undefined index: lesion_side_3 in /home/danoesteticadmin/public_html/painel/new_report_save.php on line 66
[14-Mar-2017 17:45:36 UTC] PHP Notice:  Undefined index: lesion_side_4 in /home/danoesteticadmin/public_html/painel/new_report_save.php on line 66
[14-Mar-2017 17:45:36 UTC] PHP Notice:  Undefined index: lesion_repercution_1 in /home/danoesteticadmin/public_html/painel/new_report_save.php on line 89
[14-Mar-2017 17:45:36 UTC] PHP Notice:  Undefined index: lesion_repercution_2 in /home/danoesteticadmin/public_html/painel/new_report_save.php on line 89
[14-Mar-2017 17:45:36 UTC] PHP Notice:  Undefined index: lesion_repercution_3 in /home/danoesteticadmin/public_html/painel/new_report_save.php on line 89
[14-Mar-2017 17:45:36 UTC] PHP Notice:  Undefined index: lesion_repercution_4 in /home/danoesteticadmin/public_html/painel/new_report_save.php on line 89
[14-Mar-2017 17:45:36 UTC] PHP Notice:  Undefined index: lesion_repercution_5 in /home/danoesteticadmin/public_html/painel/new_report_save.php on line 89
[14-Mar-2017 17:45:36 UTC] PHP Notice:  Undefined index: lesion_repercution_6 in /home/danoesteticadmin/public_html/painel/new_report_save.php on line 89
[14-Mar-2017 17:45:36 UTC] PHP Notice:  Undefined variable: lesion_side in /home/danoesteticadmin/public_html/painel/new_report_save.php on line 99
[14-Mar-2017 17:45:36 UTC] PHP Notice:  Undefined variable: lesion_repercution in /home/danoesteticadmin/public_html/painel/new_report_save.php on line 99
[14-Mar-2017 17:45:36 UTC] PHP Notice:  Undefined variable: Score in /home/danoesteticadmin/public_html/painel/new_report_save.php on line 106
[14-Mar-2017 18:11:24 UTC] PHP Notice:  Undefined index: observations in /home/danoesteticadmin/public_html/painel/new_report_save.php on line 36
[14-Mar-2017 18:11:24 UTC] PHP Notice:  Undefined index: lesion_nature_1 in /home/danoesteticadmin/public_html/painel/new_report_save.php on line 41
[14-Mar-2017 18:11:24 UTC] PHP Notice:  Undefined variable: lesion_nature in /home/danoesteticadmin/public_html/painel/new_report_save.php on line 44
[14-Mar-2017 18:11:24 UTC] PHP Notice:  Undefined index: lesion_nature_3 in /home/danoesteticadmin/public_html/painel/new_report_save.php on line 41
[14-Mar-2017 18:11:24 UTC] PHP Notice:  Undefined index: lesion_nature_4 in /home/danoesteticadmin/public_html/painel/new_report_save.php on line 41
[14-Mar-2017 18:11:24 UTC] PHP Notice:  Undefined index: lesion_nature_5 in /home/danoesteticadmin/public_html/painel/new_report_save.php on line 41
[14-Mar-2017 18:11:24 UTC] PHP Notice:  Undefined index: lesion_nature_6 in /home/danoesteticadmin/public_html/painel/new_report_save.php on line 41
[14-Mar-2017 18:11:24 UTC] PHP Notice:  Undefined index: lesion_nature_7 in /home/danoesteticadmin/public_html/painel/new_report_save.php on line 41
[14-Mar-2017 18:11:24 UTC] PHP Notice:  Undefined variable: lesion_region in /home/danoesteticadmin/public_html/painel/new_report_save.php on line 58
[14-Mar-2017 18:11:24 UTC] PHP Notice:  Undefined index: lesion_region_2 in /home/danoesteticadmin/public_html/painel/new_report_save.php on line 55
[14-Mar-2017 18:11:24 UTC] PHP Notice:  Undefined index: lesion_region_4 in /home/danoesteticadmin/public_html/painel/new_report_save.php on line 55
[14-Mar-2017 18:11:24 UTC] PHP Notice:  Undefined index: lesion_region_5 in /home/danoesteticadmin/public_html/painel/new_report_save.php on line 55
[14-Mar-2017 18:11:24 UTC] PHP Notice:  Undefined index: lesion_region_6 in /home/danoesteticadmin/public_html/painel/new_report_save.php on line 55
[14-Mar-2017 18:11:24 UTC] PHP Notice:  Undefined index: lesion_region_9 in /home/danoesteticadmin/public_html/painel/new_report_save.php on line 55
[14-Mar-2017 18:11:24 UTC] PHP Notice:  Undefined index: lesion_region_10 in /home/danoesteticadmin/public_html/painel/new_report_save.php on line 55
[14-Mar-2017 18:11:24 UTC] PHP Notice:  Undefined index: lesion_region_11 in /home/danoesteticadmin/public_html/painel/new_report_save.php on line 55
[14-Mar-2017 18:11:24 UTC] PHP Notice:  Undefined index: lesion_region_12 in /home/danoesteticadmin/public_html/painel/new_report_save.php on line 55
[14-Mar-2017 18:11:24 UTC] PHP Notice:  Undefined index: lesion_region_13 in /home/danoesteticadmin/public_html/painel/new_report_save.php on line 55
[14-Mar-2017 18:11:24 UTC] PHP Notice:  Undefined index: lesion_region_14 in /home/danoesteticadmin/public_html/painel/new_report_save.php on line 55
[14-Mar-2017 18:11:24 UTC] PHP Notice:  Undefined index: lesion_region_15 in /home/danoesteticadmin/public_html/painel/new_report_save.php on line 55
[14-Mar-2017 18:11:24 UTC] PHP Notice:  Undefined index: lesion_region_16 in /home/danoesteticadmin/public_html/painel/new_report_save.php on line 55
[14-Mar-2017 18:11:24 UTC] PHP Notice:  Undefined index: lesion_region_17 in /home/danoesteticadmin/public_html/painel/new_report_save.php on line 55
[14-Mar-2017 18:11:24 UTC] PHP Notice:  Undefined index: lesion_region_18 in /home/danoesteticadmin/public_html/painel/new_report_save.php on line 55
[14-Mar-2017 18:11:24 UTC] PHP Notice:  Undefined index: lesion_region_19 in /home/danoesteticadmin/public_html/painel/new_report_save.php on line 55
[14-Mar-2017 18:11:24 UTC] PHP Notice:  Undefined index: lesion_region_20 in /home/danoesteticadmin/public_html/painel/new_report_save.php on line 55
[14-Mar-2017 18:11:24 UTC] PHP Notice:  Undefined index: lesion_side_1 in /home/danoesteticadmin/public_html/painel/new_report_save.php on line 66
[14-Mar-2017 18:11:24 UTC] PHP Notice:  Undefined index: lesion_side_2 in /home/danoesteticadmin/public_html/painel/new_report_save.php on line 66
[14-Mar-2017 18:11:24 UTC] PHP Notice:  Undefined index: lesion_side_3 in /home/danoesteticadmin/public_html/painel/new_report_save.php on line 66
[14-Mar-2017 18:11:24 UTC] PHP Notice:  Undefined index: lesion_side_4 in /home/danoesteticadmin/public_html/painel/new_report_save.php on line 66
[14-Mar-2017 18:11:24 UTC] PHP Notice:  Undefined index: lesion_repercution_1 in /home/danoesteticadmin/public_html/painel/new_report_save.php on line 89
[14-Mar-2017 18:11:24 UTC] PHP Notice:  Undefined index: lesion_repercution_2 in /home/danoesteticadmin/public_html/painel/new_report_save.php on line 89
[14-Mar-2017 18:11:24 UTC] PHP Notice:  Undefined index: lesion_repercution_3 in /home/danoesteticadmin/public_html/painel/new_report_save.php on line 89
[14-Mar-2017 18:11:24 UTC] PHP Notice:  Undefined index: lesion_repercution_4 in /home/danoesteticadmin/public_html/painel/new_report_save.php on line 89
[14-Mar-2017 18:11:24 UTC] PHP Notice:  Undefined index: lesion_repercution_5 in /home/danoesteticadmin/public_html/painel/new_report_save.php on line 89
[14-Mar-2017 18:11:24 UTC] PHP Notice:  Undefined index: lesion_repercution_6 in /home/danoesteticadmin/public_html/painel/new_report_save.php on line 89
[14-Mar-2017 18:11:24 UTC] PHP Notice:  Undefined variable: lesion_side in /home/danoesteticadmin/public_html/painel/new_report_save.php on line 99
[14-Mar-2017 18:11:24 UTC] PHP Notice:  Undefined variable: lesion_repercution in /home/danoesteticadmin/public_html/painel/new_report_save.php on line 99
[14-Mar-2017 18:11:24 UTC] PHP Notice:  Undefined variable: Score in /home/danoesteticadmin/public_html/painel/new_report_save.php on line 106
[14-Mar-2017 18:53:02 UTC] PHP Notice:  Undefined index: gender in /home/danoesteticadmin/public_html/painel/new_report_save.php on line 21
[14-Mar-2017 18:53:02 UTC] PHP Notice:  Undefined index: observations in /home/danoesteticadmin/public_html/painel/new_report_save.php on line 36
[14-Mar-2017 18:53:02 UTC] PHP Notice:  Undefined index: lesion_nature_1 in /home/danoesteticadmin/public_html/painel/new_report_save.php on line 41
[14-Mar-2017 18:53:02 UTC] PHP Notice:  Undefined index: lesion_nature_2 in /home/danoesteticadmin/public_html/painel/new_report_save.php on line 41
[14-Mar-2017 18:53:02 UTC] PHP Notice:  Undefined index: lesion_nature_3 in /home/danoesteticadmin/public_html/painel/new_report_save.php on line 41
[14-Mar-2017 18:53:02 UTC] PHP Notice:  Undefined index: lesion_nature_4 in /home/danoesteticadmin/public_html/painel/new_report_save.php on line 41
[14-Mar-2017 18:53:02 UTC] PHP Notice:  Undefined index: lesion_nature_5 in /home/danoesteticadmin/public_html/painel/new_report_save.php on line 41
[14-Mar-2017 18:53:02 UTC] PHP Notice:  Undefined index: lesion_nature_6 in /home/danoesteticadmin/public_html/painel/new_report_save.php on line 41
[14-Mar-2017 18:53:02 UTC] PHP Notice:  Undefined index: lesion_nature_7 in /home/danoesteticadmin/public_html/painel/new_report_save.php on line 41
[14-Mar-2017 18:53:02 UTC] PHP Notice:  Undefined index: lesion_region_1 in /home/danoesteticadmin/public_html/painel/new_report_save.php on line 55
[14-Mar-2017 18:53:02 UTC] PHP Notice:  Undefined index: lesion_region_2 in /home/danoesteticadmin/public_html/painel/new_report_save.php on line 55
[14-Mar-2017 18:53:02 UTC] PHP Notice:  Undefined index: lesion_region_3 in /home/danoesteticadmin/public_html/painel/new_report_save.php on line 55
[14-Mar-2017 18:53:02 UTC] PHP Notice:  Undefined index: lesion_region_4 in /home/danoesteticadmin/public_html/painel/new_report_save.php on line 55
[14-Mar-2017 18:53:02 UTC] PHP Notice:  Undefined index: lesion_region_5 in /home/danoesteticadmin/public_html/painel/new_report_save.php on line 55
[14-Mar-2017 18:53:02 UTC] PHP Notice:  Undefined index: lesion_region_6 in /home/danoesteticadmin/public_html/painel/new_report_save.php on line 55
[14-Mar-2017 18:53:02 UTC] PHP Notice:  Undefined index: lesion_region_7 in /home/danoesteticadmin/public_html/painel/new_report_save.php on line 55
[14-Mar-2017 18:53:02 UTC] PHP Notice:  Undefined index: lesion_region_8 in /home/danoesteticadmin/public_html/painel/new_report_save.php on line 55
[14-Mar-2017 18:53:02 UTC] PHP Notice:  Undefined index: lesion_region_9 in /home/danoesteticadmin/public_html/painel/new_report_save.php on line 55
[14-Mar-2017 18:53:02 UTC] PHP Notice:  Undefined index: lesion_region_10 in /home/danoesteticadmin/public_html/painel/new_report_save.php on line 55
[14-Mar-2017 18:53:02 UTC] PHP Notice:  Undefined index: lesion_region_11 in /home/danoesteticadmin/public_html/painel/new_report_save.php on line 55
[14-Mar-2017 18:53:02 UTC] PHP Notice:  Undefined index: lesion_region_12 in /home/danoesteticadmin/public_html/painel/new_report_save.php on line 55
[14-Mar-2017 18:53:02 UTC] PHP Notice:  Undefined index: lesion_region_13 in /home/danoesteticadmin/public_html/painel/new_report_save.php on line 55
[14-Mar-2017 18:53:02 UTC] PHP Notice:  Undefined index: lesion_region_14 in /home/danoesteticadmin/public_html/painel/new_report_save.php on line 55
[14-Mar-2017 18:53:02 UTC] PHP Notice:  Undefined index: lesion_region_15 in /home/danoesteticadmin/public_html/painel/new_report_save.php on line 55
[14-Mar-2017 18:53:02 UTC] PHP Notice:  Undefined index: lesion_region_16 in /home/danoesteticadmin/public_html/painel/new_report_save.php on line 55
[14-Mar-2017 18:53:02 UTC] PHP Notice:  Undefined index: lesion_region_17 in /home/danoesteticadmin/public_html/painel/new_report_save.php on line 55
[14-Mar-2017 18:53:02 UTC] PHP Notice:  Undefined index: lesion_region_18 in /home/danoesteticadmin/public_html/painel/new_report_save.php on line 55
[14-Mar-2017 18:53:02 UTC] PHP Notice:  Undefined index: lesion_region_19 in /home/danoesteticadmin/public_html/painel/new_report_save.php on line 55
[14-Mar-2017 18:53:02 UTC] PHP Notice:  Undefined index: lesion_region_20 in /home/danoesteticadmin/public_html/painel/new_report_save.php on line 55
[14-Mar-2017 18:53:02 UTC] PHP Notice:  Undefined index: lesion_side_1 in /home/danoesteticadmin/public_html/painel/new_report_save.php on line 66
[14-Mar-2017 18:53:02 UTC] PHP Notice:  Undefined index: lesion_side_2 in /home/danoesteticadmin/public_html/painel/new_report_save.php on line 66
[14-Mar-2017 18:53:02 UTC] PHP Notice:  Undefined index: lesion_side_3 in /home/danoesteticadmin/public_html/painel/new_report_save.php on line 66
[14-Mar-2017 18:53:02 UTC] PHP Notice:  Undefined index: lesion_side_4 in /home/danoesteticadmin/public_html/painel/new_report_save.php on line 66
[14-Mar-2017 18:53:02 UTC] PHP Notice:  Undefined index: lesion_repercution_1 in /home/danoesteticadmin/public_html/painel/new_report_save.php on line 89
[14-Mar-2017 18:53:02 UTC] PHP Notice:  Undefined index: lesion_repercution_2 in /home/danoesteticadmin/public_html/painel/new_report_save.php on line 89
[14-Mar-2017 18:53:02 UTC] PHP Notice:  Undefined index: lesion_repercution_3 in /home/danoesteticadmin/public_html/painel/new_report_save.php on line 89
[14-Mar-2017 18:53:02 UTC] PHP Notice:  Undefined index: lesion_repercution_4 in /home/danoesteticadmin/public_html/painel/new_report_save.php on line 89
[14-Mar-2017 18:53:02 UTC] PHP Notice:  Undefined index: lesion_repercution_5 in /home/danoesteticadmin/public_html/painel/new_report_save.php on line 89
[14-Mar-2017 18:53:02 UTC] PHP Notice:  Undefined index: lesion_repercution_6 in /home/danoesteticadmin/public_html/painel/new_report_save.php on line 89
[14-Mar-2017 18:53:02 UTC] PHP Notice:  Undefined variable: lesion_region in /home/danoesteticadmin/public_html/painel/new_report_save.php on line 97
[14-Mar-2017 18:53:02 UTC] PHP Notice:  Undefined variable: lesion_side in /home/danoesteticadmin/public_html/painel/new_report_save.php on line 99
[14-Mar-2017 18:53:02 UTC] PHP Notice:  Undefined variable: lesion_repercution in /home/danoesteticadmin/public_html/painel/new_report_save.php on line 99
[14-Mar-2017 18:53:02 UTC] PHP Notice:  Undefined variable: Score in /home/danoesteticadmin/public_html/painel/new_report_save.php on line 106
[14-Mar-2017 18:53:02 UTC] PHP Notice:  Undefined variable: lesion_nature in /home/danoesteticadmin/public_html/painel/new_report_save.php on line 187
[14-Mar-2017 19:06:54 UTC] PHP Notice:  Undefined index: usr in /home/danoesteticadmin/public_html/painel/auth.php on line 22
[17-Mar-2017 08:57:15 UTC] PHP Notice:  Undefined index: usr in /home/danoesteticadmin/public_html/painel/auth.php on line 22
[19-Mar-2017 17:16:00 UTC] PHP Notice:  Undefined index: usr in /home/danoesteticadmin/public_html/painel/auth.php on line 22
[22-Mar-2017 03:01:16 UTC] PHP Notice:  Undefined index: usr in /home/danoesteticadmin/public_html/painel/auth.php on line 22
[24-Mar-2017 01:56:13 UTC] PHP Notice:  Undefined index: usr in /home/danoesteticadmin/public_html/painel/auth.php on line 22
[27-Mar-2017 18:32:10 UTC] PHP Notice:  Undefined index: usr in /home/danoesteticadmin/public_html/painel/auth.php on line 22
[28-Mar-2017 14:08:35 UTC] PHP Notice:  Undefined index: gender in /home/danoesteticadmin/public_html/painel/new_report_save.php on line 21
[28-Mar-2017 14:08:35 UTC] PHP Notice:  Undefined index: observations in /home/danoesteticadmin/public_html/painel/new_report_save.php on line 36
[28-Mar-2017 14:08:35 UTC] PHP Notice:  Undefined index: lesion_nature_1 in /home/danoesteticadmin/public_html/painel/new_report_save.php on line 41
[28-Mar-2017 14:08:35 UTC] PHP Notice:  Undefined index: lesion_nature_2 in /home/danoesteticadmin/public_html/painel/new_report_save.php on line 41
[28-Mar-2017 14:08:35 UTC] PHP Notice:  Undefined index: lesion_nature_3 in /home/danoesteticadmin/public_html/painel/new_report_save.php on line 41
[28-Mar-2017 14:08:35 UTC] PHP Notice:  Undefined index: lesion_nature_4 in /home/danoesteticadmin/public_html/painel/new_report_save.php on line 41
[28-Mar-2017 14:08:35 UTC] PHP Notice:  Undefined index: lesion_nature_5 in /home/danoesteticadmin/public_html/painel/new_report_save.php on line 41
[28-Mar-2017 14:08:35 UTC] PHP Notice:  Undefined index: lesion_nature_6 in /home/danoesteticadmin/public_html/painel/new_report_save.php on line 41
[28-Mar-2017 14:08:35 UTC] PHP Notice:  Undefined index: lesion_nature_7 in /home/danoesteticadmin/public_html/painel/new_report_save.php on line 41
[28-Mar-2017 14:08:35 UTC] PHP Notice:  Undefined index: lesion_region_1 in /home/danoesteticadmin/public_html/painel/new_report_save.php on line 55
[28-Mar-2017 14:08:35 UTC] PHP Notice:  Undefined index: lesion_region_2 in /home/danoesteticadmin/public_html/painel/new_report_save.php on line 55
[28-Mar-2017 14:08:35 UTC] PHP Notice:  Undefined index: lesion_region_3 in /home/danoesteticadmin/public_html/painel/new_report_save.php on line 55
[28-Mar-2017 14:08:35 UTC] PHP Notice:  Undefined index: lesion_region_4 in /home/danoesteticadmin/public_html/painel/new_report_save.php on line 55
[28-Mar-2017 14:08:35 UTC] PHP Notice:  Undefined index: lesion_region_5 in /home/danoesteticadmin/public_html/painel/new_report_save.php on line 55
[28-Mar-2017 14:08:35 UTC] PHP Notice:  Undefined index: lesion_region_6 in /home/danoesteticadmin/public_html/painel/new_report_save.php on line 55
[28-Mar-2017 14:08:35 UTC] PHP Notice:  Undefined index: lesion_region_7 in /home/danoesteticadmin/public_html/painel/new_report_save.php on line 55
[28-Mar-2017 14:08:35 UTC] PHP Notice:  Undefined index: lesion_region_8 in /home/danoesteticadmin/public_html/painel/new_report_save.php on line 55
[28-Mar-2017 14:08:35 UTC] PHP Notice:  Undefined index: lesion_region_9 in /home/danoesteticadmin/public_html/painel/new_report_save.php on line 55
[28-Mar-2017 14:08:35 UTC] PHP Notice:  Undefined index: lesion_region_10 in /home/danoesteticadmin/public_html/painel/new_report_save.php on line 55
[28-Mar-2017 14:08:35 UTC] PHP Notice:  Undefined index: lesion_region_11 in /home/danoesteticadmin/public_html/painel/new_report_save.php on line 55
[28-Mar-2017 14:08:35 UTC] PHP Notice:  Undefined index: lesion_region_12 in /home/danoesteticadmin/public_html/painel/new_report_save.php on line 55
[28-Mar-2017 14:08:35 UTC] PHP Notice:  Undefined index: lesion_region_13 in /home/danoesteticadmin/public_html/painel/new_report_save.php on line 55
[28-Mar-2017 14:08:35 UTC] PHP Notice:  Undefined index: lesion_region_14 in /home/danoesteticadmin/public_html/painel/new_report_save.php on line 55
[28-Mar-2017 14:08:35 UTC] PHP Notice:  Undefined index: lesion_region_15 in /home/danoesteticadmin/public_html/painel/new_report_save.php on line 55
[28-Mar-2017 14:08:35 UTC] PHP Notice:  Undefined index: lesion_region_16 in /home/danoesteticadmin/public_html/painel/new_report_save.php on line 55
[28-Mar-2017 14:08:35 UTC] PHP Notice:  Undefined index: lesion_region_17 in /home/danoesteticadmin/public_html/painel/new_report_save.php on line 55
[28-Mar-2017 14:08:35 UTC] PHP Notice:  Undefined index: lesion_region_18 in /home/danoesteticadmin/public_html/painel/new_report_save.php on line 55
[28-Mar-2017 14:08:35 UTC] PHP Notice:  Undefined index: lesion_region_19 in /home/danoesteticadmin/public_html/painel/new_report_save.php on line 55
[28-Mar-2017 14:08:35 UTC] PHP Notice:  Undefined index: lesion_region_20 in /home/danoesteticadmin/public_html/painel/new_report_save.php on line 55
[28-Mar-2017 14:08:35 UTC] PHP Notice:  Undefined index: lesion_region_21 in /home/danoesteticadmin/public_html/painel/new_report_save.php on line 55
[28-Mar-2017 14:08:35 UTC] PHP Notice:  Undefined index: lesion_region_22 in /home/danoesteticadmin/public_html/painel/new_report_save.php on line 55
[28-Mar-2017 14:08:35 UTC] PHP Notice:  Undefined index: lesion_region_23 in /home/danoesteticadmin/public_html/painel/new_report_save.php on line 55
[28-Mar-2017 14:08:35 UTC] PHP Notice:  Undefined index: lesion_side_1 in /home/danoesteticadmin/public_html/painel/new_report_save.php on line 66
[28-Mar-2017 14:08:35 UTC] PHP Notice:  Undefined index: lesion_side_2 in /home/danoesteticadmin/public_html/painel/new_report_save.php on line 66
[28-Mar-2017 14:08:35 UTC] PHP Notice:  Undefined index: lesion_side_3 in /home/danoesteticadmin/public_html/painel/new_report_save.php on line 66
[28-Mar-2017 14:08:35 UTC] PHP Notice:  Undefined index: lesion_side_4 in /home/danoesteticadmin/public_html/painel/new_report_save.php on line 66
[28-Mar-2017 14:08:35 UTC] PHP Notice:  Undefined index: lesion_side_5 in /home/danoesteticadmin/public_html/painel/new_report_save.php on line 66
[28-Mar-2017 14:08:35 UTC] PHP Notice:  Undefined index: lesion_repercution_1 in /home/danoesteticadmin/public_html/painel/new_report_save.php on line 89
[28-Mar-2017 14:08:35 UTC] PHP Notice:  Undefined index: lesion_repercution_2 in /home/danoesteticadmin/public_html/painel/new_report_save.php on line 89
[28-Mar-2017 14:08:35 UTC] PHP Notice:  Undefined index: lesion_repercution_3 in /home/danoesteticadmin/public_html/painel/new_report_save.php on line 89
[28-Mar-2017 14:08:35 UTC] PHP Notice:  Undefined index: lesion_repercution_4 in /home/danoesteticadmin/public_html/painel/new_report_save.php on line 89
[28-Mar-2017 14:08:35 UTC] PHP Notice:  Undefined index: lesion_repercution_5 in /home/danoesteticadmin/public_html/painel/new_report_save.php on line 89
[28-Mar-2017 14:08:35 UTC] PHP Notice:  Undefined index: lesion_repercution_6 in /home/danoesteticadmin/public_html/painel/new_report_save.php on line 89
[28-Mar-2017 14:08:35 UTC] PHP Notice:  Undefined variable: lesion_region in /home/danoesteticadmin/public_html/painel/new_report_save.php on line 97
[28-Mar-2017 14:08:35 UTC] PHP Notice:  Undefined variable: lesion_side in /home/danoesteticadmin/public_html/painel/new_report_save.php on line 99
[28-Mar-2017 14:08:35 UTC] PHP Notice:  Undefined variable: lesion_repercution in /home/danoesteticadmin/public_html/painel/new_report_save.php on line 99
[28-Mar-2017 14:08:35 UTC] PHP Notice:  Undefined variable: lesion_nature in /home/danoesteticadmin/public_html/painel/new_report_save.php on line 187
[28-Mar-2017 16:59:06 UTC] PHP Notice:  Undefined index: observations in /home/danoesteticadmin/public_html/painel/new_report_save.php on line 36
[28-Mar-2017 16:59:06 UTC] PHP Notice:  Undefined index: lesion_nature_1 in /home/danoesteticadmin/public_html/painel/new_report_save.php on line 41
[28-Mar-2017 16:59:06 UTC] PHP Notice:  Undefined index: lesion_nature_2 in /home/danoesteticadmin/public_html/painel/new_report_save.php on line 41
[28-Mar-2017 16:59:06 UTC] PHP Notice:  Undefined index: lesion_nature_3 in /home/danoesteticadmin/public_html/painel/new_report_save.php on line 41
[28-Mar-2017 16:59:06 UTC] PHP Notice:  Undefined index: lesion_nature_4 in /home/danoesteticadmin/public_html/painel/new_report_save.php on line 41
[28-Mar-2017 16:59:06 UTC] PHP Notice:  Undefined index: lesion_nature_5 in /home/danoesteticadmin/public_html/painel/new_report_save.php on line 41
[28-Mar-2017 16:59:06 UTC] PHP Notice:  Undefined index: lesion_nature_6 in /home/danoesteticadmin/public_html/painel/new_report_save.php on line 41
[28-Mar-2017 16:59:06 UTC] PHP Notice:  Undefined index: lesion_nature_7 in /home/danoesteticadmin/public_html/painel/new_report_save.php on line 41
[28-Mar-2017 16:59:06 UTC] PHP Notice:  Undefined variable: lesion_nature in /home/danoesteticadmin/public_html/painel/new_report_save.php on line 44
[28-Mar-2017 16:59:06 UTC] PHP Notice:  Undefined index: lesion_region_1 in /home/danoesteticadmin/public_html/painel/new_report_save.php on line 55
[28-Mar-2017 16:59:06 UTC] PHP Notice:  Undefined variable: lesion_region in /home/danoesteticadmin/public_html/painel/new_report_save.php on line 58
[28-Mar-2017 16:59:06 UTC] PHP Notice:  Undefined index: lesion_region_3 in /home/danoesteticadmin/public_html/painel/new_report_save.php on line 55
[28-Mar-2017 16:59:06 UTC] PHP Notice:  Undefined index: lesion_region_5 in /home/danoesteticadmin/public_html/painel/new_report_save.php on line 55
[28-Mar-2017 16:59:06 UTC] PHP Notice:  Undefined index: lesion_region_6 in /home/danoesteticadmin/public_html/painel/new_report_save.php on line 55
[28-Mar-2017 16:59:06 UTC] PHP Notice:  Undefined index: lesion_region_7 in /home/danoesteticadmin/public_html/painel/new_report_save.php on line 55
[28-Mar-2017 16:59:06 UTC] PHP Notice:  Undefined index: lesion_region_8 in /home/danoesteticadmin/public_html/painel/new_report_save.php on line 55
[28-Mar-2017 16:59:06 UTC] PHP Notice:  Undefined index: lesion_region_9 in /home/danoesteticadmin/public_html/painel/new_report_save.php on line 55
[28-Mar-2017 16:59:06 UTC] PHP Notice:  Undefined index: lesion_region_10 in /home/danoesteticadmin/public_html/painel/new_report_save.php on line 55
[28-Mar-2017 16:59:06 UTC] PHP Notice:  Undefined index: lesion_region_11 in /home/danoesteticadmin/public_html/painel/new_report_save.php on line 55
[28-Mar-2017 16:59:06 UTC] PHP Notice:  Undefined index: lesion_region_12 in /home/danoesteticadmin/public_html/painel/new_report_save.php on line 55
[28-Mar-2017 16:59:06 UTC] PHP Notice:  Undefined index: lesion_region_13 in /home/danoesteticadmin/public_html/painel/new_report_save.php on line 55
[28-Mar-2017 16:59:06 UTC] PHP Notice:  Undefined index: lesion_region_14 in /home/danoesteticadmin/public_html/painel/new_report_save.php on line 55
[28-Mar-2017 16:59:06 UTC] PHP Notice:  Undefined index: lesion_region_16 in /home/danoesteticadmin/public_html/painel/new_report_save.php on line 55
[28-Mar-2017 16:59:06 UTC] PHP Notice:  Undefined index: lesion_region_17 in /home/danoesteticadmin/public_html/painel/new_report_save.php on line 55
[28-Mar-2017 16:59:06 UTC] PHP Notice:  Undefined index: lesion_region_18 in /home/danoesteticadmin/public_html/painel/new_report_save.php on line 55
[28-Mar-2017 16:59:06 UTC] PHP Notice:  Undefined index: lesion_region_19 in /home/danoesteticadmin/public_html/painel/new_report_save.php on line 55
[28-Mar-2017 16:59:06 UTC] PHP Notice:  Undefined index: lesion_region_20 in /home/danoesteticadmin/public_html/painel/new_report_save.php on line 55
[28-Mar-2017 16:59:06 UTC] PHP Notice:  Undefined index: lesion_side_1 in /home/danoesteticadmin/public_html/painel/new_report_save.php on line 66
[28-Mar-2017 16:59:06 UTC] PHP Notice:  Undefined index: lesion_side_2 in /home/danoesteticadmin/public_html/painel/new_report_save.php on line 66
[28-Mar-2017 16:59:06 UTC] PHP Notice:  Undefined index: lesion_side_3 in /home/danoesteticadmin/public_html/painel/new_report_save.php on line 66
[28-Mar-2017 16:59:06 UTC] PHP Notice:  Undefined index: lesion_side_4 in /home/danoesteticadmin/public_html/painel/new_report_save.php on line 66
[28-Mar-2017 16:59:06 UTC] PHP Notice:  Undefined variable: lesion_repercution in /home/danoesteticadmin/public_html/painel/new_report_save.php on line 92
[28-Mar-2017 16:59:06 UTC] PHP Notice:  Undefined index: lesion_repercution_4 in /home/danoesteticadmin/public_html/painel/new_report_save.php on line 89
[28-Mar-2017 16:59:06 UTC] PHP Notice:  Undefined index: lesion_repercution_5 in /home/danoesteticadmin/public_html/painel/new_report_save.php on line 89
[28-Mar-2017 16:59:06 UTC] PHP Notice:  Undefined index: lesion_repercution_6 in /home/danoesteticadmin/public_html/painel/new_report_save.php on line 89
[28-Mar-2017 16:59:06 UTC] PHP Notice:  Undefined variable: lesion_side in /home/danoesteticadmin/public_html/painel/new_report_save.php on line 99
[28-Mar-2017 16:59:06 UTC] PHP Notice:  Undefined variable: Score in /home/danoesteticadmin/public_html/painel/new_report_save.php on line 106
[28-Mar-2017 18:42:56 UTC] PHP Notice:  Undefined index: observations in /home/danoesteticadmin/public_html/painel/new_report_save.php on line 36
[28-Mar-2017 18:42:56 UTC] PHP Notice:  Undefined index: lesion_nature_1 in /home/danoesteticadmin/public_html/painel/new_report_save.php on line 41
[28-Mar-2017 18:42:56 UTC] PHP Notice:  Undefined index: lesion_nature_2 in /home/danoesteticadmin/public_html/painel/new_report_save.php on line 41
[28-Mar-2017 18:42:56 UTC] PHP Notice:  Undefined index: lesion_nature_3 in /home/danoesteticadmin/public_html/painel/new_report_save.php on line 41
[28-Mar-2017 18:42:56 UTC] PHP Notice:  Undefined index: lesion_nature_4 in /home/danoesteticadmin/public_html/painel/new_report_save.php on line 41
[28-Mar-2017 18:42:56 UTC] PHP Notice:  Undefined index: lesion_nature_5 in /home/danoesteticadmin/public_html/painel/new_report_save.php on line 41
[28-Mar-2017 18:42:56 UTC] PHP Notice:  Undefined index: lesion_nature_6 in /home/danoesteticadmin/public_html/painel/new_report_save.php on line 41
[28-Mar-2017 18:42:56 UTC] PHP Notice:  Undefined variable: lesion_nature in /home/danoesteticadmin/public_html/painel/new_report_save.php on line 44
[28-Mar-2017 18:42:56 UTC] PHP Notice:  Undefined index: lesion_region_1 in /home/danoesteticadmin/public_html/painel/new_report_save.php on line 55
[28-Mar-2017 18:42:56 UTC] PHP Notice:  Undefined index: lesion_region_2 in /home/danoesteticadmin/public_html/painel/new_report_save.php on line 55
[28-Mar-2017 18:42:56 UTC] PHP Notice:  Undefined index: lesion_region_3 in /home/danoesteticadmin/public_html/painel/new_report_save.php on line 55
[28-Mar-2017 18:42:56 UTC] PHP Notice:  Undefined index: lesion_region_4 in /home/danoesteticadmin/public_html/painel/new_report_save.php on line 55
[28-Mar-2017 18:42:56 UTC] PHP Notice:  Undefined index: lesion_region_5 in /home/danoesteticadmin/public_html/painel/new_report_save.php on line 55
[28-Mar-2017 18:42:56 UTC] PHP Notice:  Undefined index: lesion_region_6 in /home/danoesteticadmin/public_html/painel/new_report_save.php on line 55
[28-Mar-2017 18:42:58 UTC] PHP Notice:  Undefined variable: lesion_region in /home/danoesteticadmin/public_html/painel/new_report_save.php on line 58
[28-Mar-2017 18:42:58 UTC] PHP Notice:  Undefined index: lesion_region_9 in /home/danoesteticadmin/public_html/painel/new_report_save.php on line 55
[28-Mar-2017 18:42:58 UTC] PHP Notice:  Undefined index: lesion_region_10 in /home/danoesteticadmin/public_html/painel/new_report_save.php on line 55
[28-Mar-2017 18:42:58 UTC] PHP Notice:  Undefined index: lesion_region_11 in /home/danoesteticadmin/public_html/painel/new_report_save.php on line 55
[28-Mar-2017 18:42:58 UTC] PHP Notice:  Undefined index: lesion_region_12 in /home/danoesteticadmin/public_html/painel/new_report_save.php on line 55
[28-Mar-2017 18:42:58 UTC] PHP Notice:  Undefined index: lesion_region_13 in /home/danoesteticadmin/public_html/painel/new_report_save.php on line 55
[28-Mar-2017 18:42:58 UTC] PHP Notice:  Undefined index: lesion_region_14 in /home/danoesteticadmin/public_html/painel/new_report_save.php on line 55
[28-Mar-2017 18:42:58 UTC] PHP Notice:  Undefined index: lesion_region_15 in /home/danoesteticadmin/public_html/painel/new_report_save.php on line 55
[28-Mar-2017 18:42:58 UTC] PHP Notice:  Undefined index: lesion_region_16 in /home/danoesteticadmin/public_html/painel/new_report_save.php on line 55
[28-Mar-2017 18:42:58 UTC] PHP Notice:  Undefined index: lesion_region_17 in /home/danoesteticadmin/public_html/painel/new_report_save.php on line 55
[28-Mar-2017 18:42:58 UTC] PHP Notice:  Undefined index: lesion_region_18 in /home/danoesteticadmin/public_html/painel/new_report_save.php on line 55
[28-Mar-2017 18:42:58 UTC] PHP Notice:  Undefined index: lesion_region_19 in /home/danoesteticadmin/public_html/painel/new_report_save.php on line 55
[28-Mar-2017 18:42:58 UTC] PHP Notice:  Undefined index: lesion_region_20 in /home/danoesteticadmin/public_html/painel/new_report_save.php on line 55
[28-Mar-2017 18:42:58 UTC] PHP Notice:  Undefined variable: lesion_side in /home/danoesteticadmin/public_html/painel/new_report_save.php on line 69
[28-Mar-2017 18:42:58 UTC] PHP Notice:  Undefined index: lesion_repercution_1 in /home/danoesteticadmin/public_html/painel/new_report_save.php on line 89
[28-Mar-2017 18:42:58 UTC] PHP Notice:  Undefined index: lesion_repercution_2 in /home/danoesteticadmin/public_html/painel/new_report_save.php on line 89
[28-Mar-2017 18:42:58 UTC] PHP Notice:  Undefined variable: lesion_repercution in /home/danoesteticadmin/public_html/painel/new_report_save.php on line 92
[28-Mar-2017 18:42:58 UTC] PHP Notice:  Undefined index: lesion_repercution_4 in /home/danoesteticadmin/public_html/painel/new_report_save.php on line 89
[28-Mar-2017 18:42:58 UTC] PHP Notice:  Undefined index: lesion_repercution_6 in /home/danoesteticadmin/public_html/painel/new_report_save.php on line 89
[28-Mar-2017 18:42:58 UTC] PHP Notice:  Undefined variable: Score in /home/danoesteticadmin/public_html/painel/new_report_save.php on line 106
[30-Mar-2017 17:28:18 UTC] PHP Notice:  Undefined index: observations in /home/danoesteticadmin/public_html/painel/new_report_save.php on line 36
[30-Mar-2017 17:28:18 UTC] PHP Notice:  Undefined index: lesion_nature_1 in /home/danoesteticadmin/public_html/painel/new_report_save.php on line 41
[30-Mar-2017 17:28:18 UTC] PHP Notice:  Undefined variable: lesion_nature in /home/danoesteticadmin/public_html/painel/new_report_save.php on line 44
[30-Mar-2017 17:28:18 UTC] PHP Notice:  Undefined index: lesion_nature_3 in /home/danoesteticadmin/public_html/painel/new_report_save.php on line 41
[30-Mar-2017 17:28:18 UTC] PHP Notice:  Undefined index: lesion_nature_4 in /home/danoesteticadmin/public_html/painel/new_report_save.php on line 41
[30-Mar-2017 17:28:18 UTC] PHP Notice:  Undefined index: lesion_nature_5 in /home/danoesteticadmin/public_html/painel/new_report_save.php on line 41
[30-Mar-2017 17:28:18 UTC] PHP Notice:  Undefined index: lesion_nature_6 in /home/danoesteticadmin/public_html/painel/new_report_save.php on line 41
[30-Mar-2017 17:28:18 UTC] PHP Notice:  Undefined index: lesion_nature_7 in /home/danoesteticadmin/public_html/painel/new_report_save.php on line 41
[30-Mar-2017 17:28:18 UTC] PHP Notice:  Undefined index: lesion_region_1 in /home/danoesteticadmin/public_html/painel/new_report_save.php on line 55
[30-Mar-2017 17:28:18 UTC] PHP Notice:  Undefined variable: lesion_region in /home/danoesteticadmin/public_html/painel/new_report_save.php on line 58
[30-Mar-2017 17:28:18 UTC] PHP Notice:  Undefined index: lesion_region_3 in /home/danoesteticadmin/public_html/painel/new_report_save.php on line 55
[30-Mar-2017 17:28:18 UTC] PHP Notice:  Undefined index: lesion_region_5 in /home/danoesteticadmin/public_html/painel/new_report_save.php on line 55
[30-Mar-2017 17:28:18 UTC] PHP Notice:  Undefined index: lesion_region_6 in /home/danoesteticadmin/public_html/painel/new_report_save.php on line 55
[30-Mar-2017 17:28:18 UTC] PHP Notice:  Undefined index: lesion_region_7 in /home/danoesteticadmin/public_html/painel/new_report_save.php on line 55
[30-Mar-2017 17:28:18 UTC] PHP Notice:  Undefined index: lesion_region_8 in /home/danoesteticadmin/public_html/painel/new_report_save.php on line 55
[30-Mar-2017 17:28:18 UTC] PHP Notice:  Undefined index: lesion_region_10 in /home/danoesteticadmin/public_html/painel/new_report_save.php on line 55
[30-Mar-2017 17:28:18 UTC] PHP Notice:  Undefined index: lesion_region_11 in /home/danoesteticadmin/public_html/painel/new_report_save.php on line 55
[30-Mar-2017 17:28:18 UTC] PHP Notice:  Undefined index: lesion_region_12 in /home/danoesteticadmin/public_html/painel/new_report_save.php on line 55
[30-Mar-2017 17:28:18 UTC] PHP Notice:  Undefined index: lesion_region_13 in /home/danoesteticadmin/public_html/painel/new_report_save.php on line 55
[30-Mar-2017 17:28:18 UTC] PHP Notice:  Undefined index: lesion_region_14 in /home/danoesteticadmin/public_html/painel/new_report_save.php on line 55
[30-Mar-2017 17:28:18 UTC] PHP Notice:  Undefined index: lesion_region_15 in /home/danoesteticadmin/public_html/painel/new_report_save.php on line 55
[30-Mar-2017 17:28:18 UTC] PHP Notice:  Undefined index: lesion_region_16 in /home/danoesteticadmin/public_html/painel/new_report_save.php on line 55
[30-Mar-2017 17:28:18 UTC] PHP Notice:  Undefined index: lesion_region_17 in /home/danoesteticadmin/public_html/painel/new_report_save.php on line 55
[30-Mar-2017 17:28:18 UTC] PHP Notice:  Undefined index: lesion_region_18 in /home/danoesteticadmin/public_html/painel/new_report_save.php on line 55
[30-Mar-2017 17:28:18 UTC] PHP Notice:  Undefined index: lesion_region_19 in /home/danoesteticadmin/public_html/painel/new_report_save.php on line 55
[30-Mar-2017 17:28:18 UTC] PHP Notice:  Undefined index: lesion_region_20 in /home/danoesteticadmin/public_html/painel/new_report_save.php on line 55
[30-Mar-2017 17:28:18 UTC] PHP Notice:  Undefined index: lesion_side_1 in /home/danoesteticadmin/public_html/painel/new_report_save.php on line 66
[30-Mar-2017 17:28:18 UTC] PHP Notice:  Undefined index: lesion_side_2 in /home/danoesteticadmin/public_html/painel/new_report_save.php on line 66
[30-Mar-2017 17:28:18 UTC] PHP Notice:  Undefined index: lesion_side_3 in /home/danoesteticadmin/public_html/painel/new_report_save.php on line 66
[30-Mar-2017 17:28:18 UTC] PHP Notice:  Undefined index: lesion_side_4 in /home/danoesteticadmin/public_html/painel/new_report_save.php on line 66
[30-Mar-2017 17:28:18 UTC] PHP Notice:  Undefined variable: lesion_repercution in /home/danoesteticadmin/public_html/painel/new_report_save.php on line 92
[30-Mar-2017 17:28:18 UTC] PHP Notice:  Undefined index: lesion_repercution_5 in /home/danoesteticadmin/public_html/painel/new_report_save.php on line 89
[30-Mar-2017 17:28:18 UTC] PHP Notice:  Undefined index: lesion_repercution_6 in /home/danoesteticadmin/public_html/painel/new_report_save.php on line 89
[30-Mar-2017 17:28:18 UTC] PHP Notice:  Undefined variable: lesion_side in /home/danoesteticadmin/public_html/painel/new_report_save.php on line 99
[30-Mar-2017 17:28:18 UTC] PHP Notice:  Undefined variable: Score in /home/danoesteticadmin/public_html/painel/new_report_save.php on line 106
[30-Mar-2017 14:28:30 Brazil/East] PHP Notice:  Undefined index: letterhead in /home/danoesteticadmin/public_html/painel/new_report_save2.php on line 17
[30-Mar-2017 21:00:55 UTC] PHP Notice:  Undefined index: observations in /home/danoesteticadmin/public_html/painel/new_report_save.php on line 36
[30-Mar-2017 21:00:55 UTC] PHP Notice:  Undefined variable: lesion_nature in /home/danoesteticadmin/public_html/painel/new_report_save.php on line 44
[30-Mar-2017 21:00:55 UTC] PHP Notice:  Undefined index: lesion_nature_2 in /home/danoesteticadmin/public_html/painel/new_report_save.php on line 41
[30-Mar-2017 21:00:55 UTC] PHP Notice:  Undefined index: lesion_nature_3 in /home/danoesteticadmin/public_html/painel/new_report_save.php on line 41
[30-Mar-2017 21:00:55 UTC] PHP Notice:  Undefined index: lesion_nature_4 in /home/danoesteticadmin/public_html/painel/new_report_save.php on line 41
[30-Mar-2017 21:00:55 UTC] PHP Notice:  Undefined index: lesion_nature_5 in /home/danoesteticadmin/public_html/painel/new_report_save.php on line 41
[30-Mar-2017 21:00:55 UTC] PHP Notice:  Undefined index: lesion_nature_6 in /home/danoesteticadmin/public_html/painel/new_report_save.php on line 41
[30-Mar-2017 21:00:55 UTC] PHP Notice:  Undefined index: lesion_nature_7 in /home/danoesteticadmin/public_html/painel/new_report_save.php on line 41
[30-Mar-2017 21:00:57 UTC] PHP Notice:  Undefined variable: lesion_region in /home/danoesteticadmin/public_html/painel/new_report_save.php on line 58
[30-Mar-2017 21:00:57 UTC] PHP Notice:  Undefined index: lesion_region_2 in /home/danoesteticadmin/public_html/painel/new_report_save.php on line 55
[30-Mar-2017 21:00:57 UTC] PHP Notice:  Undefined index: lesion_region_4 in /home/danoesteticadmin/public_html/painel/new_report_save.php on line 55
[30-Mar-2017 21:00:57 UTC] PHP Notice:  Undefined index: lesion_region_5 in /home/danoesteticadmin/public_html/painel/new_report_save.php on line 55
[30-Mar-2017 21:00:57 UTC] PHP Notice:  Undefined index: lesion_region_6 in /home/danoesteticadmin/public_html/painel/new_report_save.php on line 55
[30-Mar-2017 21:00:57 UTC] PHP Notice:  Undefined index: lesion_region_7 in /home/danoesteticadmin/public_html/painel/new_report_save.php on line 55
[30-Mar-2017 21:00:57 UTC] PHP Notice:  Undefined index: lesion_region_9 in /home/danoesteticadmin/public_html/painel/new_report_save.php on line 55
[30-Mar-2017 21:00:57 UTC] PHP Notice:  Undefined index: lesion_region_10 in /home/danoesteticadmin/public_html/painel/new_report_save.php on line 55
[30-Mar-2017 21:00:57 UTC] PHP Notice:  Undefined index: lesion_region_11 in /home/danoesteticadmin/public_html/painel/new_report_save.php on line 55
[30-Mar-2017 21:00:57 UTC] PHP Notice:  Undefined index: lesion_region_12 in /home/danoesteticadmin/public_html/painel/new_report_save.php on line 55
[30-Mar-2017 21:00:57 UTC] PHP Notice:  Undefined index: lesion_region_13 in /home/danoesteticadmin/public_html/painel/new_report_save.php on line 55
[30-Mar-2017 21:00:57 UTC] PHP Notice:  Undefined index: lesion_region_14 in /home/danoesteticadmin/public_html/painel/new_report_save.php on line 55
[30-Mar-2017 21:00:57 UTC] PHP Notice:  Undefined index: lesion_region_15 in /home/danoesteticadmin/public_html/painel/new_report_save.php on line 55
[30-Mar-2017 21:00:57 UTC] PHP Notice:  Undefined index: lesion_region_16 in /home/danoesteticadmin/public_html/painel/new_report_save.php on line 55
[30-Mar-2017 21:00:57 UTC] PHP Notice:  Undefined index: lesion_region_17 in /home/danoesteticadmin/public_html/painel/new_report_save.php on line 55
[30-Mar-2017 21:00:57 UTC] PHP Notice:  Undefined index: lesion_region_18 in /home/danoesteticadmin/public_html/painel/new_report_save.php on line 55
[30-Mar-2017 21:00:57 UTC] PHP Notice:  Undefined index: lesion_region_19 in /home/danoesteticadmin/public_html/painel/new_report_save.php on line 55
[30-Mar-2017 21:00:57 UTC] PHP Notice:  Undefined index: lesion_region_20 in /home/danoesteticadmin/public_html/painel/new_report_save.php on line 55
[30-Mar-2017 21:00:57 UTC] PHP Notice:  Undefined index: lesion_side_1 in /home/danoesteticadmin/public_html/painel/new_report_save.php on line 66
[30-Mar-2017 21:00:57 UTC] PHP Notice:  Undefined index: lesion_side_2 in /home/danoesteticadmin/public_html/painel/new_report_save.php on line 66
[30-Mar-2017 21:00:57 UTC] PHP Notice:  Undefined index: lesion_side_3 in /home/danoesteticadmin/public_html/painel/new_report_save.php on line 66
[30-Mar-2017 21:00:57 UTC] PHP Notice:  Undefined variable: lesion_side in /home/danoesteticadmin/public_html/painel/new_report_save.php on line 69
[30-Mar-2017 21:00:57 UTC] PHP Notice:  Undefined variable: lesion_repercution in /home/danoesteticadmin/public_html/painel/new_report_save.php on line 92
[30-Mar-2017 21:00:57 UTC] PHP Notice:  Undefined index: lesion_repercution_5 in /home/danoesteticadmin/public_html/painel/new_report_save.php on line 89
[30-Mar-2017 21:00:57 UTC] PHP Notice:  Undefined index: lesion_repercution_6 in /home/danoesteticadmin/public_html/painel/new_report_save.php on line 89
[30-Mar-2017 21:00:57 UTC] PHP Notice:  Undefined variable: Score in /home/danoesteticadmin/public_html/painel/new_report_save.php on line 106
[30-Mar-2017 18:01:12 Brazil/East] PHP Notice:  Undefined index: letterhead in /home/danoesteticadmin/public_html/painel/new_report_save2.php on line 17
[01-Apr-2017 01:30:00 UTC] PHP Notice:  Undefined index: usr in /home/danoesteticadmin/public_html/painel/auth.php on line 22
[01-Apr-2017 01:39:51 UTC] PHP Notice:  Undefined index: usr in /home/danoesteticadmin/public_html/painel/auth.php on line 22
[01-Apr-2017 02:42:49 UTC] PHP Notice:  Undefined index: usr in /home/danoesteticadmin/public_html/painel/auth.php on line 22
[01-Apr-2017 03:02:04 UTC] PHP Notice:  Undefined index: usr in /home/danoesteticadmin/public_html/painel/auth.php on line 22
[01-Apr-2017 05:02:46 UTC] PHP Notice:  Undefined index: usr in /home/danoesteticadmin/public_html/painel/auth.php on line 22
[03-Apr-2017 20:48:28 UTC] PHP Notice:  Undefined index: usr in /home/danoesteticadmin/public_html/painel/auth.php on line 22
[04-Apr-2017 01:20:52 UTC] PHP Notice:  Undefined index: usr in /home/danoesteticadmin/public_html/painel/auth.php on line 22
[04-Apr-2017 01:20:58 UTC] PHP Notice:  Undefined index: usr in /home/danoesteticadmin/public_html/painel/auth.php on line 22
[04-Apr-2017 14:01:31 UTC] PHP Notice:  Undefined index: usr in /home/danoesteticadmin/public_html/painel/auth.php on line 22
[04-Apr-2017 14:26:51 UTC] PHP Notice:  Undefined index: observations in /home/danoesteticadmin/public_html/painel/new_report_save.php on line 36
[04-Apr-2017 14:26:51 UTC] PHP Notice:  Undefined variable: lesion_nature in /home/danoesteticadmin/public_html/painel/new_report_save.php on line 44
[04-Apr-2017 14:26:51 UTC] PHP Notice:  Undefined index: lesion_nature_2 in /home/danoesteticadmin/public_html/painel/new_report_save.php on line 41
[04-Apr-2017 14:26:51 UTC] PHP Notice:  Undefined index: lesion_nature_3 in /home/danoesteticadmin/public_html/painel/new_report_save.php on line 41
[04-Apr-2017 14:26:51 UTC] PHP Notice:  Undefined index: lesion_nature_4 in /home/danoesteticadmin/public_html/painel/new_report_save.php on line 41
[04-Apr-2017 14:26:51 UTC] PHP Notice:  Undefined index: lesion_nature_5 in /home/danoesteticadmin/public_html/painel/new_report_save.php on line 41
[04-Apr-2017 14:26:51 UTC] PHP Notice:  Undefined index: lesion_nature_6 in /home/danoesteticadmin/public_html/painel/new_report_save.php on line 41
[04-Apr-2017 14:26:51 UTC] PHP Notice:  Undefined index: lesion_nature_7 in /home/danoesteticadmin/public_html/painel/new_report_save.php on line 41
[04-Apr-2017 14:26:51 UTC] PHP Notice:  Undefined variable: lesion_region in /home/danoesteticadmin/public_html/painel/new_report_save.php on line 58
[04-Apr-2017 14:26:51 UTC] PHP Notice:  Undefined index: lesion_region_2 in /home/danoesteticadmin/public_html/painel/new_report_save.php on line 55
[04-Apr-2017 14:26:51 UTC] PHP Notice:  Undefined index: lesion_region_3 in /home/danoesteticadmin/public_html/painel/new_report_save.php on line 55
[04-Apr-2017 14:26:51 UTC] PHP Notice:  Undefined index: lesion_region_4 in /home/danoesteticadmin/public_html/painel/new_report_save.php on line 55
[04-Apr-2017 14:26:51 UTC] PHP Notice:  Undefined index: lesion_region_5 in /home/danoesteticadmin/public_html/painel/new_report_save.php on line 55
[04-Apr-2017 14:26:51 UTC] PHP Notice:  Undefined index: lesion_region_8 in /home/danoesteticadmin/public_html/painel/new_report_save.php on line 55
[04-Apr-2017 14:26:51 UTC] PHP Notice:  Undefined index: lesion_region_9 in /home/danoesteticadmin/public_html/painel/new_report_save.php on line 55
[04-Apr-2017 14:26:51 UTC] PHP Notice:  Undefined index: lesion_region_10 in /home/danoesteticadmin/public_html/painel/new_report_save.php on line 55
[04-Apr-2017 14:26:51 UTC] PHP Notice:  Undefined index: lesion_region_12 in /home/danoesteticadmin/public_html/painel/new_report_save.php on line 55
[04-Apr-2017 14:26:51 UTC] PHP Notice:  Undefined index: lesion_region_13 in /home/danoesteticadmin/public_html/painel/new_report_save.php on line 55
[04-Apr-2017 14:26:51 UTC] PHP Notice:  Undefined index: lesion_region_14 in /home/danoesteticadmin/public_html/painel/new_report_save.php on line 55
[04-Apr-2017 14:26:51 UTC] PHP Notice:  Undefined index: lesion_region_15 in /home/danoesteticadmin/public_html/painel/new_report_save.php on line 55
[04-Apr-2017 14:26:51 UTC] PHP Notice:  Undefined index: lesion_region_16 in /home/danoesteticadmin/public_html/painel/new_report_save.php on line 55
[04-Apr-2017 14:26:51 UTC] PHP Notice:  Undefined index: lesion_region_17 in /home/danoesteticadmin/public_html/painel/new_report_save.php on line 55
[04-Apr-2017 14:26:51 UTC] PHP Notice:  Undefined index: lesion_region_18 in /home/danoesteticadmin/public_html/painel/new_report_save.php on line 55
[04-Apr-2017 14:26:51 UTC] PHP Notice:  Undefined index: lesion_region_19 in /home/danoesteticadmin/public_html/painel/new_report_save.php on line 55
[04-Apr-2017 14:26:51 UTC] PHP Notice:  Undefined index: lesion_region_20 in /home/danoesteticadmin/public_html/painel/new_report_save.php on line 55
[04-Apr-2017 14:26:51 UTC] PHP Notice:  Undefined index: lesion_side_1 in /home/danoesteticadmin/public_html/painel/new_report_save.php on line 66
[04-Apr-2017 14:26:51 UTC] PHP Notice:  Undefined variable: lesion_side in /home/danoesteticadmin/public_html/painel/new_report_save.php on line 69
[04-Apr-2017 14:26:51 UTC] PHP Notice:  Undefined variable: lesion_repercution in /home/danoesteticadmin/public_html/painel/new_report_save.php on line 92
[04-Apr-2017 14:26:51 UTC] PHP Notice:  Undefined index: lesion_repercution_4 in /home/danoesteticadmin/public_html/painel/new_report_save.php on line 89
[04-Apr-2017 14:26:51 UTC] PHP Notice:  Undefined index: lesion_repercution_5 in /home/danoesteticadmin/public_html/painel/new_report_save.php on line 89
[04-Apr-2017 14:26:51 UTC] PHP Notice:  Undefined index: lesion_repercution_6 in /home/danoesteticadmin/public_html/painel/new_report_save.php on line 89
[04-Apr-2017 14:26:51 UTC] PHP Notice:  Undefined variable: Score in /home/danoesteticadmin/public_html/painel/new_report_save.php on line 106
[04-Apr-2017 12:17:09 Brazil/East] PHP Notice:  Undefined index: letterhead in /home/danoesteticadmin/public_html/painel/new_report_save2.php on line 17
[06-Apr-2017 17:18:34 UTC] PHP Notice:  Undefined index: observations in /home/danoesteticadmin/public_html/painel/new_report_save.php on line 36
[06-Apr-2017 17:18:34 UTC] PHP Notice:  Undefined index: lesion_nature_1 in /home/danoesteticadmin/public_html/painel/new_report_save.php on line 41
[06-Apr-2017 17:18:34 UTC] PHP Notice:  Undefined index: lesion_nature_2 in /home/danoesteticadmin/public_html/painel/new_report_save.php on line 41
[06-Apr-2017 17:18:34 UTC] PHP Notice:  Undefined index: lesion_nature_3 in /home/danoesteticadmin/public_html/painel/new_report_save.php on line 41
[06-Apr-2017 17:18:34 UTC] PHP Notice:  Undefined index: lesion_nature_4 in /home/danoesteticadmin/public_html/painel/new_report_save.php on line 41
[06-Apr-2017 17:18:34 UTC] PHP Notice:  Undefined index: lesion_nature_5 in /home/danoesteticadmin/public_html/painel/new_report_save.php on line 41
[06-Apr-2017 17:18:34 UTC] PHP Notice:  Undefined index: lesion_nature_6 in /home/danoesteticadmin/public_html/painel/new_report_save.php on line 41
[06-Apr-2017 17:18:34 UTC] PHP Notice:  Undefined index: lesion_nature_7 in /home/danoesteticadmin/public_html/painel/new_report_save.php on line 41
[06-Apr-2017 17:18:34 UTC] PHP Notice:  Undefined variable: lesion_region in /home/danoesteticadmin/public_html/painel/new_report_save.php on line 58
[06-Apr-2017 17:18:34 UTC] PHP Notice:  Undefined index: lesion_region_2 in /home/danoesteticadmin/public_html/painel/new_report_save.php on line 55
[06-Apr-2017 17:18:34 UTC] PHP Notice:  Undefined index: lesion_region_3 in /home/danoesteticadmin/public_html/painel/new_report_save.php on line 55
[06-Apr-2017 17:18:34 UTC] PHP Notice:  Undefined index: lesion_region_5 in /home/danoesteticadmin/public_html/painel/new_report_save.php on line 55
[06-Apr-2017 17:18:34 UTC] PHP Notice:  Undefined index: lesion_region_6 in /home/danoesteticadmin/public_html/painel/new_report_save.php on line 55
[06-Apr-2017 17:18:34 UTC] PHP Notice:  Undefined index: lesion_region_7 in /home/danoesteticadmin/public_html/painel/new_report_save.php on line 55
[06-Apr-2017 17:18:34 UTC] PHP Notice:  Undefined index: lesion_region_8 in /home/danoesteticadmin/public_html/painel/new_report_save.php on line 55
[06-Apr-2017 17:18:34 UTC] PHP Notice:  Undefined index: lesion_region_10 in /home/danoesteticadmin/public_html/painel/new_report_save.php on line 55
[06-Apr-2017 17:18:34 UTC] PHP Notice:  Undefined index: lesion_region_11 in /home/danoesteticadmin/public_html/painel/new_report_save.php on line 55
[06-Apr-2017 17:18:34 UTC] PHP Notice:  Undefined index: lesion_region_12 in /home/danoesteticadmin/public_html/painel/new_report_save.php on line 55
[06-Apr-2017 17:18:34 UTC] PHP Notice:  Undefined index: lesion_region_13 in /home/danoesteticadmin/public_html/painel/new_report_save.php on line 55
[06-Apr-2017 17:18:34 UTC] PHP Notice:  Undefined index: lesion_region_14 in /home/danoesteticadmin/public_html/painel/new_report_save.php on line 55
[06-Apr-2017 17:18:34 UTC] PHP Notice:  Undefined index: lesion_region_15 in /home/danoesteticadmin/public_html/painel/new_report_save.php on line 55
[06-Apr-2017 17:18:34 UTC] PHP Notice:  Undefined index: lesion_region_16 in /home/danoesteticadmin/public_html/painel/new_report_save.php on line 55
[06-Apr-2017 17:18:34 UTC] PHP Notice:  Undefined index: lesion_region_17 in /home/danoesteticadmin/public_html/painel/new_report_save.php on line 55
[06-Apr-2017 17:18:34 UTC] PHP Notice:  Undefined index: lesion_region_18 in /home/danoesteticadmin/public_html/painel/new_report_save.php on line 55
[06-Apr-2017 17:18:34 UTC] PHP Notice:  Undefined index: lesion_region_19 in /home/danoesteticadmin/public_html/painel/new_report_save.php on line 55
[06-Apr-2017 17:18:34 UTC] PHP Notice:  Undefined index: lesion_region_20 in /home/danoesteticadmin/public_html/painel/new_report_save.php on line 55
[06-Apr-2017 17:18:34 UTC] PHP Notice:  Undefined index: lesion_side_1 in /home/danoesteticadmin/public_html/painel/new_report_save.php on line 66
[06-Apr-2017 17:18:34 UTC] PHP Notice:  Undefined index: lesion_side_2 in /home/danoesteticadmin/public_html/painel/new_report_save.php on line 66
[06-Apr-2017 17:18:34 UTC] PHP Notice:  Undefined index: lesion_side_3 in /home/danoesteticadmin/public_html/painel/new_report_save.php on line 66
[06-Apr-2017 17:18:34 UTC] PHP Notice:  Undefined index: lesion_side_4 in /home/danoesteticadmin/public_html/painel/new_report_save.php on line 66
[06-Apr-2017 17:18:34 UTC] PHP Notice:  Undefined index: lesion_side_5 in /home/danoesteticadmin/public_html/painel/new_report_save.php on line 66
[06-Apr-2017 17:18:34 UTC] PHP Notice:  Undefined index: lesion_repercution_1 in /home/danoesteticadmin/public_html/painel/new_report_save.php on line 89
[06-Apr-2017 17:18:34 UTC] PHP Notice:  Undefined variable: lesion_repercution in /home/danoesteticadmin/public_html/painel/new_report_save.php on line 92
[06-Apr-2017 17:18:34 UTC] PHP Notice:  Undefined index: lesion_repercution_4 in /home/danoesteticadmin/public_html/painel/new_report_save.php on line 89
[06-Apr-2017 17:18:34 UTC] PHP Notice:  Undefined index: lesion_repercution_5 in /home/danoesteticadmin/public_html/painel/new_report_save.php on line 89
[06-Apr-2017 17:18:34 UTC] PHP Notice:  Undefined index: lesion_repercution_6 in /home/danoesteticadmin/public_html/painel/new_report_save.php on line 89
[06-Apr-2017 17:18:34 UTC] PHP Notice:  Undefined variable: lesion_side in /home/danoesteticadmin/public_html/painel/new_report_save.php on line 99
[06-Apr-2017 17:18:34 UTC] PHP Notice:  Undefined variable: Score in /home/danoesteticadmin/public_html/painel/new_report_save.php on line 106
[06-Apr-2017 17:18:34 UTC] PHP Notice:  Undefined variable: lesion_nature in /home/danoesteticadmin/public_html/painel/new_report_save.php on line 187
[06-Apr-2017 17:18:42 UTC] PHP Notice:  Undefined index: gender in /home/danoesteticadmin/public_html/painel/new_report_save.php on line 21
[06-Apr-2017 17:18:42 UTC] PHP Notice:  Undefined index: observations in /home/danoesteticadmin/public_html/painel/new_report_save.php on line 36
[06-Apr-2017 17:18:42 UTC] PHP Notice:  Undefined index: lesion_nature_1 in /home/danoesteticadmin/public_html/painel/new_report_save.php on line 41
[06-Apr-2017 17:18:42 UTC] PHP Notice:  Undefined index: lesion_nature_2 in /home/danoesteticadmin/public_html/painel/new_report_save.php on line 41
[06-Apr-2017 17:18:42 UTC] PHP Notice:  Undefined index: lesion_nature_3 in /home/danoesteticadmin/public_html/painel/new_report_save.php on line 41
[06-Apr-2017 17:18:42 UTC] PHP Notice:  Undefined index: lesion_nature_4 in /home/danoesteticadmin/public_html/painel/new_report_save.php on line 41
[06-Apr-2017 17:18:42 UTC] PHP Notice:  Undefined index: lesion_nature_5 in /home/danoesteticadmin/public_html/painel/new_report_save.php on line 41
[06-Apr-2017 17:18:42 UTC] PHP Notice:  Undefined index: lesion_nature_6 in /home/danoesteticadmin/public_html/painel/new_report_save.php on line 41
[06-Apr-2017 17:18:42 UTC] PHP Notice:  Undefined index: lesion_nature_7 in /home/danoesteticadmin/public_html/painel/new_report_save.php on line 41
[06-Apr-2017 17:18:42 UTC] PHP Notice:  Undefined index: lesion_region_1 in /home/danoesteticadmin/public_html/painel/new_report_save.php on line 55
[06-Apr-2017 17:18:42 UTC] PHP Notice:  Undefined index: lesion_region_2 in /home/danoesteticadmin/public_html/painel/new_report_save.php on line 55
[06-Apr-2017 17:18:42 UTC] PHP Notice:  Undefined index: lesion_region_3 in /home/danoesteticadmin/public_html/painel/new_report_save.php on line 55
[06-Apr-2017 17:18:42 UTC] PHP Notice:  Undefined index: lesion_region_4 in /home/danoesteticadmin/public_html/painel/new_report_save.php on line 55
[06-Apr-2017 17:18:42 UTC] PHP Notice:  Undefined index: lesion_region_5 in /home/danoesteticadmin/public_html/painel/new_report_save.php on line 55
[06-Apr-2017 17:18:42 UTC] PHP Notice:  Undefined index: lesion_region_6 in /home/danoesteticadmin/public_html/painel/new_report_save.php on line 55
[06-Apr-2017 17:18:42 UTC] PHP Notice:  Undefined index: lesion_region_7 in /home/danoesteticadmin/public_html/painel/new_report_save.php on line 55
[06-Apr-2017 17:18:42 UTC] PHP Notice:  Undefined index: lesion_region_8 in /home/danoesteticadmin/public_html/painel/new_report_save.php on line 55
[06-Apr-2017 17:18:42 UTC] PHP Notice:  Undefined index: lesion_region_9 in /home/danoesteticadmin/public_html/painel/new_report_save.php on line 55
[06-Apr-2017 17:18:42 UTC] PHP Notice:  Undefined index: lesion_region_10 in /home/danoesteticadmin/public_html/painel/new_report_save.php on line 55
[06-Apr-2017 17:18:42 UTC] PHP Notice:  Undefined index: lesion_region_11 in /home/danoesteticadmin/public_html/painel/new_report_save.php on line 55
[06-Apr-2017 17:18:42 UTC] PHP Notice:  Undefined index: lesion_region_12 in /home/danoesteticadmin/public_html/painel/new_report_save.php on line 55
[06-Apr-2017 17:18:42 UTC] PHP Notice:  Undefined index: lesion_region_13 in /home/danoesteticadmin/public_html/painel/new_report_save.php on line 55
[06-Apr-2017 17:18:42 UTC] PHP Notice:  Undefined index: lesion_region_14 in /home/danoesteticadmin/public_html/painel/new_report_save.php on line 55
[06-Apr-2017 17:18:42 UTC] PHP Notice:  Undefined index: lesion_region_15 in /home/danoesteticadmin/public_html/painel/new_report_save.php on line 55
[06-Apr-2017 17:18:42 UTC] PHP Notice:  Undefined index: lesion_region_16 in /home/danoesteticadmin/public_html/painel/new_report_save.php on line 55
[06-Apr-2017 17:18:42 UTC] PHP Notice:  Undefined index: lesion_region_17 in /home/danoesteticadmin/public_html/painel/new_report_save.php on line 55
[06-Apr-2017 17:18:42 UTC] PHP Notice:  Undefined index: lesion_region_18 in /home/danoesteticadmin/public_html/painel/new_report_save.php on line 55
[06-Apr-2017 17:18:42 UTC] PHP Notice:  Undefined index: lesion_region_19 in /home/danoesteticadmin/public_html/painel/new_report_save.php on line 55
[06-Apr-2017 17:18:42 UTC] PHP Notice:  Undefined index: lesion_region_20 in /home/danoesteticadmin/public_html/painel/new_report_save.php on line 55
[06-Apr-2017 17:18:42 UTC] PHP Notice:  Undefined index: lesion_side_1 in /home/danoesteticadmin/public_html/painel/new_report_save.php on line 66
[06-Apr-2017 17:18:42 UTC] PHP Notice:  Undefined index: lesion_side_2 in /home/danoesteticadmin/public_html/painel/new_report_save.php on line 66
[06-Apr-2017 17:18:42 UTC] PHP Notice:  Undefined index: lesion_side_3 in /home/danoesteticadmin/public_html/painel/new_report_save.php on line 66
[06-Apr-2017 17:18:42 UTC] PHP Notice:  Undefined index: lesion_side_4 in /home/danoesteticadmin/public_html/painel/new_report_save.php on line 66
[06-Apr-2017 17:18:42 UTC] PHP Notice:  Undefined index: lesion_side_5 in /home/danoesteticadmin/public_html/painel/new_report_save.php on line 66
[06-Apr-2017 17:18:42 UTC] PHP Notice:  Undefined index: lesion_repercution_1 in /home/danoesteticadmin/public_html/painel/new_report_save.php on line 89
[06-Apr-2017 17:18:42 UTC] PHP Notice:  Undefined index: lesion_repercution_2 in /home/danoesteticadmin/public_html/painel/new_report_save.php on line 89
[06-Apr-2017 17:18:42 UTC] PHP Notice:  Undefined index: lesion_repercution_3 in /home/danoesteticadmin/public_html/painel/new_report_save.php on line 89
[06-Apr-2017 17:18:42 UTC] PHP Notice:  Undefined index: lesion_repercution_4 in /home/danoesteticadmin/public_html/painel/new_report_save.php on line 89
[06-Apr-2017 17:18:42 UTC] PHP Notice:  Undefined index: lesion_repercution_5 in /home/danoesteticadmin/public_html/painel/new_report_save.php on line 89
[06-Apr-2017 17:18:42 UTC] PHP Notice:  Undefined index: lesion_repercution_6 in /home/danoesteticadmin/public_html/painel/new_report_save.php on line 89
[06-Apr-2017 17:18:42 UTC] PHP Notice:  Undefined variable: lesion_region in /home/danoesteticadmin/public_html/painel/new_report_save.php on line 97
[06-Apr-2017 17:18:42 UTC] PHP Notice:  Undefined variable: lesion_side in /home/danoesteticadmin/public_html/painel/new_report_save.php on line 99
[06-Apr-2017 17:18:42 UTC] PHP Notice:  Undefined variable: lesion_repercution in /home/danoesteticadmin/public_html/painel/new_report_save.php on line 99
[06-Apr-2017 17:18:42 UTC] PHP Notice:  Undefined variable: Score in /home/danoesteticadmin/public_html/painel/new_report_save.php on line 106
[06-Apr-2017 17:18:42 UTC] PHP Notice:  Undefined variable: lesion_nature in /home/danoesteticadmin/public_html/painel/new_report_save.php on line 187
[06-Apr-2017 17:23:36 UTC] PHP Notice:  Undefined index: gender in /home/danoesteticadmin/public_html/painel/new_report_save.php on line 21
[06-Apr-2017 17:23:36 UTC] PHP Notice:  Undefined index: observations in /home/danoesteticadmin/public_html/painel/new_report_save.php on line 36
[06-Apr-2017 17:23:36 UTC] PHP Notice:  Undefined index: lesion_nature_1 in /home/danoesteticadmin/public_html/painel/new_report_save.php on line 41
[06-Apr-2017 17:23:36 UTC] PHP Notice:  Undefined index: lesion_nature_2 in /home/danoesteticadmin/public_html/painel/new_report_save.php on line 41
[06-Apr-2017 17:23:36 UTC] PHP Notice:  Undefined index: lesion_nature_3 in /home/danoesteticadmin/public_html/painel/new_report_save.php on line 41
[06-Apr-2017 17:23:36 UTC] PHP Notice:  Undefined index: lesion_nature_4 in /home/danoesteticadmin/public_html/painel/new_report_save.php on line 41
[06-Apr-2017 17:23:36 UTC] PHP Notice:  Undefined index: lesion_nature_5 in /home/danoesteticadmin/public_html/painel/new_report_save.php on line 41
[06-Apr-2017 17:23:36 UTC] PHP Notice:  Undefined index: lesion_nature_6 in /home/danoesteticadmin/public_html/painel/new_report_save.php on line 41
[06-Apr-2017 17:23:36 UTC] PHP Notice:  Undefined index: lesion_nature_7 in /home/danoesteticadmin/public_html/painel/new_report_save.php on line 41
[06-Apr-2017 17:23:36 UTC] PHP Notice:  Undefined index: lesion_region_1 in /home/danoesteticadmin/public_html/painel/new_report_save.php on line 55
[06-Apr-2017 17:23:36 UTC] PHP Notice:  Undefined index: lesion_region_2 in /home/danoesteticadmin/public_html/painel/new_report_save.php on line 55
[06-Apr-2017 17:23:36 UTC] PHP Notice:  Undefined index: lesion_region_3 in /home/danoesteticadmin/public_html/painel/new_report_save.php on line 55
[06-Apr-2017 17:23:36 UTC] PHP Notice:  Undefined index: lesion_region_4 in /home/danoesteticadmin/public_html/painel/new_report_save.php on line 55
[06-Apr-2017 17:23:36 UTC] PHP Notice:  Undefined index: lesion_region_5 in /home/danoesteticadmin/public_html/painel/new_report_save.php on line 55
[06-Apr-2017 17:23:36 UTC] PHP Notice:  Undefined index: lesion_region_6 in /home/danoesteticadmin/public_html/painel/new_report_save.php on line 55
[06-Apr-2017 17:23:36 UTC] PHP Notice:  Undefined index: lesion_region_7 in /home/danoesteticadmin/public_html/painel/new_report_save.php on line 55
[06-Apr-2017 17:23:36 UTC] PHP Notice:  Undefined index: lesion_region_8 in /home/danoesteticadmin/public_html/painel/new_report_save.php on line 55
[06-Apr-2017 17:23:36 UTC] PHP Notice:  Undefined index: lesion_region_9 in /home/danoesteticadmin/public_html/painel/new_report_save.php on line 55
[06-Apr-2017 17:23:36 UTC] PHP Notice:  Undefined index: lesion_region_10 in /home/danoesteticadmin/public_html/painel/new_report_save.php on line 55
[06-Apr-2017 17:23:36 UTC] PHP Notice:  Undefined index: lesion_region_11 in /home/danoesteticadmin/public_html/painel/new_report_save.php on line 55
[06-Apr-2017 17:23:36 UTC] PHP Notice:  Undefined index: lesion_region_12 in /home/danoesteticadmin/public_html/painel/new_report_save.php on line 55
[06-Apr-2017 17:23:36 UTC] PHP Notice:  Undefined index: lesion_region_13 in /home/danoesteticadmin/public_html/painel/new_report_save.php on line 55
[06-Apr-2017 17:23:36 UTC] PHP Notice:  Undefined index: lesion_region_14 in /home/danoesteticadmin/public_html/painel/new_report_save.php on line 55
[06-Apr-2017 17:23:36 UTC] PHP Notice:  Undefined index: lesion_region_15 in /home/danoesteticadmin/public_html/painel/new_report_save.php on line 55
[06-Apr-2017 17:23:36 UTC] PHP Notice:  Undefined index: lesion_region_16 in /home/danoesteticadmin/public_html/painel/new_report_save.php on line 55
[06-Apr-2017 17:23:36 UTC] PHP Notice:  Undefined index: lesion_region_17 in /home/danoesteticadmin/public_html/painel/new_report_save.php on line 55
[06-Apr-2017 17:23:36 UTC] PHP Notice:  Undefined index: lesion_region_18 in /home/danoesteticadmin/public_html/painel/new_report_save.php on line 55
[06-Apr-2017 17:23:36 UTC] PHP Notice:  Undefined index: lesion_region_19 in /home/danoesteticadmin/public_html/painel/new_report_save.php on line 55
[06-Apr-2017 17:23:36 UTC] PHP Notice:  Undefined index: lesion_region_20 in /home/danoesteticadmin/public_html/painel/new_report_save.php on line 55
[06-Apr-2017 17:23:36 UTC] PHP Notice:  Undefined index: lesion_side_1 in /home/danoesteticadmin/public_html/painel/new_report_save.php on line 66
[06-Apr-2017 17:23:36 UTC] PHP Notice:  Undefined index: lesion_side_2 in /home/danoesteticadmin/public_html/painel/new_report_save.php on line 66
[06-Apr-2017 17:23:36 UTC] PHP Notice:  Undefined index: lesion_side_3 in /home/danoesteticadmin/public_html/painel/new_report_save.php on line 66
[06-Apr-2017 17:23:36 UTC] PHP Notice:  Undefined index: lesion_side_4 in /home/danoesteticadmin/public_html/painel/new_report_save.php on line 66
[06-Apr-2017 17:23:36 UTC] PHP Notice:  Undefined index: lesion_side_5 in /home/danoesteticadmin/public_html/painel/new_report_save.php on line 66
[06-Apr-2017 17:23:36 UTC] PHP Notice:  Undefined index: lesion_repercution_1 in /home/danoesteticadmin/public_html/painel/new_report_save.php on line 89
[06-Apr-2017 17:23:36 UTC] PHP Notice:  Undefined index: lesion_repercution_2 in /home/danoesteticadmin/public_html/painel/new_report_save.php on line 89
[06-Apr-2017 17:23:36 UTC] PHP Notice:  Undefined index: lesion_repercution_3 in /home/danoesteticadmin/public_html/painel/new_report_save.php on line 89
[06-Apr-2017 17:23:36 UTC] PHP Notice:  Undefined index: lesion_repercution_4 in /home/danoesteticadmin/public_html/painel/new_report_save.php on line 89
[06-Apr-2017 17:23:36 UTC] PHP Notice:  Undefined index: lesion_repercution_5 in /home/danoesteticadmin/public_html/painel/new_report_save.php on line 89
[06-Apr-2017 17:23:36 UTC] PHP Notice:  Undefined index: lesion_repercution_6 in /home/danoesteticadmin/public_html/painel/new_report_save.php on line 89
[06-Apr-2017 17:23:36 UTC] PHP Notice:  Undefined variable: lesion_region in /home/danoesteticadmin/public_html/painel/new_report_save.php on line 97
[06-Apr-2017 17:23:36 UTC] PHP Notice:  Undefined variable: lesion_side in /home/danoesteticadmin/public_html/painel/new_report_save.php on line 99
[06-Apr-2017 17:23:36 UTC] PHP Notice:  Undefined variable: lesion_repercution in /home/danoesteticadmin/public_html/painel/new_report_save.php on line 99
[06-Apr-2017 17:23:36 UTC] PHP Notice:  Undefined variable: Score in /home/danoesteticadmin/public_html/painel/new_report_save.php on line 106
[06-Apr-2017 17:23:36 UTC] PHP Notice:  Undefined variable: lesion_nature in /home/danoesteticadmin/public_html/painel/new_report_save.php on line 187
[06-Apr-2017 17:24:07 UTC] PHP Notice:  Undefined index: observations in /home/danoesteticadmin/public_html/painel/new_report_save.php on line 36
[06-Apr-2017 17:24:07 UTC] PHP Notice:  Undefined index: lesion_nature_1 in /home/danoesteticadmin/public_html/painel/new_report_save.php on line 41
[06-Apr-2017 17:24:07 UTC] PHP Notice:  Undefined index: lesion_nature_2 in /home/danoesteticadmin/public_html/painel/new_report_save.php on line 41
[06-Apr-2017 17:24:07 UTC] PHP Notice:  Undefined index: lesion_nature_3 in /home/danoesteticadmin/public_html/painel/new_report_save.php on line 41
[06-Apr-2017 17:24:07 UTC] PHP Notice:  Undefined index: lesion_nature_4 in /home/danoesteticadmin/public_html/painel/new_report_save.php on line 41
[06-Apr-2017 17:24:07 UTC] PHP Notice:  Undefined index: lesion_nature_5 in /home/danoesteticadmin/public_html/painel/new_report_save.php on line 41
[06-Apr-2017 17:24:07 UTC] PHP Notice:  Undefined index: lesion_nature_6 in /home/danoesteticadmin/public_html/painel/new_report_save.php on line 41
[06-Apr-2017 17:24:07 UTC] PHP Notice:  Undefined index: lesion_nature_7 in /home/danoesteticadmin/public_html/painel/new_report_save.php on line 41
[06-Apr-2017 17:24:07 UTC] PHP Notice:  Undefined variable: lesion_region in /home/danoesteticadmin/public_html/painel/new_report_save.php on line 58
[06-Apr-2017 17:24:07 UTC] PHP Notice:  Undefined index: lesion_region_2 in /home/danoesteticadmin/public_html/painel/new_report_save.php on line 55
[06-Apr-2017 17:24:07 UTC] PHP Notice:  Undefined index: lesion_region_3 in /home/danoesteticadmin/public_html/painel/new_report_save.php on line 55
[06-Apr-2017 17:24:07 UTC] PHP Notice:  Undefined index: lesion_region_5 in /home/danoesteticadmin/public_html/painel/new_report_save.php on line 55
[06-Apr-2017 17:24:07 UTC] PHP Notice:  Undefined index: lesion_region_6 in /home/danoesteticadmin/public_html/painel/new_report_save.php on line 55
[06-Apr-2017 17:24:07 UTC] PHP Notice:  Undefined index: lesion_region_7 in /home/danoesteticadmin/public_html/painel/new_report_save.php on line 55
[06-Apr-2017 17:24:07 UTC] PHP Notice:  Undefined index: lesion_region_8 in /home/danoesteticadmin/public_html/painel/new_report_save.php on line 55
[06-Apr-2017 17:24:07 UTC] PHP Notice:  Undefined index: lesion_region_10 in /home/danoesteticadmin/public_html/painel/new_report_save.php on line 55
[06-Apr-2017 17:24:07 UTC] PHP Notice:  Undefined index: lesion_region_11 in /home/danoesteticadmin/public_html/painel/new_report_save.php on line 55
[06-Apr-2017 17:24:07 UTC] PHP Notice:  Undefined index: lesion_region_12 in /home/danoesteticadmin/public_html/painel/new_report_save.php on line 55
[06-Apr-2017 17:24:07 UTC] PHP Notice:  Undefined index: lesion_region_13 in /home/danoesteticadmin/public_html/painel/new_report_save.php on line 55
[06-Apr-2017 17:24:07 UTC] PHP Notice:  Undefined index: lesion_region_14 in /home/danoesteticadmin/public_html/painel/new_report_save.php on line 55
[06-Apr-2017 17:24:07 UTC] PHP Notice:  Undefined index: lesion_region_15 in /home/danoesteticadmin/public_html/painel/new_report_save.php on line 55
[06-Apr-2017 17:24:07 UTC] PHP Notice:  Undefined index: lesion_region_16 in /home/danoesteticadmin/public_html/painel/new_report_save.php on line 55
[06-Apr-2017 17:24:07 UTC] PHP Notice:  Undefined index: lesion_region_17 in /home/danoesteticadmin/public_html/painel/new_report_save.php on line 55
[06-Apr-2017 17:24:07 UTC] PHP Notice:  Undefined index: lesion_region_18 in /home/danoesteticadmin/public_html/painel/new_report_save.php on line 55
[06-Apr-2017 17:24:07 UTC] PHP Notice:  Undefined index: lesion_region_19 in /home/danoesteticadmin/public_html/painel/new_report_save.php on line 55
[06-Apr-2017 17:24:07 UTC] PHP Notice:  Undefined index: lesion_region_20 in /home/danoesteticadmin/public_html/painel/new_report_save.php on line 55
[06-Apr-2017 17:24:07 UTC] PHP Notice:  Undefined index: lesion_side_1 in /home/danoesteticadmin/public_html/painel/new_report_save.php on line 66
[06-Apr-2017 17:24:07 UTC] PHP Notice:  Undefined index: lesion_side_2 in /home/danoesteticadmin/public_html/painel/new_report_save.php on line 66
[06-Apr-2017 17:24:07 UTC] PHP Notice:  Undefined index: lesion_side_3 in /home/danoesteticadmin/public_html/painel/new_report_save.php on line 66
[06-Apr-2017 17:24:07 UTC] PHP Notice:  Undefined index: lesion_side_4 in /home/danoesteticadmin/public_html/painel/new_report_save.php on line 66
[06-Apr-2017 17:24:07 UTC] PHP Notice:  Undefined index: lesion_side_5 in /home/danoesteticadmin/public_html/painel/new_report_save.php on line 66
[06-Apr-2017 17:24:07 UTC] PHP Notice:  Undefined index: lesion_repercution_1 in /home/danoesteticadmin/public_html/painel/new_report_save.php on line 89
[06-Apr-2017 17:24:07 UTC] PHP Notice:  Undefined variable: lesion_repercution in /home/danoesteticadmin/public_html/painel/new_report_save.php on line 92
[06-Apr-2017 17:24:07 UTC] PHP Notice:  Undefined index: lesion_repercution_4 in /home/danoesteticadmin/public_html/painel/new_report_save.php on line 89
[06-Apr-2017 17:24:07 UTC] PHP Notice:  Undefined index: lesion_repercution_5 in /home/danoesteticadmin/public_html/painel/new_report_save.php on line 89
[06-Apr-2017 17:24:07 UTC] PHP Notice:  Undefined index: lesion_repercution_6 in /home/danoesteticadmin/public_html/painel/new_report_save.php on line 89
[06-Apr-2017 17:24:07 UTC] PHP Notice:  Undefined variable: lesion_side in /home/danoesteticadmin/public_html/painel/new_report_save.php on line 99
[06-Apr-2017 17:24:07 UTC] PHP Notice:  Undefined variable: Score in /home/danoesteticadmin/public_html/painel/new_report_save.php on line 106
[06-Apr-2017 17:24:07 UTC] PHP Notice:  Undefined variable: lesion_nature in /home/danoesteticadmin/public_html/painel/new_report_save.php on line 187
[06-Apr-2017 23:14:59 UTC] PHP Notice:  Undefined index: observations in /home/danoesteticadmin/public_html/painel/new_report_save.php on line 36
[06-Apr-2017 23:14:59 UTC] PHP Notice:  Undefined index: lesion_nature_1 in /home/danoesteticadmin/public_html/painel/new_report_save.php on line 41
[06-Apr-2017 23:14:59 UTC] PHP Notice:  Undefined variable: lesion_nature in /home/danoesteticadmin/public_html/painel/new_report_save.php on line 44
[06-Apr-2017 23:14:59 UTC] PHP Notice:  Undefined index: lesion_nature_3 in /home/danoesteticadmin/public_html/painel/new_report_save.php on line 41
[06-Apr-2017 23:14:59 UTC] PHP Notice:  Undefined index: lesion_nature_5 in /home/danoesteticadmin/public_html/painel/new_report_save.php on line 41
[06-Apr-2017 23:14:59 UTC] PHP Notice:  Undefined index: lesion_nature_6 in /home/danoesteticadmin/public_html/painel/new_report_save.php on line 41
[06-Apr-2017 23:14:59 UTC] PHP Notice:  Undefined index: lesion_nature_7 in /home/danoesteticadmin/public_html/painel/new_report_save.php on line 41
[06-Apr-2017 23:14:59 UTC] PHP Notice:  Undefined index: lesion_region_1 in /home/danoesteticadmin/public_html/painel/new_report_save.php on line 55
[06-Apr-2017 23:14:59 UTC] PHP Notice:  Undefined variable: lesion_region in /home/danoesteticadmin/public_html/painel/new_report_save.php on line 58
[06-Apr-2017 23:14:59 UTC] PHP Notice:  Undefined index: lesion_region_5 in /home/danoesteticadmin/public_html/painel/new_report_save.php on line 55
[06-Apr-2017 23:14:59 UTC] PHP Notice:  Undefined index: lesion_region_6 in /home/danoesteticadmin/public_html/painel/new_report_save.php on line 55
[06-Apr-2017 23:14:59 UTC] PHP Notice:  Undefined index: lesion_region_7 in /home/danoesteticadmin/public_html/painel/new_report_save.php on line 55
[06-Apr-2017 23:14:59 UTC] PHP Notice:  Undefined index: lesion_region_8 in /home/danoesteticadmin/public_html/painel/new_report_save.php on line 55
[06-Apr-2017 23:14:59 UTC] PHP Notice:  Undefined index: lesion_region_9 in /home/danoesteticadmin/public_html/painel/new_report_save.php on line 55
[06-Apr-2017 23:14:59 UTC] PHP Notice:  Undefined index: lesion_region_10 in /home/danoesteticadmin/public_html/painel/new_report_save.php on line 55
[06-Apr-2017 23:14:59 UTC] PHP Notice:  Undefined index: lesion_region_11 in /home/danoesteticadmin/public_html/painel/new_report_save.php on line 55
[06-Apr-2017 23:14:59 UTC] PHP Notice:  Undefined index: lesion_region_12 in /home/danoesteticadmin/public_html/painel/new_report_save.php on line 55
[06-Apr-2017 23:14:59 UTC] PHP Notice:  Undefined index: lesion_region_13 in /home/danoesteticadmin/public_html/painel/new_report_save.php on line 55
[06-Apr-2017 23:14:59 UTC] PHP Notice:  Undefined index: lesion_region_14 in /home/danoesteticadmin/public_html/painel/new_report_save.php on line 55
[06-Apr-2017 23:14:59 UTC] PHP Notice:  Undefined index: lesion_region_15 in /home/danoesteticadmin/public_html/painel/new_report_save.php on line 55
[06-Apr-2017 23:14:59 UTC] PHP Notice:  Undefined index: lesion_region_16 in /home/danoesteticadmin/public_html/painel/new_report_save.php on line 55
[06-Apr-2017 23:14:59 UTC] PHP Notice:  Undefined index: lesion_region_17 in /home/danoesteticadmin/public_html/painel/new_report_save.php on line 55
[06-Apr-2017 23:14:59 UTC] PHP Notice:  Undefined index: lesion_region_18 in /home/danoesteticadmin/public_html/painel/new_report_save.php on line 55
[06-Apr-2017 23:14:59 UTC] PHP Notice:  Undefined index: lesion_region_19 in /home/danoesteticadmin/public_html/painel/new_report_save.php on line 55
[06-Apr-2017 23:14:59 UTC] PHP Notice:  Undefined index: lesion_region_20 in /home/danoesteticadmin/public_html/painel/new_report_save.php on line 55
[06-Apr-2017 23:14:59 UTC] PHP Notice:  Undefined index: lesion_side_1 in /home/danoesteticadmin/public_html/painel/new_report_save.php on line 66
[06-Apr-2017 23:14:59 UTC] PHP Notice:  Undefined index: lesion_side_2 in /home/danoesteticadmin/public_html/painel/new_report_save.php on line 66
[06-Apr-2017 23:14:59 UTC] PHP Notice:  Undefined variable: lesion_side in /home/danoesteticadmin/public_html/painel/new_report_save.php on line 69
[06-Apr-2017 23:14:59 UTC] PHP Notice:  Undefined index: lesion_side_4 in /home/danoesteticadmin/public_html/painel/new_report_save.php on line 66
[06-Apr-2017 23:14:59 UTC] PHP Notice:  Undefined index: lesion_side_5 in /home/danoesteticadmin/public_html/painel/new_report_save.php on line 66
[06-Apr-2017 23:14:59 UTC] PHP Notice:  Undefined variable: lesion_repercution in /home/danoesteticadmin/public_html/painel/new_report_save.php on line 92
[06-Apr-2017 23:14:59 UTC] PHP Notice:  Undefined index: lesion_repercution_4 in /home/danoesteticadmin/public_html/painel/new_report_save.php on line 89
[06-Apr-2017 23:14:59 UTC] PHP Notice:  Undefined index: lesion_repercution_5 in /home/danoesteticadmin/public_html/painel/new_report_save.php on line 89
[06-Apr-2017 23:14:59 UTC] PHP Notice:  Undefined index: lesion_repercution_6 in /home/danoesteticadmin/public_html/painel/new_report_save.php on line 89
[06-Apr-2017 23:14:59 UTC] PHP Notice:  Undefined variable: Score in /home/danoesteticadmin/public_html/painel/new_report_save.php on line 106
[11-Apr-2017 12:52:48 UTC] PHP Notice:  Undefined index: gender in /home/danoesteticadmin/public_html/painel/new_report_save.php on line 21
[11-Apr-2017 12:52:48 UTC] PHP Notice:  Undefined index: observations in /home/danoesteticadmin/public_html/painel/new_report_save.php on line 36
[11-Apr-2017 12:52:48 UTC] PHP Notice:  Undefined index: lesion_nature_1 in /home/danoesteticadmin/public_html/painel/new_report_save.php on line 41
[11-Apr-2017 12:52:48 UTC] PHP Notice:  Undefined index: lesion_nature_2 in /home/danoesteticadmin/public_html/painel/new_report_save.php on line 41
[11-Apr-2017 12:52:48 UTC] PHP Notice:  Undefined index: lesion_nature_3 in /home/danoesteticadmin/public_html/painel/new_report_save.php on line 41
[11-Apr-2017 12:52:48 UTC] PHP Notice:  Undefined index: lesion_nature_4 in /home/danoesteticadmin/public_html/painel/new_report_save.php on line 41
[11-Apr-2017 12:52:48 UTC] PHP Notice:  Undefined index: lesion_nature_5 in /home/danoesteticadmin/public_html/painel/new_report_save.php on line 41
[11-Apr-2017 12:52:48 UTC] PHP Notice:  Undefined index: lesion_nature_6 in /home/danoesteticadmin/public_html/painel/new_report_save.php on line 41
[11-Apr-2017 12:52:48 UTC] PHP Notice:  Undefined index: lesion_nature_7 in /home/danoesteticadmin/public_html/painel/new_report_save.php on line 41
[11-Apr-2017 12:52:48 UTC] PHP Notice:  Undefined variable: lesion_nature in /home/danoesteticadmin/public_html/painel/new_report_save.php on line 44
[11-Apr-2017 12:52:48 UTC] PHP Notice:  Undefined index: lesion_region_1 in /home/danoesteticadmin/public_html/painel/new_report_save.php on line 55
[11-Apr-2017 12:52:48 UTC] PHP Notice:  Undefined index: lesion_region_2 in /home/danoesteticadmin/public_html/painel/new_report_save.php on line 55
[11-Apr-2017 12:52:48 UTC] PHP Notice:  Undefined variable: lesion_region in /home/danoesteticadmin/public_html/painel/new_report_save.php on line 58
[11-Apr-2017 12:52:48 UTC] PHP Notice:  Undefined index: lesion_region_4 in /home/danoesteticadmin/public_html/painel/new_report_save.php on line 55
[11-Apr-2017 12:52:48 UTC] PHP Notice:  Undefined index: lesion_region_6 in /home/danoesteticadmin/public_html/painel/new_report_save.php on line 55
[11-Apr-2017 12:52:48 UTC] PHP Notice:  Undefined index: lesion_region_7 in /home/danoesteticadmin/public_html/painel/new_report_save.php on line 55
[11-Apr-2017 12:52:48 UTC] PHP Notice:  Undefined index: lesion_region_8 in /home/danoesteticadmin/public_html/painel/new_report_save.php on line 55
[11-Apr-2017 12:52:48 UTC] PHP Notice:  Undefined index: lesion_region_9 in /home/danoesteticadmin/public_html/painel/new_report_save.php on line 55
[11-Apr-2017 12:52:48 UTC] PHP Notice:  Undefined index: lesion_region_11 in /home/danoesteticadmin/public_html/painel/new_report_save.php on line 55
[11-Apr-2017 12:52:48 UTC] PHP Notice:  Undefined index: lesion_region_12 in /home/danoesteticadmin/public_html/painel/new_report_save.php on line 55
[11-Apr-2017 12:52:48 UTC] PHP Notice:  Undefined index: lesion_region_13 in /home/danoesteticadmin/public_html/painel/new_report_save.php on line 55
[11-Apr-2017 12:52:48 UTC] PHP Notice:  Undefined index: lesion_region_14 in /home/danoesteticadmin/public_html/painel/new_report_save.php on line 55
[11-Apr-2017 12:52:48 UTC] PHP Notice:  Undefined index: lesion_region_15 in /home/danoesteticadmin/public_html/painel/new_report_save.php on line 55
[11-Apr-2017 12:52:48 UTC] PHP Notice:  Undefined index: lesion_region_16 in /home/danoesteticadmin/public_html/painel/new_report_save.php on line 55
[11-Apr-2017 12:52:48 UTC] PHP Notice:  Undefined index: lesion_region_17 in /home/danoesteticadmin/public_html/painel/new_report_save.php on line 55
[11-Apr-2017 12:52:48 UTC] PHP Notice:  Undefined index: lesion_region_18 in /home/danoesteticadmin/public_html/painel/new_report_save.php on line 55
[11-Apr-2017 12:52:48 UTC] PHP Notice:  Undefined index: lesion_region_19 in /home/danoesteticadmin/public_html/painel/new_report_save.php on line 55
[11-Apr-2017 12:52:48 UTC] PHP Notice:  Undefined index: lesion_region_20 in /home/danoesteticadmin/public_html/painel/new_report_save.php on line 55
[11-Apr-2017 12:52:48 UTC] PHP Notice:  Undefined index: lesion_side_1 in /home/danoesteticadmin/public_html/painel/new_report_save.php on line 66
[11-Apr-2017 12:52:48 UTC] PHP Notice:  Undefined index: lesion_side_2 in /home/danoesteticadmin/public_html/painel/new_report_save.php on line 66
[11-Apr-2017 12:52:48 UTC] PHP Notice:  Undefined index: lesion_side_3 in /home/danoesteticadmin/public_html/painel/new_report_save.php on line 66
[11-Apr-2017 12:52:48 UTC] PHP Notice:  Undefined index: lesion_side_4 in /home/danoesteticadmin/public_html/painel/new_report_save.php on line 66
[11-Apr-2017 12:52:48 UTC] PHP Notice:  Undefined variable: lesion_side in /home/danoesteticadmin/public_html/painel/new_report_save.php on line 69
[11-Apr-2017 12:52:48 UTC] PHP Notice:  Undefined variable: lesion_repercution in /home/danoesteticadmin/public_html/painel/new_report_save.php on line 92
[11-Apr-2017 12:52:48 UTC] PHP Notice:  Undefined index: lesion_repercution_4 in /home/danoesteticadmin/public_html/painel/new_report_save.php on line 89
[11-Apr-2017 12:52:48 UTC] PHP Notice:  Undefined index: lesion_repercution_5 in /home/danoesteticadmin/public_html/painel/new_report_save.php on line 89
[11-Apr-2017 12:52:48 UTC] PHP Notice:  Undefined index: lesion_repercution_6 in /home/danoesteticadmin/public_html/painel/new_report_save.php on line 89
[11-Apr-2017 12:52:48 UTC] PHP Notice:  Undefined variable: Score in /home/danoesteticadmin/public_html/painel/new_report_save.php on line 106
[11-Apr-2017 16:33:00 UTC] PHP Notice:  Undefined index: gender in /home/danoesteticadmin/public_html/painel/new_report_save.php on line 21
[11-Apr-2017 16:33:00 UTC] PHP Notice:  Undefined index: observations in /home/danoesteticadmin/public_html/painel/new_report_save.php on line 36
[11-Apr-2017 16:33:00 UTC] PHP Notice:  Undefined index: lesion_nature_1 in /home/danoesteticadmin/public_html/painel/new_report_save.php on line 41
[11-Apr-2017 16:33:00 UTC] PHP Notice:  Undefined index: lesion_nature_2 in /home/danoesteticadmin/public_html/painel/new_report_save.php on line 41
[11-Apr-2017 16:33:00 UTC] PHP Notice:  Undefined index: lesion_nature_3 in /home/danoesteticadmin/public_html/painel/new_report_save.php on line 41
[11-Apr-2017 16:33:00 UTC] PHP Notice:  Undefined index: lesion_nature_4 in /home/danoesteticadmin/public_html/painel/new_report_save.php on line 41
[11-Apr-2017 16:33:00 UTC] PHP Notice:  Undefined index: lesion_nature_5 in /home/danoesteticadmin/public_html/painel/new_report_save.php on line 41
[11-Apr-2017 16:33:00 UTC] PHP Notice:  Undefined index: lesion_nature_6 in /home/danoesteticadmin/public_html/painel/new_report_save.php on line 41
[11-Apr-2017 16:33:00 UTC] PHP Notice:  Undefined index: lesion_nature_7 in /home/danoesteticadmin/public_html/painel/new_report_save.php on line 41
[11-Apr-2017 16:33:00 UTC] PHP Notice:  Undefined index: lesion_region_1 in /home/danoesteticadmin/public_html/painel/new_report_save.php on line 55
[11-Apr-2017 16:33:00 UTC] PHP Notice:  Undefined index: lesion_region_2 in /home/danoesteticadmin/public_html/painel/new_report_save.php on line 55
[11-Apr-2017 16:33:00 UTC] PHP Notice:  Undefined index: lesion_region_3 in /home/danoesteticadmin/public_html/painel/new_report_save.php on line 55
[11-Apr-2017 16:33:00 UTC] PHP Notice:  Undefined index: lesion_region_4 in /home/danoesteticadmin/public_html/painel/new_report_save.php on line 55
[11-Apr-2017 16:33:00 UTC] PHP Notice:  Undefined index: lesion_region_5 in /home/danoesteticadmin/public_html/painel/new_report_save.php on line 55
[11-Apr-2017 16:33:00 UTC] PHP Notice:  Undefined index: lesion_region_6 in /home/danoesteticadmin/public_html/painel/new_report_save.php on line 55
[11-Apr-2017 16:33:00 UTC] PHP Notice:  Undefined index: lesion_region_7 in /home/danoesteticadmin/public_html/painel/new_report_save.php on line 55
[11-Apr-2017 16:33:00 UTC] PHP Notice:  Undefined index: lesion_region_8 in /home/danoesteticadmin/public_html/painel/new_report_save.php on line 55
[11-Apr-2017 16:33:00 UTC] PHP Notice:  Undefined index: lesion_region_9 in /home/danoesteticadmin/public_html/painel/new_report_save.php on line 55
[11-Apr-2017 16:33:00 UTC] PHP Notice:  Undefined index: lesion_region_10 in /home/danoesteticadmin/public_html/painel/new_report_save.php on line 55
[11-Apr-2017 16:33:00 UTC] PHP Notice:  Undefined index: lesion_region_11 in /home/danoesteticadmin/public_html/painel/new_report_save.php on line 55
[11-Apr-2017 16:33:00 UTC] PHP Notice:  Undefined index: lesion_region_12 in /home/danoesteticadmin/public_html/painel/new_report_save.php on line 55
[11-Apr-2017 16:33:00 UTC] PHP Notice:  Undefined index: lesion_region_13 in /home/danoesteticadmin/public_html/painel/new_report_save.php on line 55
[11-Apr-2017 16:33:00 UTC] PHP Notice:  Undefined index: lesion_region_14 in /home/danoesteticadmin/public_html/painel/new_report_save.php on line 55
[11-Apr-2017 16:33:00 UTC] PHP Notice:  Undefined index: lesion_region_15 in /home/danoesteticadmin/public_html/painel/new_report_save.php on line 55
[11-Apr-2017 16:33:00 UTC] PHP Notice:  Undefined index: lesion_region_16 in /home/danoesteticadmin/public_html/painel/new_report_save.php on line 55
[11-Apr-2017 16:33:00 UTC] PHP Notice:  Undefined index: lesion_region_17 in /home/danoesteticadmin/public_html/painel/new_report_save.php on line 55
[11-Apr-2017 16:33:00 UTC] PHP Notice:  Undefined index: lesion_region_18 in /home/danoesteticadmin/public_html/painel/new_report_save.php on line 55
[11-Apr-2017 16:33:00 UTC] PHP Notice:  Undefined index: lesion_region_19 in /home/danoesteticadmin/public_html/painel/new_report_save.php on line 55
[11-Apr-2017 16:33:00 UTC] PHP Notice:  Undefined index: lesion_region_20 in /home/danoesteticadmin/public_html/painel/new_report_save.php on line 55
[11-Apr-2017 16:33:00 UTC] PHP Notice:  Undefined index: lesion_side_1 in /home/danoesteticadmin/public_html/painel/new_report_save.php on line 66
[11-Apr-2017 16:33:00 UTC] PHP Notice:  Undefined index: lesion_side_2 in /home/danoesteticadmin/public_html/painel/new_report_save.php on line 66
[11-Apr-2017 16:33:00 UTC] PHP Notice:  Undefined index: lesion_side_3 in /home/danoesteticadmin/public_html/painel/new_report_save.php on line 66
[11-Apr-2017 16:33:00 UTC] PHP Notice:  Undefined index: lesion_side_4 in /home/danoesteticadmin/public_html/painel/new_report_save.php on line 66
[11-Apr-2017 16:33:00 UTC] PHP Notice:  Undefined index: lesion_side_5 in /home/danoesteticadmin/public_html/painel/new_report_save.php on line 66
[11-Apr-2017 16:33:00 UTC] PHP Notice:  Undefined index: lesion_repercution_1 in /home/danoesteticadmin/public_html/painel/new_report_save.php on line 89
[11-Apr-2017 16:33:00 UTC] PHP Notice:  Undefined index: lesion_repercution_2 in /home/danoesteticadmin/public_html/painel/new_report_save.php on line 89
[11-Apr-2017 16:33:00 UTC] PHP Notice:  Undefined index: lesion_repercution_3 in /home/danoesteticadmin/public_html/painel/new_report_save.php on line 89
[11-Apr-2017 16:33:00 UTC] PHP Notice:  Undefined index: lesion_repercution_4 in /home/danoesteticadmin/public_html/painel/new_report_save.php on line 89
[11-Apr-2017 16:33:00 UTC] PHP Notice:  Undefined index: lesion_repercution_5 in /home/danoesteticadmin/public_html/painel/new_report_save.php on line 89
[11-Apr-2017 16:33:00 UTC] PHP Notice:  Undefined index: lesion_repercution_6 in /home/danoesteticadmin/public_html/painel/new_report_save.php on line 89
[11-Apr-2017 16:33:00 UTC] PHP Notice:  Undefined variable: lesion_region in /home/danoesteticadmin/public_html/painel/new_report_save.php on line 97
[11-Apr-2017 16:33:00 UTC] PHP Notice:  Undefined variable: lesion_side in /home/danoesteticadmin/public_html/painel/new_report_save.php on line 99
[11-Apr-2017 16:33:00 UTC] PHP Notice:  Undefined variable: lesion_repercution in /home/danoesteticadmin/public_html/painel/new_report_save.php on line 99
[11-Apr-2017 16:33:00 UTC] PHP Notice:  Undefined variable: Score in /home/danoesteticadmin/public_html/painel/new_report_save.php on line 106
[11-Apr-2017 16:33:00 UTC] PHP Notice:  Undefined variable: lesion_nature in /home/danoesteticadmin/public_html/painel/new_report_save.php on line 187
[11-Apr-2017 16:34:52 UTC] PHP Notice:  Undefined index: gender in /home/danoesteticadmin/public_html/painel/new_report_save.php on line 21
[11-Apr-2017 16:34:52 UTC] PHP Notice:  Undefined index: observations in /home/danoesteticadmin/public_html/painel/new_report_save.php on line 36
[11-Apr-2017 16:34:52 UTC] PHP Notice:  Undefined index: lesion_nature_1 in /home/danoesteticadmin/public_html/painel/new_report_save.php on line 41
[11-Apr-2017 16:34:52 UTC] PHP Notice:  Undefined index: lesion_nature_2 in /home/danoesteticadmin/public_html/painel/new_report_save.php on line 41
[11-Apr-2017 16:34:52 UTC] PHP Notice:  Undefined index: lesion_nature_3 in /home/danoesteticadmin/public_html/painel/new_report_save.php on line 41
[11-Apr-2017 16:34:52 UTC] PHP Notice:  Undefined index: lesion_nature_4 in /home/danoesteticadmin/public_html/painel/new_report_save.php on line 41
[11-Apr-2017 16:34:52 UTC] PHP Notice:  Undefined index: lesion_nature_5 in /home/danoesteticadmin/public_html/painel/new_report_save.php on line 41
[11-Apr-2017 16:34:52 UTC] PHP Notice:  Undefined index: lesion_nature_6 in /home/danoesteticadmin/public_html/painel/new_report_save.php on line 41
[11-Apr-2017 16:34:52 UTC] PHP Notice:  Undefined index: lesion_nature_7 in /home/danoesteticadmin/public_html/painel/new_report_save.php on line 41
[11-Apr-2017 16:34:52 UTC] PHP Notice:  Undefined index: lesion_region_1 in /home/danoesteticadmin/public_html/painel/new_report_save.php on line 55
[11-Apr-2017 16:34:52 UTC] PHP Notice:  Undefined index: lesion_region_2 in /home/danoesteticadmin/public_html/painel/new_report_save.php on line 55
[11-Apr-2017 16:34:52 UTC] PHP Notice:  Undefined index: lesion_region_3 in /home/danoesteticadmin/public_html/painel/new_report_save.php on line 55
[11-Apr-2017 16:34:52 UTC] PHP Notice:  Undefined index: lesion_region_4 in /home/danoesteticadmin/public_html/painel/new_report_save.php on line 55
[11-Apr-2017 16:34:52 UTC] PHP Notice:  Undefined index: lesion_region_5 in /home/danoesteticadmin/public_html/painel/new_report_save.php on line 55
[11-Apr-2017 16:34:52 UTC] PHP Notice:  Undefined index: lesion_region_6 in /home/danoesteticadmin/public_html/painel/new_report_save.php on line 55
[11-Apr-2017 16:34:52 UTC] PHP Notice:  Undefined index: lesion_region_7 in /home/danoesteticadmin/public_html/painel/new_report_save.php on line 55
[11-Apr-2017 16:34:52 UTC] PHP Notice:  Undefined index: lesion_region_8 in /home/danoesteticadmin/public_html/painel/new_report_save.php on line 55
[11-Apr-2017 16:34:52 UTC] PHP Notice:  Undefined index: lesion_region_9 in /home/danoesteticadmin/public_html/painel/new_report_save.php on line 55
[11-Apr-2017 16:34:52 UTC] PHP Notice:  Undefined index: lesion_region_10 in /home/danoesteticadmin/public_html/painel/new_report_save.php on line 55
[11-Apr-2017 16:34:52 UTC] PHP Notice:  Undefined index: lesion_region_11 in /home/danoesteticadmin/public_html/painel/new_report_save.php on line 55
[11-Apr-2017 16:34:52 UTC] PHP Notice:  Undefined index: lesion_region_12 in /home/danoesteticadmin/public_html/painel/new_report_save.php on line 55
[11-Apr-2017 16:34:52 UTC] PHP Notice:  Undefined index: lesion_region_13 in /home/danoesteticadmin/public_html/painel/new_report_save.php on line 55
[11-Apr-2017 16:34:52 UTC] PHP Notice:  Undefined index: lesion_region_14 in /home/danoesteticadmin/public_html/painel/new_report_save.php on line 55
[11-Apr-2017 16:34:52 UTC] PHP Notice:  Undefined index: lesion_region_15 in /home/danoesteticadmin/public_html/painel/new_report_save.php on line 55
[11-Apr-2017 16:34:52 UTC] PHP Notice:  Undefined index: lesion_region_16 in /home/danoesteticadmin/public_html/painel/new_report_save.php on line 55
[11-Apr-2017 16:34:52 UTC] PHP Notice:  Undefined index: lesion_region_17 in /home/danoesteticadmin/public_html/painel/new_report_save.php on line 55
[11-Apr-2017 16:34:52 UTC] PHP Notice:  Undefined index: lesion_region_18 in /home/danoesteticadmin/public_html/painel/new_report_save.php on line 55
[11-Apr-2017 16:34:52 UTC] PHP Notice:  Undefined index: lesion_region_19 in /home/danoesteticadmin/public_html/painel/new_report_save.php on line 55
[11-Apr-2017 16:34:52 UTC] PHP Notice:  Undefined index: lesion_region_20 in /home/danoesteticadmin/public_html/painel/new_report_save.php on line 55
[11-Apr-2017 16:34:52 UTC] PHP Notice:  Undefined index: lesion_side_1 in /home/danoesteticadmin/public_html/painel/new_report_save.php on line 66
[11-Apr-2017 16:34:52 UTC] PHP Notice:  Undefined index: lesion_side_2 in /home/danoesteticadmin/public_html/painel/new_report_save.php on line 66
[11-Apr-2017 16:34:52 UTC] PHP Notice:  Undefined index: lesion_side_3 in /home/danoesteticadmin/public_html/painel/new_report_save.php on line 66
[11-Apr-2017 16:34:52 UTC] PHP Notice:  Undefined index: lesion_side_4 in /home/danoesteticadmin/public_html/painel/new_report_save.php on line 66
[11-Apr-2017 16:34:52 UTC] PHP Notice:  Undefined index: lesion_side_5 in /home/danoesteticadmin/public_html/painel/new_report_save.php on line 66
[11-Apr-2017 16:34:52 UTC] PHP Notice:  Undefined index: lesion_repercution_1 in /home/danoesteticadmin/public_html/painel/new_report_save.php on line 89
[11-Apr-2017 16:34:52 UTC] PHP Notice:  Undefined index: lesion_repercution_2 in /home/danoesteticadmin/public_html/painel/new_report_save.php on line 89
[11-Apr-2017 16:34:52 UTC] PHP Notice:  Undefined index: lesion_repercution_3 in /home/danoesteticadmin/public_html/painel/new_report_save.php on line 89
[11-Apr-2017 16:34:52 UTC] PHP Notice:  Undefined index: lesion_repercution_4 in /home/danoesteticadmin/public_html/painel/new_report_save.php on line 89
[11-Apr-2017 16:34:52 UTC] PHP Notice:  Undefined index: lesion_repercution_5 in /home/danoesteticadmin/public_html/painel/new_report_save.php on line 89
[11-Apr-2017 16:34:52 UTC] PHP Notice:  Undefined index: lesion_repercution_6 in /home/danoesteticadmin/public_html/painel/new_report_save.php on line 89
[11-Apr-2017 16:34:52 UTC] PHP Notice:  Undefined variable: lesion_region in /home/danoesteticadmin/public_html/painel/new_report_save.php on line 97
[11-Apr-2017 16:34:52 UTC] PHP Notice:  Undefined variable: lesion_side in /home/danoesteticadmin/public_html/painel/new_report_save.php on line 99
[11-Apr-2017 16:34:52 UTC] PHP Notice:  Undefined variable: lesion_repercution in /home/danoesteticadmin/public_html/painel/new_report_save.php on line 99
[11-Apr-2017 16:34:52 UTC] PHP Notice:  Undefined variable: lesion_nature in /home/danoesteticadmin/public_html/painel/new_report_save.php on line 187
[11-Apr-2017 16:35:19 UTC] PHP Notice:  Undefined index: gender in /home/danoesteticadmin/public_html/painel/new_report_save.php on line 21
[11-Apr-2017 16:35:19 UTC] PHP Notice:  Undefined index: observations in /home/danoesteticadmin/public_html/painel/new_report_save.php on line 36
[11-Apr-2017 16:35:19 UTC] PHP Notice:  Undefined index: lesion_nature_1 in /home/danoesteticadmin/public_html/painel/new_report_save.php on line 41
[11-Apr-2017 16:35:19 UTC] PHP Notice:  Undefined index: lesion_nature_2 in /home/danoesteticadmin/public_html/painel/new_report_save.php on line 41
[11-Apr-2017 16:35:19 UTC] PHP Notice:  Undefined index: lesion_nature_3 in /home/danoesteticadmin/public_html/painel/new_report_save.php on line 41
[11-Apr-2017 16:35:19 UTC] PHP Notice:  Undefined index: lesion_nature_4 in /home/danoesteticadmin/public_html/painel/new_report_save.php on line 41
[11-Apr-2017 16:35:19 UTC] PHP Notice:  Undefined index: lesion_nature_5 in /home/danoesteticadmin/public_html/painel/new_report_save.php on line 41
[11-Apr-2017 16:35:19 UTC] PHP Notice:  Undefined index: lesion_nature_6 in /home/danoesteticadmin/public_html/painel/new_report_save.php on line 41
[11-Apr-2017 16:35:19 UTC] PHP Notice:  Undefined index: lesion_nature_7 in /home/danoesteticadmin/public_html/painel/new_report_save.php on line 41
[11-Apr-2017 16:35:19 UTC] PHP Notice:  Undefined index: lesion_region_1 in /home/danoesteticadmin/public_html/painel/new_report_save.php on line 55
[11-Apr-2017 16:35:19 UTC] PHP Notice:  Undefined index: lesion_region_2 in /home/danoesteticadmin/public_html/painel/new_report_save.php on line 55
[11-Apr-2017 16:35:19 UTC] PHP Notice:  Undefined index: lesion_region_3 in /home/danoesteticadmin/public_html/painel/new_report_save.php on line 55
[11-Apr-2017 16:35:19 UTC] PHP Notice:  Undefined index: lesion_region_4 in /home/danoesteticadmin/public_html/painel/new_report_save.php on line 55
[11-Apr-2017 16:35:19 UTC] PHP Notice:  Undefined index: lesion_region_5 in /home/danoesteticadmin/public_html/painel/new_report_save.php on line 55
[11-Apr-2017 16:35:19 UTC] PHP Notice:  Undefined index: lesion_region_6 in /home/danoesteticadmin/public_html/painel/new_report_save.php on line 55
[11-Apr-2017 16:35:19 UTC] PHP Notice:  Undefined index: lesion_region_7 in /home/danoesteticadmin/public_html/painel/new_report_save.php on line 55
[11-Apr-2017 16:35:19 UTC] PHP Notice:  Undefined index: lesion_region_8 in /home/danoesteticadmin/public_html/painel/new_report_save.php on line 55
[11-Apr-2017 16:35:19 UTC] PHP Notice:  Undefined index: lesion_region_9 in /home/danoesteticadmin/public_html/painel/new_report_save.php on line 55
[11-Apr-2017 16:35:19 UTC] PHP Notice:  Undefined index: lesion_region_10 in /home/danoesteticadmin/public_html/painel/new_report_save.php on line 55
[11-Apr-2017 16:35:19 UTC] PHP Notice:  Undefined index: lesion_region_11 in /home/danoesteticadmin/public_html/painel/new_report_save.php on line 55
[11-Apr-2017 16:35:19 UTC] PHP Notice:  Undefined index: lesion_region_12 in /home/danoesteticadmin/public_html/painel/new_report_save.php on line 55
[11-Apr-2017 16:35:19 UTC] PHP Notice:  Undefined index: lesion_region_13 in /home/danoesteticadmin/public_html/painel/new_report_save.php on line 55
[11-Apr-2017 16:35:19 UTC] PHP Notice:  Undefined index: lesion_region_14 in /home/danoesteticadmin/public_html/painel/new_report_save.php on line 55
[11-Apr-2017 16:35:19 UTC] PHP Notice:  Undefined index: lesion_region_15 in /home/danoesteticadmin/public_html/painel/new_report_save.php on line 55
[11-Apr-2017 16:35:19 UTC] PHP Notice:  Undefined index: lesion_region_16 in /home/danoesteticadmin/public_html/painel/new_report_save.php on line 55
[11-Apr-2017 16:35:19 UTC] PHP Notice:  Undefined index: lesion_region_17 in /home/danoesteticadmin/public_html/painel/new_report_save.php on line 55
[11-Apr-2017 16:35:19 UTC] PHP Notice:  Undefined index: lesion_region_18 in /home/danoesteticadmin/public_html/painel/new_report_save.php on line 55
[11-Apr-2017 16:35:19 UTC] PHP Notice:  Undefined index: lesion_region_19 in /home/danoesteticadmin/public_html/painel/new_report_save.php on line 55
[11-Apr-2017 16:35:19 UTC] PHP Notice:  Undefined index: lesion_region_20 in /home/danoesteticadmin/public_html/painel/new_report_save.php on line 55
[11-Apr-2017 16:35:19 UTC] PHP Notice:  Undefined index: lesion_side_1 in /home/danoesteticadmin/public_html/painel/new_report_save.php on line 66
[11-Apr-2017 16:35:19 UTC] PHP Notice:  Undefined index: lesion_side_2 in /home/danoesteticadmin/public_html/painel/new_report_save.php on line 66
[11-Apr-2017 16:35:19 UTC] PHP Notice:  Undefined index: lesion_side_3 in /home/danoesteticadmin/public_html/painel/new_report_save.php on line 66
[11-Apr-2017 16:35:19 UTC] PHP Notice:  Undefined index: lesion_side_4 in /home/danoesteticadmin/public_html/painel/new_report_save.php on line 66
[11-Apr-2017 16:35:19 UTC] PHP Notice:  Undefined index: lesion_side_5 in /home/danoesteticadmin/public_html/painel/new_report_save.php on line 66
[11-Apr-2017 16:35:19 UTC] PHP Notice:  Undefined index: lesion_repercution_1 in /home/danoesteticadmin/public_html/painel/new_report_save.php on line 89
[11-Apr-2017 16:35:19 UTC] PHP Notice:  Undefined index: lesion_repercution_2 in /home/danoesteticadmin/public_html/painel/new_report_save.php on line 89
[11-Apr-2017 16:35:19 UTC] PHP Notice:  Undefined index: lesion_repercution_3 in /home/danoesteticadmin/public_html/painel/new_report_save.php on line 89
[11-Apr-2017 16:35:19 UTC] PHP Notice:  Undefined index: lesion_repercution_4 in /home/danoesteticadmin/public_html/painel/new_report_save.php on line 89
[11-Apr-2017 16:35:19 UTC] PHP Notice:  Undefined index: lesion_repercution_5 in /home/danoesteticadmin/public_html/painel/new_report_save.php on line 89
[11-Apr-2017 16:35:19 UTC] PHP Notice:  Undefined index: lesion_repercution_6 in /home/danoesteticadmin/public_html/painel/new_report_save.php on line 89
[11-Apr-2017 16:35:19 UTC] PHP Notice:  Undefined variable: lesion_region in /home/danoesteticadmin/public_html/painel/new_report_save.php on line 97
[11-Apr-2017 16:35:19 UTC] PHP Notice:  Undefined variable: lesion_side in /home/danoesteticadmin/public_html/painel/new_report_save.php on line 99
[11-Apr-2017 16:35:19 UTC] PHP Notice:  Undefined variable: lesion_repercution in /home/danoesteticadmin/public_html/painel/new_report_save.php on line 99
[11-Apr-2017 16:35:19 UTC] PHP Notice:  Undefined variable: lesion_nature in /home/danoesteticadmin/public_html/painel/new_report_save.php on line 187
[11-Apr-2017 17:39:21 UTC] PHP Notice:  Undefined index: observations in /home/danoesteticadmin/public_html/painel/new_report_save.php on line 36
[11-Apr-2017 17:39:21 UTC] PHP Notice:  Undefined index: lesion_nature_1 in /home/danoesteticadmin/public_html/painel/new_report_save.php on line 41
[11-Apr-2017 17:39:21 UTC] PHP Notice:  Undefined index: lesion_nature_2 in /home/danoesteticadmin/public_html/painel/new_report_save.php on line 41
[11-Apr-2017 17:39:21 UTC] PHP Notice:  Undefined index: lesion_nature_3 in /home/danoesteticadmin/public_html/painel/new_report_save.php on line 41
[11-Apr-2017 17:39:21 UTC] PHP Notice:  Undefined index: lesion_nature_4 in /home/danoesteticadmin/public_html/painel/new_report_save.php on line 41
[11-Apr-2017 17:39:21 UTC] PHP Notice:  Undefined index: lesion_nature_5 in /home/danoesteticadmin/public_html/painel/new_report_save.php on line 41
[11-Apr-2017 17:39:21 UTC] PHP Notice:  Undefined index: lesion_nature_6 in /home/danoesteticadmin/public_html/painel/new_report_save.php on line 41
[11-Apr-2017 17:39:21 UTC] PHP Notice:  Undefined index: lesion_nature_7 in /home/danoesteticadmin/public_html/painel/new_report_save.php on line 41
[11-Apr-2017 17:39:21 UTC] PHP Notice:  Undefined variable: lesion_nature in /home/danoesteticadmin/public_html/painel/new_report_save.php on line 44
[11-Apr-2017 17:39:21 UTC] PHP Notice:  Undefined variable: lesion_region in /home/danoesteticadmin/public_html/painel/new_report_save.php on line 58
[11-Apr-2017 17:39:21 UTC] PHP Notice:  Undefined index: lesion_region_2 in /home/danoesteticadmin/public_html/painel/new_report_save.php on line 55
[11-Apr-2017 17:39:21 UTC] PHP Notice:  Undefined index: lesion_region_3 in /home/danoesteticadmin/public_html/painel/new_report_save.php on line 55
[11-Apr-2017 17:39:21 UTC] PHP Notice:  Undefined index: lesion_region_5 in /home/danoesteticadmin/public_html/painel/new_report_save.php on line 55
[11-Apr-2017 17:39:21 UTC] PHP Notice:  Undefined index: lesion_region_6 in /home/danoesteticadmin/public_html/painel/new_report_save.php on line 55
[11-Apr-2017 17:39:21 UTC] PHP Notice:  Undefined index: lesion_region_9 in /home/danoesteticadmin/public_html/painel/new_report_save.php on line 55
[11-Apr-2017 17:39:21 UTC] PHP Notice:  Undefined index: lesion_region_10 in /home/danoesteticadmin/public_html/painel/new_report_save.php on line 55
[11-Apr-2017 17:39:21 UTC] PHP Notice:  Undefined index: lesion_region_11 in /home/danoesteticadmin/public_html/painel/new_report_save.php on line 55
[11-Apr-2017 17:39:21 UTC] PHP Notice:  Undefined index: lesion_region_12 in /home/danoesteticadmin/public_html/painel/new_report_save.php on line 55
[11-Apr-2017 17:39:21 UTC] PHP Notice:  Undefined index: lesion_region_13 in /home/danoesteticadmin/public_html/painel/new_report_save.php on line 55
[11-Apr-2017 17:39:21 UTC] PHP Notice:  Undefined index: lesion_region_14 in /home/danoesteticadmin/public_html/painel/new_report_save.php on line 55
[11-Apr-2017 17:39:21 UTC] PHP Notice:  Undefined index: lesion_region_15 in /home/danoesteticadmin/public_html/painel/new_report_save.php on line 55
[11-Apr-2017 17:39:21 UTC] PHP Notice:  Undefined index: lesion_region_16 in /home/danoesteticadmin/public_html/painel/new_report_save.php on line 55
[11-Apr-2017 17:39:21 UTC] PHP Notice:  Undefined index: lesion_region_17 in /home/danoesteticadmin/public_html/painel/new_report_save.php on line 55
[11-Apr-2017 17:39:21 UTC] PHP Notice:  Undefined index: lesion_region_18 in /home/danoesteticadmin/public_html/painel/new_report_save.php on line 55
[11-Apr-2017 17:39:21 UTC] PHP Notice:  Undefined index: lesion_region_19 in /home/danoesteticadmin/public_html/painel/new_report_save.php on line 55
[11-Apr-2017 17:39:21 UTC] PHP Notice:  Undefined index: lesion_region_20 in /home/danoesteticadmin/public_html/painel/new_report_save.php on line 55
[11-Apr-2017 17:39:21 UTC] PHP Notice:  Undefined index: lesion_side_1 in /home/danoesteticadmin/public_html/painel/new_report_save.php on line 66
[11-Apr-2017 17:39:21 UTC] PHP Notice:  Undefined variable: lesion_side in /home/danoesteticadmin/public_html/painel/new_report_save.php on line 69
[11-Apr-2017 17:39:21 UTC] PHP Notice:  Undefined index: lesion_side_3 in /home/danoesteticadmin/public_html/painel/new_report_save.php on line 66
[11-Apr-2017 17:39:21 UTC] PHP Notice:  Undefined variable: lesion_repercution in /home/danoesteticadmin/public_html/painel/new_report_save.php on line 92
[11-Apr-2017 17:39:21 UTC] PHP Notice:  Undefined index: lesion_repercution_4 in /home/danoesteticadmin/public_html/painel/new_report_save.php on line 89
[11-Apr-2017 17:39:21 UTC] PHP Notice:  Undefined index: lesion_repercution_5 in /home/danoesteticadmin/public_html/painel/new_report_save.php on line 89
[11-Apr-2017 17:39:21 UTC] PHP Notice:  Undefined index: lesion_repercution_6 in /home/danoesteticadmin/public_html/painel/new_report_save.php on line 89
[11-Apr-2017 17:41:26 UTC] PHP Notice:  Undefined index: observations in /home/danoesteticadmin/public_html/painel/new_report_save.php on line 36
[11-Apr-2017 17:41:26 UTC] PHP Notice:  Undefined index: lesion_nature_1 in /home/danoesteticadmin/public_html/painel/new_report_save.php on line 41
[11-Apr-2017 17:41:26 UTC] PHP Notice:  Undefined index: lesion_nature_2 in /home/danoesteticadmin/public_html/painel/new_report_save.php on line 41
[11-Apr-2017 17:41:26 UTC] PHP Notice:  Undefined index: lesion_nature_3 in /home/danoesteticadmin/public_html/painel/new_report_save.php on line 41
[11-Apr-2017 17:41:26 UTC] PHP Notice:  Undefined index: lesion_nature_4 in /home/danoesteticadmin/public_html/painel/new_report_save.php on line 41
[11-Apr-2017 17:41:26 UTC] PHP Notice:  Undefined index: lesion_nature_5 in /home/danoesteticadmin/public_html/painel/new_report_save.php on line 41
[11-Apr-2017 17:41:26 UTC] PHP Notice:  Undefined index: lesion_nature_6 in /home/danoesteticadmin/public_html/painel/new_report_save.php on line 41
[11-Apr-2017 17:41:26 UTC] PHP Notice:  Undefined index: lesion_nature_7 in /home/danoesteticadmin/public_html/painel/new_report_save.php on line 41
[11-Apr-2017 17:41:26 UTC] PHP Notice:  Undefined variable: lesion_nature in /home/danoesteticadmin/public_html/painel/new_report_save.php on line 44
[11-Apr-2017 17:41:26 UTC] PHP Notice:  Undefined variable: lesion_region in /home/danoesteticadmin/public_html/painel/new_report_save.php on line 58
[11-Apr-2017 17:41:26 UTC] PHP Notice:  Undefined index: lesion_region_2 in /home/danoesteticadmin/public_html/painel/new_report_save.php on line 55
[11-Apr-2017 17:41:26 UTC] PHP Notice:  Undefined index: lesion_region_3 in /home/danoesteticadmin/public_html/painel/new_report_save.php on line 55
[11-Apr-2017 17:41:26 UTC] PHP Notice:  Undefined index: lesion_region_5 in /home/danoesteticadmin/public_html/painel/new_report_save.php on line 55
[11-Apr-2017 17:41:26 UTC] PHP Notice:  Undefined index: lesion_region_6 in /home/danoesteticadmin/public_html/painel/new_report_save.php on line 55
[11-Apr-2017 17:41:26 UTC] PHP Notice:  Undefined index: lesion_region_9 in /home/danoesteticadmin/public_html/painel/new_report_save.php on line 55
[11-Apr-2017 17:41:26 UTC] PHP Notice:  Undefined index: lesion_region_10 in /home/danoesteticadmin/public_html/painel/new_report_save.php on line 55
[11-Apr-2017 17:41:26 UTC] PHP Notice:  Undefined index: lesion_region_11 in /home/danoesteticadmin/public_html/painel/new_report_save.php on line 55
[11-Apr-2017 17:41:26 UTC] PHP Notice:  Undefined index: lesion_region_12 in /home/danoesteticadmin/public_html/painel/new_report_save.php on line 55
[11-Apr-2017 17:41:26 UTC] PHP Notice:  Undefined index: lesion_region_13 in /home/danoesteticadmin/public_html/painel/new_report_save.php on line 55
[11-Apr-2017 17:41:26 UTC] PHP Notice:  Undefined index: lesion_region_14 in /home/danoesteticadmin/public_html/painel/new_report_save.php on line 55
[11-Apr-2017 17:41:26 UTC] PHP Notice:  Undefined index: lesion_region_15 in /home/danoesteticadmin/public_html/painel/new_report_save.php on line 55
[11-Apr-2017 17:41:26 UTC] PHP Notice:  Undefined index: lesion_region_16 in /home/danoesteticadmin/public_html/painel/new_report_save.php on line 55
[11-Apr-2017 17:41:26 UTC] PHP Notice:  Undefined index: lesion_region_17 in /home/danoesteticadmin/public_html/painel/new_report_save.php on line 55
[11-Apr-2017 17:41:26 UTC] PHP Notice:  Undefined index: lesion_region_18 in /home/danoesteticadmin/public_html/painel/new_report_save.php on line 55
[11-Apr-2017 17:41:26 UTC] PHP Notice:  Undefined index: lesion_region_19 in /home/danoesteticadmin/public_html/painel/new_report_save.php on line 55
[11-Apr-2017 17:41:26 UTC] PHP Notice:  Undefined index: lesion_region_20 in /home/danoesteticadmin/public_html/painel/new_report_save.php on line 55
[11-Apr-2017 17:41:26 UTC] PHP Notice:  Undefined index: lesion_side_1 in /home/danoesteticadmin/public_html/painel/new_report_save.php on line 66
[11-Apr-2017 17:41:26 UTC] PHP Notice:  Undefined variable: lesion_side in /home/danoesteticadmin/public_html/painel/new_report_save.php on line 69
[11-Apr-2017 17:41:26 UTC] PHP Notice:  Undefined index: lesion_side_3 in /home/danoesteticadmin/public_html/painel/new_report_save.php on line 66
[11-Apr-2017 17:41:26 UTC] PHP Notice:  Undefined variable: lesion_repercution in /home/danoesteticadmin/public_html/painel/new_report_save.php on line 92
[11-Apr-2017 17:41:26 UTC] PHP Notice:  Undefined index: lesion_repercution_4 in /home/danoesteticadmin/public_html/painel/new_report_save.php on line 89
[11-Apr-2017 17:41:26 UTC] PHP Notice:  Undefined index: lesion_repercution_5 in /home/danoesteticadmin/public_html/painel/new_report_save.php on line 89
[11-Apr-2017 17:41:26 UTC] PHP Notice:  Undefined index: lesion_repercution_6 in /home/danoesteticadmin/public_html/painel/new_report_save.php on line 89
[11-Apr-2017 17:51:10 UTC] PHP Notice:  Undefined index: observations in /home/danoesteticadmin/public_html/painel/new_report_save.php on line 36
[11-Apr-2017 17:51:10 UTC] PHP Notice:  Undefined index: lesion_nature_1 in /home/danoesteticadmin/public_html/painel/new_report_save.php on line 41
[11-Apr-2017 17:51:10 UTC] PHP Notice:  Undefined index: lesion_nature_2 in /home/danoesteticadmin/public_html/painel/new_report_save.php on line 41
[11-Apr-2017 17:51:10 UTC] PHP Notice:  Undefined index: lesion_nature_3 in /home/danoesteticadmin/public_html/painel/new_report_save.php on line 41
[11-Apr-2017 17:51:10 UTC] PHP Notice:  Undefined index: lesion_nature_4 in /home/danoesteticadmin/public_html/painel/new_report_save.php on line 41
[11-Apr-2017 17:51:10 UTC] PHP Notice:  Undefined index: lesion_nature_5 in /home/danoesteticadmin/public_html/painel/new_report_save.php on line 41
[11-Apr-2017 17:51:10 UTC] PHP Notice:  Undefined index: lesion_nature_6 in /home/danoesteticadmin/public_html/painel/new_report_save.php on line 41
[11-Apr-2017 17:51:10 UTC] PHP Notice:  Undefined index: lesion_nature_7 in /home/danoesteticadmin/public_html/painel/new_report_save.php on line 41
[11-Apr-2017 17:51:10 UTC] PHP Notice:  Undefined index: lesion_region_1 in /home/danoesteticadmin/public_html/painel/new_report_save.php on line 55
[11-Apr-2017 17:51:10 UTC] PHP Notice:  Undefined index: lesion_region_2 in /home/danoesteticadmin/public_html/painel/new_report_save.php on line 55
[11-Apr-2017 17:51:10 UTC] PHP Notice:  Undefined index: lesion_region_3 in /home/danoesteticadmin/public_html/painel/new_report_save.php on line 55
[11-Apr-2017 17:51:10 UTC] PHP Notice:  Undefined index: lesion_region_4 in /home/danoesteticadmin/public_html/painel/new_report_save.php on line 55
[11-Apr-2017 17:51:10 UTC] PHP Notice:  Undefined index: lesion_region_5 in /home/danoesteticadmin/public_html/painel/new_report_save.php on line 55
[11-Apr-2017 17:51:10 UTC] PHP Notice:  Undefined index: lesion_region_6 in /home/danoesteticadmin/public_html/painel/new_report_save.php on line 55
[11-Apr-2017 17:51:10 UTC] PHP Notice:  Undefined variable: lesion_region in /home/danoesteticadmin/public_html/painel/new_report_save.php on line 58
[11-Apr-2017 17:51:10 UTC] PHP Notice:  Undefined index: lesion_region_8 in /home/danoesteticadmin/public_html/painel/new_report_save.php on line 55
[11-Apr-2017 17:51:10 UTC] PHP Notice:  Undefined index: lesion_region_9 in /home/danoesteticadmin/public_html/painel/new_report_save.php on line 55
[11-Apr-2017 17:51:10 UTC] PHP Notice:  Undefined index: lesion_region_10 in /home/danoesteticadmin/public_html/painel/new_report_save.php on line 55
[11-Apr-2017 17:51:10 UTC] PHP Notice:  Undefined index: lesion_region_12 in /home/danoesteticadmin/public_html/painel/new_report_save.php on line 55
[11-Apr-2017 17:51:10 UTC] PHP Notice:  Undefined index: lesion_region_13 in /home/danoesteticadmin/public_html/painel/new_report_save.php on line 55
[11-Apr-2017 17:51:10 UTC] PHP Notice:  Undefined index: lesion_region_14 in /home/danoesteticadmin/public_html/painel/new_report_save.php on line 55
[11-Apr-2017 17:51:10 UTC] PHP Notice:  Undefined index: lesion_region_15 in /home/danoesteticadmin/public_html/painel/new_report_save.php on line 55
[11-Apr-2017 17:51:10 UTC] PHP Notice:  Undefined index: lesion_region_16 in /home/danoesteticadmin/public_html/painel/new_report_save.php on line 55
[11-Apr-2017 17:51:10 UTC] PHP Notice:  Undefined index: lesion_region_17 in /home/danoesteticadmin/public_html/painel/new_report_save.php on line 55
[11-Apr-2017 17:51:10 UTC] PHP Notice:  Undefined index: lesion_region_18 in /home/danoesteticadmin/public_html/painel/new_report_save.php on line 55
[11-Apr-2017 17:51:10 UTC] PHP Notice:  Undefined index: lesion_region_19 in /home/danoesteticadmin/public_html/painel/new_report_save.php on line 55
[11-Apr-2017 17:51:10 UTC] PHP Notice:  Undefined index: lesion_region_20 in /home/danoesteticadmin/public_html/painel/new_report_save.php on line 55
[11-Apr-2017 17:51:10 UTC] PHP Notice:  Undefined index: lesion_side_1 in /home/danoesteticadmin/public_html/painel/new_report_save.php on line 66
[11-Apr-2017 17:51:10 UTC] PHP Notice:  Undefined index: lesion_side_2 in /home/danoesteticadmin/public_html/painel/new_report_save.php on line 66
[11-Apr-2017 17:51:10 UTC] PHP Notice:  Undefined index: lesion_side_3 in /home/danoesteticadmin/public_html/painel/new_report_save.php on line 66
[11-Apr-2017 17:51:10 UTC] PHP Notice:  Undefined index: lesion_side_4 in /home/danoesteticadmin/public_html/painel/new_report_save.php on line 66
[11-Apr-2017 17:51:10 UTC] PHP Notice:  Undefined index: lesion_side_5 in /home/danoesteticadmin/public_html/painel/new_report_save.php on line 66
[11-Apr-2017 17:51:10 UTC] PHP Notice:  Undefined index: lesion_repercution_1 in /home/danoesteticadmin/public_html/painel/new_report_save.php on line 89
[11-Apr-2017 17:51:10 UTC] PHP Notice:  Undefined index: lesion_repercution_2 in /home/danoesteticadmin/public_html/painel/new_report_save.php on line 89
[11-Apr-2017 17:51:10 UTC] PHP Notice:  Undefined variable: lesion_repercution in /home/danoesteticadmin/public_html/painel/new_report_save.php on line 92
[11-Apr-2017 17:51:10 UTC] PHP Notice:  Undefined index: lesion_repercution_5 in /home/danoesteticadmin/public_html/painel/new_report_save.php on line 89
[11-Apr-2017 17:51:10 UTC] PHP Notice:  Undefined index: lesion_repercution_6 in /home/danoesteticadmin/public_html/painel/new_report_save.php on line 89
[11-Apr-2017 17:51:10 UTC] PHP Notice:  Undefined variable: lesion_side in /home/danoesteticadmin/public_html/painel/new_report_save.php on line 99
[11-Apr-2017 17:51:10 UTC] PHP Notice:  Undefined variable: lesion_nature in /home/danoesteticadmin/public_html/painel/new_report_save.php on line 187
[11-Apr-2017 14:52:21 Brazil/East] PHP Notice:  Undefined index: letterhead in /home/danoesteticadmin/public_html/painel/new_report_save2.php on line 17
[18-Apr-2017 18:05:17 UTC] PHP Notice:  Undefined index: observations in /home/danoesteticadmin/public_html/painel/new_report_save.php on line 36
[18-Apr-2017 18:05:18 UTC] PHP Notice:  Undefined index: lesion_nature_1 in /home/danoesteticadmin/public_html/painel/new_report_save.php on line 41
[18-Apr-2017 18:05:18 UTC] PHP Notice:  Undefined variable: lesion_nature in /home/danoesteticadmin/public_html/painel/new_report_save.php on line 44
[18-Apr-2017 18:05:18 UTC] PHP Notice:  Undefined index: lesion_nature_3 in /home/danoesteticadmin/public_html/painel/new_report_save.php on line 41
[18-Apr-2017 18:05:18 UTC] PHP Notice:  Undefined index: lesion_nature_4 in /home/danoesteticadmin/public_html/painel/new_report_save.php on line 41
[18-Apr-2017 18:05:18 UTC] PHP Notice:  Undefined index: lesion_nature_5 in /home/danoesteticadmin/public_html/painel/new_report_save.php on line 41
[18-Apr-2017 18:05:18 UTC] PHP Notice:  Undefined index: lesion_nature_6 in /home/danoesteticadmin/public_html/painel/new_report_save.php on line 41
[18-Apr-2017 18:05:18 UTC] PHP Notice:  Undefined index: lesion_nature_7 in /home/danoesteticadmin/public_html/painel/new_report_save.php on line 41
[18-Apr-2017 18:05:18 UTC] PHP Notice:  Undefined variable: lesion_region in /home/danoesteticadmin/public_html/painel/new_report_save.php on line 58
[18-Apr-2017 18:05:18 UTC] PHP Notice:  Undefined index: lesion_region_2 in /home/danoesteticadmin/public_html/painel/new_report_save.php on line 55
[18-Apr-2017 18:05:18 UTC] PHP Notice:  Undefined index: lesion_region_5 in /home/danoesteticadmin/public_html/painel/new_report_save.php on line 55
[18-Apr-2017 18:05:18 UTC] PHP Notice:  Undefined index: lesion_region_6 in /home/danoesteticadmin/public_html/painel/new_report_save.php on line 55
[18-Apr-2017 18:05:18 UTC] PHP Notice:  Undefined index: lesion_region_8 in /home/danoesteticadmin/public_html/painel/new_report_save.php on line 55
[18-Apr-2017 18:05:18 UTC] PHP Notice:  Undefined index: lesion_region_9 in /home/danoesteticadmin/public_html/painel/new_report_save.php on line 55
[18-Apr-2017 18:05:18 UTC] PHP Notice:  Undefined index: lesion_region_10 in /home/danoesteticadmin/public_html/painel/new_report_save.php on line 55
[18-Apr-2017 18:05:18 UTC] PHP Notice:  Undefined index: lesion_region_11 in /home/danoesteticadmin/public_html/painel/new_report_save.php on line 55
[18-Apr-2017 18:05:18 UTC] PHP Notice:  Undefined index: lesion_region_12 in /home/danoesteticadmin/public_html/painel/new_report_save.php on line 55
[18-Apr-2017 18:05:18 UTC] PHP Notice:  Undefined index: lesion_region_13 in /home/danoesteticadmin/public_html/painel/new_report_save.php on line 55
[18-Apr-2017 18:05:18 UTC] PHP Notice:  Undefined index: lesion_region_14 in /home/danoesteticadmin/public_html/painel/new_report_save.php on line 55
[18-Apr-2017 18:05:18 UTC] PHP Notice:  Undefined index: lesion_region_15 in /home/danoesteticadmin/public_html/painel/new_report_save.php on line 55
[18-Apr-2017 18:05:18 UTC] PHP Notice:  Undefined index: lesion_region_16 in /home/danoesteticadmin/public_html/painel/new_report_save.php on line 55
[18-Apr-2017 18:05:18 UTC] PHP Notice:  Undefined index: lesion_region_17 in /home/danoesteticadmin/public_html/painel/new_report_save.php on line 55
[18-Apr-2017 18:05:18 UTC] PHP Notice:  Undefined index: lesion_region_18 in /home/danoesteticadmin/public_html/painel/new_report_save.php on line 55
[18-Apr-2017 18:05:18 UTC] PHP Notice:  Undefined index: lesion_region_19 in /home/danoesteticadmin/public_html/painel/new_report_save.php on line 55
[18-Apr-2017 18:05:18 UTC] PHP Notice:  Undefined index: lesion_region_20 in /home/danoesteticadmin/public_html/painel/new_report_save.php on line 55
[18-Apr-2017 18:05:18 UTC] PHP Notice:  Undefined index: lesion_side_1 in /home/danoesteticadmin/public_html/painel/new_report_save.php on line 66
[18-Apr-2017 18:05:18 UTC] PHP Notice:  Undefined index: lesion_side_2 in /home/danoesteticadmin/public_html/painel/new_report_save.php on line 66
[18-Apr-2017 18:05:18 UTC] PHP Notice:  Undefined index: lesion_side_3 in /home/danoesteticadmin/public_html/painel/new_report_save.php on line 66
[18-Apr-2017 18:05:18 UTC] PHP Notice:  Undefined index: lesion_side_4 in /home/danoesteticadmin/public_html/painel/new_report_save.php on line 66
[18-Apr-2017 18:05:18 UTC] PHP Notice:  Undefined index: lesion_side_5 in /home/danoesteticadmin/public_html/painel/new_report_save.php on line 66
[18-Apr-2017 18:05:18 UTC] PHP Notice:  Undefined variable: lesion_repercution in /home/danoesteticadmin/public_html/painel/new_report_save.php on line 92
[18-Apr-2017 18:05:18 UTC] PHP Notice:  Undefined index: lesion_repercution_5 in /home/danoesteticadmin/public_html/painel/new_report_save.php on line 89
[18-Apr-2017 18:05:18 UTC] PHP Notice:  Undefined index: lesion_repercution_6 in /home/danoesteticadmin/public_html/painel/new_report_save.php on line 89
[18-Apr-2017 18:05:18 UTC] PHP Notice:  Undefined variable: lesion_side in /home/danoesteticadmin/public_html/painel/new_report_save.php on line 99
[18-Apr-2017 18:45:33 UTC] PHP Notice:  Undefined index: gender in /home/danoesteticadmin/public_html/painel/new_report_save.php on line 21
[18-Apr-2017 18:45:33 UTC] PHP Notice:  Undefined index: observations in /home/danoesteticadmin/public_html/painel/new_report_save.php on line 36
[18-Apr-2017 18:45:33 UTC] PHP Notice:  Undefined index: lesion_nature_1 in /home/danoesteticadmin/public_html/painel/new_report_save.php on line 41
[18-Apr-2017 18:45:33 UTC] PHP Notice:  Undefined index: lesion_nature_2 in /home/danoesteticadmin/public_html/painel/new_report_save.php on line 41
[18-Apr-2017 18:45:33 UTC] PHP Notice:  Undefined index: lesion_nature_3 in /home/danoesteticadmin/public_html/painel/new_report_save.php on line 41
[18-Apr-2017 18:45:33 UTC] PHP Notice:  Undefined index: lesion_nature_4 in /home/danoesteticadmin/public_html/painel/new_report_save.php on line 41
[18-Apr-2017 18:45:33 UTC] PHP Notice:  Undefined index: lesion_nature_5 in /home/danoesteticadmin/public_html/painel/new_report_save.php on line 41
[18-Apr-2017 18:45:33 UTC] PHP Notice:  Undefined index: lesion_nature_6 in /home/danoesteticadmin/public_html/painel/new_report_save.php on line 41
[18-Apr-2017 18:45:33 UTC] PHP Notice:  Undefined index: lesion_nature_7 in /home/danoesteticadmin/public_html/painel/new_report_save.php on line 41
[18-Apr-2017 18:45:33 UTC] PHP Notice:  Undefined index: lesion_region_1 in /home/danoesteticadmin/public_html/painel/new_report_save.php on line 55
[18-Apr-2017 18:45:33 UTC] PHP Notice:  Undefined index: lesion_region_2 in /home/danoesteticadmin/public_html/painel/new_report_save.php on line 55
[18-Apr-2017 18:45:33 UTC] PHP Notice:  Undefined index: lesion_region_3 in /home/danoesteticadmin/public_html/painel/new_report_save.php on line 55
[18-Apr-2017 18:45:33 UTC] PHP Notice:  Undefined index: lesion_region_4 in /home/danoesteticadmin/public_html/painel/new_report_save.php on line 55
[18-Apr-2017 18:45:33 UTC] PHP Notice:  Undefined index: lesion_region_5 in /home/danoesteticadmin/public_html/painel/new_report_save.php on line 55
[18-Apr-2017 18:45:33 UTC] PHP Notice:  Undefined index: lesion_region_6 in /home/danoesteticadmin/public_html/painel/new_report_save.php on line 55
[18-Apr-2017 18:45:33 UTC] PHP Notice:  Undefined index: lesion_region_7 in /home/danoesteticadmin/public_html/painel/new_report_save.php on line 55
[18-Apr-2017 18:45:33 UTC] PHP Notice:  Undefined index: lesion_region_8 in /home/danoesteticadmin/public_html/painel/new_report_save.php on line 55
[18-Apr-2017 18:45:33 UTC] PHP Notice:  Undefined index: lesion_region_9 in /home/danoesteticadmin/public_html/painel/new_report_save.php on line 55
[18-Apr-2017 18:45:33 UTC] PHP Notice:  Undefined index: lesion_region_10 in /home/danoesteticadmin/public_html/painel/new_report_save.php on line 55
[18-Apr-2017 18:45:33 UTC] PHP Notice:  Undefined index: lesion_region_11 in /home/danoesteticadmin/public_html/painel/new_report_save.php on line 55
[18-Apr-2017 18:45:33 UTC] PHP Notice:  Undefined index: lesion_region_12 in /home/danoesteticadmin/public_html/painel/new_report_save.php on line 55
[18-Apr-2017 18:45:33 UTC] PHP Notice:  Undefined index: lesion_region_13 in /home/danoesteticadmin/public_html/painel/new_report_save.php on line 55
[18-Apr-2017 18:45:33 UTC] PHP Notice:  Undefined index: lesion_region_14 in /home/danoesteticadmin/public_html/painel/new_report_save.php on line 55
[18-Apr-2017 18:45:33 UTC] PHP Notice:  Undefined index: lesion_region_15 in /home/danoesteticadmin/public_html/painel/new_report_save.php on line 55
[18-Apr-2017 18:45:33 UTC] PHP Notice:  Undefined index: lesion_region_16 in /home/danoesteticadmin/public_html/painel/new_report_save.php on line 55
[18-Apr-2017 18:45:33 UTC] PHP Notice:  Undefined index: lesion_region_17 in /home/danoesteticadmin/public_html/painel/new_report_save.php on line 55
[18-Apr-2017 18:45:33 UTC] PHP Notice:  Undefined index: lesion_region_18 in /home/danoesteticadmin/public_html/painel/new_report_save.php on line 55
[18-Apr-2017 18:45:33 UTC] PHP Notice:  Undefined index: lesion_region_19 in /home/danoesteticadmin/public_html/painel/new_report_save.php on line 55
[18-Apr-2017 18:45:33 UTC] PHP Notice:  Undefined index: lesion_region_20 in /home/danoesteticadmin/public_html/painel/new_report_save.php on line 55
[18-Apr-2017 18:45:33 UTC] PHP Notice:  Undefined index: lesion_side_1 in /home/danoesteticadmin/public_html/painel/new_report_save.php on line 66
[18-Apr-2017 18:45:33 UTC] PHP Notice:  Undefined index: lesion_side_2 in /home/danoesteticadmin/public_html/painel/new_report_save.php on line 66
[18-Apr-2017 18:45:33 UTC] PHP Notice:  Undefined index: lesion_side_3 in /home/danoesteticadmin/public_html/painel/new_report_save.php on line 66
[18-Apr-2017 18:45:33 UTC] PHP Notice:  Undefined index: lesion_side_4 in /home/danoesteticadmin/public_html/painel/new_report_save.php on line 66
[18-Apr-2017 18:45:33 UTC] PHP Notice:  Undefined index: lesion_side_5 in /home/danoesteticadmin/public_html/painel/new_report_save.php on line 66
[18-Apr-2017 18:45:33 UTC] PHP Notice:  Undefined variable: lesion_repercution in /home/danoesteticadmin/public_html/painel/new_report_save.php on line 92
[18-Apr-2017 18:45:33 UTC] PHP Notice:  Undefined index: lesion_repercution_5 in /home/danoesteticadmin/public_html/painel/new_report_save.php on line 89
[18-Apr-2017 18:45:33 UTC] PHP Notice:  Undefined index: lesion_repercution_6 in /home/danoesteticadmin/public_html/painel/new_report_save.php on line 89
[18-Apr-2017 18:45:33 UTC] PHP Notice:  Undefined variable: lesion_region in /home/danoesteticadmin/public_html/painel/new_report_save.php on line 97
[18-Apr-2017 18:45:33 UTC] PHP Notice:  Undefined variable: lesion_side in /home/danoesteticadmin/public_html/painel/new_report_save.php on line 99
[18-Apr-2017 18:45:33 UTC] PHP Notice:  Undefined variable: lesion_nature in /home/danoesteticadmin/public_html/painel/new_report_save.php on line 187
[18-Apr-2017 15:55:24 Brazil/East] PHP Notice:  Undefined index: letterhead in /home/danoesteticadmin/public_html/painel/new_report_save2.php on line 17
[24-Apr-2017 01:54:20 UTC] PHP Notice:  Undefined index: usr in /home/danoesteticadmin/public_html/painel/auth.php on line 22
[25-Apr-2017 04:21:50 UTC] PHP Notice:  Undefined index: usr in /home/danoesteticadmin/public_html/painel/auth.php on line 22
[25-Apr-2017 18:10:41 UTC] PHP Notice:  Undefined index: gender in /home/danoesteticadmin/public_html/painel/new_report_save.php on line 21
[25-Apr-2017 18:10:41 UTC] PHP Notice:  Undefined index: observations in /home/danoesteticadmin/public_html/painel/new_report_save.php on line 36
[25-Apr-2017 18:10:41 UTC] PHP Notice:  Undefined index: lesion_nature_1 in /home/danoesteticadmin/public_html/painel/new_report_save.php on line 41
[25-Apr-2017 18:10:41 UTC] PHP Notice:  Undefined index: lesion_nature_2 in /home/danoesteticadmin/public_html/painel/new_report_save.php on line 41
[25-Apr-2017 18:10:41 UTC] PHP Notice:  Undefined index: lesion_nature_3 in /home/danoesteticadmin/public_html/painel/new_report_save.php on line 41
[25-Apr-2017 18:10:41 UTC] PHP Notice:  Undefined index: lesion_nature_4 in /home/danoesteticadmin/public_html/painel/new_report_save.php on line 41
[25-Apr-2017 18:10:41 UTC] PHP Notice:  Undefined index: lesion_nature_5 in /home/danoesteticadmin/public_html/painel/new_report_save.php on line 41
[25-Apr-2017 18:10:41 UTC] PHP Notice:  Undefined index: lesion_nature_6 in /home/danoesteticadmin/public_html/painel/new_report_save.php on line 41
[25-Apr-2017 18:10:41 UTC] PHP Notice:  Undefined index: lesion_nature_7 in /home/danoesteticadmin/public_html/painel/new_report_save.php on line 41
[25-Apr-2017 18:10:41 UTC] PHP Notice:  Undefined index: lesion_region_1 in /home/danoesteticadmin/public_html/painel/new_report_save.php on line 55
[25-Apr-2017 18:10:41 UTC] PHP Notice:  Undefined index: lesion_region_2 in /home/danoesteticadmin/public_html/painel/new_report_save.php on line 55
[25-Apr-2017 18:10:41 UTC] PHP Notice:  Undefined index: lesion_region_3 in /home/danoesteticadmin/public_html/painel/new_report_save.php on line 55
[25-Apr-2017 18:10:41 UTC] PHP Notice:  Undefined index: lesion_region_4 in /home/danoesteticadmin/public_html/painel/new_report_save.php on line 55
[25-Apr-2017 18:10:41 UTC] PHP Notice:  Undefined index: lesion_region_5 in /home/danoesteticadmin/public_html/painel/new_report_save.php on line 55
[25-Apr-2017 18:10:41 UTC] PHP Notice:  Undefined index: lesion_region_6 in /home/danoesteticadmin/public_html/painel/new_report_save.php on line 55
[25-Apr-2017 18:10:41 UTC] PHP Notice:  Undefined index: lesion_region_7 in /home/danoesteticadmin/public_html/painel/new_report_save.php on line 55
[25-Apr-2017 18:10:41 UTC] PHP Notice:  Undefined index: lesion_region_8 in /home/danoesteticadmin/public_html/painel/new_report_save.php on line 55
[25-Apr-2017 18:10:41 UTC] PHP Notice:  Undefined index: lesion_region_9 in /home/danoesteticadmin/public_html/painel/new_report_save.php on line 55
[25-Apr-2017 18:10:41 UTC] PHP Notice:  Undefined index: lesion_region_10 in /home/danoesteticadmin/public_html/painel/new_report_save.php on line 55
[25-Apr-2017 18:10:41 UTC] PHP Notice:  Undefined index: lesion_region_11 in /home/danoesteticadmin/public_html/painel/new_report_save.php on line 55
[25-Apr-2017 18:10:41 UTC] PHP Notice:  Undefined index: lesion_region_12 in /home/danoesteticadmin/public_html/painel/new_report_save.php on line 55
[25-Apr-2017 18:10:41 UTC] PHP Notice:  Undefined index: lesion_region_13 in /home/danoesteticadmin/public_html/painel/new_report_save.php on line 55
[25-Apr-2017 18:10:41 UTC] PHP Notice:  Undefined index: lesion_region_14 in /home/danoesteticadmin/public_html/painel/new_report_save.php on line 55
[25-Apr-2017 18:10:41 UTC] PHP Notice:  Undefined index: lesion_region_15 in /home/danoesteticadmin/public_html/painel/new_report_save.php on line 55
[25-Apr-2017 18:10:41 UTC] PHP Notice:  Undefined index: lesion_region_16 in /home/danoesteticadmin/public_html/painel/new_report_save.php on line 55
[25-Apr-2017 18:10:41 UTC] PHP Notice:  Undefined index: lesion_region_17 in /home/danoesteticadmin/public_html/painel/new_report_save.php on line 55
[25-Apr-2017 18:10:41 UTC] PHP Notice:  Undefined index: lesion_region_18 in /home/danoesteticadmin/public_html/painel/new_report_save.php on line 55
[25-Apr-2017 18:10:41 UTC] PHP Notice:  Undefined index: lesion_region_19 in /home/danoesteticadmin/public_html/painel/new_report_save.php on line 55
[25-Apr-2017 18:10:41 UTC] PHP Notice:  Undefined index: lesion_region_20 in /home/danoesteticadmin/public_html/painel/new_report_save.php on line 55
[25-Apr-2017 18:10:41 UTC] PHP Notice:  Undefined index: lesion_side_1 in /home/danoesteticadmin/public_html/painel/new_report_save.php on line 66
[25-Apr-2017 18:10:41 UTC] PHP Notice:  Undefined index: lesion_side_2 in /home/danoesteticadmin/public_html/painel/new_report_save.php on line 66
[25-Apr-2017 18:10:41 UTC] PHP Notice:  Undefined index: lesion_side_3 in /home/danoesteticadmin/public_html/painel/new_report_save.php on line 66
[25-Apr-2017 18:10:41 UTC] PHP Notice:  Undefined index: lesion_side_4 in /home/danoesteticadmin/public_html/painel/new_report_save.php on line 66
[25-Apr-2017 18:10:41 UTC] PHP Notice:  Undefined index: lesion_side_5 in /home/danoesteticadmin/public_html/painel/new_report_save.php on line 66
[25-Apr-2017 18:10:41 UTC] PHP Notice:  Undefined index: lesion_repercution_1 in /home/danoesteticadmin/public_html/painel/new_report_save.php on line 89
[25-Apr-2017 18:10:41 UTC] PHP Notice:  Undefined index: lesion_repercution_2 in /home/danoesteticadmin/public_html/painel/new_report_save.php on line 89
[25-Apr-2017 18:10:41 UTC] PHP Notice:  Undefined index: lesion_repercution_3 in /home/danoesteticadmin/public_html/painel/new_report_save.php on line 89
[25-Apr-2017 18:10:41 UTC] PHP Notice:  Undefined index: lesion_repercution_4 in /home/danoesteticadmin/public_html/painel/new_report_save.php on line 89
[25-Apr-2017 18:10:41 UTC] PHP Notice:  Undefined index: lesion_repercution_5 in /home/danoesteticadmin/public_html/painel/new_report_save.php on line 89
[25-Apr-2017 18:10:41 UTC] PHP Notice:  Undefined index: lesion_repercution_6 in /home/danoesteticadmin/public_html/painel/new_report_save.php on line 89
[25-Apr-2017 18:10:41 UTC] PHP Notice:  Undefined variable: lesion_region in /home/danoesteticadmin/public_html/painel/new_report_save.php on line 97
[25-Apr-2017 18:10:41 UTC] PHP Notice:  Undefined variable: lesion_side in /home/danoesteticadmin/public_html/painel/new_report_save.php on line 99
[25-Apr-2017 18:10:41 UTC] PHP Notice:  Undefined variable: lesion_repercution in /home/danoesteticadmin/public_html/painel/new_report_save.php on line 99
[25-Apr-2017 18:10:41 UTC] PHP Notice:  Undefined variable: lesion_nature in /home/danoesteticadmin/public_html/painel/new_report_save.php on line 187
[02-May-2017 11:50:10 UTC] PHP Notice:  Undefined index: observations in /home/danoesteticadmin/public_html/painel/new_report_save.php on line 36
[02-May-2017 11:50:10 UTC] PHP Notice:  Undefined index: lesion_nature_1 in /home/danoesteticadmin/public_html/painel/new_report_save.php on line 41
[02-May-2017 11:50:10 UTC] PHP Notice:  Undefined index: lesion_nature_2 in /home/danoesteticadmin/public_html/painel/new_report_save.php on line 41
[02-May-2017 11:50:10 UTC] PHP Notice:  Undefined index: lesion_nature_3 in /home/danoesteticadmin/public_html/painel/new_report_save.php on line 41
[02-May-2017 11:50:10 UTC] PHP Notice:  Undefined index: lesion_nature_4 in /home/danoesteticadmin/public_html/painel/new_report_save.php on line 41
[02-May-2017 11:50:10 UTC] PHP Notice:  Undefined index: lesion_nature_5 in /home/danoesteticadmin/public_html/painel/new_report_save.php on line 41
[02-May-2017 11:50:10 UTC] PHP Notice:  Undefined index: lesion_nature_6 in /home/danoesteticadmin/public_html/painel/new_report_save.php on line 41
[02-May-2017 11:50:10 UTC] PHP Notice:  Undefined index: lesion_nature_7 in /home/danoesteticadmin/public_html/painel/new_report_save.php on line 41
[02-May-2017 11:50:10 UTC] PHP Notice:  Undefined index: lesion_region_1 in /home/danoesteticadmin/public_html/painel/new_report_save.php on line 55
[02-May-2017 11:50:10 UTC] PHP Notice:  Undefined index: lesion_region_2 in /home/danoesteticadmin/public_html/painel/new_report_save.php on line 55
[02-May-2017 11:50:10 UTC] PHP Notice:  Undefined index: lesion_region_3 in /home/danoesteticadmin/public_html/painel/new_report_save.php on line 55
[02-May-2017 11:50:10 UTC] PHP Notice:  Undefined index: lesion_region_4 in /home/danoesteticadmin/public_html/painel/new_report_save.php on line 55
[02-May-2017 11:50:10 UTC] PHP Notice:  Undefined index: lesion_region_5 in /home/danoesteticadmin/public_html/painel/new_report_save.php on line 55
[02-May-2017 11:50:10 UTC] PHP Notice:  Undefined index: lesion_region_6 in /home/danoesteticadmin/public_html/painel/new_report_save.php on line 55
[02-May-2017 11:50:10 UTC] PHP Notice:  Undefined index: lesion_region_7 in /home/danoesteticadmin/public_html/painel/new_report_save.php on line 55
[02-May-2017 11:50:10 UTC] PHP Notice:  Undefined index: lesion_region_8 in /home/danoesteticadmin/public_html/painel/new_report_save.php on line 55
[02-May-2017 11:50:10 UTC] PHP Notice:  Undefined index: lesion_region_9 in /home/danoesteticadmin/public_html/painel/new_report_save.php on line 55
[02-May-2017 11:50:10 UTC] PHP Notice:  Undefined index: lesion_region_10 in /home/danoesteticadmin/public_html/painel/new_report_save.php on line 55
[02-May-2017 11:50:10 UTC] PHP Notice:  Undefined index: lesion_region_11 in /home/danoesteticadmin/public_html/painel/new_report_save.php on line 55
[02-May-2017 11:50:10 UTC] PHP Notice:  Undefined index: lesion_region_12 in /home/danoesteticadmin/public_html/painel/new_report_save.php on line 55
[02-May-2017 11:50:10 UTC] PHP Notice:  Undefined index: lesion_region_13 in /home/danoesteticadmin/public_html/painel/new_report_save.php on line 55
[02-May-2017 11:50:10 UTC] PHP Notice:  Undefined index: lesion_region_14 in /home/danoesteticadmin/public_html/painel/new_report_save.php on line 55
[02-May-2017 11:50:10 UTC] PHP Notice:  Undefined index: lesion_region_15 in /home/danoesteticadmin/public_html/painel/new_report_save.php on line 55
[02-May-2017 11:50:10 UTC] PHP Notice:  Undefined index: lesion_region_16 in /home/danoesteticadmin/public_html/painel/new_report_save.php on line 55
[02-May-2017 11:50:10 UTC] PHP Notice:  Undefined index: lesion_region_17 in /home/danoesteticadmin/public_html/painel/new_report_save.php on line 55
[02-May-2017 11:50:10 UTC] PHP Notice:  Undefined index: lesion_region_18 in /home/danoesteticadmin/public_html/painel/new_report_save.php on line 55
[02-May-2017 11:50:10 UTC] PHP Notice:  Undefined index: lesion_region_19 in /home/danoesteticadmin/public_html/painel/new_report_save.php on line 55
[02-May-2017 11:50:10 UTC] PHP Notice:  Undefined index: lesion_region_20 in /home/danoesteticadmin/public_html/painel/new_report_save.php on line 55
[02-May-2017 11:50:10 UTC] PHP Notice:  Undefined index: lesion_side_1 in /home/danoesteticadmin/public_html/painel/new_report_save.php on line 66
[02-May-2017 11:50:10 UTC] PHP Notice:  Undefined index: lesion_side_2 in /home/danoesteticadmin/public_html/painel/new_report_save.php on line 66
[02-May-2017 11:50:10 UTC] PHP Notice:  Undefined index: lesion_side_3 in /home/danoesteticadmin/public_html/painel/new_report_save.php on line 66
[02-May-2017 11:50:10 UTC] PHP Notice:  Undefined index: lesion_side_4 in /home/danoesteticadmin/public_html/painel/new_report_save.php on line 66
[02-May-2017 11:50:10 UTC] PHP Notice:  Undefined index: lesion_side_5 in /home/danoesteticadmin/public_html/painel/new_report_save.php on line 66
[02-May-2017 11:50:10 UTC] PHP Notice:  Undefined index: lesion_repercution_1 in /home/danoesteticadmin/public_html/painel/new_report_save.php on line 89
[02-May-2017 11:50:10 UTC] PHP Notice:  Undefined index: lesion_repercution_2 in /home/danoesteticadmin/public_html/painel/new_report_save.php on line 89
[02-May-2017 11:50:10 UTC] PHP Notice:  Undefined index: lesion_repercution_3 in /home/danoesteticadmin/public_html/painel/new_report_save.php on line 89
[02-May-2017 11:50:10 UTC] PHP Notice:  Undefined variable: lesion_repercution in /home/danoesteticadmin/public_html/painel/new_report_save.php on line 92
[02-May-2017 11:50:10 UTC] PHP Notice:  Undefined index: lesion_repercution_6 in /home/danoesteticadmin/public_html/painel/new_report_save.php on line 89
[02-May-2017 11:50:10 UTC] PHP Notice:  Undefined variable: lesion_region in /home/danoesteticadmin/public_html/painel/new_report_save.php on line 97
[02-May-2017 11:50:10 UTC] PHP Notice:  Undefined variable: lesion_side in /home/danoesteticadmin/public_html/painel/new_report_save.php on line 99
[02-May-2017 11:50:10 UTC] PHP Notice:  Undefined variable: lesion_nature in /home/danoesteticadmin/public_html/painel/new_report_save.php on line 187
[05-May-2017 13:59:49 UTC] PHP Notice:  Undefined index: usr in /home/danoesteticadmin/public_html/painel/auth.php on line 22
[08-May-2017 07:21:15 UTC] PHP Notice:  Undefined index: usr in /home/danoesteticadmin/public_html/painel/auth.php on line 22
[08-May-2017 23:56:23 UTC] PHP Notice:  Undefined index: usr in /home/danoesteticadmin/public_html/painel/auth.php on line 22
[09-May-2017 17:11:03 UTC] PHP Notice:  Undefined index: gender in /home/danoesteticadmin/public_html/painel/new_report_save.php on line 21
[09-May-2017 17:11:03 UTC] PHP Notice:  Undefined index: observations in /home/danoesteticadmin/public_html/painel/new_report_save.php on line 36
[09-May-2017 17:11:03 UTC] PHP Notice:  Undefined variable: lesion_nature in /home/danoesteticadmin/public_html/painel/new_report_save.php on line 44
[09-May-2017 17:11:03 UTC] PHP Notice:  Undefined index: lesion_nature_2 in /home/danoesteticadmin/public_html/painel/new_report_save.php on line 41
[09-May-2017 17:11:03 UTC] PHP Notice:  Undefined index: lesion_nature_3 in /home/danoesteticadmin/public_html/painel/new_report_save.php on line 41
[09-May-2017 17:11:03 UTC] PHP Notice:  Undefined index: lesion_nature_4 in /home/danoesteticadmin/public_html/painel/new_report_save.php on line 41
[09-May-2017 17:11:03 UTC] PHP Notice:  Undefined index: lesion_nature_5 in /home/danoesteticadmin/public_html/painel/new_report_save.php on line 41
[09-May-2017 17:11:03 UTC] PHP Notice:  Undefined index: lesion_nature_6 in /home/danoesteticadmin/public_html/painel/new_report_save.php on line 41
[09-May-2017 17:11:03 UTC] PHP Notice:  Undefined index: lesion_nature_7 in /home/danoesteticadmin/public_html/painel/new_report_save.php on line 41
[09-May-2017 17:11:03 UTC] PHP Notice:  Undefined variable: lesion_region in /home/danoesteticadmin/public_html/painel/new_report_save.php on line 58
[09-May-2017 17:11:03 UTC] PHP Notice:  Undefined index: lesion_region_2 in /home/danoesteticadmin/public_html/painel/new_report_save.php on line 55
[09-May-2017 17:11:03 UTC] PHP Notice:  Undefined index: lesion_region_4 in /home/danoesteticadmin/public_html/painel/new_report_save.php on line 55
[09-May-2017 17:11:03 UTC] PHP Notice:  Undefined index: lesion_region_5 in /home/danoesteticadmin/public_html/painel/new_report_save.php on line 55
[09-May-2017 17:11:03 UTC] PHP Notice:  Undefined index: lesion_region_6 in /home/danoesteticadmin/public_html/painel/new_report_save.php on line 55
[09-May-2017 17:11:03 UTC] PHP Notice:  Undefined index: lesion_region_7 in /home/danoesteticadmin/public_html/painel/new_report_save.php on line 55
[09-May-2017 17:11:03 UTC] PHP Notice:  Undefined index: lesion_region_8 in /home/danoesteticadmin/public_html/painel/new_report_save.php on line 55
[09-May-2017 17:11:03 UTC] PHP Notice:  Undefined index: lesion_region_9 in /home/danoesteticadmin/public_html/painel/new_report_save.php on line 55
[09-May-2017 17:11:03 UTC] PHP Notice:  Undefined index: lesion_region_10 in /home/danoesteticadmin/public_html/painel/new_report_save.php on line 55
[09-May-2017 17:11:03 UTC] PHP Notice:  Undefined index: lesion_region_11 in /home/danoesteticadmin/public_html/painel/new_report_save.php on line 55
[09-May-2017 17:11:03 UTC] PHP Notice:  Undefined index: lesion_region_12 in /home/danoesteticadmin/public_html/painel/new_report_save.php on line 55
[09-May-2017 17:11:03 UTC] PHP Notice:  Undefined index: lesion_region_13 in /home/danoesteticadmin/public_html/painel/new_report_save.php on line 55
[09-May-2017 17:11:03 UTC] PHP Notice:  Undefined index: lesion_region_14 in /home/danoesteticadmin/public_html/painel/new_report_save.php on line 55
[09-May-2017 17:11:03 UTC] PHP Notice:  Undefined index: lesion_region_15 in /home/danoesteticadmin/public_html/painel/new_report_save.php on line 55
[09-May-2017 17:11:03 UTC] PHP Notice:  Undefined index: lesion_region_16 in /home/danoesteticadmin/public_html/painel/new_report_save.php on line 55
[09-May-2017 17:11:03 UTC] PHP Notice:  Undefined index: lesion_region_17 in /home/danoesteticadmin/public_html/painel/new_report_save.php on line 55
[09-May-2017 17:11:03 UTC] PHP Notice:  Undefined index: lesion_region_18 in /home/danoesteticadmin/public_html/painel/new_report_save.php on line 55
[09-May-2017 17:11:03 UTC] PHP Notice:  Undefined index: lesion_region_19 in /home/danoesteticadmin/public_html/painel/new_report_save.php on line 55
[09-May-2017 17:11:03 UTC] PHP Notice:  Undefined index: lesion_region_20 in /home/danoesteticadmin/public_html/painel/new_report_save.php on line 55
[09-May-2017 17:11:03 UTC] PHP Notice:  Undefined index: lesion_side_1 in /home/danoesteticadmin/public_html/painel/new_report_save.php on line 66
[09-May-2017 17:11:03 UTC] PHP Notice:  Undefined index: lesion_side_2 in /home/danoesteticadmin/public_html/painel/new_report_save.php on line 66
[09-May-2017 17:11:03 UTC] PHP Notice:  Undefined index: lesion_side_3 in /home/danoesteticadmin/public_html/painel/new_report_save.php on line 66
[09-May-2017 17:11:03 UTC] PHP Notice:  Undefined index: lesion_side_4 in /home/danoesteticadmin/public_html/painel/new_report_save.php on line 66
[09-May-2017 17:11:03 UTC] PHP Notice:  Undefined index: lesion_side_5 in /home/danoesteticadmin/public_html/painel/new_report_save.php on line 66
[09-May-2017 17:11:03 UTC] PHP Notice:  Undefined variable: lesion_repercution in /home/danoesteticadmin/public_html/painel/new_report_save.php on line 92
[09-May-2017 17:11:03 UTC] PHP Notice:  Undefined index: lesion_repercution_3 in /home/danoesteticadmin/public_html/painel/new_report_save.php on line 89
[09-May-2017 17:11:03 UTC] PHP Notice:  Undefined index: lesion_repercution_4 in /home/danoesteticadmin/public_html/painel/new_report_save.php on line 89
[09-May-2017 17:11:03 UTC] PHP Notice:  Undefined index: lesion_repercution_5 in /home/danoesteticadmin/public_html/painel/new_report_save.php on line 89
[09-May-2017 17:11:03 UTC] PHP Notice:  Undefined index: lesion_repercution_6 in /home/danoesteticadmin/public_html/painel/new_report_save.php on line 89
[09-May-2017 17:11:03 UTC] PHP Notice:  Undefined variable: lesion_side in /home/danoesteticadmin/public_html/painel/new_report_save.php on line 99
[09-May-2017 18:47:47 UTC] PHP Notice:  Undefined index: usr in /home/danoesteticadmin/public_html/painel/auth.php on line 22
[10-May-2017 04:44:21 UTC] PHP Notice:  Undefined index: usr in /home/danoesteticadmin/public_html/painel/auth.php on line 22
[10-May-2017 10:07:03 UTC] PHP Notice:  Undefined index: usr in /home/danoesteticadmin/public_html/painel/auth.php on line 22
[10-May-2017 11:07:45 UTC] PHP Notice:  Undefined index: usr in /home/danoesteticadmin/public_html/painel/auth.php on line 22
[10-May-2017 21:16:41 UTC] PHP Notice:  Undefined index: usr in /home/danoesteticadmin/public_html/painel/auth.php on line 22
[11-May-2017 12:49:18 UTC] PHP Notice:  Undefined index: usr in /home/danoesteticadmin/public_html/painel/auth.php on line 22
[12-May-2017 10:35:37 UTC] PHP Notice:  Undefined index: usr in /home/danoesteticadmin/public_html/painel/auth.php on line 22
[12-May-2017 21:37:20 UTC] PHP Notice:  Undefined index: usr in /home/danoesteticadmin/public_html/painel/auth.php on line 22
[15-May-2017 20:46:33 UTC] PHP Notice:  Undefined index: usr in /home/danoesteticadmin/public_html/painel/auth.php on line 22
[16-May-2017 14:07:55 UTC] PHP Notice:  Undefined index: usr in /home/danoesteticadmin/public_html/painel/auth.php on line 22
[16-May-2017 14:57:04 UTC] PHP Notice:  Undefined index: usr in /home/danoesteticadmin/public_html/painel/auth.php on line 22
[16-May-2017 15:08:04 UTC] PHP Notice:  Undefined index: usr in /home/danoesteticadmin/public_html/painel/auth.php on line 22
[16-May-2017 16:03:48 UTC] PHP Notice:  Undefined index: usr in /home/danoesteticadmin/public_html/painel/auth.php on line 22
[16-May-2017 16:07:45 UTC] PHP Notice:  Undefined index: gender in /home/danoesteticadmin/public_html/painel/new_report_save.php on line 21
[16-May-2017 16:07:45 UTC] PHP Notice:  Undefined index: observations in /home/danoesteticadmin/public_html/painel/new_report_save.php on line 36
[16-May-2017 16:07:45 UTC] PHP Notice:  Undefined index: lesion_nature_1 in /home/danoesteticadmin/public_html/painel/new_report_save.php on line 41
[16-May-2017 16:07:45 UTC] PHP Notice:  Undefined index: lesion_nature_2 in /home/danoesteticadmin/public_html/painel/new_report_save.php on line 41
[16-May-2017 16:07:45 UTC] PHP Notice:  Undefined index: lesion_nature_3 in /home/danoesteticadmin/public_html/painel/new_report_save.php on line 41
[16-May-2017 16:07:45 UTC] PHP Notice:  Undefined variable: lesion_nature in /home/danoesteticadmin/public_html/painel/new_report_save.php on line 44
[16-May-2017 16:07:45 UTC] PHP Notice:  Undefined index: lesion_nature_5 in /home/danoesteticadmin/public_html/painel/new_report_save.php on line 41
[16-May-2017 16:07:45 UTC] PHP Notice:  Undefined index: lesion_nature_6 in /home/danoesteticadmin/public_html/painel/new_report_save.php on line 41
[16-May-2017 16:07:45 UTC] PHP Notice:  Undefined index: lesion_nature_7 in /home/danoesteticadmin/public_html/painel/new_report_save.php on line 41
[16-May-2017 16:07:45 UTC] PHP Notice:  Undefined variable: lesion_region in /home/danoesteticadmin/public_html/painel/new_report_save.php on line 58
[16-May-2017 16:07:45 UTC] PHP Notice:  Undefined index: lesion_region_2 in /home/danoesteticadmin/public_html/painel/new_report_save.php on line 55
[16-May-2017 16:07:45 UTC] PHP Notice:  Undefined index: lesion_region_3 in /home/danoesteticadmin/public_html/painel/new_report_save.php on line 55
[16-May-2017 16:07:45 UTC] PHP Notice:  Undefined index: lesion_region_4 in /home/danoesteticadmin/public_html/painel/new_report_save.php on line 55
[16-May-2017 16:07:45 UTC] PHP Notice:  Undefined index: lesion_region_5 in /home/danoesteticadmin/public_html/painel/new_report_save.php on line 55
[16-May-2017 16:07:45 UTC] PHP Notice:  Undefined index: lesion_region_6 in /home/danoesteticadmin/public_html/painel/new_report_save.php on line 55
[16-May-2017 16:07:45 UTC] PHP Notice:  Undefined index: lesion_region_7 in /home/danoesteticadmin/public_html/painel/new_report_save.php on line 55
[16-May-2017 16:07:45 UTC] PHP Notice:  Undefined index: lesion_region_8 in /home/danoesteticadmin/public_html/painel/new_report_save.php on line 55
[16-May-2017 16:07:45 UTC] PHP Notice:  Undefined index: lesion_region_9 in /home/danoesteticadmin/public_html/painel/new_report_save.php on line 55
[16-May-2017 16:07:45 UTC] PHP Notice:  Undefined index: lesion_region_10 in /home/danoesteticadmin/public_html/painel/new_report_save.php on line 55
[16-May-2017 16:07:45 UTC] PHP Notice:  Undefined index: lesion_region_11 in /home/danoesteticadmin/public_html/painel/new_report_save.php on line 55
[16-May-2017 16:07:45 UTC] PHP Notice:  Undefined index: lesion_region_12 in /home/danoesteticadmin/public_html/painel/new_report_save.php on line 55
[16-May-2017 16:07:45 UTC] PHP Notice:  Undefined index: lesion_region_13 in /home/danoesteticadmin/public_html/painel/new_report_save.php on line 55
[16-May-2017 16:07:45 UTC] PHP Notice:  Undefined index: lesion_region_14 in /home/danoesteticadmin/public_html/painel/new_report_save.php on line 55
[16-May-2017 16:07:45 UTC] PHP Notice:  Undefined index: lesion_region_15 in /home/danoesteticadmin/public_html/painel/new_report_save.php on line 55
[16-May-2017 16:07:45 UTC] PHP Notice:  Undefined index: lesion_region_16 in /home/danoesteticadmin/public_html/painel/new_report_save.php on line 55
[16-May-2017 16:07:45 UTC] PHP Notice:  Undefined index: lesion_region_17 in /home/danoesteticadmin/public_html/painel/new_report_save.php on line 55
[16-May-2017 16:07:45 UTC] PHP Notice:  Undefined index: lesion_region_18 in /home/danoesteticadmin/public_html/painel/new_report_save.php on line 55
[16-May-2017 16:07:45 UTC] PHP Notice:  Undefined index: lesion_region_19 in /home/danoesteticadmin/public_html/painel/new_report_save.php on line 55
[16-May-2017 16:07:45 UTC] PHP Notice:  Undefined index: lesion_region_20 in /home/danoesteticadmin/public_html/painel/new_report_save.php on line 55
[16-May-2017 16:07:45 UTC] PHP Notice:  Undefined variable: lesion_side in /home/danoesteticadmin/public_html/painel/new_report_save.php on line 69
[16-May-2017 16:07:45 UTC] PHP Notice:  Undefined index: lesion_side_2 in /home/danoesteticadmin/public_html/painel/new_report_save.php on line 66
[16-May-2017 16:07:45 UTC] PHP Notice:  Undefined index: lesion_side_3 in /home/danoesteticadmin/public_html/painel/new_report_save.php on line 66
[16-May-2017 16:07:45 UTC] PHP Notice:  Undefined index: lesion_side_4 in /home/danoesteticadmin/public_html/painel/new_report_save.php on line 66
[16-May-2017 16:07:45 UTC] PHP Notice:  Undefined index: lesion_side_5 in /home/danoesteticadmin/public_html/painel/new_report_save.php on line 66
[16-May-2017 16:07:45 UTC] PHP Notice:  Undefined index: lesion_repercution_1 in /home/danoesteticadmin/public_html/painel/new_report_save.php on line 89
[16-May-2017 16:07:45 UTC] PHP Notice:  Undefined variable: lesion_repercution in /home/danoesteticadmin/public_html/painel/new_report_save.php on line 92
[16-May-2017 16:07:45 UTC] PHP Notice:  Undefined index: lesion_repercution_3 in /home/danoesteticadmin/public_html/painel/new_report_save.php on line 89
[16-May-2017 16:07:45 UTC] PHP Notice:  Undefined index: lesion_repercution_4 in /home/danoesteticadmin/public_html/painel/new_report_save.php on line 89
[16-May-2017 16:07:45 UTC] PHP Notice:  Undefined index: lesion_repercution_5 in /home/danoesteticadmin/public_html/painel/new_report_save.php on line 89
[16-May-2017 16:07:45 UTC] PHP Notice:  Undefined index: lesion_repercution_6 in /home/danoesteticadmin/public_html/painel/new_report_save.php on line 89
[16-May-2017 13:08:53 Brazil/East] PHP Notice:  Undefined index: letterhead in /home/danoesteticadmin/public_html/painel/new_report_save2.php on line 17
[17-May-2017 02:30:05 UTC] PHP Notice:  Undefined index: usr in /home/danoesteticadmin/public_html/painel/auth.php on line 22
[17-May-2017 02:39:29 UTC] PHP Notice:  Undefined index: usr in /home/danoesteticadmin/public_html/painel/auth.php on line 22
[17-May-2017 05:32:38 UTC] PHP Notice:  Undefined index: usr in /home/danoesteticadmin/public_html/painel/auth.php on line 22
[19-May-2017 18:24:09 UTC] PHP Notice:  Undefined index: gender in /home/danoesteticadmin/public_html/painel/new_report_save.php on line 21
[19-May-2017 18:24:09 UTC] PHP Notice:  Undefined index: observations in /home/danoesteticadmin/public_html/painel/new_report_save.php on line 36
[19-May-2017 18:24:09 UTC] PHP Notice:  Undefined index: lesion_nature_1 in /home/danoesteticadmin/public_html/painel/new_report_save.php on line 41
[19-May-2017 18:24:09 UTC] PHP Notice:  Undefined index: lesion_nature_2 in /home/danoesteticadmin/public_html/painel/new_report_save.php on line 41
[19-May-2017 18:24:09 UTC] PHP Notice:  Undefined index: lesion_nature_3 in /home/danoesteticadmin/public_html/painel/new_report_save.php on line 41
[19-May-2017 18:24:09 UTC] PHP Notice:  Undefined index: lesion_nature_4 in /home/danoesteticadmin/public_html/painel/new_report_save.php on line 41
[19-May-2017 18:24:09 UTC] PHP Notice:  Undefined index: lesion_nature_5 in /home/danoesteticadmin/public_html/painel/new_report_save.php on line 41
[19-May-2017 18:24:09 UTC] PHP Notice:  Undefined index: lesion_nature_6 in /home/danoesteticadmin/public_html/painel/new_report_save.php on line 41
[19-May-2017 18:24:09 UTC] PHP Notice:  Undefined index: lesion_nature_7 in /home/danoesteticadmin/public_html/painel/new_report_save.php on line 41
[19-May-2017 18:24:09 UTC] PHP Notice:  Undefined index: lesion_region_1 in /home/danoesteticadmin/public_html/painel/new_report_save.php on line 55
[19-May-2017 18:24:09 UTC] PHP Notice:  Undefined index: lesion_region_2 in /home/danoesteticadmin/public_html/painel/new_report_save.php on line 55
[19-May-2017 18:24:09 UTC] PHP Notice:  Undefined index: lesion_region_3 in /home/danoesteticadmin/public_html/painel/new_report_save.php on line 55
[19-May-2017 18:24:09 UTC] PHP Notice:  Undefined index: lesion_region_4 in /home/danoesteticadmin/public_html/painel/new_report_save.php on line 55
[19-May-2017 18:24:09 UTC] PHP Notice:  Undefined index: lesion_region_5 in /home/danoesteticadmin/public_html/painel/new_report_save.php on line 55
[19-May-2017 18:24:09 UTC] PHP Notice:  Undefined index: lesion_region_6 in /home/danoesteticadmin/public_html/painel/new_report_save.php on line 55
[19-May-2017 18:24:09 UTC] PHP Notice:  Undefined index: lesion_region_7 in /home/danoesteticadmin/public_html/painel/new_report_save.php on line 55
[19-May-2017 18:24:09 UTC] PHP Notice:  Undefined index: lesion_region_8 in /home/danoesteticadmin/public_html/painel/new_report_save.php on line 55
[19-May-2017 18:24:09 UTC] PHP Notice:  Undefined index: lesion_region_9 in /home/danoesteticadmin/public_html/painel/new_report_save.php on line 55
[19-May-2017 18:24:09 UTC] PHP Notice:  Undefined index: lesion_region_10 in /home/danoesteticadmin/public_html/painel/new_report_save.php on line 55
[19-May-2017 18:24:09 UTC] PHP Notice:  Undefined index: lesion_region_11 in /home/danoesteticadmin/public_html/painel/new_report_save.php on line 55
[19-May-2017 18:24:09 UTC] PHP Notice:  Undefined index: lesion_region_12 in /home/danoesteticadmin/public_html/painel/new_report_save.php on line 55
[19-May-2017 18:24:09 UTC] PHP Notice:  Undefined index: lesion_region_13 in /home/danoesteticadmin/public_html/painel/new_report_save.php on line 55
[19-May-2017 18:24:09 UTC] PHP Notice:  Undefined index: lesion_region_14 in /home/danoesteticadmin/public_html/painel/new_report_save.php on line 55
[19-May-2017 18:24:09 UTC] PHP Notice:  Undefined index: lesion_region_15 in /home/danoesteticadmin/public_html/painel/new_report_save.php on line 55
[19-May-2017 18:24:09 UTC] PHP Notice:  Undefined index: lesion_region_16 in /home/danoesteticadmin/public_html/painel/new_report_save.php on line 55
[19-May-2017 18:24:09 UTC] PHP Notice:  Undefined index: lesion_region_17 in /home/danoesteticadmin/public_html/painel/new_report_save.php on line 55
[19-May-2017 18:24:09 UTC] PHP Notice:  Undefined index: lesion_region_18 in /home/danoesteticadmin/public_html/painel/new_report_save.php on line 55
[19-May-2017 18:24:09 UTC] PHP Notice:  Undefined index: lesion_region_19 in /home/danoesteticadmin/public_html/painel/new_report_save.php on line 55
[19-May-2017 18:24:09 UTC] PHP Notice:  Undefined index: lesion_region_20 in /home/danoesteticadmin/public_html/painel/new_report_save.php on line 55
[19-May-2017 18:24:09 UTC] PHP Notice:  Undefined index: lesion_side_1 in /home/danoesteticadmin/public_html/painel/new_report_save.php on line 66
[19-May-2017 18:24:09 UTC] PHP Notice:  Undefined index: lesion_side_2 in /home/danoesteticadmin/public_html/painel/new_report_save.php on line 66
[19-May-2017 18:24:09 UTC] PHP Notice:  Undefined index: lesion_side_3 in /home/danoesteticadmin/public_html/painel/new_report_save.php on line 66
[19-May-2017 18:24:09 UTC] PHP Notice:  Undefined index: lesion_side_4 in /home/danoesteticadmin/public_html/painel/new_report_save.php on line 66
[19-May-2017 18:24:09 UTC] PHP Notice:  Undefined index: lesion_side_5 in /home/danoesteticadmin/public_html/painel/new_report_save.php on line 66
[19-May-2017 18:24:09 UTC] PHP Notice:  Undefined index: lesion_perception_1 in /home/danoesteticadmin/public_html/painel/new_report_save.php on line 85
[19-May-2017 18:24:09 UTC] PHP Notice:  Undefined index: lesion_perception_2 in /home/danoesteticadmin/public_html/painel/new_report_save.php on line 86
[19-May-2017 18:24:09 UTC] PHP Notice:  Undefined index: lesion_repercution_1 in /home/danoesteticadmin/public_html/painel/new_report_save.php on line 102
[19-May-2017 18:24:09 UTC] PHP Notice:  Undefined index: lesion_repercution_2 in /home/danoesteticadmin/public_html/painel/new_report_save.php on line 102
[19-May-2017 18:24:09 UTC] PHP Notice:  Undefined index: lesion_repercution_3 in /home/danoesteticadmin/public_html/painel/new_report_save.php on line 102
[19-May-2017 18:24:09 UTC] PHP Notice:  Undefined index: lesion_repercution_4 in /home/danoesteticadmin/public_html/painel/new_report_save.php on line 102
[19-May-2017 18:24:09 UTC] PHP Notice:  Undefined index: lesion_repercution_5 in /home/danoesteticadmin/public_html/painel/new_report_save.php on line 102
[19-May-2017 18:24:09 UTC] PHP Notice:  Undefined index: lesion_repercution_6 in /home/danoesteticadmin/public_html/painel/new_report_save.php on line 102
[19-May-2017 18:24:09 UTC] PHP Notice:  Undefined variable: lesion_region in /home/danoesteticadmin/public_html/painel/new_report_save.php on line 110
[19-May-2017 18:24:09 UTC] PHP Notice:  Undefined variable: lesion_side in /home/danoesteticadmin/public_html/painel/new_report_save.php on line 112
[19-May-2017 18:24:09 UTC] PHP Notice:  Undefined variable: lesion_repercution in /home/danoesteticadmin/public_html/painel/new_report_save.php on line 112
[19-May-2017 18:24:09 UTC] PHP Notice:  Undefined variable: lesion_nature in /home/danoesteticadmin/public_html/painel/new_report_save.php on line 200
[19-May-2017 18:26:49 UTC] PHP Notice:  Undefined index: gender in /home/danoesteticadmin/public_html/painel/new_report_save.php on line 21
[19-May-2017 18:26:49 UTC] PHP Notice:  Undefined index: observations in /home/danoesteticadmin/public_html/painel/new_report_save.php on line 36
[19-May-2017 18:26:49 UTC] PHP Notice:  Undefined index: lesion_nature_1 in /home/danoesteticadmin/public_html/painel/new_report_save.php on line 41
[19-May-2017 18:26:49 UTC] PHP Notice:  Undefined index: lesion_nature_2 in /home/danoesteticadmin/public_html/painel/new_report_save.php on line 41
[19-May-2017 18:26:49 UTC] PHP Notice:  Undefined index: lesion_nature_3 in /home/danoesteticadmin/public_html/painel/new_report_save.php on line 41
[19-May-2017 18:26:49 UTC] PHP Notice:  Undefined index: lesion_nature_4 in /home/danoesteticadmin/public_html/painel/new_report_save.php on line 41
[19-May-2017 18:26:49 UTC] PHP Notice:  Undefined index: lesion_nature_5 in /home/danoesteticadmin/public_html/painel/new_report_save.php on line 41
[19-May-2017 18:26:49 UTC] PHP Notice:  Undefined index: lesion_nature_6 in /home/danoesteticadmin/public_html/painel/new_report_save.php on line 41
[19-May-2017 18:26:49 UTC] PHP Notice:  Undefined index: lesion_nature_7 in /home/danoesteticadmin/public_html/painel/new_report_save.php on line 41
[19-May-2017 18:26:49 UTC] PHP Notice:  Undefined index: lesion_region_1 in /home/danoesteticadmin/public_html/painel/new_report_save.php on line 55
[19-May-2017 18:26:49 UTC] PHP Notice:  Undefined index: lesion_region_2 in /home/danoesteticadmin/public_html/painel/new_report_save.php on line 55
[19-May-2017 18:26:49 UTC] PHP Notice:  Undefined index: lesion_region_3 in /home/danoesteticadmin/public_html/painel/new_report_save.php on line 55
[19-May-2017 18:26:49 UTC] PHP Notice:  Undefined index: lesion_region_4 in /home/danoesteticadmin/public_html/painel/new_report_save.php on line 55
[19-May-2017 18:26:49 UTC] PHP Notice:  Undefined index: lesion_region_5 in /home/danoesteticadmin/public_html/painel/new_report_save.php on line 55
[19-May-2017 18:26:49 UTC] PHP Notice:  Undefined index: lesion_region_6 in /home/danoesteticadmin/public_html/painel/new_report_save.php on line 55
[19-May-2017 18:26:49 UTC] PHP Notice:  Undefined index: lesion_region_7 in /home/danoesteticadmin/public_html/painel/new_report_save.php on line 55
[19-May-2017 18:26:49 UTC] PHP Notice:  Undefined index: lesion_region_8 in /home/danoesteticadmin/public_html/painel/new_report_save.php on line 55
[19-May-2017 18:26:49 UTC] PHP Notice:  Undefined index: lesion_region_9 in /home/danoesteticadmin/public_html/painel/new_report_save.php on line 55
[19-May-2017 18:26:49 UTC] PHP Notice:  Undefined index: lesion_region_10 in /home/danoesteticadmin/public_html/painel/new_report_save.php on line 55
[19-May-2017 18:26:49 UTC] PHP Notice:  Undefined index: lesion_region_11 in /home/danoesteticadmin/public_html/painel/new_report_save.php on line 55
[19-May-2017 18:26:49 UTC] PHP Notice:  Undefined index: lesion_region_12 in /home/danoesteticadmin/public_html/painel/new_report_save.php on line 55
[19-May-2017 18:26:49 UTC] PHP Notice:  Undefined index: lesion_region_13 in /home/danoesteticadmin/public_html/painel/new_report_save.php on line 55
[19-May-2017 18:26:49 UTC] PHP Notice:  Undefined index: lesion_region_14 in /home/danoesteticadmin/public_html/painel/new_report_save.php on line 55
[19-May-2017 18:26:49 UTC] PHP Notice:  Undefined index: lesion_region_15 in /home/danoesteticadmin/public_html/painel/new_report_save.php on line 55
[19-May-2017 18:26:49 UTC] PHP Notice:  Undefined index: lesion_region_16 in /home/danoesteticadmin/public_html/painel/new_report_save.php on line 55
[19-May-2017 18:26:49 UTC] PHP Notice:  Undefined index: lesion_region_17 in /home/danoesteticadmin/public_html/painel/new_report_save.php on line 55
[19-May-2017 18:26:49 UTC] PHP Notice:  Undefined index: lesion_region_18 in /home/danoesteticadmin/public_html/painel/new_report_save.php on line 55
[19-May-2017 18:26:49 UTC] PHP Notice:  Undefined index: lesion_region_19 in /home/danoesteticadmin/public_html/painel/new_report_save.php on line 55
[19-May-2017 18:26:49 UTC] PHP Notice:  Undefined index: lesion_region_20 in /home/danoesteticadmin/public_html/painel/new_report_save.php on line 55
[19-May-2017 18:26:49 UTC] PHP Notice:  Undefined index: lesion_side_1 in /home/danoesteticadmin/public_html/painel/new_report_save.php on line 66
[19-May-2017 18:26:49 UTC] PHP Notice:  Undefined index: lesion_side_2 in /home/danoesteticadmin/public_html/painel/new_report_save.php on line 66
[19-May-2017 18:26:49 UTC] PHP Notice:  Undefined index: lesion_side_3 in /home/danoesteticadmin/public_html/painel/new_report_save.php on line 66
[19-May-2017 18:26:49 UTC] PHP Notice:  Undefined index: lesion_side_4 in /home/danoesteticadmin/public_html/painel/new_report_save.php on line 66
[19-May-2017 18:26:49 UTC] PHP Notice:  Undefined index: lesion_side_5 in /home/danoesteticadmin/public_html/painel/new_report_save.php on line 66
[19-May-2017 18:26:49 UTC] PHP Notice:  Undefined index: lesion_perception_1 in /home/danoesteticadmin/public_html/painel/new_report_save.php on line 85
[19-May-2017 18:26:49 UTC] PHP Notice:  Undefined index: lesion_perception_2 in /home/danoesteticadmin/public_html/painel/new_report_save.php on line 86
[19-May-2017 18:26:49 UTC] PHP Notice:  Undefined index: lesion_repercution_1 in /home/danoesteticadmin/public_html/painel/new_report_save.php on line 102
[19-May-2017 18:26:49 UTC] PHP Notice:  Undefined index: lesion_repercution_2 in /home/danoesteticadmin/public_html/painel/new_report_save.php on line 102
[19-May-2017 18:26:49 UTC] PHP Notice:  Undefined index: lesion_repercution_3 in /home/danoesteticadmin/public_html/painel/new_report_save.php on line 102
[19-May-2017 18:26:49 UTC] PHP Notice:  Undefined index: lesion_repercution_4 in /home/danoesteticadmin/public_html/painel/new_report_save.php on line 102
[19-May-2017 18:26:49 UTC] PHP Notice:  Undefined index: lesion_repercution_5 in /home/danoesteticadmin/public_html/painel/new_report_save.php on line 102
[19-May-2017 18:26:49 UTC] PHP Notice:  Undefined index: lesion_repercution_6 in /home/danoesteticadmin/public_html/painel/new_report_save.php on line 102
[19-May-2017 18:26:49 UTC] PHP Notice:  Undefined variable: lesion_region in /home/danoesteticadmin/public_html/painel/new_report_save.php on line 110
[19-May-2017 18:26:49 UTC] PHP Notice:  Undefined variable: lesion_side in /home/danoesteticadmin/public_html/painel/new_report_save.php on line 112
[19-May-2017 18:26:49 UTC] PHP Notice:  Undefined variable: lesion_repercution in /home/danoesteticadmin/public_html/painel/new_report_save.php on line 112
[19-May-2017 18:26:49 UTC] PHP Notice:  Undefined variable: lesion_nature in /home/danoesteticadmin/public_html/painel/new_report_save.php on line 200
[19-May-2017 18:27:50 UTC] PHP Notice:  Undefined index: gender in /home/danoesteticadmin/public_html/painel/new_report_save.php on line 21
[19-May-2017 18:27:50 UTC] PHP Notice:  Undefined index: observations in /home/danoesteticadmin/public_html/painel/new_report_save.php on line 36
[19-May-2017 18:27:50 UTC] PHP Notice:  Undefined index: lesion_nature_1 in /home/danoesteticadmin/public_html/painel/new_report_save.php on line 41
[19-May-2017 18:27:50 UTC] PHP Notice:  Undefined index: lesion_nature_2 in /home/danoesteticadmin/public_html/painel/new_report_save.php on line 41
[19-May-2017 18:27:50 UTC] PHP Notice:  Undefined index: lesion_nature_3 in /home/danoesteticadmin/public_html/painel/new_report_save.php on line 41
[19-May-2017 18:27:50 UTC] PHP Notice:  Undefined index: lesion_nature_4 in /home/danoesteticadmin/public_html/painel/new_report_save.php on line 41
[19-May-2017 18:27:50 UTC] PHP Notice:  Undefined index: lesion_nature_5 in /home/danoesteticadmin/public_html/painel/new_report_save.php on line 41
[19-May-2017 18:27:50 UTC] PHP Notice:  Undefined index: lesion_nature_6 in /home/danoesteticadmin/public_html/painel/new_report_save.php on line 41
[19-May-2017 18:27:50 UTC] PHP Notice:  Undefined index: lesion_nature_7 in /home/danoesteticadmin/public_html/painel/new_report_save.php on line 41
[19-May-2017 18:27:50 UTC] PHP Notice:  Undefined index: lesion_region_1 in /home/danoesteticadmin/public_html/painel/new_report_save.php on line 55
[19-May-2017 18:27:50 UTC] PHP Notice:  Undefined index: lesion_region_2 in /home/danoesteticadmin/public_html/painel/new_report_save.php on line 55
[19-May-2017 18:27:50 UTC] PHP Notice:  Undefined index: lesion_region_3 in /home/danoesteticadmin/public_html/painel/new_report_save.php on line 55
[19-May-2017 18:27:50 UTC] PHP Notice:  Undefined index: lesion_region_4 in /home/danoesteticadmin/public_html/painel/new_report_save.php on line 55
[19-May-2017 18:27:50 UTC] PHP Notice:  Undefined index: lesion_region_5 in /home/danoesteticadmin/public_html/painel/new_report_save.php on line 55
[19-May-2017 18:27:50 UTC] PHP Notice:  Undefined index: lesion_region_6 in /home/danoesteticadmin/public_html/painel/new_report_save.php on line 55
[19-May-2017 18:27:50 UTC] PHP Notice:  Undefined index: lesion_region_7 in /home/danoesteticadmin/public_html/painel/new_report_save.php on line 55
[19-May-2017 18:27:50 UTC] PHP Notice:  Undefined index: lesion_region_8 in /home/danoesteticadmin/public_html/painel/new_report_save.php on line 55
[19-May-2017 18:27:50 UTC] PHP Notice:  Undefined index: lesion_region_9 in /home/danoesteticadmin/public_html/painel/new_report_save.php on line 55
[19-May-2017 18:27:50 UTC] PHP Notice:  Undefined index: lesion_region_10 in /home/danoesteticadmin/public_html/painel/new_report_save.php on line 55
[19-May-2017 18:27:50 UTC] PHP Notice:  Undefined index: lesion_region_11 in /home/danoesteticadmin/public_html/painel/new_report_save.php on line 55
[19-May-2017 18:27:50 UTC] PHP Notice:  Undefined index: lesion_region_12 in /home/danoesteticadmin/public_html/painel/new_report_save.php on line 55
[19-May-2017 18:27:50 UTC] PHP Notice:  Undefined index: lesion_region_13 in /home/danoesteticadmin/public_html/painel/new_report_save.php on line 55
[19-May-2017 18:27:50 UTC] PHP Notice:  Undefined index: lesion_region_14 in /home/danoesteticadmin/public_html/painel/new_report_save.php on line 55
[19-May-2017 18:27:50 UTC] PHP Notice:  Undefined index: lesion_region_15 in /home/danoesteticadmin/public_html/painel/new_report_save.php on line 55
[19-May-2017 18:27:50 UTC] PHP Notice:  Undefined index: lesion_region_16 in /home/danoesteticadmin/public_html/painel/new_report_save.php on line 55
[19-May-2017 18:27:50 UTC] PHP Notice:  Undefined index: lesion_region_17 in /home/danoesteticadmin/public_html/painel/new_report_save.php on line 55
[19-May-2017 18:27:50 UTC] PHP Notice:  Undefined index: lesion_region_18 in /home/danoesteticadmin/public_html/painel/new_report_save.php on line 55
[19-May-2017 18:27:50 UTC] PHP Notice:  Undefined index: lesion_region_19 in /home/danoesteticadmin/public_html/painel/new_report_save.php on line 55
[19-May-2017 18:27:50 UTC] PHP Notice:  Undefined index: lesion_region_20 in /home/danoesteticadmin/public_html/painel/new_report_save.php on line 55
[19-May-2017 18:27:50 UTC] PHP Notice:  Undefined index: lesion_side_1 in /home/danoesteticadmin/public_html/painel/new_report_save.php on line 66
[19-May-2017 18:27:50 UTC] PHP Notice:  Undefined index: lesion_side_2 in /home/danoesteticadmin/public_html/painel/new_report_save.php on line 66
[19-May-2017 18:27:50 UTC] PHP Notice:  Undefined index: lesion_side_3 in /home/danoesteticadmin/public_html/painel/new_report_save.php on line 66
[19-May-2017 18:27:50 UTC] PHP Notice:  Undefined index: lesion_side_4 in /home/danoesteticadmin/public_html/painel/new_report_save.php on line 66
[19-May-2017 18:27:50 UTC] PHP Notice:  Undefined index: lesion_side_5 in /home/danoesteticadmin/public_html/painel/new_report_save.php on line 66
[19-May-2017 18:27:50 UTC] PHP Notice:  Undefined index: lesion_perception_1 in /home/danoesteticadmin/public_html/painel/new_report_save.php on line 85
[19-May-2017 18:27:50 UTC] PHP Notice:  Undefined index: lesion_perception_2 in /home/danoesteticadmin/public_html/painel/new_report_save.php on line 86
[19-May-2017 18:27:50 UTC] PHP Notice:  Undefined index: lesion_repercution_1 in /home/danoesteticadmin/public_html/painel/new_report_save.php on line 102
[19-May-2017 18:27:50 UTC] PHP Notice:  Undefined index: lesion_repercution_2 in /home/danoesteticadmin/public_html/painel/new_report_save.php on line 102
[19-May-2017 18:27:50 UTC] PHP Notice:  Undefined index: lesion_repercution_3 in /home/danoesteticadmin/public_html/painel/new_report_save.php on line 102
[19-May-2017 18:27:50 UTC] PHP Notice:  Undefined index: lesion_repercution_4 in /home/danoesteticadmin/public_html/painel/new_report_save.php on line 102
[19-May-2017 18:27:50 UTC] PHP Notice:  Undefined index: lesion_repercution_5 in /home/danoesteticadmin/public_html/painel/new_report_save.php on line 102
[19-May-2017 18:27:50 UTC] PHP Notice:  Undefined index: lesion_repercution_6 in /home/danoesteticadmin/public_html/painel/new_report_save.php on line 102
[19-May-2017 18:27:50 UTC] PHP Notice:  Undefined variable: lesion_region in /home/danoesteticadmin/public_html/painel/new_report_save.php on line 110
[19-May-2017 18:27:50 UTC] PHP Notice:  Undefined variable: lesion_side in /home/danoesteticadmin/public_html/painel/new_report_save.php on line 112
[19-May-2017 18:27:50 UTC] PHP Notice:  Undefined variable: lesion_repercution in /home/danoesteticadmin/public_html/painel/new_report_save.php on line 112
[19-May-2017 18:27:50 UTC] PHP Notice:  Undefined variable: lesion_nature in /home/danoesteticadmin/public_html/painel/new_report_save.php on line 200
[19-May-2017 18:28:26 UTC] PHP Notice:  Undefined index: gender in /home/danoesteticadmin/public_html/painel/new_report_save.php on line 21
[19-May-2017 18:28:26 UTC] PHP Notice:  Undefined index: observations in /home/danoesteticadmin/public_html/painel/new_report_save.php on line 36
[19-May-2017 18:28:26 UTC] PHP Notice:  Undefined index: lesion_nature_1 in /home/danoesteticadmin/public_html/painel/new_report_save.php on line 41
[19-May-2017 18:28:26 UTC] PHP Notice:  Undefined index: lesion_nature_2 in /home/danoesteticadmin/public_html/painel/new_report_save.php on line 41
[19-May-2017 18:28:26 UTC] PHP Notice:  Undefined index: lesion_nature_3 in /home/danoesteticadmin/public_html/painel/new_report_save.php on line 41
[19-May-2017 18:28:26 UTC] PHP Notice:  Undefined index: lesion_nature_4 in /home/danoesteticadmin/public_html/painel/new_report_save.php on line 41
[19-May-2017 18:28:26 UTC] PHP Notice:  Undefined index: lesion_nature_5 in /home/danoesteticadmin/public_html/painel/new_report_save.php on line 41
[19-May-2017 18:28:26 UTC] PHP Notice:  Undefined index: lesion_nature_6 in /home/danoesteticadmin/public_html/painel/new_report_save.php on line 41
[19-May-2017 18:28:26 UTC] PHP Notice:  Undefined index: lesion_nature_7 in /home/danoesteticadmin/public_html/painel/new_report_save.php on line 41
[19-May-2017 18:28:26 UTC] PHP Notice:  Undefined index: lesion_region_1 in /home/danoesteticadmin/public_html/painel/new_report_save.php on line 55
[19-May-2017 18:28:26 UTC] PHP Notice:  Undefined index: lesion_region_2 in /home/danoesteticadmin/public_html/painel/new_report_save.php on line 55
[19-May-2017 18:28:26 UTC] PHP Notice:  Undefined index: lesion_region_3 in /home/danoesteticadmin/public_html/painel/new_report_save.php on line 55
[19-May-2017 18:28:26 UTC] PHP Notice:  Undefined index: lesion_region_4 in /home/danoesteticadmin/public_html/painel/new_report_save.php on line 55
[19-May-2017 18:28:26 UTC] PHP Notice:  Undefined index: lesion_region_5 in /home/danoesteticadmin/public_html/painel/new_report_save.php on line 55
[19-May-2017 18:28:26 UTC] PHP Notice:  Undefined index: lesion_region_6 in /home/danoesteticadmin/public_html/painel/new_report_save.php on line 55
[19-May-2017 18:28:26 UTC] PHP Notice:  Undefined index: lesion_region_7 in /home/danoesteticadmin/public_html/painel/new_report_save.php on line 55
[19-May-2017 18:28:26 UTC] PHP Notice:  Undefined index: lesion_region_8 in /home/danoesteticadmin/public_html/painel/new_report_save.php on line 55
[19-May-2017 18:28:26 UTC] PHP Notice:  Undefined index: lesion_region_9 in /home/danoesteticadmin/public_html/painel/new_report_save.php on line 55
[19-May-2017 18:28:26 UTC] PHP Notice:  Undefined index: lesion_region_10 in /home/danoesteticadmin/public_html/painel/new_report_save.php on line 55
[19-May-2017 18:28:26 UTC] PHP Notice:  Undefined index: lesion_region_11 in /home/danoesteticadmin/public_html/painel/new_report_save.php on line 55
[19-May-2017 18:28:26 UTC] PHP Notice:  Undefined index: lesion_region_12 in /home/danoesteticadmin/public_html/painel/new_report_save.php on line 55
[19-May-2017 18:28:26 UTC] PHP Notice:  Undefined index: lesion_region_13 in /home/danoesteticadmin/public_html/painel/new_report_save.php on line 55
[19-May-2017 18:28:26 UTC] PHP Notice:  Undefined index: lesion_region_14 in /home/danoesteticadmin/public_html/painel/new_report_save.php on line 55
[19-May-2017 18:28:26 UTC] PHP Notice:  Undefined index: lesion_region_15 in /home/danoesteticadmin/public_html/painel/new_report_save.php on line 55
[19-May-2017 18:28:26 UTC] PHP Notice:  Undefined index: lesion_region_16 in /home/danoesteticadmin/public_html/painel/new_report_save.php on line 55
[19-May-2017 18:28:26 UTC] PHP Notice:  Undefined index: lesion_region_17 in /home/danoesteticadmin/public_html/painel/new_report_save.php on line 55
[19-May-2017 18:28:26 UTC] PHP Notice:  Undefined index: lesion_region_18 in /home/danoesteticadmin/public_html/painel/new_report_save.php on line 55
[19-May-2017 18:28:26 UTC] PHP Notice:  Undefined index: lesion_region_19 in /home/danoesteticadmin/public_html/painel/new_report_save.php on line 55
[19-May-2017 18:28:26 UTC] PHP Notice:  Undefined index: lesion_region_20 in /home/danoesteticadmin/public_html/painel/new_report_save.php on line 55
[19-May-2017 18:28:26 UTC] PHP Notice:  Undefined index: lesion_side_1 in /home/danoesteticadmin/public_html/painel/new_report_save.php on line 66
[19-May-2017 18:28:26 UTC] PHP Notice:  Undefined index: lesion_side_2 in /home/danoesteticadmin/public_html/painel/new_report_save.php on line 66
[19-May-2017 18:28:26 UTC] PHP Notice:  Undefined index: lesion_side_3 in /home/danoesteticadmin/public_html/painel/new_report_save.php on line 66
[19-May-2017 18:28:26 UTC] PHP Notice:  Undefined index: lesion_side_4 in /home/danoesteticadmin/public_html/painel/new_report_save.php on line 66
[19-May-2017 18:28:26 UTC] PHP Notice:  Undefined index: lesion_side_5 in /home/danoesteticadmin/public_html/painel/new_report_save.php on line 66
[19-May-2017 18:28:26 UTC] PHP Notice:  Undefined index: lesion_perception_1 in /home/danoesteticadmin/public_html/painel/new_report_save.php on line 85
[19-May-2017 18:28:26 UTC] PHP Notice:  Undefined index: lesion_perception_2 in /home/danoesteticadmin/public_html/painel/new_report_save.php on line 86
[19-May-2017 18:28:26 UTC] PHP Notice:  Undefined index: lesion_repercution_1 in /home/danoesteticadmin/public_html/painel/new_report_save.php on line 102
[19-May-2017 18:28:26 UTC] PHP Notice:  Undefined index: lesion_repercution_2 in /home/danoesteticadmin/public_html/painel/new_report_save.php on line 102
[19-May-2017 18:28:26 UTC] PHP Notice:  Undefined index: lesion_repercution_3 in /home/danoesteticadmin/public_html/painel/new_report_save.php on line 102
[19-May-2017 18:28:26 UTC] PHP Notice:  Undefined index: lesion_repercution_4 in /home/danoesteticadmin/public_html/painel/new_report_save.php on line 102
[19-May-2017 18:28:26 UTC] PHP Notice:  Undefined index: lesion_repercution_5 in /home/danoesteticadmin/public_html/painel/new_report_save.php on line 102
[19-May-2017 18:28:26 UTC] PHP Notice:  Undefined index: lesion_repercution_6 in /home/danoesteticadmin/public_html/painel/new_report_save.php on line 102
[19-May-2017 18:28:26 UTC] PHP Notice:  Undefined variable: lesion_region in /home/danoesteticadmin/public_html/painel/new_report_save.php on line 110
[19-May-2017 18:28:26 UTC] PHP Notice:  Undefined variable: lesion_side in /home/danoesteticadmin/public_html/painel/new_report_save.php on line 112
[19-May-2017 18:28:26 UTC] PHP Notice:  Undefined variable: lesion_repercution in /home/danoesteticadmin/public_html/painel/new_report_save.php on line 112
[19-May-2017 18:28:26 UTC] PHP Notice:  Undefined variable: lesion_nature in /home/danoesteticadmin/public_html/painel/new_report_save.php on line 200
[19-May-2017 18:29:53 UTC] PHP Notice:  Undefined index: gender in /home/danoesteticadmin/public_html/painel/new_report_save.php on line 21
[19-May-2017 18:29:53 UTC] PHP Notice:  Undefined index: observations in /home/danoesteticadmin/public_html/painel/new_report_save.php on line 36
[19-May-2017 18:29:53 UTC] PHP Notice:  Undefined index: lesion_nature_1 in /home/danoesteticadmin/public_html/painel/new_report_save.php on line 41
[19-May-2017 18:29:53 UTC] PHP Notice:  Undefined index: lesion_nature_2 in /home/danoesteticadmin/public_html/painel/new_report_save.php on line 41
[19-May-2017 18:29:53 UTC] PHP Notice:  Undefined index: lesion_nature_3 in /home/danoesteticadmin/public_html/painel/new_report_save.php on line 41
[19-May-2017 18:29:53 UTC] PHP Notice:  Undefined index: lesion_nature_4 in /home/danoesteticadmin/public_html/painel/new_report_save.php on line 41
[19-May-2017 18:29:53 UTC] PHP Notice:  Undefined index: lesion_nature_5 in /home/danoesteticadmin/public_html/painel/new_report_save.php on line 41
[19-May-2017 18:29:53 UTC] PHP Notice:  Undefined index: lesion_nature_6 in /home/danoesteticadmin/public_html/painel/new_report_save.php on line 41
[19-May-2017 18:29:53 UTC] PHP Notice:  Undefined index: lesion_nature_7 in /home/danoesteticadmin/public_html/painel/new_report_save.php on line 41
[19-May-2017 18:29:53 UTC] PHP Notice:  Undefined index: lesion_region_1 in /home/danoesteticadmin/public_html/painel/new_report_save.php on line 55
[19-May-2017 18:29:53 UTC] PHP Notice:  Undefined index: lesion_region_2 in /home/danoesteticadmin/public_html/painel/new_report_save.php on line 55
[19-May-2017 18:29:53 UTC] PHP Notice:  Undefined index: lesion_region_3 in /home/danoesteticadmin/public_html/painel/new_report_save.php on line 55
[19-May-2017 18:29:53 UTC] PHP Notice:  Undefined index: lesion_region_4 in /home/danoesteticadmin/public_html/painel/new_report_save.php on line 55
[19-May-2017 18:29:53 UTC] PHP Notice:  Undefined index: lesion_region_5 in /home/danoesteticadmin/public_html/painel/new_report_save.php on line 55
[19-May-2017 18:29:53 UTC] PHP Notice:  Undefined index: lesion_region_6 in /home/danoesteticadmin/public_html/painel/new_report_save.php on line 55
[19-May-2017 18:29:53 UTC] PHP Notice:  Undefined index: lesion_region_7 in /home/danoesteticadmin/public_html/painel/new_report_save.php on line 55
[19-May-2017 18:29:53 UTC] PHP Notice:  Undefined index: lesion_region_8 in /home/danoesteticadmin/public_html/painel/new_report_save.php on line 55
[19-May-2017 18:29:53 UTC] PHP Notice:  Undefined index: lesion_region_9 in /home/danoesteticadmin/public_html/painel/new_report_save.php on line 55
[19-May-2017 18:29:53 UTC] PHP Notice:  Undefined index: lesion_region_10 in /home/danoesteticadmin/public_html/painel/new_report_save.php on line 55
[19-May-2017 18:29:53 UTC] PHP Notice:  Undefined index: lesion_region_11 in /home/danoesteticadmin/public_html/painel/new_report_save.php on line 55
[19-May-2017 18:29:53 UTC] PHP Notice:  Undefined index: lesion_region_12 in /home/danoesteticadmin/public_html/painel/new_report_save.php on line 55
[19-May-2017 18:29:53 UTC] PHP Notice:  Undefined index: lesion_region_13 in /home/danoesteticadmin/public_html/painel/new_report_save.php on line 55
[19-May-2017 18:29:53 UTC] PHP Notice:  Undefined index: lesion_region_14 in /home/danoesteticadmin/public_html/painel/new_report_save.php on line 55
[19-May-2017 18:29:53 UTC] PHP Notice:  Undefined index: lesion_region_15 in /home/danoesteticadmin/public_html/painel/new_report_save.php on line 55
[19-May-2017 18:29:53 UTC] PHP Notice:  Undefined index: lesion_region_16 in /home/danoesteticadmin/public_html/painel/new_report_save.php on line 55
[19-May-2017 18:29:53 UTC] PHP Notice:  Undefined index: lesion_region_17 in /home/danoesteticadmin/public_html/painel/new_report_save.php on line 55
[19-May-2017 18:29:53 UTC] PHP Notice:  Undefined index: lesion_region_18 in /home/danoesteticadmin/public_html/painel/new_report_save.php on line 55
[19-May-2017 18:29:53 UTC] PHP Notice:  Undefined index: lesion_region_19 in /home/danoesteticadmin/public_html/painel/new_report_save.php on line 55
[19-May-2017 18:29:53 UTC] PHP Notice:  Undefined index: lesion_region_20 in /home/danoesteticadmin/public_html/painel/new_report_save.php on line 55
[19-May-2017 18:29:53 UTC] PHP Notice:  Undefined index: lesion_side_1 in /home/danoesteticadmin/public_html/painel/new_report_save.php on line 66
[19-May-2017 18:29:53 UTC] PHP Notice:  Undefined index: lesion_side_2 in /home/danoesteticadmin/public_html/painel/new_report_save.php on line 66
[19-May-2017 18:29:53 UTC] PHP Notice:  Undefined index: lesion_side_3 in /home/danoesteticadmin/public_html/painel/new_report_save.php on line 66
[19-May-2017 18:29:53 UTC] PHP Notice:  Undefined index: lesion_side_4 in /home/danoesteticadmin/public_html/painel/new_report_save.php on line 66
[19-May-2017 18:29:53 UTC] PHP Notice:  Undefined index: lesion_side_5 in /home/danoesteticadmin/public_html/painel/new_report_save.php on line 66
[19-May-2017 18:29:53 UTC] PHP Notice:  Undefined index: lesion_perception_1 in /home/danoesteticadmin/public_html/painel/new_report_save.php on line 85
[19-May-2017 18:29:53 UTC] PHP Notice:  Undefined index: lesion_perception_2 in /home/danoesteticadmin/public_html/painel/new_report_save.php on line 86
[19-May-2017 18:29:53 UTC] PHP Notice:  Undefined index: lesion_repercution_1 in /home/danoesteticadmin/public_html/painel/new_report_save.php on line 105
[19-May-2017 18:29:53 UTC] PHP Notice:  Undefined index: lesion_repercution_2 in /home/danoesteticadmin/public_html/painel/new_report_save.php on line 105
[19-May-2017 18:29:53 UTC] PHP Notice:  Undefined index: lesion_repercution_3 in /home/danoesteticadmin/public_html/painel/new_report_save.php on line 105
[19-May-2017 18:29:53 UTC] PHP Notice:  Undefined index: lesion_repercution_4 in /home/danoesteticadmin/public_html/painel/new_report_save.php on line 105
[19-May-2017 18:29:53 UTC] PHP Notice:  Undefined index: lesion_repercution_5 in /home/danoesteticadmin/public_html/painel/new_report_save.php on line 105
[19-May-2017 18:29:53 UTC] PHP Notice:  Undefined index: lesion_repercution_6 in /home/danoesteticadmin/public_html/painel/new_report_save.php on line 105
[19-May-2017 18:29:53 UTC] PHP Notice:  Undefined variable: lesion_region in /home/danoesteticadmin/public_html/painel/new_report_save.php on line 113
[19-May-2017 18:29:53 UTC] PHP Notice:  Undefined variable: lesion_side in /home/danoesteticadmin/public_html/painel/new_report_save.php on line 115
[19-May-2017 18:29:53 UTC] PHP Notice:  Undefined variable: lesion_repercution in /home/danoesteticadmin/public_html/painel/new_report_save.php on line 115
[19-May-2017 18:29:53 UTC] PHP Notice:  Undefined variable: lesion_nature in /home/danoesteticadmin/public_html/painel/new_report_save.php on line 203
[19-May-2017 18:30:22 UTC] PHP Notice:  Undefined index: gender in /home/danoesteticadmin/public_html/painel/new_report_save.php on line 21
[19-May-2017 18:30:22 UTC] PHP Notice:  Undefined index: observations in /home/danoesteticadmin/public_html/painel/new_report_save.php on line 36
[19-May-2017 18:30:22 UTC] PHP Notice:  Undefined index: lesion_nature_1 in /home/danoesteticadmin/public_html/painel/new_report_save.php on line 41
[19-May-2017 18:30:22 UTC] PHP Notice:  Undefined index: lesion_nature_2 in /home/danoesteticadmin/public_html/painel/new_report_save.php on line 41
[19-May-2017 18:30:22 UTC] PHP Notice:  Undefined index: lesion_nature_3 in /home/danoesteticadmin/public_html/painel/new_report_save.php on line 41
[19-May-2017 18:30:22 UTC] PHP Notice:  Undefined index: lesion_nature_4 in /home/danoesteticadmin/public_html/painel/new_report_save.php on line 41
[19-May-2017 18:30:22 UTC] PHP Notice:  Undefined index: lesion_nature_5 in /home/danoesteticadmin/public_html/painel/new_report_save.php on line 41
[19-May-2017 18:30:22 UTC] PHP Notice:  Undefined index: lesion_nature_6 in /home/danoesteticadmin/public_html/painel/new_report_save.php on line 41
[19-May-2017 18:30:22 UTC] PHP Notice:  Undefined index: lesion_nature_7 in /home/danoesteticadmin/public_html/painel/new_report_save.php on line 41
[19-May-2017 18:30:22 UTC] PHP Notice:  Undefined index: lesion_region_1 in /home/danoesteticadmin/public_html/painel/new_report_save.php on line 55
[19-May-2017 18:30:22 UTC] PHP Notice:  Undefined index: lesion_region_2 in /home/danoesteticadmin/public_html/painel/new_report_save.php on line 55
[19-May-2017 18:30:22 UTC] PHP Notice:  Undefined index: lesion_region_3 in /home/danoesteticadmin/public_html/painel/new_report_save.php on line 55
[19-May-2017 18:30:22 UTC] PHP Notice:  Undefined index: lesion_region_4 in /home/danoesteticadmin/public_html/painel/new_report_save.php on line 55
[19-May-2017 18:30:22 UTC] PHP Notice:  Undefined index: lesion_region_5 in /home/danoesteticadmin/public_html/painel/new_report_save.php on line 55
[19-May-2017 18:30:22 UTC] PHP Notice:  Undefined index: lesion_region_6 in /home/danoesteticadmin/public_html/painel/new_report_save.php on line 55
[19-May-2017 18:30:22 UTC] PHP Notice:  Undefined index: lesion_region_7 in /home/danoesteticadmin/public_html/painel/new_report_save.php on line 55
[19-May-2017 18:30:22 UTC] PHP Notice:  Undefined index: lesion_region_8 in /home/danoesteticadmin/public_html/painel/new_report_save.php on line 55
[19-May-2017 18:30:22 UTC] PHP Notice:  Undefined index: lesion_region_9 in /home/danoesteticadmin/public_html/painel/new_report_save.php on line 55
[19-May-2017 18:30:22 UTC] PHP Notice:  Undefined index: lesion_region_10 in /home/danoesteticadmin/public_html/painel/new_report_save.php on line 55
[19-May-2017 18:30:22 UTC] PHP Notice:  Undefined index: lesion_region_11 in /home/danoesteticadmin/public_html/painel/new_report_save.php on line 55
[19-May-2017 18:30:22 UTC] PHP Notice:  Undefined index: lesion_region_12 in /home/danoesteticadmin/public_html/painel/new_report_save.php on line 55
[19-May-2017 18:30:22 UTC] PHP Notice:  Undefined index: lesion_region_13 in /home/danoesteticadmin/public_html/painel/new_report_save.php on line 55
[19-May-2017 18:30:22 UTC] PHP Notice:  Undefined index: lesion_region_14 in /home/danoesteticadmin/public_html/painel/new_report_save.php on line 55
[19-May-2017 18:30:22 UTC] PHP Notice:  Undefined index: lesion_region_15 in /home/danoesteticadmin/public_html/painel/new_report_save.php on line 55
[19-May-2017 18:30:22 UTC] PHP Notice:  Undefined index: lesion_region_16 in /home/danoesteticadmin/public_html/painel/new_report_save.php on line 55
[19-May-2017 18:30:22 UTC] PHP Notice:  Undefined index: lesion_region_17 in /home/danoesteticadmin/public_html/painel/new_report_save.php on line 55
[19-May-2017 18:30:22 UTC] PHP Notice:  Undefined index: lesion_region_18 in /home/danoesteticadmin/public_html/painel/new_report_save.php on line 55
[19-May-2017 18:30:22 UTC] PHP Notice:  Undefined index: lesion_region_19 in /home/danoesteticadmin/public_html/painel/new_report_save.php on line 55
[19-May-2017 18:30:22 UTC] PHP Notice:  Undefined index: lesion_region_20 in /home/danoesteticadmin/public_html/painel/new_report_save.php on line 55
[19-May-2017 18:30:22 UTC] PHP Notice:  Undefined index: lesion_side_1 in /home/danoesteticadmin/public_html/painel/new_report_save.php on line 66
[19-May-2017 18:30:22 UTC] PHP Notice:  Undefined index: lesion_side_2 in /home/danoesteticadmin/public_html/painel/new_report_save.php on line 66
[19-May-2017 18:30:22 UTC] PHP Notice:  Undefined index: lesion_side_3 in /home/danoesteticadmin/public_html/painel/new_report_save.php on line 66
[19-May-2017 18:30:22 UTC] PHP Notice:  Undefined index: lesion_side_4 in /home/danoesteticadmin/public_html/painel/new_report_save.php on line 66
[19-May-2017 18:30:22 UTC] PHP Notice:  Undefined index: lesion_side_5 in /home/danoesteticadmin/public_html/painel/new_report_save.php on line 66
[19-May-2017 18:30:22 UTC] PHP Notice:  Undefined index: lesion_perception_1 in /home/danoesteticadmin/public_html/painel/new_report_save.php on line 85
[19-May-2017 18:30:22 UTC] PHP Notice:  Undefined index: lesion_perception_2 in /home/danoesteticadmin/public_html/painel/new_report_save.php on line 86
[19-May-2017 18:30:22 UTC] PHP Notice:  Undefined index: lesion_repercution_1 in /home/danoesteticadmin/public_html/painel/new_report_save.php on line 105
[19-May-2017 18:30:22 UTC] PHP Notice:  Undefined index: lesion_repercution_2 in /home/danoesteticadmin/public_html/painel/new_report_save.php on line 105
[19-May-2017 18:30:22 UTC] PHP Notice:  Undefined index: lesion_repercution_3 in /home/danoesteticadmin/public_html/painel/new_report_save.php on line 105
[19-May-2017 18:30:22 UTC] PHP Notice:  Undefined index: lesion_repercution_4 in /home/danoesteticadmin/public_html/painel/new_report_save.php on line 105
[19-May-2017 18:30:22 UTC] PHP Notice:  Undefined index: lesion_repercution_5 in /home/danoesteticadmin/public_html/painel/new_report_save.php on line 105
[19-May-2017 18:30:22 UTC] PHP Notice:  Undefined index: lesion_repercution_6 in /home/danoesteticadmin/public_html/painel/new_report_save.php on line 105
[19-May-2017 18:30:22 UTC] PHP Notice:  Undefined variable: lesion_region in /home/danoesteticadmin/public_html/painel/new_report_save.php on line 113
[19-May-2017 18:30:22 UTC] PHP Notice:  Undefined variable: lesion_side in /home/danoesteticadmin/public_html/painel/new_report_save.php on line 115
[19-May-2017 18:30:22 UTC] PHP Notice:  Undefined variable: lesion_repercution in /home/danoesteticadmin/public_html/painel/new_report_save.php on line 115
[19-May-2017 18:30:22 UTC] PHP Notice:  Undefined variable: lesion_nature in /home/danoesteticadmin/public_html/painel/new_report_save.php on line 203
[19-May-2017 18:30:35 UTC] PHP Notice:  Undefined index: gender in /home/danoesteticadmin/public_html/painel/new_report_save.php on line 21
[19-May-2017 18:30:35 UTC] PHP Notice:  Undefined index: observations in /home/danoesteticadmin/public_html/painel/new_report_save.php on line 36
[19-May-2017 18:30:35 UTC] PHP Notice:  Undefined index: lesion_nature_1 in /home/danoesteticadmin/public_html/painel/new_report_save.php on line 41
[19-May-2017 18:30:35 UTC] PHP Notice:  Undefined index: lesion_nature_2 in /home/danoesteticadmin/public_html/painel/new_report_save.php on line 41
[19-May-2017 18:30:35 UTC] PHP Notice:  Undefined index: lesion_nature_3 in /home/danoesteticadmin/public_html/painel/new_report_save.php on line 41
[19-May-2017 18:30:35 UTC] PHP Notice:  Undefined index: lesion_nature_4 in /home/danoesteticadmin/public_html/painel/new_report_save.php on line 41
[19-May-2017 18:30:35 UTC] PHP Notice:  Undefined index: lesion_nature_5 in /home/danoesteticadmin/public_html/painel/new_report_save.php on line 41
[19-May-2017 18:30:35 UTC] PHP Notice:  Undefined index: lesion_nature_6 in /home/danoesteticadmin/public_html/painel/new_report_save.php on line 41
[19-May-2017 18:30:35 UTC] PHP Notice:  Undefined index: lesion_nature_7 in /home/danoesteticadmin/public_html/painel/new_report_save.php on line 41
[19-May-2017 18:30:35 UTC] PHP Notice:  Undefined index: lesion_region_1 in /home/danoesteticadmin/public_html/painel/new_report_save.php on line 55
[19-May-2017 18:30:35 UTC] PHP Notice:  Undefined index: lesion_region_2 in /home/danoesteticadmin/public_html/painel/new_report_save.php on line 55
[19-May-2017 18:30:35 UTC] PHP Notice:  Undefined index: lesion_region_3 in /home/danoesteticadmin/public_html/painel/new_report_save.php on line 55
[19-May-2017 18:30:35 UTC] PHP Notice:  Undefined index: lesion_region_4 in /home/danoesteticadmin/public_html/painel/new_report_save.php on line 55
[19-May-2017 18:30:35 UTC] PHP Notice:  Undefined index: lesion_region_5 in /home/danoesteticadmin/public_html/painel/new_report_save.php on line 55
[19-May-2017 18:30:35 UTC] PHP Notice:  Undefined index: lesion_region_6 in /home/danoesteticadmin/public_html/painel/new_report_save.php on line 55
[19-May-2017 18:30:35 UTC] PHP Notice:  Undefined index: lesion_region_7 in /home/danoesteticadmin/public_html/painel/new_report_save.php on line 55
[19-May-2017 18:30:35 UTC] PHP Notice:  Undefined index: lesion_region_8 in /home/danoesteticadmin/public_html/painel/new_report_save.php on line 55
[19-May-2017 18:30:35 UTC] PHP Notice:  Undefined index: lesion_region_9 in /home/danoesteticadmin/public_html/painel/new_report_save.php on line 55
[19-May-2017 18:30:35 UTC] PHP Notice:  Undefined index: lesion_region_10 in /home/danoesteticadmin/public_html/painel/new_report_save.php on line 55
[19-May-2017 18:30:35 UTC] PHP Notice:  Undefined index: lesion_region_11 in /home/danoesteticadmin/public_html/painel/new_report_save.php on line 55
[19-May-2017 18:30:35 UTC] PHP Notice:  Undefined index: lesion_region_12 in /home/danoesteticadmin/public_html/painel/new_report_save.php on line 55
[19-May-2017 18:30:35 UTC] PHP Notice:  Undefined index: lesion_region_13 in /home/danoesteticadmin/public_html/painel/new_report_save.php on line 55
[19-May-2017 18:30:35 UTC] PHP Notice:  Undefined index: lesion_region_14 in /home/danoesteticadmin/public_html/painel/new_report_save.php on line 55
[19-May-2017 18:30:35 UTC] PHP Notice:  Undefined index: lesion_region_15 in /home/danoesteticadmin/public_html/painel/new_report_save.php on line 55
[19-May-2017 18:30:35 UTC] PHP Notice:  Undefined index: lesion_region_16 in /home/danoesteticadmin/public_html/painel/new_report_save.php on line 55
[19-May-2017 18:30:35 UTC] PHP Notice:  Undefined index: lesion_region_17 in /home/danoesteticadmin/public_html/painel/new_report_save.php on line 55
[19-May-2017 18:30:35 UTC] PHP Notice:  Undefined index: lesion_region_18 in /home/danoesteticadmin/public_html/painel/new_report_save.php on line 55
[19-May-2017 18:30:35 UTC] PHP Notice:  Undefined index: lesion_region_19 in /home/danoesteticadmin/public_html/painel/new_report_save.php on line 55
[19-May-2017 18:30:35 UTC] PHP Notice:  Undefined index: lesion_region_20 in /home/danoesteticadmin/public_html/painel/new_report_save.php on line 55
[19-May-2017 18:30:35 UTC] PHP Notice:  Undefined index: lesion_side_1 in /home/danoesteticadmin/public_html/painel/new_report_save.php on line 66
[19-May-2017 18:30:35 UTC] PHP Notice:  Undefined index: lesion_side_2 in /home/danoesteticadmin/public_html/painel/new_report_save.php on line 66
[19-May-2017 18:30:35 UTC] PHP Notice:  Undefined index: lesion_side_3 in /home/danoesteticadmin/public_html/painel/new_report_save.php on line 66
[19-May-2017 18:30:35 UTC] PHP Notice:  Undefined index: lesion_side_4 in /home/danoesteticadmin/public_html/painel/new_report_save.php on line 66
[19-May-2017 18:30:35 UTC] PHP Notice:  Undefined index: lesion_side_5 in /home/danoesteticadmin/public_html/painel/new_report_save.php on line 66
[19-May-2017 18:30:35 UTC] PHP Notice:  Undefined index: lesion_perception_1 in /home/danoesteticadmin/public_html/painel/new_report_save.php on line 85
[19-May-2017 18:30:35 UTC] PHP Notice:  Undefined index: lesion_perception_2 in /home/danoesteticadmin/public_html/painel/new_report_save.php on line 86
[19-May-2017 18:30:35 UTC] PHP Notice:  Undefined index: lesion_repercution_1 in /home/danoesteticadmin/public_html/painel/new_report_save.php on line 105
[19-May-2017 18:30:35 UTC] PHP Notice:  Undefined index: lesion_repercution_2 in /home/danoesteticadmin/public_html/painel/new_report_save.php on line 105
[19-May-2017 18:30:35 UTC] PHP Notice:  Undefined index: lesion_repercution_3 in /home/danoesteticadmin/public_html/painel/new_report_save.php on line 105
[19-May-2017 18:30:35 UTC] PHP Notice:  Undefined index: lesion_repercution_4 in /home/danoesteticadmin/public_html/painel/new_report_save.php on line 105
[19-May-2017 18:30:35 UTC] PHP Notice:  Undefined index: lesion_repercution_5 in /home/danoesteticadmin/public_html/painel/new_report_save.php on line 105
[19-May-2017 18:30:35 UTC] PHP Notice:  Undefined index: lesion_repercution_6 in /home/danoesteticadmin/public_html/painel/new_report_save.php on line 105
[19-May-2017 18:30:35 UTC] PHP Notice:  Undefined variable: lesion_region in /home/danoesteticadmin/public_html/painel/new_report_save.php on line 113
[19-May-2017 18:30:35 UTC] PHP Notice:  Undefined variable: lesion_side in /home/danoesteticadmin/public_html/painel/new_report_save.php on line 115
[19-May-2017 18:30:35 UTC] PHP Notice:  Undefined variable: lesion_repercution in /home/danoesteticadmin/public_html/painel/new_report_save.php on line 115
[19-May-2017 18:30:35 UTC] PHP Notice:  Undefined variable: lesion_nature in /home/danoesteticadmin/public_html/painel/new_report_save.php on line 203
[19-May-2017 18:30:58 UTC] PHP Notice:  Undefined index: gender in /home/danoesteticadmin/public_html/painel/new_report_save.php on line 21
[19-May-2017 18:30:58 UTC] PHP Notice:  Undefined index: observations in /home/danoesteticadmin/public_html/painel/new_report_save.php on line 36
[19-May-2017 18:30:58 UTC] PHP Notice:  Undefined index: lesion_nature_1 in /home/danoesteticadmin/public_html/painel/new_report_save.php on line 41
[19-May-2017 18:30:58 UTC] PHP Notice:  Undefined index: lesion_nature_2 in /home/danoesteticadmin/public_html/painel/new_report_save.php on line 41
[19-May-2017 18:30:58 UTC] PHP Notice:  Undefined index: lesion_nature_3 in /home/danoesteticadmin/public_html/painel/new_report_save.php on line 41
[19-May-2017 18:30:58 UTC] PHP Notice:  Undefined index: lesion_nature_4 in /home/danoesteticadmin/public_html/painel/new_report_save.php on line 41
[19-May-2017 18:30:58 UTC] PHP Notice:  Undefined index: lesion_nature_5 in /home/danoesteticadmin/public_html/painel/new_report_save.php on line 41
[19-May-2017 18:30:58 UTC] PHP Notice:  Undefined index: lesion_nature_6 in /home/danoesteticadmin/public_html/painel/new_report_save.php on line 41
[19-May-2017 18:30:58 UTC] PHP Notice:  Undefined index: lesion_nature_7 in /home/danoesteticadmin/public_html/painel/new_report_save.php on line 41
[19-May-2017 18:30:58 UTC] PHP Notice:  Undefined index: lesion_region_1 in /home/danoesteticadmin/public_html/painel/new_report_save.php on line 55
[19-May-2017 18:30:58 UTC] PHP Notice:  Undefined index: lesion_region_2 in /home/danoesteticadmin/public_html/painel/new_report_save.php on line 55
[19-May-2017 18:30:58 UTC] PHP Notice:  Undefined index: lesion_region_3 in /home/danoesteticadmin/public_html/painel/new_report_save.php on line 55
[19-May-2017 18:30:58 UTC] PHP Notice:  Undefined index: lesion_region_4 in /home/danoesteticadmin/public_html/painel/new_report_save.php on line 55
[19-May-2017 18:30:58 UTC] PHP Notice:  Undefined index: lesion_region_5 in /home/danoesteticadmin/public_html/painel/new_report_save.php on line 55
[19-May-2017 18:30:58 UTC] PHP Notice:  Undefined index: lesion_region_6 in /home/danoesteticadmin/public_html/painel/new_report_save.php on line 55
[19-May-2017 18:30:58 UTC] PHP Notice:  Undefined index: lesion_region_7 in /home/danoesteticadmin/public_html/painel/new_report_save.php on line 55
[19-May-2017 18:30:58 UTC] PHP Notice:  Undefined index: lesion_region_8 in /home/danoesteticadmin/public_html/painel/new_report_save.php on line 55
[19-May-2017 18:30:58 UTC] PHP Notice:  Undefined index: lesion_region_9 in /home/danoesteticadmin/public_html/painel/new_report_save.php on line 55
[19-May-2017 18:30:58 UTC] PHP Notice:  Undefined index: lesion_region_10 in /home/danoesteticadmin/public_html/painel/new_report_save.php on line 55
[19-May-2017 18:30:58 UTC] PHP Notice:  Undefined index: lesion_region_11 in /home/danoesteticadmin/public_html/painel/new_report_save.php on line 55
[19-May-2017 18:30:58 UTC] PHP Notice:  Undefined index: lesion_region_12 in /home/danoesteticadmin/public_html/painel/new_report_save.php on line 55
[19-May-2017 18:30:58 UTC] PHP Notice:  Undefined index: lesion_region_13 in /home/danoesteticadmin/public_html/painel/new_report_save.php on line 55
[19-May-2017 18:30:58 UTC] PHP Notice:  Undefined index: lesion_region_14 in /home/danoesteticadmin/public_html/painel/new_report_save.php on line 55
[19-May-2017 18:30:58 UTC] PHP Notice:  Undefined index: lesion_region_15 in /home/danoesteticadmin/public_html/painel/new_report_save.php on line 55
[19-May-2017 18:30:58 UTC] PHP Notice:  Undefined index: lesion_region_16 in /home/danoesteticadmin/public_html/painel/new_report_save.php on line 55
[19-May-2017 18:30:58 UTC] PHP Notice:  Undefined index: lesion_region_17 in /home/danoesteticadmin/public_html/painel/new_report_save.php on line 55
[19-May-2017 18:30:58 UTC] PHP Notice:  Undefined index: lesion_region_18 in /home/danoesteticadmin/public_html/painel/new_report_save.php on line 55
[19-May-2017 18:30:58 UTC] PHP Notice:  Undefined index: lesion_region_19 in /home/danoesteticadmin/public_html/painel/new_report_save.php on line 55
[19-May-2017 18:30:58 UTC] PHP Notice:  Undefined index: lesion_region_20 in /home/danoesteticadmin/public_html/painel/new_report_save.php on line 55
[19-May-2017 18:30:58 UTC] PHP Notice:  Undefined index: lesion_side_1 in /home/danoesteticadmin/public_html/painel/new_report_save.php on line 66
[19-May-2017 18:30:58 UTC] PHP Notice:  Undefined index: lesion_side_2 in /home/danoesteticadmin/public_html/painel/new_report_save.php on line 66
[19-May-2017 18:30:58 UTC] PHP Notice:  Undefined index: lesion_side_3 in /home/danoesteticadmin/public_html/painel/new_report_save.php on line 66
[19-May-2017 18:30:58 UTC] PHP Notice:  Undefined index: lesion_side_4 in /home/danoesteticadmin/public_html/painel/new_report_save.php on line 66
[19-May-2017 18:30:58 UTC] PHP Notice:  Undefined index: lesion_side_5 in /home/danoesteticadmin/public_html/painel/new_report_save.php on line 66
[19-May-2017 18:30:58 UTC] PHP Notice:  Undefined index: lesion_perception_1 in /home/danoesteticadmin/public_html/painel/new_report_save.php on line 85
[19-May-2017 18:30:58 UTC] PHP Notice:  Undefined index: lesion_perception_2 in /home/danoesteticadmin/public_html/painel/new_report_save.php on line 86
[19-May-2017 18:30:58 UTC] PHP Notice:  Undefined index: lesion_repercution_1 in /home/danoesteticadmin/public_html/painel/new_report_save.php on line 105
[19-May-2017 18:30:58 UTC] PHP Notice:  Undefined index: lesion_repercution_2 in /home/danoesteticadmin/public_html/painel/new_report_save.php on line 105
[19-May-2017 18:30:58 UTC] PHP Notice:  Undefined index: lesion_repercution_3 in /home/danoesteticadmin/public_html/painel/new_report_save.php on line 105
[19-May-2017 18:30:58 UTC] PHP Notice:  Undefined index: lesion_repercution_4 in /home/danoesteticadmin/public_html/painel/new_report_save.php on line 105
[19-May-2017 18:30:58 UTC] PHP Notice:  Undefined index: lesion_repercution_5 in /home/danoesteticadmin/public_html/painel/new_report_save.php on line 105
[19-May-2017 18:30:58 UTC] PHP Notice:  Undefined index: lesion_repercution_6 in /home/danoesteticadmin/public_html/painel/new_report_save.php on line 105
[19-May-2017 18:30:58 UTC] PHP Notice:  Undefined variable: lesion_region in /home/danoesteticadmin/public_html/painel/new_report_save.php on line 113
[19-May-2017 18:30:58 UTC] PHP Notice:  Undefined variable: lesion_side in /home/danoesteticadmin/public_html/painel/new_report_save.php on line 115
[19-May-2017 18:30:58 UTC] PHP Notice:  Undefined variable: lesion_repercution in /home/danoesteticadmin/public_html/painel/new_report_save.php on line 115
[19-May-2017 18:30:58 UTC] PHP Notice:  Undefined variable: lesion_nature in /home/danoesteticadmin/public_html/painel/new_report_save.php on line 203
[19-May-2017 18:31:24 UTC] PHP Notice:  Undefined index: gender in /home/danoesteticadmin/public_html/painel/new_report_save.php on line 21
[19-May-2017 18:31:24 UTC] PHP Notice:  Undefined index: observations in /home/danoesteticadmin/public_html/painel/new_report_save.php on line 36
[19-May-2017 18:31:24 UTC] PHP Notice:  Undefined index: lesion_nature_1 in /home/danoesteticadmin/public_html/painel/new_report_save.php on line 41
[19-May-2017 18:31:24 UTC] PHP Notice:  Undefined index: lesion_nature_2 in /home/danoesteticadmin/public_html/painel/new_report_save.php on line 41
[19-May-2017 18:31:24 UTC] PHP Notice:  Undefined index: lesion_nature_3 in /home/danoesteticadmin/public_html/painel/new_report_save.php on line 41
[19-May-2017 18:31:24 UTC] PHP Notice:  Undefined index: lesion_nature_4 in /home/danoesteticadmin/public_html/painel/new_report_save.php on line 41
[19-May-2017 18:31:24 UTC] PHP Notice:  Undefined index: lesion_nature_5 in /home/danoesteticadmin/public_html/painel/new_report_save.php on line 41
[19-May-2017 18:31:24 UTC] PHP Notice:  Undefined index: lesion_nature_6 in /home/danoesteticadmin/public_html/painel/new_report_save.php on line 41
[19-May-2017 18:31:24 UTC] PHP Notice:  Undefined index: lesion_nature_7 in /home/danoesteticadmin/public_html/painel/new_report_save.php on line 41
[19-May-2017 18:31:24 UTC] PHP Notice:  Undefined index: lesion_region_1 in /home/danoesteticadmin/public_html/painel/new_report_save.php on line 55
[19-May-2017 18:31:24 UTC] PHP Notice:  Undefined index: lesion_region_2 in /home/danoesteticadmin/public_html/painel/new_report_save.php on line 55
[19-May-2017 18:31:24 UTC] PHP Notice:  Undefined index: lesion_region_3 in /home/danoesteticadmin/public_html/painel/new_report_save.php on line 55
[19-May-2017 18:31:24 UTC] PHP Notice:  Undefined index: lesion_region_4 in /home/danoesteticadmin/public_html/painel/new_report_save.php on line 55
[19-May-2017 18:31:24 UTC] PHP Notice:  Undefined index: lesion_region_5 in /home/danoesteticadmin/public_html/painel/new_report_save.php on line 55
[19-May-2017 18:31:24 UTC] PHP Notice:  Undefined index: lesion_region_6 in /home/danoesteticadmin/public_html/painel/new_report_save.php on line 55
[19-May-2017 18:31:24 UTC] PHP Notice:  Undefined index: lesion_region_7 in /home/danoesteticadmin/public_html/painel/new_report_save.php on line 55
[19-May-2017 18:31:24 UTC] PHP Notice:  Undefined index: lesion_region_8 in /home/danoesteticadmin/public_html/painel/new_report_save.php on line 55
[19-May-2017 18:31:24 UTC] PHP Notice:  Undefined index: lesion_region_9 in /home/danoesteticadmin/public_html/painel/new_report_save.php on line 55
[19-May-2017 18:31:24 UTC] PHP Notice:  Undefined index: lesion_region_10 in /home/danoesteticadmin/public_html/painel/new_report_save.php on line 55
[19-May-2017 18:31:24 UTC] PHP Notice:  Undefined index: lesion_region_11 in /home/danoesteticadmin/public_html/painel/new_report_save.php on line 55
[19-May-2017 18:31:24 UTC] PHP Notice:  Undefined index: lesion_region_12 in /home/danoesteticadmin/public_html/painel/new_report_save.php on line 55
[19-May-2017 18:31:24 UTC] PHP Notice:  Undefined index: lesion_region_13 in /home/danoesteticadmin/public_html/painel/new_report_save.php on line 55
[19-May-2017 18:31:24 UTC] PHP Notice:  Undefined index: lesion_region_14 in /home/danoesteticadmin/public_html/painel/new_report_save.php on line 55
[19-May-2017 18:31:24 UTC] PHP Notice:  Undefined index: lesion_region_15 in /home/danoesteticadmin/public_html/painel/new_report_save.php on line 55
[19-May-2017 18:31:24 UTC] PHP Notice:  Undefined index: lesion_region_16 in /home/danoesteticadmin/public_html/painel/new_report_save.php on line 55
[19-May-2017 18:31:24 UTC] PHP Notice:  Undefined index: lesion_region_17 in /home/danoesteticadmin/public_html/painel/new_report_save.php on line 55
[19-May-2017 18:31:24 UTC] PHP Notice:  Undefined index: lesion_region_18 in /home/danoesteticadmin/public_html/painel/new_report_save.php on line 55
[19-May-2017 18:31:24 UTC] PHP Notice:  Undefined index: lesion_region_19 in /home/danoesteticadmin/public_html/painel/new_report_save.php on line 55
[19-May-2017 18:31:24 UTC] PHP Notice:  Undefined index: lesion_region_20 in /home/danoesteticadmin/public_html/painel/new_report_save.php on line 55
[19-May-2017 18:31:24 UTC] PHP Notice:  Undefined index: lesion_side_1 in /home/danoesteticadmin/public_html/painel/new_report_save.php on line 66
[19-May-2017 18:31:24 UTC] PHP Notice:  Undefined index: lesion_side_2 in /home/danoesteticadmin/public_html/painel/new_report_save.php on line 66
[19-May-2017 18:31:24 UTC] PHP Notice:  Undefined index: lesion_side_3 in /home/danoesteticadmin/public_html/painel/new_report_save.php on line 66
[19-May-2017 18:31:24 UTC] PHP Notice:  Undefined index: lesion_side_4 in /home/danoesteticadmin/public_html/painel/new_report_save.php on line 66
[19-May-2017 18:31:24 UTC] PHP Notice:  Undefined index: lesion_side_5 in /home/danoesteticadmin/public_html/painel/new_report_save.php on line 66
[19-May-2017 18:31:24 UTC] PHP Notice:  Undefined index: lesion_perception_1 in /home/danoesteticadmin/public_html/painel/new_report_save.php on line 85
[19-May-2017 18:31:24 UTC] PHP Notice:  Undefined index: lesion_perception_2 in /home/danoesteticadmin/public_html/painel/new_report_save.php on line 86
[19-May-2017 18:31:24 UTC] PHP Notice:  Undefined index: lesion_repercution_1 in /home/danoesteticadmin/public_html/painel/new_report_save.php on line 105
[19-May-2017 18:31:24 UTC] PHP Notice:  Undefined index: lesion_repercution_2 in /home/danoesteticadmin/public_html/painel/new_report_save.php on line 105
[19-May-2017 18:31:24 UTC] PHP Notice:  Undefined index: lesion_repercution_3 in /home/danoesteticadmin/public_html/painel/new_report_save.php on line 105
[19-May-2017 18:31:24 UTC] PHP Notice:  Undefined index: lesion_repercution_4 in /home/danoesteticadmin/public_html/painel/new_report_save.php on line 105
[19-May-2017 18:31:24 UTC] PHP Notice:  Undefined index: lesion_repercution_5 in /home/danoesteticadmin/public_html/painel/new_report_save.php on line 105
[19-May-2017 18:31:24 UTC] PHP Notice:  Undefined index: lesion_repercution_6 in /home/danoesteticadmin/public_html/painel/new_report_save.php on line 105
[19-May-2017 18:31:24 UTC] PHP Notice:  Undefined variable: lesion_region in /home/danoesteticadmin/public_html/painel/new_report_save.php on line 113
[19-May-2017 18:31:24 UTC] PHP Notice:  Undefined variable: lesion_side in /home/danoesteticadmin/public_html/painel/new_report_save.php on line 115
[19-May-2017 18:31:24 UTC] PHP Notice:  Undefined variable: lesion_repercution in /home/danoesteticadmin/public_html/painel/new_report_save.php on line 115
[19-May-2017 18:31:24 UTC] PHP Notice:  Undefined variable: lesion_nature in /home/danoesteticadmin/public_html/painel/new_report_save.php on line 203
[19-May-2017 18:33:17 UTC] PHP Notice:  Undefined index: gender in /home/danoesteticadmin/public_html/painel/new_report_save.php on line 21
[19-May-2017 18:33:17 UTC] PHP Notice:  Undefined index: observations in /home/danoesteticadmin/public_html/painel/new_report_save.php on line 36
[19-May-2017 18:33:17 UTC] PHP Notice:  Undefined index: lesion_nature_1 in /home/danoesteticadmin/public_html/painel/new_report_save.php on line 41
[19-May-2017 18:33:17 UTC] PHP Notice:  Undefined index: lesion_nature_2 in /home/danoesteticadmin/public_html/painel/new_report_save.php on line 41
[19-May-2017 18:33:17 UTC] PHP Notice:  Undefined index: lesion_nature_3 in /home/danoesteticadmin/public_html/painel/new_report_save.php on line 41
[19-May-2017 18:33:17 UTC] PHP Notice:  Undefined index: lesion_nature_4 in /home/danoesteticadmin/public_html/painel/new_report_save.php on line 41
[19-May-2017 18:33:17 UTC] PHP Notice:  Undefined index: lesion_nature_5 in /home/danoesteticadmin/public_html/painel/new_report_save.php on line 41
[19-May-2017 18:33:17 UTC] PHP Notice:  Undefined index: lesion_nature_6 in /home/danoesteticadmin/public_html/painel/new_report_save.php on line 41
[19-May-2017 18:33:17 UTC] PHP Notice:  Undefined index: lesion_nature_7 in /home/danoesteticadmin/public_html/painel/new_report_save.php on line 41
[19-May-2017 18:33:17 UTC] PHP Notice:  Undefined index: lesion_region_1 in /home/danoesteticadmin/public_html/painel/new_report_save.php on line 55
[19-May-2017 18:33:17 UTC] PHP Notice:  Undefined index: lesion_region_2 in /home/danoesteticadmin/public_html/painel/new_report_save.php on line 55
[19-May-2017 18:33:17 UTC] PHP Notice:  Undefined index: lesion_region_3 in /home/danoesteticadmin/public_html/painel/new_report_save.php on line 55
[19-May-2017 18:33:17 UTC] PHP Notice:  Undefined index: lesion_region_4 in /home/danoesteticadmin/public_html/painel/new_report_save.php on line 55
[19-May-2017 18:33:17 UTC] PHP Notice:  Undefined index: lesion_region_5 in /home/danoesteticadmin/public_html/painel/new_report_save.php on line 55
[19-May-2017 18:33:17 UTC] PHP Notice:  Undefined index: lesion_region_6 in /home/danoesteticadmin/public_html/painel/new_report_save.php on line 55
[19-May-2017 18:33:17 UTC] PHP Notice:  Undefined index: lesion_region_7 in /home/danoesteticadmin/public_html/painel/new_report_save.php on line 55
[19-May-2017 18:33:17 UTC] PHP Notice:  Undefined index: lesion_region_8 in /home/danoesteticadmin/public_html/painel/new_report_save.php on line 55
[19-May-2017 18:33:17 UTC] PHP Notice:  Undefined index: lesion_region_9 in /home/danoesteticadmin/public_html/painel/new_report_save.php on line 55
[19-May-2017 18:33:17 UTC] PHP Notice:  Undefined index: lesion_region_10 in /home/danoesteticadmin/public_html/painel/new_report_save.php on line 55
[19-May-2017 18:33:17 UTC] PHP Notice:  Undefined index: lesion_region_11 in /home/danoesteticadmin/public_html/painel/new_report_save.php on line 55
[19-May-2017 18:33:17 UTC] PHP Notice:  Undefined index: lesion_region_12 in /home/danoesteticadmin/public_html/painel/new_report_save.php on line 55
[19-May-2017 18:33:17 UTC] PHP Notice:  Undefined index: lesion_region_13 in /home/danoesteticadmin/public_html/painel/new_report_save.php on line 55
[19-May-2017 18:33:17 UTC] PHP Notice:  Undefined index: lesion_region_14 in /home/danoesteticadmin/public_html/painel/new_report_save.php on line 55
[19-May-2017 18:33:17 UTC] PHP Notice:  Undefined index: lesion_region_15 in /home/danoesteticadmin/public_html/painel/new_report_save.php on line 55
[19-May-2017 18:33:17 UTC] PHP Notice:  Undefined index: lesion_region_16 in /home/danoesteticadmin/public_html/painel/new_report_save.php on line 55
[19-May-2017 18:33:17 UTC] PHP Notice:  Undefined index: lesion_region_17 in /home/danoesteticadmin/public_html/painel/new_report_save.php on line 55
[19-May-2017 18:33:17 UTC] PHP Notice:  Undefined index: lesion_region_18 in /home/danoesteticadmin/public_html/painel/new_report_save.php on line 55
[19-May-2017 18:33:17 UTC] PHP Notice:  Undefined index: lesion_region_19 in /home/danoesteticadmin/public_html/painel/new_report_save.php on line 55
[19-May-2017 18:33:17 UTC] PHP Notice:  Undefined index: lesion_region_20 in /home/danoesteticadmin/public_html/painel/new_report_save.php on line 55
[19-May-2017 18:33:17 UTC] PHP Notice:  Undefined index: lesion_side_1 in /home/danoesteticadmin/public_html/painel/new_report_save.php on line 66
[19-May-2017 18:33:17 UTC] PHP Notice:  Undefined index: lesion_side_2 in /home/danoesteticadmin/public_html/painel/new_report_save.php on line 66
[19-May-2017 18:33:17 UTC] PHP Notice:  Undefined index: lesion_side_3 in /home/danoesteticadmin/public_html/painel/new_report_save.php on line 66
[19-May-2017 18:33:17 UTC] PHP Notice:  Undefined index: lesion_side_4 in /home/danoesteticadmin/public_html/painel/new_report_save.php on line 66
[19-May-2017 18:33:17 UTC] PHP Notice:  Undefined index: lesion_side_5 in /home/danoesteticadmin/public_html/painel/new_report_save.php on line 66
[19-May-2017 18:33:17 UTC] PHP Notice:  Undefined index: lesion_repercution_1 in /home/danoesteticadmin/public_html/painel/new_report_save.php on line 102
[19-May-2017 18:33:17 UTC] PHP Notice:  Undefined index: lesion_repercution_2 in /home/danoesteticadmin/public_html/painel/new_report_save.php on line 102
[19-May-2017 18:33:17 UTC] PHP Notice:  Undefined index: lesion_repercution_3 in /home/danoesteticadmin/public_html/painel/new_report_save.php on line 102
[19-May-2017 18:33:17 UTC] PHP Notice:  Undefined index: lesion_repercution_4 in /home/danoesteticadmin/public_html/painel/new_report_save.php on line 102
[19-May-2017 18:33:17 UTC] PHP Notice:  Undefined index: lesion_repercution_5 in /home/danoesteticadmin/public_html/painel/new_report_save.php on line 102
[19-May-2017 18:33:17 UTC] PHP Notice:  Undefined index: lesion_repercution_6 in /home/danoesteticadmin/public_html/painel/new_report_save.php on line 102
[19-May-2017 18:33:17 UTC] PHP Notice:  Undefined variable: lesion_region in /home/danoesteticadmin/public_html/painel/new_report_save.php on line 110
[19-May-2017 18:33:17 UTC] PHP Notice:  Undefined variable: lesion_side in /home/danoesteticadmin/public_html/painel/new_report_save.php on line 112
[19-May-2017 18:33:17 UTC] PHP Notice:  Undefined variable: lesion_repercution in /home/danoesteticadmin/public_html/painel/new_report_save.php on line 112
[19-May-2017 18:33:17 UTC] PHP Notice:  Undefined variable: lesion_nature in /home/danoesteticadmin/public_html/painel/new_report_save.php on line 200
[19-May-2017 18:33:55 UTC] PHP Notice:  Undefined index: gender in /home/danoesteticadmin/public_html/painel/new_report_save.php on line 21
[19-May-2017 18:33:55 UTC] PHP Notice:  Undefined index: observations in /home/danoesteticadmin/public_html/painel/new_report_save.php on line 36
[19-May-2017 18:33:55 UTC] PHP Notice:  Undefined index: lesion_nature_1 in /home/danoesteticadmin/public_html/painel/new_report_save.php on line 41
[19-May-2017 18:33:55 UTC] PHP Notice:  Undefined index: lesion_nature_2 in /home/danoesteticadmin/public_html/painel/new_report_save.php on line 41
[19-May-2017 18:33:55 UTC] PHP Notice:  Undefined index: lesion_nature_3 in /home/danoesteticadmin/public_html/painel/new_report_save.php on line 41
[19-May-2017 18:33:55 UTC] PHP Notice:  Undefined index: lesion_nature_4 in /home/danoesteticadmin/public_html/painel/new_report_save.php on line 41
[19-May-2017 18:33:55 UTC] PHP Notice:  Undefined index: lesion_nature_5 in /home/danoesteticadmin/public_html/painel/new_report_save.php on line 41
[19-May-2017 18:33:55 UTC] PHP Notice:  Undefined index: lesion_nature_6 in /home/danoesteticadmin/public_html/painel/new_report_save.php on line 41
[19-May-2017 18:33:55 UTC] PHP Notice:  Undefined index: lesion_nature_7 in /home/danoesteticadmin/public_html/painel/new_report_save.php on line 41
[19-May-2017 18:33:55 UTC] PHP Notice:  Undefined index: lesion_region_1 in /home/danoesteticadmin/public_html/painel/new_report_save.php on line 55
[19-May-2017 18:33:55 UTC] PHP Notice:  Undefined index: lesion_region_2 in /home/danoesteticadmin/public_html/painel/new_report_save.php on line 55
[19-May-2017 18:33:55 UTC] PHP Notice:  Undefined index: lesion_region_3 in /home/danoesteticadmin/public_html/painel/new_report_save.php on line 55
[19-May-2017 18:33:55 UTC] PHP Notice:  Undefined index: lesion_region_4 in /home/danoesteticadmin/public_html/painel/new_report_save.php on line 55
[19-May-2017 18:33:55 UTC] PHP Notice:  Undefined index: lesion_region_5 in /home/danoesteticadmin/public_html/painel/new_report_save.php on line 55
[19-May-2017 18:33:55 UTC] PHP Notice:  Undefined index: lesion_region_6 in /home/danoesteticadmin/public_html/painel/new_report_save.php on line 55
[19-May-2017 18:33:55 UTC] PHP Notice:  Undefined index: lesion_region_7 in /home/danoesteticadmin/public_html/painel/new_report_save.php on line 55
[19-May-2017 18:33:55 UTC] PHP Notice:  Undefined index: lesion_region_8 in /home/danoesteticadmin/public_html/painel/new_report_save.php on line 55
[19-May-2017 18:33:55 UTC] PHP Notice:  Undefined index: lesion_region_9 in /home/danoesteticadmin/public_html/painel/new_report_save.php on line 55
[19-May-2017 18:33:55 UTC] PHP Notice:  Undefined index: lesion_region_10 in /home/danoesteticadmin/public_html/painel/new_report_save.php on line 55
[19-May-2017 18:33:55 UTC] PHP Notice:  Undefined index: lesion_region_11 in /home/danoesteticadmin/public_html/painel/new_report_save.php on line 55
[19-May-2017 18:33:55 UTC] PHP Notice:  Undefined index: lesion_region_12 in /home/danoesteticadmin/public_html/painel/new_report_save.php on line 55
[19-May-2017 18:33:55 UTC] PHP Notice:  Undefined index: lesion_region_13 in /home/danoesteticadmin/public_html/painel/new_report_save.php on line 55
[19-May-2017 18:33:55 UTC] PHP Notice:  Undefined index: lesion_region_14 in /home/danoesteticadmin/public_html/painel/new_report_save.php on line 55
[19-May-2017 18:33:55 UTC] PHP Notice:  Undefined index: lesion_region_15 in /home/danoesteticadmin/public_html/painel/new_report_save.php on line 55
[19-May-2017 18:33:55 UTC] PHP Notice:  Undefined index: lesion_region_16 in /home/danoesteticadmin/public_html/painel/new_report_save.php on line 55
[19-May-2017 18:33:55 UTC] PHP Notice:  Undefined index: lesion_region_17 in /home/danoesteticadmin/public_html/painel/new_report_save.php on line 55
[19-May-2017 18:33:55 UTC] PHP Notice:  Undefined index: lesion_region_18 in /home/danoesteticadmin/public_html/painel/new_report_save.php on line 55
[19-May-2017 18:33:55 UTC] PHP Notice:  Undefined index: lesion_region_19 in /home/danoesteticadmin/public_html/painel/new_report_save.php on line 55
[19-May-2017 18:33:55 UTC] PHP Notice:  Undefined index: lesion_region_20 in /home/danoesteticadmin/public_html/painel/new_report_save.php on line 55
[19-May-2017 18:33:55 UTC] PHP Notice:  Undefined index: lesion_side_1 in /home/danoesteticadmin/public_html/painel/new_report_save.php on line 66
[19-May-2017 18:33:55 UTC] PHP Notice:  Undefined index: lesion_side_2 in /home/danoesteticadmin/public_html/painel/new_report_save.php on line 66
[19-May-2017 18:33:55 UTC] PHP Notice:  Undefined index: lesion_side_3 in /home/danoesteticadmin/public_html/painel/new_report_save.php on line 66
[19-May-2017 18:33:55 UTC] PHP Notice:  Undefined index: lesion_side_4 in /home/danoesteticadmin/public_html/painel/new_report_save.php on line 66
[19-May-2017 18:33:55 UTC] PHP Notice:  Undefined index: lesion_side_5 in /home/danoesteticadmin/public_html/painel/new_report_save.php on line 66
[19-May-2017 18:33:55 UTC] PHP Notice:  Undefined index: lesion_repercution_1 in /home/danoesteticadmin/public_html/painel/new_report_save.php on line 102
[19-May-2017 18:33:55 UTC] PHP Notice:  Undefined index: lesion_repercution_2 in /home/danoesteticadmin/public_html/painel/new_report_save.php on line 102
[19-May-2017 18:33:55 UTC] PHP Notice:  Undefined index: lesion_repercution_3 in /home/danoesteticadmin/public_html/painel/new_report_save.php on line 102
[19-May-2017 18:33:55 UTC] PHP Notice:  Undefined index: lesion_repercution_4 in /home/danoesteticadmin/public_html/painel/new_report_save.php on line 102
[19-May-2017 18:33:55 UTC] PHP Notice:  Undefined index: lesion_repercution_5 in /home/danoesteticadmin/public_html/painel/new_report_save.php on line 102
[19-May-2017 18:33:55 UTC] PHP Notice:  Undefined index: lesion_repercution_6 in /home/danoesteticadmin/public_html/painel/new_report_save.php on line 102
[19-May-2017 18:33:55 UTC] PHP Notice:  Undefined variable: lesion_region in /home/danoesteticadmin/public_html/painel/new_report_save.php on line 110
[19-May-2017 18:33:55 UTC] PHP Notice:  Undefined variable: lesion_side in /home/danoesteticadmin/public_html/painel/new_report_save.php on line 112
[19-May-2017 18:33:55 UTC] PHP Notice:  Undefined variable: lesion_repercution in /home/danoesteticadmin/public_html/painel/new_report_save.php on line 112
[19-May-2017 18:33:55 UTC] PHP Notice:  Undefined variable: lesion_nature in /home/danoesteticadmin/public_html/painel/new_report_save.php on line 200
[19-May-2017 18:34:03 UTC] PHP Notice:  Undefined index: gender in /home/danoesteticadmin/public_html/painel/new_report_save.php on line 21
[19-May-2017 18:34:03 UTC] PHP Notice:  Undefined index: observations in /home/danoesteticadmin/public_html/painel/new_report_save.php on line 36
[19-May-2017 18:34:03 UTC] PHP Notice:  Undefined index: lesion_nature_1 in /home/danoesteticadmin/public_html/painel/new_report_save.php on line 41
[19-May-2017 18:34:03 UTC] PHP Notice:  Undefined index: lesion_nature_2 in /home/danoesteticadmin/public_html/painel/new_report_save.php on line 41
[19-May-2017 18:34:03 UTC] PHP Notice:  Undefined index: lesion_nature_3 in /home/danoesteticadmin/public_html/painel/new_report_save.php on line 41
[19-May-2017 18:34:03 UTC] PHP Notice:  Undefined index: lesion_nature_4 in /home/danoesteticadmin/public_html/painel/new_report_save.php on line 41
[19-May-2017 18:34:03 UTC] PHP Notice:  Undefined index: lesion_nature_5 in /home/danoesteticadmin/public_html/painel/new_report_save.php on line 41
[19-May-2017 18:34:03 UTC] PHP Notice:  Undefined index: lesion_nature_6 in /home/danoesteticadmin/public_html/painel/new_report_save.php on line 41
[19-May-2017 18:34:03 UTC] PHP Notice:  Undefined index: lesion_nature_7 in /home/danoesteticadmin/public_html/painel/new_report_save.php on line 41
[19-May-2017 18:34:03 UTC] PHP Notice:  Undefined index: lesion_region_1 in /home/danoesteticadmin/public_html/painel/new_report_save.php on line 55
[19-May-2017 18:34:03 UTC] PHP Notice:  Undefined index: lesion_region_2 in /home/danoesteticadmin/public_html/painel/new_report_save.php on line 55
[19-May-2017 18:34:03 UTC] PHP Notice:  Undefined index: lesion_region_3 in /home/danoesteticadmin/public_html/painel/new_report_save.php on line 55
[19-May-2017 18:34:03 UTC] PHP Notice:  Undefined index: lesion_region_4 in /home/danoesteticadmin/public_html/painel/new_report_save.php on line 55
[19-May-2017 18:34:03 UTC] PHP Notice:  Undefined index: lesion_region_5 in /home/danoesteticadmin/public_html/painel/new_report_save.php on line 55
[19-May-2017 18:34:03 UTC] PHP Notice:  Undefined index: lesion_region_6 in /home/danoesteticadmin/public_html/painel/new_report_save.php on line 55
[19-May-2017 18:34:03 UTC] PHP Notice:  Undefined index: lesion_region_7 in /home/danoesteticadmin/public_html/painel/new_report_save.php on line 55
[19-May-2017 18:34:03 UTC] PHP Notice:  Undefined index: lesion_region_8 in /home/danoesteticadmin/public_html/painel/new_report_save.php on line 55
[19-May-2017 18:34:03 UTC] PHP Notice:  Undefined index: lesion_region_9 in /home/danoesteticadmin/public_html/painel/new_report_save.php on line 55
[19-May-2017 18:34:03 UTC] PHP Notice:  Undefined index: lesion_region_10 in /home/danoesteticadmin/public_html/painel/new_report_save.php on line 55
[19-May-2017 18:34:03 UTC] PHP Notice:  Undefined index: lesion_region_11 in /home/danoesteticadmin/public_html/painel/new_report_save.php on line 55
[19-May-2017 18:34:03 UTC] PHP Notice:  Undefined index: lesion_region_12 in /home/danoesteticadmin/public_html/painel/new_report_save.php on line 55
[19-May-2017 18:34:03 UTC] PHP Notice:  Undefined index: lesion_region_13 in /home/danoesteticadmin/public_html/painel/new_report_save.php on line 55
[19-May-2017 18:34:03 UTC] PHP Notice:  Undefined index: lesion_region_14 in /home/danoesteticadmin/public_html/painel/new_report_save.php on line 55
[19-May-2017 18:34:03 UTC] PHP Notice:  Undefined index: lesion_region_15 in /home/danoesteticadmin/public_html/painel/new_report_save.php on line 55
[19-May-2017 18:34:03 UTC] PHP Notice:  Undefined index: lesion_region_16 in /home/danoesteticadmin/public_html/painel/new_report_save.php on line 55
[19-May-2017 18:34:03 UTC] PHP Notice:  Undefined index: lesion_region_17 in /home/danoesteticadmin/public_html/painel/new_report_save.php on line 55
[19-May-2017 18:34:03 UTC] PHP Notice:  Undefined index: lesion_region_18 in /home/danoesteticadmin/public_html/painel/new_report_save.php on line 55
[19-May-2017 18:34:03 UTC] PHP Notice:  Undefined index: lesion_region_19 in /home/danoesteticadmin/public_html/painel/new_report_save.php on line 55
[19-May-2017 18:34:03 UTC] PHP Notice:  Undefined index: lesion_region_20 in /home/danoesteticadmin/public_html/painel/new_report_save.php on line 55
[19-May-2017 18:34:03 UTC] PHP Notice:  Undefined index: lesion_side_1 in /home/danoesteticadmin/public_html/painel/new_report_save.php on line 66
[19-May-2017 18:34:03 UTC] PHP Notice:  Undefined index: lesion_side_2 in /home/danoesteticadmin/public_html/painel/new_report_save.php on line 66
[19-May-2017 18:34:03 UTC] PHP Notice:  Undefined index: lesion_side_3 in /home/danoesteticadmin/public_html/painel/new_report_save.php on line 66
[19-May-2017 18:34:03 UTC] PHP Notice:  Undefined index: lesion_side_4 in /home/danoesteticadmin/public_html/painel/new_report_save.php on line 66
[19-May-2017 18:34:03 UTC] PHP Notice:  Undefined index: lesion_side_5 in /home/danoesteticadmin/public_html/painel/new_report_save.php on line 66
[19-May-2017 18:34:03 UTC] PHP Notice:  Undefined index: lesion_repercution_1 in /home/danoesteticadmin/public_html/painel/new_report_save.php on line 104
[19-May-2017 18:34:03 UTC] PHP Notice:  Undefined index: lesion_repercution_2 in /home/danoesteticadmin/public_html/painel/new_report_save.php on line 104
[19-May-2017 18:34:03 UTC] PHP Notice:  Undefined index: lesion_repercution_3 in /home/danoesteticadmin/public_html/painel/new_report_save.php on line 104
[19-May-2017 18:34:03 UTC] PHP Notice:  Undefined index: lesion_repercution_4 in /home/danoesteticadmin/public_html/painel/new_report_save.php on line 104
[19-May-2017 18:34:03 UTC] PHP Notice:  Undefined index: lesion_repercution_5 in /home/danoesteticadmin/public_html/painel/new_report_save.php on line 104
[19-May-2017 18:34:03 UTC] PHP Notice:  Undefined index: lesion_repercution_6 in /home/danoesteticadmin/public_html/painel/new_report_save.php on line 104
[19-May-2017 18:34:03 UTC] PHP Notice:  Undefined variable: lesion_region in /home/danoesteticadmin/public_html/painel/new_report_save.php on line 112
[19-May-2017 18:34:03 UTC] PHP Notice:  Undefined variable: lesion_side in /home/danoesteticadmin/public_html/painel/new_report_save.php on line 114
[19-May-2017 18:34:03 UTC] PHP Notice:  Undefined variable: lesion_repercution in /home/danoesteticadmin/public_html/painel/new_report_save.php on line 114
[19-May-2017 18:34:03 UTC] PHP Notice:  Undefined variable: lesion_nature in /home/danoesteticadmin/public_html/painel/new_report_save.php on line 202
[19-May-2017 18:34:23 UTC] PHP Notice:  Undefined index: gender in /home/danoesteticadmin/public_html/painel/new_report_save.php on line 21
[19-May-2017 18:34:23 UTC] PHP Notice:  Undefined index: observations in /home/danoesteticadmin/public_html/painel/new_report_save.php on line 36
[19-May-2017 18:34:23 UTC] PHP Notice:  Undefined index: lesion_nature_1 in /home/danoesteticadmin/public_html/painel/new_report_save.php on line 41
[19-May-2017 18:34:23 UTC] PHP Notice:  Undefined index: lesion_nature_2 in /home/danoesteticadmin/public_html/painel/new_report_save.php on line 41
[19-May-2017 18:34:23 UTC] PHP Notice:  Undefined index: lesion_nature_3 in /home/danoesteticadmin/public_html/painel/new_report_save.php on line 41
[19-May-2017 18:34:23 UTC] PHP Notice:  Undefined index: lesion_nature_4 in /home/danoesteticadmin/public_html/painel/new_report_save.php on line 41
[19-May-2017 18:34:23 UTC] PHP Notice:  Undefined index: lesion_nature_5 in /home/danoesteticadmin/public_html/painel/new_report_save.php on line 41
[19-May-2017 18:34:23 UTC] PHP Notice:  Undefined index: lesion_nature_6 in /home/danoesteticadmin/public_html/painel/new_report_save.php on line 41
[19-May-2017 18:34:23 UTC] PHP Notice:  Undefined index: lesion_nature_7 in /home/danoesteticadmin/public_html/painel/new_report_save.php on line 41
[19-May-2017 18:34:23 UTC] PHP Notice:  Undefined index: lesion_region_1 in /home/danoesteticadmin/public_html/painel/new_report_save.php on line 55
[19-May-2017 18:34:23 UTC] PHP Notice:  Undefined index: lesion_region_2 in /home/danoesteticadmin/public_html/painel/new_report_save.php on line 55
[19-May-2017 18:34:23 UTC] PHP Notice:  Undefined index: lesion_region_3 in /home/danoesteticadmin/public_html/painel/new_report_save.php on line 55
[19-May-2017 18:34:23 UTC] PHP Notice:  Undefined index: lesion_region_4 in /home/danoesteticadmin/public_html/painel/new_report_save.php on line 55
[19-May-2017 18:34:23 UTC] PHP Notice:  Undefined index: lesion_region_5 in /home/danoesteticadmin/public_html/painel/new_report_save.php on line 55
[19-May-2017 18:34:23 UTC] PHP Notice:  Undefined index: lesion_region_6 in /home/danoesteticadmin/public_html/painel/new_report_save.php on line 55
[19-May-2017 18:34:23 UTC] PHP Notice:  Undefined index: lesion_region_7 in /home/danoesteticadmin/public_html/painel/new_report_save.php on line 55
[19-May-2017 18:34:23 UTC] PHP Notice:  Undefined index: lesion_region_8 in /home/danoesteticadmin/public_html/painel/new_report_save.php on line 55
[19-May-2017 18:34:23 UTC] PHP Notice:  Undefined index: lesion_region_9 in /home/danoesteticadmin/public_html/painel/new_report_save.php on line 55
[19-May-2017 18:34:23 UTC] PHP Notice:  Undefined index: lesion_region_10 in /home/danoesteticadmin/public_html/painel/new_report_save.php on line 55
[19-May-2017 18:34:23 UTC] PHP Notice:  Undefined index: lesion_region_11 in /home/danoesteticadmin/public_html/painel/new_report_save.php on line 55
[19-May-2017 18:34:23 UTC] PHP Notice:  Undefined index: lesion_region_12 in /home/danoesteticadmin/public_html/painel/new_report_save.php on line 55
[19-May-2017 18:34:23 UTC] PHP Notice:  Undefined index: lesion_region_13 in /home/danoesteticadmin/public_html/painel/new_report_save.php on line 55
[19-May-2017 18:34:23 UTC] PHP Notice:  Undefined index: lesion_region_14 in /home/danoesteticadmin/public_html/painel/new_report_save.php on line 55
[19-May-2017 18:34:23 UTC] PHP Notice:  Undefined index: lesion_region_15 in /home/danoesteticadmin/public_html/painel/new_report_save.php on line 55
[19-May-2017 18:34:23 UTC] PHP Notice:  Undefined index: lesion_region_16 in /home/danoesteticadmin/public_html/painel/new_report_save.php on line 55
[19-May-2017 18:34:23 UTC] PHP Notice:  Undefined index: lesion_region_17 in /home/danoesteticadmin/public_html/painel/new_report_save.php on line 55
[19-May-2017 18:34:23 UTC] PHP Notice:  Undefined index: lesion_region_18 in /home/danoesteticadmin/public_html/painel/new_report_save.php on line 55
[19-May-2017 18:34:23 UTC] PHP Notice:  Undefined index: lesion_region_19 in /home/danoesteticadmin/public_html/painel/new_report_save.php on line 55
[19-May-2017 18:34:23 UTC] PHP Notice:  Undefined index: lesion_region_20 in /home/danoesteticadmin/public_html/painel/new_report_save.php on line 55
[19-May-2017 18:34:23 UTC] PHP Notice:  Undefined index: lesion_side_1 in /home/danoesteticadmin/public_html/painel/new_report_save.php on line 66
[19-May-2017 18:34:23 UTC] PHP Notice:  Undefined index: lesion_side_2 in /home/danoesteticadmin/public_html/painel/new_report_save.php on line 66
[19-May-2017 18:34:23 UTC] PHP Notice:  Undefined index: lesion_side_3 in /home/danoesteticadmin/public_html/painel/new_report_save.php on line 66
[19-May-2017 18:34:23 UTC] PHP Notice:  Undefined index: lesion_side_4 in /home/danoesteticadmin/public_html/painel/new_report_save.php on line 66
[19-May-2017 18:34:23 UTC] PHP Notice:  Undefined index: lesion_side_5 in /home/danoesteticadmin/public_html/painel/new_report_save.php on line 66
[19-May-2017 18:34:23 UTC] PHP Notice:  Undefined index: lesion_repercution_1 in /home/danoesteticadmin/public_html/painel/new_report_save.php on line 104
[19-May-2017 18:34:23 UTC] PHP Notice:  Undefined index: lesion_repercution_2 in /home/danoesteticadmin/public_html/painel/new_report_save.php on line 104
[19-May-2017 18:34:23 UTC] PHP Notice:  Undefined index: lesion_repercution_3 in /home/danoesteticadmin/public_html/painel/new_report_save.php on line 104
[19-May-2017 18:34:23 UTC] PHP Notice:  Undefined index: lesion_repercution_4 in /home/danoesteticadmin/public_html/painel/new_report_save.php on line 104
[19-May-2017 18:34:23 UTC] PHP Notice:  Undefined index: lesion_repercution_5 in /home/danoesteticadmin/public_html/painel/new_report_save.php on line 104
[19-May-2017 18:34:23 UTC] PHP Notice:  Undefined index: lesion_repercution_6 in /home/danoesteticadmin/public_html/painel/new_report_save.php on line 104
[19-May-2017 18:34:23 UTC] PHP Notice:  Undefined variable: lesion_region in /home/danoesteticadmin/public_html/painel/new_report_save.php on line 112
[19-May-2017 18:34:23 UTC] PHP Notice:  Undefined variable: lesion_side in /home/danoesteticadmin/public_html/painel/new_report_save.php on line 114
[19-May-2017 18:34:23 UTC] PHP Notice:  Undefined variable: lesion_repercution in /home/danoesteticadmin/public_html/painel/new_report_save.php on line 114
[19-May-2017 18:34:23 UTC] PHP Notice:  Undefined variable: lesion_nature in /home/danoesteticadmin/public_html/painel/new_report_save.php on line 202
[19-May-2017 18:35:03 UTC] PHP Notice:  Undefined index: gender in /home/danoesteticadmin/public_html/painel/new_report_save.php on line 21
[19-May-2017 18:35:03 UTC] PHP Notice:  Undefined index: observations in /home/danoesteticadmin/public_html/painel/new_report_save.php on line 36
[19-May-2017 18:35:03 UTC] PHP Notice:  Undefined index: lesion_nature_1 in /home/danoesteticadmin/public_html/painel/new_report_save.php on line 41
[19-May-2017 18:35:03 UTC] PHP Notice:  Undefined index: lesion_nature_2 in /home/danoesteticadmin/public_html/painel/new_report_save.php on line 41
[19-May-2017 18:35:03 UTC] PHP Notice:  Undefined index: lesion_nature_3 in /home/danoesteticadmin/public_html/painel/new_report_save.php on line 41
[19-May-2017 18:35:03 UTC] PHP Notice:  Undefined index: lesion_nature_4 in /home/danoesteticadmin/public_html/painel/new_report_save.php on line 41
[19-May-2017 18:35:03 UTC] PHP Notice:  Undefined index: lesion_nature_5 in /home/danoesteticadmin/public_html/painel/new_report_save.php on line 41
[19-May-2017 18:35:03 UTC] PHP Notice:  Undefined index: lesion_nature_6 in /home/danoesteticadmin/public_html/painel/new_report_save.php on line 41
[19-May-2017 18:35:03 UTC] PHP Notice:  Undefined index: lesion_nature_7 in /home/danoesteticadmin/public_html/painel/new_report_save.php on line 41
[19-May-2017 18:35:03 UTC] PHP Notice:  Undefined index: lesion_region_1 in /home/danoesteticadmin/public_html/painel/new_report_save.php on line 55
[19-May-2017 18:35:03 UTC] PHP Notice:  Undefined index: lesion_region_2 in /home/danoesteticadmin/public_html/painel/new_report_save.php on line 55
[19-May-2017 18:35:03 UTC] PHP Notice:  Undefined index: lesion_region_3 in /home/danoesteticadmin/public_html/painel/new_report_save.php on line 55
[19-May-2017 18:35:03 UTC] PHP Notice:  Undefined index: lesion_region_4 in /home/danoesteticadmin/public_html/painel/new_report_save.php on line 55
[19-May-2017 18:35:03 UTC] PHP Notice:  Undefined index: lesion_region_5 in /home/danoesteticadmin/public_html/painel/new_report_save.php on line 55
[19-May-2017 18:35:03 UTC] PHP Notice:  Undefined index: lesion_region_6 in /home/danoesteticadmin/public_html/painel/new_report_save.php on line 55
[19-May-2017 18:35:03 UTC] PHP Notice:  Undefined index: lesion_region_7 in /home/danoesteticadmin/public_html/painel/new_report_save.php on line 55
[19-May-2017 18:35:03 UTC] PHP Notice:  Undefined index: lesion_region_8 in /home/danoesteticadmin/public_html/painel/new_report_save.php on line 55
[19-May-2017 18:35:03 UTC] PHP Notice:  Undefined index: lesion_region_9 in /home/danoesteticadmin/public_html/painel/new_report_save.php on line 55
[19-May-2017 18:35:03 UTC] PHP Notice:  Undefined index: lesion_region_10 in /home/danoesteticadmin/public_html/painel/new_report_save.php on line 55
[19-May-2017 18:35:03 UTC] PHP Notice:  Undefined index: lesion_region_11 in /home/danoesteticadmin/public_html/painel/new_report_save.php on line 55
[19-May-2017 18:35:03 UTC] PHP Notice:  Undefined index: lesion_region_12 in /home/danoesteticadmin/public_html/painel/new_report_save.php on line 55
[19-May-2017 18:35:03 UTC] PHP Notice:  Undefined index: lesion_region_13 in /home/danoesteticadmin/public_html/painel/new_report_save.php on line 55
[19-May-2017 18:35:03 UTC] PHP Notice:  Undefined index: lesion_region_14 in /home/danoesteticadmin/public_html/painel/new_report_save.php on line 55
[19-May-2017 18:35:03 UTC] PHP Notice:  Undefined index: lesion_region_15 in /home/danoesteticadmin/public_html/painel/new_report_save.php on line 55
[19-May-2017 18:35:03 UTC] PHP Notice:  Undefined index: lesion_region_16 in /home/danoesteticadmin/public_html/painel/new_report_save.php on line 55
[19-May-2017 18:35:03 UTC] PHP Notice:  Undefined index: lesion_region_17 in /home/danoesteticadmin/public_html/painel/new_report_save.php on line 55
[19-May-2017 18:35:03 UTC] PHP Notice:  Undefined index: lesion_region_18 in /home/danoesteticadmin/public_html/painel/new_report_save.php on line 55
[19-May-2017 18:35:03 UTC] PHP Notice:  Undefined index: lesion_region_19 in /home/danoesteticadmin/public_html/painel/new_report_save.php on line 55
[19-May-2017 18:35:03 UTC] PHP Notice:  Undefined index: lesion_region_20 in /home/danoesteticadmin/public_html/painel/new_report_save.php on line 55
[19-May-2017 18:35:03 UTC] PHP Notice:  Undefined index: lesion_side_1 in /home/danoesteticadmin/public_html/painel/new_report_save.php on line 66
[19-May-2017 18:35:03 UTC] PHP Notice:  Undefined index: lesion_side_2 in /home/danoesteticadmin/public_html/painel/new_report_save.php on line 66
[19-May-2017 18:35:03 UTC] PHP Notice:  Undefined index: lesion_side_3 in /home/danoesteticadmin/public_html/painel/new_report_save.php on line 66
[19-May-2017 18:35:03 UTC] PHP Notice:  Undefined index: lesion_side_4 in /home/danoesteticadmin/public_html/painel/new_report_save.php on line 66
[19-May-2017 18:35:03 UTC] PHP Notice:  Undefined index: lesion_side_5 in /home/danoesteticadmin/public_html/painel/new_report_save.php on line 66
[19-May-2017 18:35:03 UTC] PHP Notice:  Undefined index: lesion_repercution_1 in /home/danoesteticadmin/public_html/painel/new_report_save.php on line 104
[19-May-2017 18:35:03 UTC] PHP Notice:  Undefined index: lesion_repercution_2 in /home/danoesteticadmin/public_html/painel/new_report_save.php on line 104
[19-May-2017 18:35:03 UTC] PHP Notice:  Undefined index: lesion_repercution_3 in /home/danoesteticadmin/public_html/painel/new_report_save.php on line 104
[19-May-2017 18:35:03 UTC] PHP Notice:  Undefined index: lesion_repercution_4 in /home/danoesteticadmin/public_html/painel/new_report_save.php on line 104
[19-May-2017 18:35:03 UTC] PHP Notice:  Undefined index: lesion_repercution_5 in /home/danoesteticadmin/public_html/painel/new_report_save.php on line 104
[19-May-2017 18:35:03 UTC] PHP Notice:  Undefined index: lesion_repercution_6 in /home/danoesteticadmin/public_html/painel/new_report_save.php on line 104
[19-May-2017 18:35:03 UTC] PHP Notice:  Undefined variable: lesion_region in /home/danoesteticadmin/public_html/painel/new_report_save.php on line 112
[19-May-2017 18:35:03 UTC] PHP Notice:  Undefined variable: lesion_side in /home/danoesteticadmin/public_html/painel/new_report_save.php on line 114
[19-May-2017 18:35:03 UTC] PHP Notice:  Undefined variable: lesion_repercution in /home/danoesteticadmin/public_html/painel/new_report_save.php on line 114
[19-May-2017 18:35:03 UTC] PHP Notice:  Undefined variable: lesion_nature in /home/danoesteticadmin/public_html/painel/new_report_save.php on line 202
[19-May-2017 18:36:35 UTC] PHP Notice:  Undefined index: gender in /home/danoesteticadmin/public_html/painel/new_report_save.php on line 21
[19-May-2017 18:36:35 UTC] PHP Notice:  Undefined index: observations in /home/danoesteticadmin/public_html/painel/new_report_save.php on line 36
[19-May-2017 18:36:35 UTC] PHP Notice:  Undefined index: lesion_nature_1 in /home/danoesteticadmin/public_html/painel/new_report_save.php on line 41
[19-May-2017 18:36:35 UTC] PHP Notice:  Undefined index: lesion_nature_2 in /home/danoesteticadmin/public_html/painel/new_report_save.php on line 41
[19-May-2017 18:36:35 UTC] PHP Notice:  Undefined index: lesion_nature_3 in /home/danoesteticadmin/public_html/painel/new_report_save.php on line 41
[19-May-2017 18:36:35 UTC] PHP Notice:  Undefined index: lesion_nature_4 in /home/danoesteticadmin/public_html/painel/new_report_save.php on line 41
[19-May-2017 18:36:35 UTC] PHP Notice:  Undefined index: lesion_nature_5 in /home/danoesteticadmin/public_html/painel/new_report_save.php on line 41
[19-May-2017 18:36:35 UTC] PHP Notice:  Undefined index: lesion_nature_6 in /home/danoesteticadmin/public_html/painel/new_report_save.php on line 41
[19-May-2017 18:36:35 UTC] PHP Notice:  Undefined index: lesion_nature_7 in /home/danoesteticadmin/public_html/painel/new_report_save.php on line 41
[19-May-2017 18:36:35 UTC] PHP Notice:  Undefined index: lesion_region_1 in /home/danoesteticadmin/public_html/painel/new_report_save.php on line 55
[19-May-2017 18:36:35 UTC] PHP Notice:  Undefined index: lesion_region_2 in /home/danoesteticadmin/public_html/painel/new_report_save.php on line 55
[19-May-2017 18:36:35 UTC] PHP Notice:  Undefined index: lesion_region_3 in /home/danoesteticadmin/public_html/painel/new_report_save.php on line 55
[19-May-2017 18:36:35 UTC] PHP Notice:  Undefined index: lesion_region_4 in /home/danoesteticadmin/public_html/painel/new_report_save.php on line 55
[19-May-2017 18:36:35 UTC] PHP Notice:  Undefined index: lesion_region_5 in /home/danoesteticadmin/public_html/painel/new_report_save.php on line 55
[19-May-2017 18:36:35 UTC] PHP Notice:  Undefined index: lesion_region_6 in /home/danoesteticadmin/public_html/painel/new_report_save.php on line 55
[19-May-2017 18:36:35 UTC] PHP Notice:  Undefined index: lesion_region_7 in /home/danoesteticadmin/public_html/painel/new_report_save.php on line 55
[19-May-2017 18:36:35 UTC] PHP Notice:  Undefined index: lesion_region_8 in /home/danoesteticadmin/public_html/painel/new_report_save.php on line 55
[19-May-2017 18:36:35 UTC] PHP Notice:  Undefined index: lesion_region_9 in /home/danoesteticadmin/public_html/painel/new_report_save.php on line 55
[19-May-2017 18:36:35 UTC] PHP Notice:  Undefined index: lesion_region_10 in /home/danoesteticadmin/public_html/painel/new_report_save.php on line 55
[19-May-2017 18:36:35 UTC] PHP Notice:  Undefined index: lesion_region_11 in /home/danoesteticadmin/public_html/painel/new_report_save.php on line 55
[19-May-2017 18:36:35 UTC] PHP Notice:  Undefined index: lesion_region_12 in /home/danoesteticadmin/public_html/painel/new_report_save.php on line 55
[19-May-2017 18:36:35 UTC] PHP Notice:  Undefined index: lesion_region_13 in /home/danoesteticadmin/public_html/painel/new_report_save.php on line 55
[19-May-2017 18:36:35 UTC] PHP Notice:  Undefined index: lesion_region_14 in /home/danoesteticadmin/public_html/painel/new_report_save.php on line 55
[19-May-2017 18:36:35 UTC] PHP Notice:  Undefined index: lesion_region_15 in /home/danoesteticadmin/public_html/painel/new_report_save.php on line 55
[19-May-2017 18:36:35 UTC] PHP Notice:  Undefined index: lesion_region_16 in /home/danoesteticadmin/public_html/painel/new_report_save.php on line 55
[19-May-2017 18:36:35 UTC] PHP Notice:  Undefined index: lesion_region_17 in /home/danoesteticadmin/public_html/painel/new_report_save.php on line 55
[19-May-2017 18:36:35 UTC] PHP Notice:  Undefined index: lesion_region_18 in /home/danoesteticadmin/public_html/painel/new_report_save.php on line 55
[19-May-2017 18:36:35 UTC] PHP Notice:  Undefined index: lesion_region_19 in /home/danoesteticadmin/public_html/painel/new_report_save.php on line 55
[19-May-2017 18:36:35 UTC] PHP Notice:  Undefined index: lesion_region_20 in /home/danoesteticadmin/public_html/painel/new_report_save.php on line 55
[19-May-2017 18:36:35 UTC] PHP Notice:  Undefined index: lesion_side_1 in /home/danoesteticadmin/public_html/painel/new_report_save.php on line 66
[19-May-2017 18:36:35 UTC] PHP Notice:  Undefined index: lesion_side_2 in /home/danoesteticadmin/public_html/painel/new_report_save.php on line 66
[19-May-2017 18:36:35 UTC] PHP Notice:  Undefined index: lesion_side_3 in /home/danoesteticadmin/public_html/painel/new_report_save.php on line 66
[19-May-2017 18:36:35 UTC] PHP Notice:  Undefined index: lesion_side_4 in /home/danoesteticadmin/public_html/painel/new_report_save.php on line 66
[19-May-2017 18:36:35 UTC] PHP Notice:  Undefined index: lesion_side_5 in /home/danoesteticadmin/public_html/painel/new_report_save.php on line 66
[19-May-2017 18:36:35 UTC] PHP Notice:  Undefined index: lesion_repercution_1 in /home/danoesteticadmin/public_html/painel/new_report_save.php on line 104
[19-May-2017 18:36:35 UTC] PHP Notice:  Undefined index: lesion_repercution_2 in /home/danoesteticadmin/public_html/painel/new_report_save.php on line 104
[19-May-2017 18:36:35 UTC] PHP Notice:  Undefined index: lesion_repercution_3 in /home/danoesteticadmin/public_html/painel/new_report_save.php on line 104
[19-May-2017 18:36:35 UTC] PHP Notice:  Undefined index: lesion_repercution_4 in /home/danoesteticadmin/public_html/painel/new_report_save.php on line 104
[19-May-2017 18:36:35 UTC] PHP Notice:  Undefined index: lesion_repercution_5 in /home/danoesteticadmin/public_html/painel/new_report_save.php on line 104
[19-May-2017 18:36:35 UTC] PHP Notice:  Undefined index: lesion_repercution_6 in /home/danoesteticadmin/public_html/painel/new_report_save.php on line 104
[19-May-2017 18:36:35 UTC] PHP Notice:  Undefined variable: lesion_region in /home/danoesteticadmin/public_html/painel/new_report_save.php on line 112
[19-May-2017 18:36:35 UTC] PHP Notice:  Undefined variable: lesion_side in /home/danoesteticadmin/public_html/painel/new_report_save.php on line 114
[19-May-2017 18:36:35 UTC] PHP Notice:  Undefined variable: lesion_repercution in /home/danoesteticadmin/public_html/painel/new_report_save.php on line 114
[19-May-2017 18:36:35 UTC] PHP Notice:  Undefined variable: lesion_nature in /home/danoesteticadmin/public_html/painel/new_report_save.php on line 202
[19-May-2017 18:36:48 UTC] PHP Notice:  Undefined index: gender in /home/danoesteticadmin/public_html/painel/new_report_save.php on line 21
[19-May-2017 18:36:48 UTC] PHP Notice:  Undefined index: observations in /home/danoesteticadmin/public_html/painel/new_report_save.php on line 36
[19-May-2017 18:36:48 UTC] PHP Notice:  Undefined index: lesion_nature_1 in /home/danoesteticadmin/public_html/painel/new_report_save.php on line 41
[19-May-2017 18:36:48 UTC] PHP Notice:  Undefined index: lesion_nature_2 in /home/danoesteticadmin/public_html/painel/new_report_save.php on line 41
[19-May-2017 18:36:48 UTC] PHP Notice:  Undefined index: lesion_nature_3 in /home/danoesteticadmin/public_html/painel/new_report_save.php on line 41
[19-May-2017 18:36:48 UTC] PHP Notice:  Undefined index: lesion_nature_4 in /home/danoesteticadmin/public_html/painel/new_report_save.php on line 41
[19-May-2017 18:36:48 UTC] PHP Notice:  Undefined index: lesion_nature_5 in /home/danoesteticadmin/public_html/painel/new_report_save.php on line 41
[19-May-2017 18:36:48 UTC] PHP Notice:  Undefined index: lesion_nature_6 in /home/danoesteticadmin/public_html/painel/new_report_save.php on line 41
[19-May-2017 18:36:48 UTC] PHP Notice:  Undefined index: lesion_nature_7 in /home/danoesteticadmin/public_html/painel/new_report_save.php on line 41
[19-May-2017 18:36:48 UTC] PHP Notice:  Undefined index: lesion_region_1 in /home/danoesteticadmin/public_html/painel/new_report_save.php on line 55
[19-May-2017 18:36:48 UTC] PHP Notice:  Undefined index: lesion_region_2 in /home/danoesteticadmin/public_html/painel/new_report_save.php on line 55
[19-May-2017 18:36:48 UTC] PHP Notice:  Undefined index: lesion_region_3 in /home/danoesteticadmin/public_html/painel/new_report_save.php on line 55
[19-May-2017 18:36:48 UTC] PHP Notice:  Undefined index: lesion_region_4 in /home/danoesteticadmin/public_html/painel/new_report_save.php on line 55
[19-May-2017 18:36:48 UTC] PHP Notice:  Undefined index: lesion_region_5 in /home/danoesteticadmin/public_html/painel/new_report_save.php on line 55
[19-May-2017 18:36:48 UTC] PHP Notice:  Undefined index: lesion_region_6 in /home/danoesteticadmin/public_html/painel/new_report_save.php on line 55
[19-May-2017 18:36:48 UTC] PHP Notice:  Undefined index: lesion_region_7 in /home/danoesteticadmin/public_html/painel/new_report_save.php on line 55
[19-May-2017 18:36:48 UTC] PHP Notice:  Undefined index: lesion_region_8 in /home/danoesteticadmin/public_html/painel/new_report_save.php on line 55
[19-May-2017 18:36:48 UTC] PHP Notice:  Undefined index: lesion_region_9 in /home/danoesteticadmin/public_html/painel/new_report_save.php on line 55
[19-May-2017 18:36:48 UTC] PHP Notice:  Undefined index: lesion_region_10 in /home/danoesteticadmin/public_html/painel/new_report_save.php on line 55
[19-May-2017 18:36:48 UTC] PHP Notice:  Undefined index: lesion_region_11 in /home/danoesteticadmin/public_html/painel/new_report_save.php on line 55
[19-May-2017 18:36:48 UTC] PHP Notice:  Undefined index: lesion_region_12 in /home/danoesteticadmin/public_html/painel/new_report_save.php on line 55
[19-May-2017 18:36:48 UTC] PHP Notice:  Undefined index: lesion_region_13 in /home/danoesteticadmin/public_html/painel/new_report_save.php on line 55
[19-May-2017 18:36:48 UTC] PHP Notice:  Undefined index: lesion_region_14 in /home/danoesteticadmin/public_html/painel/new_report_save.php on line 55
[19-May-2017 18:36:48 UTC] PHP Notice:  Undefined index: lesion_region_15 in /home/danoesteticadmin/public_html/painel/new_report_save.php on line 55
[19-May-2017 18:36:48 UTC] PHP Notice:  Undefined index: lesion_region_16 in /home/danoesteticadmin/public_html/painel/new_report_save.php on line 55
[19-May-2017 18:36:48 UTC] PHP Notice:  Undefined index: lesion_region_17 in /home/danoesteticadmin/public_html/painel/new_report_save.php on line 55
[19-May-2017 18:36:48 UTC] PHP Notice:  Undefined index: lesion_region_18 in /home/danoesteticadmin/public_html/painel/new_report_save.php on line 55
[19-May-2017 18:36:48 UTC] PHP Notice:  Undefined index: lesion_region_19 in /home/danoesteticadmin/public_html/painel/new_report_save.php on line 55
[19-May-2017 18:36:48 UTC] PHP Notice:  Undefined index: lesion_region_20 in /home/danoesteticadmin/public_html/painel/new_report_save.php on line 55
[19-May-2017 18:36:48 UTC] PHP Notice:  Undefined index: lesion_side_1 in /home/danoesteticadmin/public_html/painel/new_report_save.php on line 66
[19-May-2017 18:36:48 UTC] PHP Notice:  Undefined index: lesion_side_2 in /home/danoesteticadmin/public_html/painel/new_report_save.php on line 66
[19-May-2017 18:36:48 UTC] PHP Notice:  Undefined index: lesion_side_3 in /home/danoesteticadmin/public_html/painel/new_report_save.php on line 66
[19-May-2017 18:36:48 UTC] PHP Notice:  Undefined index: lesion_side_4 in /home/danoesteticadmin/public_html/painel/new_report_save.php on line 66
[19-May-2017 18:36:48 UTC] PHP Notice:  Undefined index: lesion_side_5 in /home/danoesteticadmin/public_html/painel/new_report_save.php on line 66
[19-May-2017 18:36:48 UTC] PHP Notice:  Undefined index: lesion_repercution_1 in /home/danoesteticadmin/public_html/painel/new_report_save.php on line 104
[19-May-2017 18:36:48 UTC] PHP Notice:  Undefined index: lesion_repercution_2 in /home/danoesteticadmin/public_html/painel/new_report_save.php on line 104
[19-May-2017 18:36:48 UTC] PHP Notice:  Undefined index: lesion_repercution_3 in /home/danoesteticadmin/public_html/painel/new_report_save.php on line 104
[19-May-2017 18:36:48 UTC] PHP Notice:  Undefined index: lesion_repercution_4 in /home/danoesteticadmin/public_html/painel/new_report_save.php on line 104
[19-May-2017 18:36:48 UTC] PHP Notice:  Undefined index: lesion_repercution_5 in /home/danoesteticadmin/public_html/painel/new_report_save.php on line 104
[19-May-2017 18:36:48 UTC] PHP Notice:  Undefined index: lesion_repercution_6 in /home/danoesteticadmin/public_html/painel/new_report_save.php on line 104
[19-May-2017 18:36:48 UTC] PHP Notice:  Undefined variable: lesion_region in /home/danoesteticadmin/public_html/painel/new_report_save.php on line 112
[19-May-2017 18:36:48 UTC] PHP Notice:  Undefined variable: lesion_side in /home/danoesteticadmin/public_html/painel/new_report_save.php on line 114
[19-May-2017 18:36:48 UTC] PHP Notice:  Undefined variable: lesion_repercution in /home/danoesteticadmin/public_html/painel/new_report_save.php on line 114
[19-May-2017 18:36:48 UTC] PHP Notice:  Undefined variable: lesion_nature in /home/danoesteticadmin/public_html/painel/new_report_save.php on line 202
[19-May-2017 18:37:01 UTC] PHP Notice:  Undefined index: gender in /home/danoesteticadmin/public_html/painel/new_report_save.php on line 21
[19-May-2017 18:37:01 UTC] PHP Notice:  Undefined index: observations in /home/danoesteticadmin/public_html/painel/new_report_save.php on line 36
[19-May-2017 18:37:01 UTC] PHP Notice:  Undefined index: lesion_nature_1 in /home/danoesteticadmin/public_html/painel/new_report_save.php on line 41
[19-May-2017 18:37:01 UTC] PHP Notice:  Undefined index: lesion_nature_2 in /home/danoesteticadmin/public_html/painel/new_report_save.php on line 41
[19-May-2017 18:37:01 UTC] PHP Notice:  Undefined index: lesion_nature_3 in /home/danoesteticadmin/public_html/painel/new_report_save.php on line 41
[19-May-2017 18:37:01 UTC] PHP Notice:  Undefined index: lesion_nature_4 in /home/danoesteticadmin/public_html/painel/new_report_save.php on line 41
[19-May-2017 18:37:01 UTC] PHP Notice:  Undefined index: lesion_nature_5 in /home/danoesteticadmin/public_html/painel/new_report_save.php on line 41
[19-May-2017 18:37:01 UTC] PHP Notice:  Undefined index: lesion_nature_6 in /home/danoesteticadmin/public_html/painel/new_report_save.php on line 41
[19-May-2017 18:37:01 UTC] PHP Notice:  Undefined index: lesion_nature_7 in /home/danoesteticadmin/public_html/painel/new_report_save.php on line 41
[19-May-2017 18:37:01 UTC] PHP Notice:  Undefined index: lesion_region_1 in /home/danoesteticadmin/public_html/painel/new_report_save.php on line 55
[19-May-2017 18:37:01 UTC] PHP Notice:  Undefined index: lesion_region_2 in /home/danoesteticadmin/public_html/painel/new_report_save.php on line 55
[19-May-2017 18:37:01 UTC] PHP Notice:  Undefined index: lesion_region_3 in /home/danoesteticadmin/public_html/painel/new_report_save.php on line 55
[19-May-2017 18:37:01 UTC] PHP Notice:  Undefined index: lesion_region_4 in /home/danoesteticadmin/public_html/painel/new_report_save.php on line 55
[19-May-2017 18:37:01 UTC] PHP Notice:  Undefined index: lesion_region_5 in /home/danoesteticadmin/public_html/painel/new_report_save.php on line 55
[19-May-2017 18:37:01 UTC] PHP Notice:  Undefined index: lesion_region_6 in /home/danoesteticadmin/public_html/painel/new_report_save.php on line 55
[19-May-2017 18:37:01 UTC] PHP Notice:  Undefined index: lesion_region_7 in /home/danoesteticadmin/public_html/painel/new_report_save.php on line 55
[19-May-2017 18:37:01 UTC] PHP Notice:  Undefined index: lesion_region_8 in /home/danoesteticadmin/public_html/painel/new_report_save.php on line 55
[19-May-2017 18:37:01 UTC] PHP Notice:  Undefined index: lesion_region_9 in /home/danoesteticadmin/public_html/painel/new_report_save.php on line 55
[19-May-2017 18:37:01 UTC] PHP Notice:  Undefined index: lesion_region_10 in /home/danoesteticadmin/public_html/painel/new_report_save.php on line 55
[19-May-2017 18:37:01 UTC] PHP Notice:  Undefined index: lesion_region_11 in /home/danoesteticadmin/public_html/painel/new_report_save.php on line 55
[19-May-2017 18:37:01 UTC] PHP Notice:  Undefined index: lesion_region_12 in /home/danoesteticadmin/public_html/painel/new_report_save.php on line 55
[19-May-2017 18:37:01 UTC] PHP Notice:  Undefined index: lesion_region_13 in /home/danoesteticadmin/public_html/painel/new_report_save.php on line 55
[19-May-2017 18:37:01 UTC] PHP Notice:  Undefined index: lesion_region_14 in /home/danoesteticadmin/public_html/painel/new_report_save.php on line 55
[19-May-2017 18:37:01 UTC] PHP Notice:  Undefined index: lesion_region_15 in /home/danoesteticadmin/public_html/painel/new_report_save.php on line 55
[19-May-2017 18:37:01 UTC] PHP Notice:  Undefined index: lesion_region_16 in /home/danoesteticadmin/public_html/painel/new_report_save.php on line 55
[19-May-2017 18:37:01 UTC] PHP Notice:  Undefined index: lesion_region_17 in /home/danoesteticadmin/public_html/painel/new_report_save.php on line 55
[19-May-2017 18:37:01 UTC] PHP Notice:  Undefined index: lesion_region_18 in /home/danoesteticadmin/public_html/painel/new_report_save.php on line 55
[19-May-2017 18:37:01 UTC] PHP Notice:  Undefined index: lesion_region_19 in /home/danoesteticadmin/public_html/painel/new_report_save.php on line 55
[19-May-2017 18:37:01 UTC] PHP Notice:  Undefined index: lesion_region_20 in /home/danoesteticadmin/public_html/painel/new_report_save.php on line 55
[19-May-2017 18:37:01 UTC] PHP Notice:  Undefined index: lesion_side_1 in /home/danoesteticadmin/public_html/painel/new_report_save.php on line 66
[19-May-2017 18:37:01 UTC] PHP Notice:  Undefined index: lesion_side_2 in /home/danoesteticadmin/public_html/painel/new_report_save.php on line 66
[19-May-2017 18:37:01 UTC] PHP Notice:  Undefined index: lesion_side_3 in /home/danoesteticadmin/public_html/painel/new_report_save.php on line 66
[19-May-2017 18:37:01 UTC] PHP Notice:  Undefined index: lesion_side_4 in /home/danoesteticadmin/public_html/painel/new_report_save.php on line 66
[19-May-2017 18:37:01 UTC] PHP Notice:  Undefined index: lesion_side_5 in /home/danoesteticadmin/public_html/painel/new_report_save.php on line 66
[19-May-2017 18:37:01 UTC] PHP Notice:  Undefined index: lesion_repercution_1 in /home/danoesteticadmin/public_html/painel/new_report_save.php on line 104
[19-May-2017 18:37:01 UTC] PHP Notice:  Undefined index: lesion_repercution_2 in /home/danoesteticadmin/public_html/painel/new_report_save.php on line 104
[19-May-2017 18:37:01 UTC] PHP Notice:  Undefined index: lesion_repercution_3 in /home/danoesteticadmin/public_html/painel/new_report_save.php on line 104
[19-May-2017 18:37:01 UTC] PHP Notice:  Undefined index: lesion_repercution_4 in /home/danoesteticadmin/public_html/painel/new_report_save.php on line 104
[19-May-2017 18:37:01 UTC] PHP Notice:  Undefined index: lesion_repercution_5 in /home/danoesteticadmin/public_html/painel/new_report_save.php on line 104
[19-May-2017 18:37:01 UTC] PHP Notice:  Undefined index: lesion_repercution_6 in /home/danoesteticadmin/public_html/painel/new_report_save.php on line 104
[19-May-2017 18:37:01 UTC] PHP Notice:  Undefined variable: lesion_region in /home/danoesteticadmin/public_html/painel/new_report_save.php on line 112
[19-May-2017 18:37:01 UTC] PHP Notice:  Undefined variable: lesion_side in /home/danoesteticadmin/public_html/painel/new_report_save.php on line 114
[19-May-2017 18:37:01 UTC] PHP Notice:  Undefined variable: lesion_repercution in /home/danoesteticadmin/public_html/painel/new_report_save.php on line 114
[19-May-2017 18:37:01 UTC] PHP Notice:  Undefined variable: lesion_nature in /home/danoesteticadmin/public_html/painel/new_report_save.php on line 202
[19-May-2017 18:37:13 UTC] PHP Notice:  Undefined index: gender in /home/danoesteticadmin/public_html/painel/new_report_save.php on line 21
[19-May-2017 18:37:13 UTC] PHP Notice:  Undefined index: observations in /home/danoesteticadmin/public_html/painel/new_report_save.php on line 36
[19-May-2017 18:37:13 UTC] PHP Notice:  Undefined index: lesion_nature_1 in /home/danoesteticadmin/public_html/painel/new_report_save.php on line 41
[19-May-2017 18:37:13 UTC] PHP Notice:  Undefined index: lesion_nature_2 in /home/danoesteticadmin/public_html/painel/new_report_save.php on line 41
[19-May-2017 18:37:13 UTC] PHP Notice:  Undefined index: lesion_nature_3 in /home/danoesteticadmin/public_html/painel/new_report_save.php on line 41
[19-May-2017 18:37:13 UTC] PHP Notice:  Undefined index: lesion_nature_4 in /home/danoesteticadmin/public_html/painel/new_report_save.php on line 41
[19-May-2017 18:37:13 UTC] PHP Notice:  Undefined index: lesion_nature_5 in /home/danoesteticadmin/public_html/painel/new_report_save.php on line 41
[19-May-2017 18:37:13 UTC] PHP Notice:  Undefined index: lesion_nature_6 in /home/danoesteticadmin/public_html/painel/new_report_save.php on line 41
[19-May-2017 18:37:13 UTC] PHP Notice:  Undefined index: lesion_nature_7 in /home/danoesteticadmin/public_html/painel/new_report_save.php on line 41
[19-May-2017 18:37:13 UTC] PHP Notice:  Undefined index: lesion_region_1 in /home/danoesteticadmin/public_html/painel/new_report_save.php on line 55
[19-May-2017 18:37:13 UTC] PHP Notice:  Undefined index: lesion_region_2 in /home/danoesteticadmin/public_html/painel/new_report_save.php on line 55
[19-May-2017 18:37:13 UTC] PHP Notice:  Undefined index: lesion_region_3 in /home/danoesteticadmin/public_html/painel/new_report_save.php on line 55
[19-May-2017 18:37:13 UTC] PHP Notice:  Undefined index: lesion_region_4 in /home/danoesteticadmin/public_html/painel/new_report_save.php on line 55
[19-May-2017 18:37:13 UTC] PHP Notice:  Undefined index: lesion_region_5 in /home/danoesteticadmin/public_html/painel/new_report_save.php on line 55
[19-May-2017 18:37:13 UTC] PHP Notice:  Undefined index: lesion_region_6 in /home/danoesteticadmin/public_html/painel/new_report_save.php on line 55
[19-May-2017 18:37:13 UTC] PHP Notice:  Undefined index: lesion_region_7 in /home/danoesteticadmin/public_html/painel/new_report_save.php on line 55
[19-May-2017 18:37:13 UTC] PHP Notice:  Undefined index: lesion_region_8 in /home/danoesteticadmin/public_html/painel/new_report_save.php on line 55
[19-May-2017 18:37:13 UTC] PHP Notice:  Undefined index: lesion_region_9 in /home/danoesteticadmin/public_html/painel/new_report_save.php on line 55
[19-May-2017 18:37:13 UTC] PHP Notice:  Undefined index: lesion_region_10 in /home/danoesteticadmin/public_html/painel/new_report_save.php on line 55
[19-May-2017 18:37:13 UTC] PHP Notice:  Undefined index: lesion_region_11 in /home/danoesteticadmin/public_html/painel/new_report_save.php on line 55
[19-May-2017 18:37:13 UTC] PHP Notice:  Undefined index: lesion_region_12 in /home/danoesteticadmin/public_html/painel/new_report_save.php on line 55
[19-May-2017 18:37:13 UTC] PHP Notice:  Undefined index: lesion_region_13 in /home/danoesteticadmin/public_html/painel/new_report_save.php on line 55
[19-May-2017 18:37:13 UTC] PHP Notice:  Undefined index: lesion_region_14 in /home/danoesteticadmin/public_html/painel/new_report_save.php on line 55
[19-May-2017 18:37:13 UTC] PHP Notice:  Undefined index: lesion_region_15 in /home/danoesteticadmin/public_html/painel/new_report_save.php on line 55
[19-May-2017 18:37:13 UTC] PHP Notice:  Undefined index: lesion_region_16 in /home/danoesteticadmin/public_html/painel/new_report_save.php on line 55
[19-May-2017 18:37:13 UTC] PHP Notice:  Undefined index: lesion_region_17 in /home/danoesteticadmin/public_html/painel/new_report_save.php on line 55
[19-May-2017 18:37:13 UTC] PHP Notice:  Undefined index: lesion_region_18 in /home/danoesteticadmin/public_html/painel/new_report_save.php on line 55
[19-May-2017 18:37:13 UTC] PHP Notice:  Undefined index: lesion_region_19 in /home/danoesteticadmin/public_html/painel/new_report_save.php on line 55
[19-May-2017 18:37:13 UTC] PHP Notice:  Undefined index: lesion_region_20 in /home/danoesteticadmin/public_html/painel/new_report_save.php on line 55
[19-May-2017 18:37:13 UTC] PHP Notice:  Undefined index: lesion_side_1 in /home/danoesteticadmin/public_html/painel/new_report_save.php on line 66
[19-May-2017 18:37:13 UTC] PHP Notice:  Undefined index: lesion_side_2 in /home/danoesteticadmin/public_html/painel/new_report_save.php on line 66
[19-May-2017 18:37:13 UTC] PHP Notice:  Undefined index: lesion_side_3 in /home/danoesteticadmin/public_html/painel/new_report_save.php on line 66
[19-May-2017 18:37:13 UTC] PHP Notice:  Undefined index: lesion_side_4 in /home/danoesteticadmin/public_html/painel/new_report_save.php on line 66
[19-May-2017 18:37:13 UTC] PHP Notice:  Undefined index: lesion_side_5 in /home/danoesteticadmin/public_html/painel/new_report_save.php on line 66
[19-May-2017 18:37:13 UTC] PHP Notice:  Undefined index: lesion_repercution_1 in /home/danoesteticadmin/public_html/painel/new_report_save.php on line 104
[19-May-2017 18:37:13 UTC] PHP Notice:  Undefined index: lesion_repercution_2 in /home/danoesteticadmin/public_html/painel/new_report_save.php on line 104
[19-May-2017 18:37:13 UTC] PHP Notice:  Undefined index: lesion_repercution_3 in /home/danoesteticadmin/public_html/painel/new_report_save.php on line 104
[19-May-2017 18:37:13 UTC] PHP Notice:  Undefined index: lesion_repercution_4 in /home/danoesteticadmin/public_html/painel/new_report_save.php on line 104
[19-May-2017 18:37:13 UTC] PHP Notice:  Undefined index: lesion_repercution_5 in /home/danoesteticadmin/public_html/painel/new_report_save.php on line 104
[19-May-2017 18:37:13 UTC] PHP Notice:  Undefined index: lesion_repercution_6 in /home/danoesteticadmin/public_html/painel/new_report_save.php on line 104
[19-May-2017 18:37:13 UTC] PHP Notice:  Undefined variable: lesion_region in /home/danoesteticadmin/public_html/painel/new_report_save.php on line 112
[19-May-2017 18:37:13 UTC] PHP Notice:  Undefined variable: lesion_side in /home/danoesteticadmin/public_html/painel/new_report_save.php on line 114
[19-May-2017 18:37:13 UTC] PHP Notice:  Undefined variable: lesion_repercution in /home/danoesteticadmin/public_html/painel/new_report_save.php on line 114
[19-May-2017 18:37:13 UTC] PHP Notice:  Undefined variable: lesion_nature in /home/danoesteticadmin/public_html/painel/new_report_save.php on line 202
[19-May-2017 18:37:32 UTC] PHP Notice:  Undefined index: gender in /home/danoesteticadmin/public_html/painel/new_report_save.php on line 21
[19-May-2017 18:37:32 UTC] PHP Notice:  Undefined index: observations in /home/danoesteticadmin/public_html/painel/new_report_save.php on line 36
[19-May-2017 18:37:32 UTC] PHP Notice:  Undefined index: lesion_nature_1 in /home/danoesteticadmin/public_html/painel/new_report_save.php on line 41
[19-May-2017 18:37:32 UTC] PHP Notice:  Undefined index: lesion_nature_2 in /home/danoesteticadmin/public_html/painel/new_report_save.php on line 41
[19-May-2017 18:37:32 UTC] PHP Notice:  Undefined index: lesion_nature_3 in /home/danoesteticadmin/public_html/painel/new_report_save.php on line 41
[19-May-2017 18:37:32 UTC] PHP Notice:  Undefined index: lesion_nature_4 in /home/danoesteticadmin/public_html/painel/new_report_save.php on line 41
[19-May-2017 18:37:32 UTC] PHP Notice:  Undefined index: lesion_nature_5 in /home/danoesteticadmin/public_html/painel/new_report_save.php on line 41
[19-May-2017 18:37:32 UTC] PHP Notice:  Undefined index: lesion_nature_6 in /home/danoesteticadmin/public_html/painel/new_report_save.php on line 41
[19-May-2017 18:37:32 UTC] PHP Notice:  Undefined index: lesion_nature_7 in /home/danoesteticadmin/public_html/painel/new_report_save.php on line 41
[19-May-2017 18:37:32 UTC] PHP Notice:  Undefined index: lesion_region_1 in /home/danoesteticadmin/public_html/painel/new_report_save.php on line 55
[19-May-2017 18:37:32 UTC] PHP Notice:  Undefined index: lesion_region_2 in /home/danoesteticadmin/public_html/painel/new_report_save.php on line 55
[19-May-2017 18:37:32 UTC] PHP Notice:  Undefined index: lesion_region_3 in /home/danoesteticadmin/public_html/painel/new_report_save.php on line 55
[19-May-2017 18:37:32 UTC] PHP Notice:  Undefined index: lesion_region_4 in /home/danoesteticadmin/public_html/painel/new_report_save.php on line 55
[19-May-2017 18:37:32 UTC] PHP Notice:  Undefined index: lesion_region_5 in /home/danoesteticadmin/public_html/painel/new_report_save.php on line 55
[19-May-2017 18:37:32 UTC] PHP Notice:  Undefined index: lesion_region_6 in /home/danoesteticadmin/public_html/painel/new_report_save.php on line 55
[19-May-2017 18:37:32 UTC] PHP Notice:  Undefined index: lesion_region_7 in /home/danoesteticadmin/public_html/painel/new_report_save.php on line 55
[truncated: 179,604 more chars]
