# Supplementary material for: Development of a computer-aided design software for the quantitative evaluation of aesthetic damage
Source: PLoS One. 2019 Dec 18;14(12):e0226322. doi: 10.1371/journal.pone.0226322 (PMC6919621; doi:10.1371/journal.pone.0226322)
Supplement: S1 Code site — 1. (ZIP) [file pone.0226322.s001.zip › [EESC_jr][Projeto]Relatorio_07_21/painel/font/courier.php]

<?php
$type = 'Core';
$name = 'Courier';
$up = -100;
$ut = 50;
for($i=0;$i<=255;$i++)
	$cw[chr($i)] = 600;
$enc = 'cp1252';
$uv = array(0=>array(0,128),128=>8364,130=>8218,131=>402,132=>8222,133=>8230,134=>array(8224,2),136=>710,137=>8240,138=>352,139=>8249,140=>338,142=>381,145=>array(8216,2),147=>array(8220,2),149=>8226,150=>array(8211,2),152=>732,153=>8482,154=>353,155=>8250,156=>339,158=>382,159=>376,160=>array(160,96));
?>
