# Supplementary material for: Development of a computer-aided design software for the quantitative evaluation of aesthetic damage
Source: PLoS One. 2019 Dec 18;14(12):e0226322. doi: 10.1371/journal.pone.0226322 (PMC6919621; doi:10.1371/journal.pone.0226322)
Supplement: S1 Code site — 1. (ZIP) [file pone.0226322.s001.zip › [EESC_jr][Projeto]Relatorio_07_21/painel/font/helveticabi.php]

<?php
$type = 'Core';
$name = 'Helvetica-BoldOblique';
$up = -100;
$ut = 50;
$cw = array(
	chr(0)=>278,chr(1)=>278,chr(2)=>278,chr(3)=>278,chr(4)=>278,chr(5)=>278,chr(6)=>278,chr(7)=>278,chr(8)=>278,chr(9)=>278,chr(10)=>278,chr(11)=>278,chr(12)=>278,chr(13)=>278,chr(14)=>278,chr(15)=>278,chr(16)=>278,chr(17)=>278,chr(18)=>278,chr(19)=>278,chr(20)=>278,chr(21)=>278,
	chr(22)=>278,chr(23)=>278,chr(24)=>278,chr(25)=>278,chr(26)=>278,chr(27)=>278,chr(28)=>278,chr(29)=>278,chr(30)=>278,chr(31)=>278,' '=>278,'!'=>333,'"'=>474,'#'=>556,'$'=>556,'%'=>889,'&'=>722,'\''=>238,'('=>333,')'=>333,'*'=>389,'+'=>584,
	','=>278,'-'=>333,'.'=>278,'/'=>278,'0'=>556,'1'=>556,'2'=>556,'3'=>556,'4'=>556,'5'=>556,'6'=>556,'7'=>556,'8'=>556,'9'=>556,':'=>333,';'=>333,'<'=>584,'='=>584,'>'=>584,'?'=>611,'@'=>975,'A'=>722,
	'B'=>722,'C'=>722,'D'=>722,'E'=>667,'F'=>611,'G'=>778,'H'=>722,'I'=>278,'J'=>556,'K'=>722,'L'=>611,'M'=>833,'N'=>722,'O'=>778,'P'=>667,'Q'=>778,'R'=>722,'S'=>667,'T'=>611,'U'=>722,'V'=>667,'W'=>944,
	'X'=>667,'Y'=>667,'Z'=>611,'['=>333,'\\'=>278,']'=>333,'^'=>584,'_'=>556,'`'=>333,'a'=>556,'b'=>611,'c'=>556,'d'=>611,'e'=>556,'f'=>333,'g'=>611,'h'=>611,'i'=>278,'j'=>278,'k'=>556,'l'=>278,'m'=>889,
	'n'=>611,'o'=>611,'p'=>611,'q'=>611,'r'=>389,'s'=>556,'t'=>333,'u'=>611,'v'=>556,'w'=>778,'x'=>556,'y'=>556,'z'=>500,'{'=>389,'|'=>280,'}'=>389,'~'=>584,chr(127)=>350,chr(128)=>556,chr(129)=>350,chr(130)=>278,chr(131)=>556,
	chr(132)=>500,chr(133)=>1000,chr(134)=>556,chr(135)=>556,chr(136)=>333,chr(137)=>1000,chr(138)=>667,chr(139)=>333,chr(140)=>1000,chr(141)=>350,chr(142)=>611,chr(143)=>350,chr(144)=>350,chr(145)=>278,chr(146)=>278,chr(147)=>500,chr(148)=>500,chr(149)=>350,chr(150)=>556,chr(151)=>1000,chr(152)=>333,chr(153)=>1000,
	chr(154)=>556,chr(155)=>333,chr(156)=>944,chr(157)=>350,chr(158)=>500,chr(159)=>667,chr(160)=>278,chr(161)=>333,chr(162)=>556,chr(163)=>556,chr(164)=>556,chr(165)=>556,chr(166)=>280,chr(167)=>556,chr(168)=>333,chr(169)=>737,chr(170)=>370,chr(171)=>556,chr(172)=>584,chr(173)=>333,chr(174)=>737,chr(175)=>333,
	chr(176)=>400,chr(177)=>584,chr(178)=>333,chr(179)=>333,chr(180)=>333,chr(181)=>611,chr(182)=>556,chr(183)=>278,chr(184)=>333,chr(185)=>333,chr(186)=>365,chr(187)=>556,chr(188)=>834,chr(189)=>834,chr(190)=>834,chr(191)=>611,chr(192)=>722,chr(193)=>722,chr(194)=>722,chr(195)=>722,chr(196)=>722,chr(197)=>722,
	chr(198)=>1000,chr(199)=>722,chr(200)=>667,chr(201)=>667,chr(202)=>667,chr(203)=>667,chr(204)=>278,chr(205)=>278,chr(206)=>278,chr(207)=>278,chr(208)=>722,chr(209)=>722,chr(210)=>778,chr(211)=>778,chr(212)=>778,chr(213)=>778,chr(214)=>778,chr(215)=>584,chr(216)=>778,chr(217)=>722,chr(218)=>722,chr(219)=>722,
	chr(220)=>722,chr(221)=>667,chr(222)=>667,chr(223)=>611,chr(224)=>556,chr(225)=>556,chr(226)=>556,chr(227)=>556,chr(228)=>556,chr(229)=>556,chr(230)=>889,chr(231)=>556,chr(232)=>556,chr(233)=>556,chr(234)=>556,chr(235)=>556,chr(236)=>278,chr(237)=>278,chr(238)=>278,chr(239)=>278,chr(240)=>611,chr(241)=>611,
	chr(242)=>611,chr(243)=>611,chr(244)=>611,chr(245)=>611,chr(246)=>611,chr(247)=>584,chr(248)=>611,chr(249)=>611,chr(250)=>611,chr(251)=>611,chr(252)=>611,chr(253)=>556,chr(254)=>611,chr(255)=>556);
$enc = 'cp1252';
$uv = array(0=>array(0,128),128=>8364,130=>8218,131=>402,132=>8222,133=>8230,134=>array(8224,2),136=>710,137=>8240,138=>352,139=>8249,140=>338,142=>381,145=>array(8216,2),147=>array(8220,2),149=>8226,150=>array(8211,2),152=>732,153=>8482,154=>353,155=>8250,156=>339,158=>382,159=>376,160=>array(160,96));
?>
