# Supplementary material for: Development of a computer-aided design software for the quantitative evaluation of aesthetic damage
Source: PLoS One. 2019 Dec 18;14(12):e0226322. doi: 10.1371/journal.pone.0226322 (PMC6919621; doi:10.1371/journal.pone.0226322)
Supplement: S1 Code site — 1. (ZIP) [file pone.0226322.s001.zip › [EESC_jr][Projeto]Relatorio_07_21/painel/font/symbol.php]

<?php
$type = 'Core';
$name = 'Symbol';
$up = -100;
$ut = 50;
$cw = array(
	chr(0)=>250,chr(1)=>250,chr(2)=>250,chr(3)=>250,chr(4)=>250,chr(5)=>250,chr(6)=>250,chr(7)=>250,chr(8)=>250,chr(9)=>250,chr(10)=>250,chr(11)=>250,chr(12)=>250,chr(13)=>250,chr(14)=>250,chr(15)=>250,chr(16)=>250,chr(17)=>250,chr(18)=>250,chr(19)=>250,chr(20)=>250,chr(21)=>250,
	chr(22)=>250,chr(23)=>250,chr(24)=>250,chr(25)=>250,chr(26)=>250,chr(27)=>250,chr(28)=>250,chr(29)=>250,chr(30)=>250,chr(31)=>250,' '=>250,'!'=>333,'"'=>713,'#'=>500,'$'=>549,'%'=>833,'&'=>778,'\''=>439,'('=>333,')'=>333,'*'=>500,'+'=>549,
	','=>250,'-'=>549,'.'=>250,'/'=>278,'0'=>500,'1'=>500,'2'=>500,'3'=>500,'4'=>500,'5'=>500,'6'=>500,'7'=>500,'8'=>500,'9'=>500,':'=>278,';'=>278,'<'=>549,'='=>549,'>'=>549,'?'=>444,'@'=>549,'A'=>722,
	'B'=>667,'C'=>722,'D'=>612,'E'=>611,'F'=>763,'G'=>603,'H'=>722,'I'=>333,'J'=>631,'K'=>722,'L'=>686,'M'=>889,'N'=>722,'O'=>722,'P'=>768,'Q'=>741,'R'=>556,'S'=>592,'T'=>611,'U'=>690,'V'=>439,'W'=>768,
	'X'=>645,'Y'=>795,'Z'=>611,'['=>333,'\\'=>863,']'=>333,'^'=>658,'_'=>500,'`'=>500,'a'=>631,'b'=>549,'c'=>549,'d'=>494,'e'=>439,'f'=>521,'g'=>411,'h'=>603,'i'=>329,'j'=>603,'k'=>549,'l'=>549,'m'=>576,
	'n'=>521,'o'=>549,'p'=>549,'q'=>521,'r'=>549,'s'=>603,'t'=>439,'u'=>576,'v'=>713,'w'=>686,'x'=>493,'y'=>686,'z'=>494,'{'=>480,'|'=>200,'}'=>480,'~'=>549,chr(127)=>0,chr(128)=>0,chr(129)=>0,chr(130)=>0,chr(131)=>0,
	chr(132)=>0,chr(133)=>0,chr(134)=>0,chr(135)=>0,chr(136)=>0,chr(137)=>0,chr(138)=>0,chr(139)=>0,chr(140)=>0,chr(141)=>0,chr(142)=>0,chr(143)=>0,chr(144)=>0,chr(145)=>0,chr(146)=>0,chr(147)=>0,chr(148)=>0,chr(149)=>0,chr(150)=>0,chr(151)=>0,chr(152)=>0,chr(153)=>0,
	chr(154)=>0,chr(155)=>0,chr(156)=>0,chr(157)=>0,chr(158)=>0,chr(159)=>0,chr(160)=>750,chr(161)=>620,chr(162)=>247,chr(163)=>549,chr(164)=>167,chr(165)=>713,chr(166)=>500,chr(167)=>753,chr(168)=>753,chr(169)=>753,chr(170)=>753,chr(171)=>1042,chr(172)=>987,chr(173)=>603,chr(174)=>987,chr(175)=>603,
	chr(176)=>400,chr(177)=>549,chr(178)=>411,chr(179)=>549,chr(180)=>549,chr(181)=>713,chr(182)=>494,chr(183)=>460,chr(184)=>549,chr(185)=>549,chr(186)=>549,chr(187)=>549,chr(188)=>1000,chr(189)=>603,chr(190)=>1000,chr(191)=>658,chr(192)=>823,chr(193)=>686,chr(194)=>795,chr(195)=>987,chr(196)=>768,chr(197)=>768,
	chr(198)=>823,chr(199)=>768,chr(200)=>768,chr(201)=>713,chr(202)=>713,chr(203)=>713,chr(204)=>713,chr(205)=>713,chr(206)=>713,chr(207)=>713,chr(208)=>768,chr(209)=>713,chr(210)=>790,chr(211)=>790,chr(212)=>890,chr(213)=>823,chr(214)=>549,chr(215)=>250,chr(216)=>713,chr(217)=>603,chr(218)=>603,chr(219)=>1042,
	chr(220)=>987,chr(221)=>603,chr(222)=>987,chr(223)=>603,chr(224)=>494,chr(225)=>329,chr(226)=>790,chr(227)=>790,chr(228)=>786,chr(229)=>713,chr(230)=>384,chr(231)=>384,chr(232)=>384,chr(233)=>384,chr(234)=>384,chr(235)=>384,chr(236)=>494,chr(237)=>494,chr(238)=>494,chr(239)=>494,chr(240)=>0,chr(241)=>329,
	chr(242)=>274,chr(243)=>686,chr(244)=>686,chr(245)=>686,chr(246)=>384,chr(247)=>384,chr(248)=>384,chr(249)=>384,chr(250)=>384,chr(251)=>384,chr(252)=>494,chr(253)=>494,chr(254)=>494,chr(255)=>0);
$uv = array(32=>160,33=>33,34=>8704,35=>35,36=>8707,37=>array(37,2),39=>8715,40=>array(40,2),42=>8727,43=>array(43,2),45=>8722,46=>array(46,18),64=>8773,65=>array(913,2),67=>935,68=>array(916,2),70=>934,71=>915,72=>919,73=>921,74=>977,75=>array(922,4),79=>array(927,2),81=>920,82=>929,83=>array(931,3),86=>962,87=>937,88=>926,89=>936,90=>918,91=>91,92=>8756,93=>93,94=>8869,95=>95,96=>63717,97=>array(945,2),99=>967,100=>array(948,2),102=>966,103=>947,104=>951,105=>953,106=>981,107=>array(954,4),111=>array(959,2),113=>952,114=>961,115=>array(963,3),118=>982,119=>969,120=>958,121=>968,122=>950,123=>array(123,3),126=>8764,160=>8364,161=>978,162=>8242,163=>8804,164=>8725,165=>8734,166=>402,167=>9827,168=>9830,169=>9829,170=>9824,171=>8596,172=>array(8592,4),176=>array(176,2),178=>8243,179=>8805,180=>215,181=>8733,182=>8706,183=>8226,184=>247,185=>array(8800,2),187=>8776,188=>8230,189=>array(63718,2),191=>8629,192=>8501,193=>8465,194=>8476,195=>8472,196=>8855,197=>8853,198=>8709,199=>array(8745,2),201=>8835,202=>8839,203=>8836,204=>8834,205=>8838,206=>array(8712,2),208=>8736,209=>8711,210=>63194,211=>63193,212=>63195,213=>8719,214=>8730,215=>8901,216=>172,217=>array(8743,2),219=>8660,220=>array(8656,4),224=>9674,225=>9001,226=>array(63720,3),229=>8721,230=>array(63723,10),241=>9002,242=>8747,243=>8992,244=>63733,245=>8993,246=>array(63734,9));
?>
