# Supplementary material for: Development of a computer-aided design software for the quantitative evaluation of aesthetic damage
Source: PLoS One. 2019 Dec 18;14(12):e0226322. doi: 10.1371/journal.pone.0226322 (PMC6919621; doi:10.1371/journal.pone.0226322)
Supplement: S1 Code site — 1. (ZIP) [file pone.0226322.s001.zip › [EESC_jr][Projeto]Relatorio_07_21/painel/font/timesbi.php]

<?php
$type = 'Core';
$name = 'Times-BoldItalic';
$up = -100;
$ut = 50;
$cw = array(
	chr(0)=>250,chr(1)=>250,chr(2)=>250,chr(3)=>250,chr(4)=>250,chr(5)=>250,chr(6)=>250,chr(7)=>250,chr(8)=>250,chr(9)=>250,chr(10)=>250,chr(11)=>250,chr(12)=>250,chr(13)=>250,chr(14)=>250,chr(15)=>250,chr(16)=>250,chr(17)=>250,chr(18)=>250,chr(19)=>250,chr(20)=>250,chr(21)=>250,
	chr(22)=>250,chr(23)=>250,chr(24)=>250,chr(25)=>250,chr(26)=>250,chr(27)=>250,chr(28)=>250,chr(29)=>250,chr(30)=>250,chr(31)=>250,' '=>250,'!'=>389,'"'=>555,'#'=>500,'$'=>500,'%'=>833,'&'=>778,'\''=>278,'('=>333,')'=>333,'*'=>500,'+'=>570,
	','=>250,'-'=>333,'.'=>250,'/'=>278,'0'=>500,'1'=>500,'2'=>500,'3'=>500,'4'=>500,'5'=>500,'6'=>500,'7'=>500,'8'=>500,'9'=>500,':'=>333,';'=>333,'<'=>570,'='=>570,'>'=>570,'?'=>500,'@'=>832,'A'=>667,
	'B'=>667,'C'=>667,'D'=>722,'E'=>667,'F'=>667,'G'=>722,'H'=>778,'I'=>389,'J'=>500,'K'=>667,'L'=>611,'M'=>889,'N'=>722,'O'=>722,'P'=>611,'Q'=>722,'R'=>667,'S'=>556,'T'=>611,'U'=>722,'V'=>667,'W'=>889,
	'X'=>667,'Y'=>611,'Z'=>611,'['=>333,'\\'=>278,']'=>333,'^'=>570,'_'=>500,'`'=>333,'a'=>500,'b'=>500,'c'=>444,'d'=>500,'e'=>444,'f'=>333,'g'=>500,'h'=>556,'i'=>278,'j'=>278,'k'=>500,'l'=>278,'m'=>778,
	'n'=>556,'o'=>500,'p'=>500,'q'=>500,'r'=>389,'s'=>389,'t'=>278,'u'=>556,'v'=>444,'w'=>667,'x'=>500,'y'=>444,'z'=>389,'{'=>348,'|'=>220,'}'=>348,'~'=>570,chr(127)=>350,chr(128)=>500,chr(129)=>350,chr(130)=>333,chr(131)=>500,
	chr(132)=>500,chr(133)=>1000,chr(134)=>500,chr(135)=>500,chr(136)=>333,chr(137)=>1000,chr(138)=>556,chr(139)=>333,chr(140)=>944,chr(141)=>350,chr(142)=>611,chr(143)=>350,chr(144)=>350,chr(145)=>333,chr(146)=>333,chr(147)=>500,chr(148)=>500,chr(149)=>350,chr(150)=>500,chr(151)=>1000,chr(152)=>333,chr(153)=>1000,
	chr(154)=>389,chr(155)=>333,chr(156)=>722,chr(157)=>350,chr(158)=>389,chr(159)=>611,chr(160)=>250,chr(161)=>389,chr(162)=>500,chr(163)=>500,chr(164)=>500,chr(165)=>500,chr(166)=>220,chr(167)=>500,chr(168)=>333,chr(169)=>747,chr(170)=>266,chr(171)=>500,chr(172)=>606,chr(173)=>333,chr(174)=>747,chr(175)=>333,
	chr(176)=>400,chr(177)=>570,chr(178)=>300,chr(179)=>300,chr(180)=>333,chr(181)=>576,chr(182)=>500,chr(183)=>250,chr(184)=>333,chr(185)=>300,chr(186)=>300,chr(187)=>500,chr(188)=>750,chr(189)=>750,chr(190)=>750,chr(191)=>500,chr(192)=>667,chr(193)=>667,chr(194)=>667,chr(195)=>667,chr(196)=>667,chr(197)=>667,
	chr(198)=>944,chr(199)=>667,chr(200)=>667,chr(201)=>667,chr(202)=>667,chr(203)=>667,chr(204)=>389,chr(205)=>389,chr(206)=>389,chr(207)=>389,chr(208)=>722,chr(209)=>722,chr(210)=>722,chr(211)=>722,chr(212)=>722,chr(213)=>722,chr(214)=>722,chr(215)=>570,chr(216)=>722,chr(217)=>722,chr(218)=>722,chr(219)=>722,
	chr(220)=>722,chr(221)=>611,chr(222)=>611,chr(223)=>500,chr(224)=>500,chr(225)=>500,chr(226)=>500,chr(227)=>500,chr(228)=>500,chr(229)=>500,chr(230)=>722,chr(231)=>444,chr(232)=>444,chr(233)=>444,chr(234)=>444,chr(235)=>444,chr(236)=>278,chr(237)=>278,chr(238)=>278,chr(239)=>278,chr(240)=>500,chr(241)=>556,
	chr(242)=>500,chr(243)=>500,chr(244)=>500,chr(245)=>500,chr(246)=>500,chr(247)=>570,chr(248)=>500,chr(249)=>556,chr(250)=>556,chr(251)=>556,chr(252)=>556,chr(253)=>444,chr(254)=>500,chr(255)=>444);
$enc = 'cp1252';
$uv = array(0=>array(0,128),128=>8364,130=>8218,131=>402,132=>8222,133=>8230,134=>array(8224,2),136=>710,137=>8240,138=>352,139=>8249,140=>338,142=>381,145=>array(8216,2),147=>array(8220,2),149=>8226,150=>array(8211,2),152=>732,153=>8482,154=>353,155=>8250,156=>339,158=>382,159=>376,160=>array(160,96));
?>
