# Supplementary material for: Development of a computer-aided design software for the quantitative evaluation of aesthetic damage
Source: PLoS One. 2019 Dec 18;14(12):e0226322. doi: 10.1371/journal.pone.0226322 (PMC6919621; doi:10.1371/journal.pone.0226322)
Supplement: S1 Code site — 1. (ZIP) [file pone.0226322.s001.zip › [EESC_jr][Projeto]Relatorio_07_21/painel/font/zapfdingbats.php]

<?php
$type = 'Core';
$name = 'ZapfDingbats';
$up = -100;
$ut = 50;
$cw = array(
	chr(0)=>0,chr(1)=>0,chr(2)=>0,chr(3)=>0,chr(4)=>0,chr(5)=>0,chr(6)=>0,chr(7)=>0,chr(8)=>0,chr(9)=>0,chr(10)=>0,chr(11)=>0,chr(12)=>0,chr(13)=>0,chr(14)=>0,chr(15)=>0,chr(16)=>0,chr(17)=>0,chr(18)=>0,chr(19)=>0,chr(20)=>0,chr(21)=>0,
	chr(22)=>0,chr(23)=>0,chr(24)=>0,chr(25)=>0,chr(26)=>0,chr(27)=>0,chr(28)=>0,chr(29)=>0,chr(30)=>0,chr(31)=>0,' '=>278,'!'=>974,'"'=>961,'#'=>974,'$'=>980,'%'=>719,'&'=>789,'\''=>790,'('=>791,')'=>690,'*'=>960,'+'=>939,
	','=>549,'-'=>855,'.'=>911,'/'=>933,'0'=>911,'1'=>945,'2'=>974,'3'=>755,'4'=>846,'5'=>762,'6'=>761,'7'=>571,'8'=>677,'9'=>763,':'=>760,';'=>759,'<'=>754,'='=>494,'>'=>552,'?'=>537,'@'=>577,'A'=>692,
	'B'=>786,'C'=>788,'D'=>788,'E'=>790,'F'=>793,'G'=>794,'H'=>816,'I'=>823,'J'=>789,'K'=>841,'L'=>823,'M'=>833,'N'=>816,'O'=>831,'P'=>923,'Q'=>744,'R'=>723,'S'=>749,'T'=>790,'U'=>792,'V'=>695,'W'=>776,
	'X'=>768,'Y'=>792,'Z'=>759,'['=>707,'\\'=>708,']'=>682,'^'=>701,'_'=>826,'`'=>815,'a'=>789,'b'=>789,'c'=>707,'d'=>687,'e'=>696,'f'=>689,'g'=>786,'h'=>787,'i'=>713,'j'=>791,'k'=>785,'l'=>791,'m'=>873,
	'n'=>761,'o'=>762,'p'=>762,'q'=>759,'r'=>759,'s'=>892,'t'=>892,'u'=>788,'v'=>784,'w'=>438,'x'=>138,'y'=>277,'z'=>415,'{'=>392,'|'=>392,'}'=>668,'~'=>668,chr(127)=>0,chr(128)=>390,chr(129)=>390,chr(130)=>317,chr(131)=>317,
	chr(132)=>276,chr(133)=>276,chr(134)=>509,chr(135)=>509,chr(136)=>410,chr(137)=>410,chr(138)=>234,chr(139)=>234,chr(140)=>334,chr(141)=>334,chr(142)=>0,chr(143)=>0,chr(144)=>0,chr(145)=>0,chr(146)=>0,chr(147)=>0,chr(148)=>0,chr(149)=>0,chr(150)=>0,chr(151)=>0,chr(152)=>0,chr(153)=>0,
	chr(154)=>0,chr(155)=>0,chr(156)=>0,chr(157)=>0,chr(158)=>0,chr(159)=>0,chr(160)=>0,chr(161)=>732,chr(162)=>544,chr(163)=>544,chr(164)=>910,chr(165)=>667,chr(166)=>760,chr(167)=>760,chr(168)=>776,chr(169)=>595,chr(170)=>694,chr(171)=>626,chr(172)=>788,chr(173)=>788,chr(174)=>788,chr(175)=>788,
	chr(176)=>788,chr(177)=>788,chr(178)=>788,chr(179)=>788,chr(180)=>788,chr(181)=>788,chr(182)=>788,chr(183)=>788,chr(184)=>788,chr(185)=>788,chr(186)=>788,chr(187)=>788,chr(188)=>788,chr(189)=>788,chr(190)=>788,chr(191)=>788,chr(192)=>788,chr(193)=>788,chr(194)=>788,chr(195)=>788,chr(196)=>788,chr(197)=>788,
	chr(198)=>788,chr(199)=>788,chr(200)=>788,chr(201)=>788,chr(202)=>788,chr(203)=>788,chr(204)=>788,chr(205)=>788,chr(206)=>788,chr(207)=>788,chr(208)=>788,chr(209)=>788,chr(210)=>788,chr(211)=>788,chr(212)=>894,chr(213)=>838,chr(214)=>1016,chr(215)=>458,chr(216)=>748,chr(217)=>924,chr(218)=>748,chr(219)=>918,
	chr(220)=>927,chr(221)=>928,chr(222)=>928,chr(223)=>834,chr(224)=>873,chr(225)=>828,chr(226)=>924,chr(227)=>924,chr(228)=>917,chr(229)=>930,chr(230)=>931,chr(231)=>463,chr(232)=>883,chr(233)=>836,chr(234)=>836,chr(235)=>867,chr(236)=>867,chr(237)=>696,chr(238)=>696,chr(239)=>874,chr(240)=>0,chr(241)=>874,
	chr(242)=>760,chr(243)=>946,chr(244)=>771,chr(245)=>865,chr(246)=>771,chr(247)=>888,chr(248)=>967,chr(249)=>888,chr(250)=>831,chr(251)=>873,chr(252)=>927,chr(253)=>970,chr(254)=>918,chr(255)=>0);
$uv = array(32=>32,33=>array(9985,4),37=>9742,38=>array(9990,4),42=>9755,43=>9758,44=>array(9996,28),72=>9733,73=>array(10025,35),108=>9679,109=>10061,110=>9632,111=>array(10063,4),115=>9650,116=>9660,117=>9670,118=>10070,119=>9687,120=>array(10072,7),128=>array(10088,14),161=>array(10081,7),168=>9827,169=>9830,170=>9829,171=>9824,172=>array(9312,10),182=>array(10102,31),213=>8594,214=>array(8596,2),216=>array(10136,24),241=>array(10161,14));
?>
