# Supplementary material for: Development of a computer-aided design software for the quantitative evaluation of aesthetic damage
Source: PLoS One. 2019 Dec 18;14(12):e0226322. doi: 10.1371/journal.pone.0226322 (PMC6919621; doi:10.1371/journal.pone.0226322)
Supplement: S1 Code site — 1. (ZIP) [file pone.0226322.s001.zip › [EESC_jr][Projeto]Relatorio_07_21/painel/header.php]

  <body class="nav-md">
    <div class="container body">
      <div class="main_container">
        <div class="col-md-3 left_col">
          <div class="left_col scroll-view">
            <div class="navbar nav_title" style="border: 0;">
              <a href="../painel" class="site_title"><span>Relatórios AIPE</span></a>
            </div>

            <div class="clearfix"></div>

            <!-- menu profile quick info 
            <div class="profile">
              <div class="profile_pic">
                <img src="images/img.jpg" alt="..." class="img-circle profile_img">
              </div>
              <div class="profile_info">
                <span>Bem-vindo,</span>
                <h2> **NOME** </h2>
              </div>
            </div>
            /menu profile quick info -->

            <br />

            <!-- sidebar menu -->
            <div id="sidebar-menu" class="main_menu_side hidden-print main_menu">
              <div class="menu_section">
                <h3>Geral</h3>
                <ul class="nav side-menu">
                  <li><a href="index.php"><i class="fa fa-home"></i>Home<span class="fa fa-chevron-right"></span></a>
                  </li>
                  <li><a><i class="fa fa-edit"></i>Relatórios<span class="fa fa-chevron-down"></span></a>
                    <ul class="nav child_menu">
                      <li><a href="new_report.php">Novo Relatório</a></li>
                      <li><a href="manage_report.php">Gerir relatórios</a></li>
                      <!--<li><a href="form_advanced.html">Todos os relatórios</a></li>-->
                    </ul>
                  </li>
                  <li><a href="about.php"><i class="fa fa-desktop"></i> Sobre <span class="fa fa-chevron-right"></span></a>

                  </li>
                </ul>
              </div>

            </div>
            <!-- /sidebar menu -->

            <!-- /menu footer buttons -->
            <div class="sidebar-footer hidden-small">
              <a data-toggle="tooltip" data-placement="top" title="Settings">
                <span class="glyphicon glyphicon-cog" aria-hidden="true"></span>
              </a>
              <a data-toggle="tooltip" data-placement="top" title="FullScreen">
                <span class="glyphicon glyphicon-fullscreen" aria-hidden="true"></span>
              </a>
              <a data-toggle="tooltip" data-placement="top" title="Lock">
                <span class="glyphicon glyphicon-eye-close" aria-hidden="true"></span>
              </a>
              <a data-toggle="tooltip" data-placement="top" title="Logout">
                <span class="glyphicon glyphicon-off" aria-hidden="true"></span>
              </a>
            </div>
            <!-- /menu footer buttons -->
          </div>
        </div>

        <!-- top navigation -->
        <div class="top_nav">
          <div class="nav_menu">
            <nav>
              <div class="nav toggle">
                <a id="menu_toggle"><i class="fa fa-bars"></i></a>
              </div>

              <ul class="nav navbar-nav navbar-right">
                <li class="">
                  <a href="javascript:;" class="user-profile dropdown-toggle" data-toggle="dropdown" aria-expanded="false">
                    Menu rápido
                    <span class=" fa fa-angle-down"></span>
                  </a>
                  <ul class="dropdown-menu dropdown-usermenu pull-right">
                    <li><a href="new_report.php">Novo relatório</a></li>
                    <li>
                      <a href="manage_report.php">
                        <span>Gerir relatórios</span>
                      </a>
                    </li>
                    <li><a href="quit.php"><i class="fa fa-sign-out pull-right"></i>Sair</a></li>
                  </ul>
                </li>
              </ul>
            </nav>
          </div>
        </div>
        <!-- /top navigation -->
