# Supplementary material for: Development of a computer-aided design software for the quantitative evaluation of aesthetic damage
Source: PLoS One. 2019 Dec 18;14(12):e0226322. doi: 10.1371/journal.pone.0226322 (PMC6919621; doi:10.1371/journal.pone.0226322)
Supplement: S1 Code site — 1. (ZIP) [file pone.0226322.s001.zip › [EESC_jr][Projeto]Relatorio_07_21/painel/index.php]

<?php
  include "auth.php";
?>

<!DOCTYPE html>
<html lang="pt-br">
  <head>  
    <meta http-equiv="Content-Type" content="text/html; charset=UTF-8">
    <!-- Meta, title, CSS, favicons, etc. -->
    <meta charset="utf-8">
    <meta http-equiv="X-UA-Compatible" content="IE=edge">
    <meta name="viewport" content="width=device-width, initial-scale=1">

    <title>Relatórios AIPE</title>

    <!-- Bootstrap -->
    <link href="../vendors/bootstrap/dist/css/bootstrap.min.css" rel="stylesheet">
    <!-- Font Awesome -->
    <link href="../vendors/font-awesome/css/font-awesome.min.css" rel="stylesheet">
    <!-- NProgress -->
    <link href="../vendors/nprogress/nprogress.css" rel="stylesheet">
    <!-- iCheck -->
    <link href="../vendors/iCheck/skins/flat/green.css" rel="stylesheet">
    <!-- bootstrap-progressbar -->
    <link href="../vendors/bootstrap-progressbar/css/bootstrap-progressbar-3.3.4.min.css" rel="stylesheet">
    <!-- JQVMap -->
    <link href="../vendors/jqvmap/dist/jqvmap.min.css" rel="stylesheet"/>

    <!-- Custom Theme Style -->
    <link href="../build/css/custom.css" rel="stylesheet">
  </head>
    
  <?php
   include("header.php");
  ?> 
        <!-- page content -->
        <div class="right_col" role="main">

          <div class="row">
            <div class="col-md-12 col-sm-12 col-xs-12">
              <div class="dashboard_graph">

                <div class="row x_title">
                  <div class="col-md-6">
                    <h3>AIPE <small>Sobre este software</small></h3>
                  </div>
                  <div class="col-md-6">
                    
                  </div>
                </div>

                <div class="col-md-12 col-sm-12 col-xs-12"> 
                  <br/>       
                  <p> Este software tem por funcionalidade a geração de relatórios de diagnóstico no Modelo AIPE. </p>
                  <p> Para gerar um relatório siga o passo a passo:</p>
                  <ol>
                    <li>Selecione a opção "Novo relatório" dentro da seção "Relatórios" no menu lateral.</li>
                    <li>Siga o gerador de relatório e preencha os campos de inserção de informação.</li>
                    <li>Procure preencher todos os campos.</li>
                    <li>Seu relatório será gerado no formato PDF ao fim do processo.</li>
                  </ol>
                  <br/>
                  <div class="alert alert-info" role="alert">
                    <strong> Este software está em fase de testes.</strong><br/>
                    Algumas funcionalidades não estão em pleno funcionamento. Em caso de dúvidas, sugestões ou reporte de problemas, por favor, entre em contato conosco! 
                  </div>
                </div>       

                <div class="clearfix"></div>
              </div>
            </div>
          </div>
          <br/>
          <div class="row">
            <div class="col-md-12 col-sm-12 col-xs-12">
              <div class="dashboard_graph">

                <div class="row x_title">
                  <div class="col-md-6">
                    <h3>Outras linguagens <small>Este software está disponible en español</small></h3>
                  </div>
                  <div class="col-md-6">
                    
                  </div>
                </div>

                <div class="col-md-12 col-sm-12 col-xs-12"> 
                  Si lo desea, puede acceder a este sistema en español <a href="/painel_es">aquí.</a>
                </div>
                <div class="clearfix"></div>
              </div>
            </div>
          </div>
          <br/>
          <div class="row">
            <div class="col-md-12 col-sm-12 col-xs-12">
              <div class="dashboard_graph">

                <div class="row x_title">
                  <div class="col-md-6">
                    <h3>Suporte <small>Em caso de problemas</small></h3>
                  </div>
                  <div class="col-md-6">
                    
                  </div>
                </div>

                <div class="col-md-12 col-sm-12 col-xs-12"> 
                  Em caso de problemas ou dificuldades, por favor reporte ao desenvolvedor: <br/>
                  <a href="emailto:rafael.yonezawa@gmail.com">E-mail de contato.</a>
                </div>
                <div class="clearfix"></div>
              </div>
            </div>
          </div>
        </div>

<?php
  require("footer.php");
?>
