# Supplementary material for: Development of a computer-aided design software for the quantitative evaluation of aesthetic damage
Source: PLoS One. 2019 Dec 18;14(12):e0226322. doi: 10.1371/journal.pone.0226322 (PMC6919621; doi:10.1371/journal.pone.0226322)
Supplement: S1 Code site — 1. (ZIP) [file pone.0226322.s001.zip › [EESC_jr][Projeto]Relatorio_07_21/painel/js/datepicker/daterangepicker.js]

!function(t,e){if("function"==typeof define&&define.amd)define(["moment","jquery","exports"],function(a,i,s){t.daterangepicker=e(t,s,a,i)});else if("undefined"!=typeof exports){var a,i=require("moment");try{a=require("jquery")}catch(s){if(a=window.jQuery,!a)throw new Error("jQuery dependency not found")}e(t,exports,i,a)}else t.daterangepicker=e(t,{},t.moment,t.jQuery||t.Zepto||t.ender||t.$)}(this,function(t,e,a,i){var s=function(t,e,a){("object"!=typeof e||null===e)&&(e={});var s="";"string"==typeof e.calender_style&&(s=e.calender_style),this.parentEl="body",this.element=i(t),this.isShowing=!1;var n='<div class="daterangepicker dropdown-menu '+s+'"><div class="calendar first left"></div><div class="calendar second right"></div><div class="ranges"><div class="range_inputs"><div class="daterangepicker_start_input"><label for="daterangepicker_start"></label><input class="input-mini" type="text" name="daterangepicker_start" value="" /></div><div class="daterangepicker_end_input"><label for="daterangepicker_end"></label><input class="input-mini" type="text" name="daterangepicker_end" value="" /></div><button class="applyBtn" disabled="disabled"></button>&nbsp;<button class="cancelBtn"></button></div></div></div>';this.parentEl=i("object"==typeof e&&e.parentEl&&i(e.parentEl).length?e.parentEl:this.parentEl),this.container=i(n).appendTo(this.parentEl),this.setOptions(e,a);var r=this.container;i.each(this.buttonClasses,function(t,e){r.find("button").addClass(e)}),this.container.find(".daterangepicker_start_input label").html(this.locale.fromLabel),this.container.find(".daterangepicker_end_input label").html(this.locale.toLabel),this.applyClass.length&&this.container.find(".applyBtn").addClass(this.applyClass),this.cancelClass.length&&this.container.find(".cancelBtn").addClass(this.cancelClass),this.container.find(".applyBtn").html(this.locale.applyLabel),this.container.find(".cancelBtn").html(this.locale.cancelLabel),this.container.find(".calendar").on("click.daterangepicker",".prev",i.proxy(this.clickPrev,this)).on("click.daterangepicker",".next",i.proxy(this.clickNext,this)).on("click.daterangepicker","td.available",i.proxy(this.clickDate,this)).on("mouseenter.daterangepicker","td.available",i.proxy(this.hoverDate,this)).on("mouseleave.daterangepicker","td.available",i.proxy(this.updateFormInputs,this)).on("change.daterangepicker","select.yearselect",i.proxy(this.updateMonthYear,this)).on("change.daterangepicker","select.monthselect",i.proxy(this.updateMonthYear,this)).on("change.daterangepicker","select.hourselect,select.minuteselect,select.secondselect,select.ampmselect",i.proxy(this.updateTime,this)),this.container.find(".ranges").on("click.daterangepicker","button.applyBtn",i.proxy(this.clickApply,this)).on("click.daterangepicker","button.cancelBtn",i.proxy(this.clickCancel,this)).on("click.daterangepicker",".daterangepicker_start_input,.daterangepicker_end_input",i.proxy(this.showCalendars,this)).on("change.daterangepicker",".daterangepicker_start_input,.daterangepicker_end_input",i.proxy(this.inputsChanged,this)).on("keydown.daterangepicker",".daterangepicker_start_input,.daterangepicker_end_input",i.proxy(this.inputsKeydown,this)).on("click.daterangepicker","li",i.proxy(this.clickRange,this)).on("mouseenter.daterangepicker","li",i.proxy(this.enterRange,this)).on("mouseleave.daterangepicker","li",i.proxy(this.updateFormInputs,this)),this.element.is("input")?this.element.on({"click.daterangepicker":i.proxy(this.show,this),"focus.daterangepicker":i.proxy(this.show,this),"keyup.daterangepicker":i.proxy(this.updateFromControl,this)}):this.element.on("click.daterangepicker",i.proxy(this.toggle,this))};s.prototype={constructor:s,setOptions:function(t,e){if(this.startDate=a().startOf("day"),this.endDate=a().endOf("day"),this.timeZone=a().zone(),this.minDate=!1,this.maxDate=!1,this.dateLimit=!1,this.showDropdowns=!1,this.showWeekNumbers=!1,this.timePicker=!1,this.timePickerSeconds=!1,this.timePickerIncrement=30,this.timePicker12Hour=!0,this.singleDatePicker=!1,this.ranges={},this.opens="right",this.element.hasClass("pull-right")&&(this.opens="left"),this.buttonClasses=["btn","btn-small btn-sm"],this.applyClass="btn-success",this.cancelClass="btn-default",this.format="MM/DD/YYYY",this.separator=" - ",this.locale={applyLabel:"Apply",cancelLabel:"Cancel",fromLabel:"From",toLabel:"To",weekLabel:"W",customRangeLabel:"Custom Range",daysOfWeek:a.weekdaysMin(),monthNames:a.monthsShort(),firstDay:a.localeData()._week.dow},this.cb=function(){},"string"==typeof t.format&&(this.format=t.format),"string"==typeof t.separator&&(this.separator=t.separator),"string"==typeof t.startDate&&(this.startDate=a(t.startDate,this.format)),"string"==typeof t.endDate&&(this.endDate=a(t.endDate,this.format)),"string"==typeof t.minDate&&(this.minDate=a(t.minDate,this.format)),"string"==typeof t.maxDate&&(this.maxDate=a(t.maxDate,this.format)),"object"==typeof t.startDate&&(this.startDate=a(t.startDate)),"object"==typeof t.endDate&&(this.endDate=a(t.endDate)),"object"==typeof t.minDate&&(this.minDate=a(t.minDate)),"object"==typeof t.maxDate&&(this.maxDate=a(t.maxDate)),"string"==typeof t.applyClass&&(this.applyClass=t.applyClass),"string"==typeof t.cancelClass&&(this.cancelClass=t.cancelClass),"object"==typeof t.dateLimit&&(this.dateLimit=t.dateLimit),"object"==typeof t.locale&&("object"==typeof t.locale.daysOfWeek&&(this.locale.daysOfWeek=t.locale.daysOfWeek.slice()),"object"==typeof t.locale.monthNames&&(this.locale.monthNames=t.locale.monthNames.slice()),"number"==typeof t.locale.firstDay&&(this.locale.firstDay=t.locale.firstDay),"string"==typeof t.locale.applyLabel&&(this.locale.applyLabel=t.locale.applyLabel),"string"==typeof t.locale.cancelLabel&&(this.locale.cancelLabel=t.locale.cancelLabel),"string"==typeof t.locale.fromLabel&&(this.locale.fromLabel=t.locale.fromLabel),"string"==typeof t.locale.toLabel&&(this.locale.toLabel=t.locale.toLabel),"string"==typeof t.locale.weekLabel&&(this.locale.weekLabel=t.locale.weekLabel),"string"==typeof t.locale.customRangeLabel&&(this.locale.customRangeLabel=t.locale.customRangeLabel)),"string"==typeof t.opens&&(this.opens=t.opens),"boolean"==typeof t.showWeekNumbers&&(this.showWeekNumbers=t.showWeekNumbers),"string"==typeof t.buttonClasses&&(this.buttonClasses=[t.buttonClasses]),"object"==typeof t.buttonClasses&&(this.buttonClasses=t.buttonClasses),"boolean"==typeof t.showDropdowns&&(this.showDropdowns=t.showDropdowns),"boolean"==typeof t.singleDatePicker&&(this.singleDatePicker=t.singleDatePicker,this.singleDatePicker&&(this.endDate=this.startDate.clone())),"boolean"==typeof t.timePicker&&(this.timePicker=t.timePicker),"boolean"==typeof t.timePickerSeconds&&(this.timePickerSeconds=t.timePickerSeconds),"number"==typeof t.timePickerIncrement&&(this.timePickerIncrement=t.timePickerIncrement),"boolean"==typeof t.timePicker12Hour&&(this.timePicker12Hour=t.timePicker12Hour),0!=this.locale.firstDay)for(var s=this.locale.firstDay;s>0;)this.locale.daysOfWeek.push(this.locale.daysOfWeek.shift()),s--;var n,r,o;if("undefined"==typeof t.startDate&&"undefined"==typeof t.endDate&&i(this.element).is("input[type=text]")){var h=i(this.element).val(),l=h.split(this.separator);n=r=null,2==l.length?(n=a(l[0],this.format),r=a(l[1],this.format)):this.singleDatePicker&&""!==h&&(n=a(h,this.format),r=a(h,this.format)),null!==n&&null!==r&&(this.startDate=n,this.endDate=r)}if("string"==typeof t.timeZone||"number"==typeof t.timeZone?(this.timeZone=t.timeZone,this.startDate.zone(this.timeZone),this.endDate.zone(this.timeZone)):this.timeZone=a(this.startDate).zone(),"object"==typeof t.ranges){for(o in t.ranges)n="string"==typeof t.ranges[o][0]?a(t.ranges[o][0],this.format):a(t.ranges[o][0]),r="string"==typeof t.ranges[o][1]?a(t.ranges[o][1],this.format):a(t.ranges[o][1]),this.minDate&&n.isBefore(this.minDate)&&(n=a(this.minDate)),this.maxDate&&r.isAfter(this.maxDate)&&(r=a(this.maxDate)),this.minDate&&r.isBefore(this.minDate)||this.maxDate&&n.isAfter(this.maxDate)||(this.ranges[o]=[n,r]);var c="<ul>";for(o in this.ranges)c+="<li>"+o+"</li>";c+="<li>"+this.locale.customRangeLabel+"</li>",c+="</ul>",this.container.find(".ranges ul").remove(),this.container.find(".ranges").prepend(c)}if("function"==typeof e&&(this.cb=e),this.timePicker||(this.startDate=this.startDate.startOf("day"),this.endDate=this.endDate.endOf("day")),this.singleDatePicker?(this.opens="right",this.container.addClass("single"),this.container.find(".calendar.right").show(),this.container.find(".calendar.left").hide(),this.timePicker?this.container.find(".ranges .daterangepicker_start_input, .ranges .daterangepicker_end_input").hide():this.container.find(".ranges").hide(),this.container.find(".calendar.right").hasClass("single")||this.container.find(".calendar.right").addClass("single")):(this.container.removeClass("single"),this.container.find(".calendar.right").removeClass("single"),this.container.find(".ranges").show()),this.oldStartDate=this.startDate.clone(),this.oldEndDate=this.endDate.clone(),this.oldChosenLabel=this.chosenLabel,this.leftCalendar={month:a([this.startDate.year(),this.startDate.month(),1,this.startDate.hour(),this.startDate.minute(),this.startDate.second()]),calendar:[]},this.rightCalendar={month:a([this.endDate.year(),this.endDate.month(),1,this.endDate.hour(),this.endDate.minute(),this.endDate.second()]),calendar:[]},"right"==this.opens||"center"==this.opens){var d=this.container.find(".calendar.first"),f=this.container.find(".calendar.second");f.hasClass("single")&&(f.removeClass("single"),d.addClass("single")),d.removeClass("left").addClass("right"),f.removeClass("right").addClass("left"),this.singleDatePicker&&(d.show(),f.hide())}"undefined"!=typeof t.ranges||this.singleDatePicker||this.container.addClass("show-calendar"),this.container.addClass("opens"+this.opens),this.updateView(),this.updateCalendars()},setStartDate:function(t){"string"==typeof t&&(this.startDate=a(t,this.format).zone(this.timeZone)),"object"==typeof t&&(this.startDate=a(t)),this.timePicker||(this.startDate=this.startDate.startOf("day")),this.oldStartDate=this.startDate.clone(),this.updateView(),this.updateCalendars(),this.updateInputText()},setEndDate:function(t){"string"==typeof t&&(this.endDate=a(t,this.format).zone(this.timeZone)),"object"==typeof t&&(this.endDate=a(t)),this.timePicker||(this.endDate=this.endDate.endOf("day")),this.oldEndDate=this.endDate.clone(),this.updateView(),this.updateCalendars(),this.updateInputText()},updateView:function(){this.leftCalendar.month.month(this.startDate.month()).year(this.startDate.year()).hour(this.startDate.hour()).minute(this.startDate.minute()),this.rightCalendar.month.month(this.endDate.month()).year(this.endDate.year()).hour(this.endDate.hour()).minute(this.endDate.minute()),this.updateFormInputs()},updateFormInputs:function(){this.container.find("input[name=daterangepicker_start]").val(this.startDate.format(this.format)),this.container.find("input[name=daterangepicker_end]").val(this.endDate.format(this.format)),this.startDate.isSame(this.endDate)||this.startDate.isBefore(this.endDate)?this.container.find("button.applyBtn").removeAttr("disabled"):this.container.find("button.applyBtn").attr("disabled","disabled")},updateFromControl:function(){if(this.element.is("input")&&this.element.val().length){var t=this.element.val().split(this.separator),e=null,i=null;2===t.length&&(e=a(t[0],this.format).zone(this.timeZone),i=a(t[1],this.format).zone(this.timeZone)),(this.singleDatePicker||null===e||null===i)&&(e=a(this.element.val(),this.format).zone(this.timeZone),i=e),i.isBefore(e)||(this.oldStartDate=this.startDate.clone(),this.oldEndDate=this.endDate.clone(),this.startDate=e,this.endDate=i,this.startDate.isSame(this.oldStartDate)&&this.endDate.isSame(this.oldEndDate)||this.notify(),this.updateCalendars())}},notify:function(){this.updateView(),this.cb(this.startDate,this.endDate,this.chosenLabel)},move:function(){var t={top:0,left:0},e=i(window).width();this.parentEl.is("body")||(t={top:this.parentEl.offset().top-this.parentEl.scrollTop(),left:this.parentEl.offset().left-this.parentEl.scrollLeft()},e=this.parentEl[0].clientWidth+this.parentEl.offset().left),"left"==this.opens?(this.container.css({top:this.element.offset().top+this.element.outerHeight()-t.top,right:e-this.element.offset().left-this.element.outerWidth(),left:"auto"}),this.container.offset().left<0&&this.container.css({right:"auto",left:9})):"center"==this.opens?(this.container.css({top:this.element.offset().top+this.element.outerHeight()-t.top,left:this.element.offset().left-t.left+this.element.outerWidth()/2-this.container.outerWidth()/2,right:"auto"}),this.container.offset().left<0&&this.container.css({right:"auto",left:9})):(this.container.css({top:this.element.offset().top+this.element.outerHeight()-t.top,left:this.element.offset().left-t.left,right:"auto"}),this.container.offset().left+this.container.outerWidth()>i(window).width()&&this.container.css({left:"auto",right:0}))},toggle:function(){this.element.hasClass("active")?this.hide():this.show()},show:function(){this.isShowing||(this.element.addClass("active"),this.container.show(),this.move(),this._outsideClickProxy=i.proxy(function(t){this.outsideClick(t)},this),i(document).on("mousedown.daterangepicker",this._outsideClickProxy).on("touchend.daterangepicker",this._outsideClickProxy).on("click.daterangepicker","[data-toggle=dropdown]",this._outsideClickProxy).on("focusin.daterangepicker",this._outsideClickProxy),this.isShowing=!0,this.element.trigger("show.daterangepicker",this))},outsideClick:function(t){var e=i(t.target);"focusin"==t.type||e.closest(this.element).length||e.closest(this.container).length||e.closest(".calendar-date").length||this.hide()},hide:function(){this.isShowing&&(i(document).off(".daterangepicker"),this.element.removeClass("active"),this.container.hide(),this.startDate.isSame(this.oldStartDate)&&this.endDate.isSame(this.oldEndDate)||this.notify(),this.oldStartDate=this.startDate.clone(),this.oldEndDate=this.endDate.clone(),this.isShowing=!1,this.element.trigger("hide.daterangepicker",this))},enterRange:function(t){var e=t.target.innerHTML;if(e==this.locale.customRangeLabel)this.updateView();else{var a=this.ranges[e];this.container.find("input[name=daterangepicker_start]").val(a[0].format(this.format)),this.container.find("input[name=daterangepicker_end]").val(a[1].format(this.format))}},showCalendars:function(){this.container.addClass("show-calendar"),this.move(),this.element.trigger("showCalendar.daterangepicker",this)},hideCalendars:function(){this.container.removeClass("show-calendar"),this.element.trigger("hideCalendar.daterangepicker",this)},inputsChanged:function(t){var e=i(t.target),s=a(e.val(),this.format);if(s.isValid()){var n,r;"daterangepicker_start"===e.attr("name")?(n=s,r=this.endDate):(n=this.startDate,r=s),this.setCustomDates(n,r)}},inputsKeydown:function(t){13===t.keyCode&&(this.inputsChanged(t),this.notify())},updateInputText:function(){this.element.is("input")&&!this.singleDatePicker?this.element.val(this.startDate.format(this.format)+this.separator+this.endDate.format(this.format)):this.element.is("input")&&this.element.val(this.endDate.format(this.format))},clickRange:function(t){var e=t.target.innerHTML;if(this.chosenLabel=e,e==this.locale.customRangeLabel)this.showCalendars();else{var a=this.ranges[e];this.startDate=a[0],this.endDate=a[1],this.timePicker||(this.startDate.startOf("day"),this.endDate.endOf("day")),this.leftCalendar.month.month(this.startDate.month()).year(this.startDate.year()).hour(this.startDate.hour()).minute(this.startDate.minute()),this.rightCalendar.month.month(this.endDate.month()).year(this.endDate.year()).hour(this.endDate.hour()).minute(this.endDate.minute()),this.updateCalendars(),this.updateInputText(),this.hideCalendars(),this.hide(),this.element.trigger("apply.daterangepicker",this)}},clickPrev:function(t){var e=i(t.target).parents(".calendar");e.hasClass("left")?this.leftCalendar.month.subtract(1,"month"):this.rightCalendar.month.subtract(1,"month"),this.updateCalendars()},clickNext:function(t){var e=i(t.target).parents(".calendar");e.hasClass("left")?this.leftCalendar.month.add(1,"month"):this.rightCalendar.month.add(1,"month"),this.updateCalendars()},hoverDate:function(t){var e=i(t.target).attr("data-title"),a=e.substr(1,1),s=e.substr(3,1),n=i(t.target).parents(".calendar");n.hasClass("left")?this.container.find("input[name=daterangepicker_start]").val(this.leftCalendar.calendar[a][s].format(this.format)):this.container.find("input[name=daterangepicker_end]").val(this.rightCalendar.calendar[a][s].format(this.format))},setCustomDates:function(t,e){if(this.chosenLabel=this.locale.customRangeLabel,t.isAfter(e)){var i=this.endDate.diff(this.startDate);e=a(t).add(i,"ms")}this.startDate=t,this.endDate=e,this.updateView(),this.updateCalendars()},clickDate:function(t){var e,s,n=i(t.target).attr("data-title"),r=n.substr(1,1),o=n.substr(3,1),h=i(t.target).parents(".calendar");if(h.hasClass("left")){if(e=this.leftCalendar.calendar[r][o],s=this.endDate,"object"==typeof this.dateLimit){var l=a(e).add(this.dateLimit).startOf("day");s.isAfter(l)&&(s=l)}}else if(e=this.startDate,s=this.rightCalendar.calendar[r][o],"object"==typeof this.dateLimit){var c=a(s).subtract(this.dateLimit).startOf("day");e.isBefore(c)&&(e=c)}this.singleDatePicker&&h.hasClass("left")?s=e.clone():this.singleDatePicker&&h.hasClass("right")&&(e=s.clone()),h.find("td").removeClass("active"),i(t.target).addClass("active"),this.setCustomDates(e,s),this.timePicker||s.endOf("day"),this.singleDatePicker&&!this.timePicker&&this.clickApply()},clickApply:function(){this.updateInputText(),this.hide(),this.element.trigger("apply.daterangepicker",this)},clickCancel:function(){this.startDate=this.oldStartDate,this.endDate=this.oldEndDate,this.chosenLabel=this.oldChosenLabel,this.updateView(),this.updateCalendars(),this.hide(),this.element.trigger("cancel.daterangepicker",this)},updateMonthYear:function(t){var e=i(t.target).closest(".calendar").hasClass("left"),a=e?"left":"right",s=this.container.find(".calendar."+a),n=parseInt(s.find(".monthselect").val(),10),r=s.find(".yearselect").val();this[a+"Calendar"].month.month(n).year(r),this.updateCalendars()},updateTime:function(t){var e=i(t.target).closest(".calendar"),a=e.hasClass("left"),s=parseInt(e.find(".hourselect").val(),10),n=parseInt(e.find(".minuteselect").val(),10),r=0;if(this.timePickerSeconds&&(r=parseInt(e.find(".secondselect").val(),10)),this.timePicker12Hour){var o=e.find(".ampmselect").val();"PM"===o&&12>s&&(s+=12),"AM"===o&&12===s&&(s=0)}if(a){var h=this.startDate.clone();h.hour(s),h.minute(n),h.second(r),this.startDate=h,this.leftCalendar.month.hour(s).minute(n).second(r),this.singleDatePicker&&(this.endDate=h.clone())}else{var l=this.endDate.clone();l.hour(s),l.minute(n),l.second(r),this.endDate=l,this.singleDatePicker&&(this.startDate=l.clone()),this.rightCalendar.month.hour(s).minute(n).second(r)}this.updateView(),this.updateCalendars()},updateCalendars:function(){this.leftCalendar.calendar=this.buildCalendar(this.leftCalendar.month.month(),this.leftCalendar.month.year(),this.leftCalendar.month.hour(),this.leftCalendar.month.minute(),this.leftCalendar.month.second(),"left"),this.rightCalendar.calendar=this.buildCalendar(this.rightCalendar.month.month(),this.rightCalendar.month.year(),this.rightCalendar.month.hour(),this.rightCalendar.month.minute(),this.rightCalendar.month.second(),"right"),this.container.find(".calendar.left").empty().html(this.renderCalendar(this.leftCalendar.calendar,this.startDate,this.minDate,this.maxDate,"left")),this.container.find(".calendar.right").empty().html(this.renderCalendar(this.rightCalendar.calendar,this.endDate,this.singleDatePicker?this.minDate:this.startDate,this.maxDate,"right")),this.container.find(".ranges li").removeClass("active");var t=!0,e=0;for(var a in this.ranges)this.timePicker?this.startDate.isSame(this.ranges[a][0])&&this.endDate.isSame(this.ranges[a][1])&&(t=!1,this.chosenLabel=this.container.find(".ranges li:eq("+e+")").addClass("active").html()):this.startDate.format("YYYY-MM-DD")==this.ranges[a][0].format("YYYY-MM-DD")&&this.endDate.format("YYYY-MM-DD")==this.ranges[a][1].format("YYYY-MM-DD")&&(t=!1,this.chosenLabel=this.container.find(".ranges li:eq("+e+")").addClass("active").html()),e++;t&&(this.chosenLabel=this.container.find(".ranges li:last").addClass("active").html(),this.showCalendars())},buildCalendar:function(t,e,i,s,n,r){var o,h=a([e,t]).daysInMonth(),l=a([e,t,1]),c=a([e,t,h]),d=a(l).subtract(1,"month").month(),f=a(l).subtract(1,"month").year(),m=a([f,d]).daysInMonth(),p=l.day(),u=[];for(u.firstDay=l,u.lastDay=c,o=0;6>o;o++)u[o]=[];var D=m-p+this.locale.firstDay+1;D>m&&(D-=7),p==this.locale.firstDay&&(D=m-6);var g,y,k=a([f,d,D,12,s,n]).zone(this.timeZone);for(o=0,g=0,y=0;42>o;o++,g++,k=a(k).add(24,"hour"))o>0&&g%7===0&&(g=0,y++),u[y][g]=k.clone().hour(i),k.hour(12),this.minDate&&u[y][g].format("YYYY-MM-DD")==this.minDate.format("YYYY-MM-DD")&&u[y][g].isBefore(this.minDate)&&"left"==r&&(u[y][g]=this.minDate.clone()),this.maxDate&&u[y][g].format("YYYY-MM-DD")==this.maxDate.format("YYYY-MM-DD")&&u[y][g].isAfter(this.maxDate)&&"right"==r&&(u[y][g]=this.maxDate.clone());return u},renderDropdowns:function(t,e,a){for(var i=t.month(),s=t.year(),n=a&&a.year()||s+5,r=e&&e.year()||s-50,o='<select class="monthselect">',h=s==r,l=s==n,c=0;12>c;c++)(!h||c>=e.month())&&(!l||c<=a.month())&&(o+="<option value='"+c+"'"+(c===i?" selected='selected'":"")+">"+this.locale.monthNames[c]+"</option>");o+="</select>";for(var d='<select class="yearselect">',f=r;n>=f;f++)d+='<option value="'+f+'"'+(f===s?' selected="selected"':"")+">"+f+"</option>";return d+="</select>",o+d},renderCalendar:function(t,e,a,s,n){var r='<div class="calendar-date">';r+='<table class="table-condensed">',r+="<thead>",r+="<tr>",this.showWeekNumbers&&(r+="<th></th>"),r+=!a||a.isBefore(t.firstDay)?'<th class="prev available"><i class="fa fa-arrow-left icon icon-arrow-left glyphicon glyphicon-arrow-left"></i></th>':"<th></th>";var o=this.locale.monthNames[t[1][1].month()]+t[1][1].format(" YYYY");this.showDropdowns&&(o=this.renderDropdowns(t[1][1],a,s)),r+='<th colspan="5" class="month">'+o+"</th>",r+=!s||s.isAfter(t.lastDay)?'<th class="next available"><i class="fa fa-arrow-right icon icon-arrow-right glyphicon glyphicon-arrow-right"></i></th>':"<th></th>",r+="</tr>",r+="<tr>",this.showWeekNumbers&&(r+='<th class="week">'+this.locale.weekLabel+"</th>"),i.each(this.locale.daysOfWeek,function(t,e){r+="<th>"+e+"</th>"}),r+="</tr>",r+="</thead>",r+="<tbody>";for(var h=0;6>h;h++){r+="<tr>",this.showWeekNumbers&&(r+='<td class="week">'+t[h][0].week()+"</td>");for(var l=0;7>l;l++){var c="available ";c+=t[h][l].month()==t[1][1].month()?"":"off",a&&t[h][l].isBefore(a,"day")||s&&t[h][l].isAfter(s,"day")?c=" off disabled ":t[h][l].format("YYYY-MM-DD")==e.format("YYYY-MM-DD")?(c+=" active ",t[h][l].format("YYYY-MM-DD")==this.startDate.format("YYYY-MM-DD")&&(c+=" start-date "),t[h][l].format("YYYY-MM-DD")==this.endDate.format("YYYY-MM-DD")&&(c+=" end-date ")):t[h][l]>=this.startDate&&t[h][l]<=this.endDate&&(c+=" in-range ",t[h][l].isSame(this.startDate)&&(c+=" start-date "),t[h][l].isSame(this.endDate)&&(c+=" end-date "));var d="r"+h+"c"+l;r+='<td class="'+c.replace(/\s+/g," ").replace(/^\s?(.*?)\s?$/,"$1")+'" data-title="'+d+'">'+t[h][l].date()+"</td>"}r+="</tr>"}r+="</tbody>",r+="</table>",r+="</div>";var f;if(this.timePicker){r+='<div class="calendar-time">',r+='<select class="hourselect">';var m=0,p=23;a&&("left"==n||this.singleDatePicker)&&e.format("YYYY-MM-DD")==a.format("YYYY-MM-DD")&&(m=a.hour(),e.hour()<m&&e.hour(m),this.timePicker12Hour&&m>=12&&e.hour()>=12&&(m-=12),this.timePicker12Hour&&12==m&&(m=1)),s&&("right"==n||this.singleDatePicker)&&e.format("YYYY-MM-DD")==s.format("YYYY-MM-DD")&&(p=s.hour(),e.hour()>p&&e.hour(p),this.timePicker12Hour&&p>=12&&e.hour()>=12&&(p-=12));var u=0,D=23,g=e.hour();for(this.timePicker12Hour&&(u=1,D=12,g>=12&&(g-=12),0===g&&(g=12)),f=u;D>=f;f++)r+=f==g?'<option value="'+f+'" selected="selected">'+f+"</option>":m>f||f>p?'<option value="'+f+'" disabled="disabled" class="disabled">'+f+"</option>":'<option value="'+f+'">'+f+"</option>";r+="</select> : ",r+='<select class="minuteselect">';var y=0,k=59;for(a&&("left"==n||this.singleDatePicker)&&e.format("YYYY-MM-DD h A")==a.format("YYYY-MM-DD h A")&&(y=a.minute(),e.minute()<y&&e.minute(y)),s&&("right"==n||this.singleDatePicker)&&e.format("YYYY-MM-DD h A")==s.format("YYYY-MM-DD h A")&&(k=s.minute(),e.minute()>k&&e.minute(k)),f=0;60>f;f+=this.timePickerIncrement){var b=f;10>b&&(b="0"+b),r+=f==e.minute()?'<option value="'+f+'" selected="selected">'+b+"</option>":y>f||f>k?'<option value="'+f+'" disabled="disabled" class="disabled">'+b+"</option>":'<option value="'+f+'">'+b+"</option>"}if(r+="</select> ",this.timePickerSeconds){for(r+=': <select class="secondselect">',f=0;60>f;f+=this.timePickerIncrement){var b=f;10>b&&(b="0"+b),r+=f==e.second()?'<option value="'+f+'" selected="selected">'+b+"</option>":'<option value="'+f+'">'+b+"</option>"}r+="</select>"}if(this.timePicker12Hour){r+='<select class="ampmselect">';var v="",C="";a&&("left"==n||this.singleDatePicker)&&e.format("YYYY-MM-DD")==a.format("YYYY-MM-DD")&&a.hour()>=12&&(v=' disabled="disabled" class="disabled"'),s&&("right"==n||this.singleDatePicker)&&e.format("YYYY-MM-DD")==s.format("YYYY-MM-DD")&&s.hour()<12&&(C=' disabled="disabled" class="disabled"'),r+=e.hour()>=12?'<option value="AM"'+v+'>AM</option><option value="PM" selected="selected"'+C+">PM</option>":'<option value="AM" selected="selected"'+v+'>AM</option><option value="PM"'+C+">PM</option>",r+="</select>"}r+="</div>"}return r},remove:function(){this.container.remove(),this.element.off(".daterangepicker"),this.element.removeData("daterangepicker")}},i.fn.daterangepicker=function(t,e){return this.each(function(){var a=i(this);a.data("daterangepicker")&&a.data("daterangepicker").remove(),a.data("daterangepicker",new s(a,t,e))}),this}});
