# Supplementary material for: Development of a computer-aided design software for the quantitative evaluation of aesthetic damage
Source: PLoS One. 2019 Dec 18;14(12):e0226322. doi: 10.1371/journal.pone.0226322 (PMC6919621; doi:10.1371/journal.pone.0226322)
Supplement: S1 Code site — 1. (ZIP) [file pone.0226322.s001.zip › [EESC_jr][Projeto]Relatorio_07_21/painel/makefont/cp1257.map]

!00 U+0000 .notdef
!01 U+0001 .notdef
!02 U+0002 .notdef
!03 U+0003 .notdef
!04 U+0004 .notdef
!05 U+0005 .notdef
!06 U+0006 .notdef
!07 U+0007 .notdef
!08 U+0008 .notdef
!09 U+0009 .notdef
!0A U+000A .notdef
!0B U+000B .notdef
!0C U+000C .notdef
!0D U+000D .notdef
!0E U+000E .notdef
!0F U+000F .notdef
!10 U+0010 .notdef
!11 U+0011 .notdef
!12 U+0012 .notdef
!13 U+0013 .notdef
!14 U+0014 .notdef
!15 U+0015 .notdef
!16 U+0016 .notdef
!17 U+0017 .notdef
!18 U+0018 .notdef
!19 U+0019 .notdef
!1A U+001A .notdef
!1B U+001B .notdef
!1C U+001C .notdef
!1D U+001D .notdef
!1E U+001E .notdef
!1F U+001F .notdef
!20 U+0020 space
!21 U+0021 exclam
!22 U+0022 quotedbl
!23 U+0023 numbersign
!24 U+0024 dollar
!25 U+0025 percent
!26 U+0026 ampersand
!27 U+0027 quotesingle
!28 U+0028 parenleft
!29 U+0029 parenright
!2A U+002A asterisk
!2B U+002B plus
!2C U+002C comma
!2D U+002D hyphen
!2E U+002E period
!2F U+002F slash
!30 U+0030 zero
!31 U+0031 one
!32 U+0032 two
!33 U+0033 three
!34 U+0034 four
!35 U+0035 five
!36 U+0036 six
!37 U+0037 seven
!38 U+0038 eight
!39 U+0039 nine
!3A U+003A colon
!3B U+003B semicolon
!3C U+003C less
!3D U+003D equal
!3E U+003E greater
!3F U+003F question
!40 U+0040 at
!41 U+0041 A
!42 U+0042 B
!43 U+0043 C
!44 U+0044 D
!45 U+0045 E
!46 U+0046 F
!47 U+0047 G
!48 U+0048 H
!49 U+0049 I
!4A U+004A J
!4B U+004B K
!4C U+004C L
!4D U+004D M
!4E U+004E N
!4F U+004F O
!50 U+0050 P
!51 U+0051 Q
!52 U+0052 R
!53 U+0053 S
!54 U+0054 T
!55 U+0055 U
!56 U+0056 V
!57 U+0057 W
!58 U+0058 X
!59 U+0059 Y
!5A U+005A Z
!5B U+005B bracketleft
!5C U+005C backslash
!5D U+005D bracketright
!5E U+005E asciicircum
!5F U+005F underscore
!60 U+0060 grave
!61 U+0061 a
!62 U+0062 b
!63 U+0063 c
!64 U+0064 d
!65 U+0065 e
!66 U+0066 f
!67 U+0067 g
!68 U+0068 h
!69 U+0069 i
!6A U+006A j
!6B U+006B k
!6C U+006C l
!6D U+006D m
!6E U+006E n
!6F U+006F o
!70 U+0070 p
!71 U+0071 q
!72 U+0072 r
!73 U+0073 s
!74 U+0074 t
!75 U+0075 u
!76 U+0076 v
!77 U+0077 w
!78 U+0078 x
!79 U+0079 y
!7A U+007A z
!7B U+007B braceleft
!7C U+007C bar
!7D U+007D braceright
!7E U+007E asciitilde
!7F U+007F .notdef
!80 U+20AC Euro
!82 U+201A quotesinglbase
!84 U+201E quotedblbase
!85 U+2026 ellipsis
!86 U+2020 dagger
!87 U+2021 daggerdbl
!89 U+2030 perthousand
!8B U+2039 guilsinglleft
!8D U+00A8 dieresis
!8E U+02C7 caron
!8F U+00B8 cedilla
!91 U+2018 quoteleft
!92 U+2019 quoteright
!93 U+201C quotedblleft
!94 U+201D quotedblright
!95 U+2022 bullet
!96 U+2013 endash
!97 U+2014 emdash
!99 U+2122 trademark
!9B U+203A guilsinglright
!9D U+00AF macron
!9E U+02DB ogonek
!A0 U+00A0 space
!A2 U+00A2 cent
!A3 U+00A3 sterling
!A4 U+00A4 currency
!A6 U+00A6 brokenbar
!A7 U+00A7 section
!A8 U+00D8 Oslash
!A9 U+00A9 copyright
!AA U+0156 Rcommaaccent
!AB U+00AB guillemotleft
!AC U+00AC logicalnot
!AD U+00AD hyphen
!AE U+00AE registered
!AF U+00C6 AE
!B0 U+00B0 degree
!B1 U+00B1 plusminus
!B2 U+00B2 twosuperior
!B3 U+00B3 threesuperior
!B4 U+00B4 acute
!B5 U+00B5 mu
!B6 U+00B6 paragraph
!B7 U+00B7 periodcentered
!B8 U+00F8 oslash
!B9 U+00B9 onesuperior
!BA U+0157 rcommaaccent
!BB U+00BB guillemotright
!BC U+00BC onequarter
!BD U+00BD onehalf
!BE U+00BE threequarters
!BF U+00E6 ae
!C0 U+0104 Aogonek
!C1 U+012E Iogonek
!C2 U+0100 Amacron
!C3 U+0106 Cacute
!C4 U+00C4 Adieresis
!C5 U+00C5 Aring
!C6 U+0118 Eogonek
!C7 U+0112 Emacron
!C8 U+010C Ccaron
!C9 U+00C9 Eacute
!CA U+0179 Zacute
!CB U+0116 Edotaccent
!CC U+0122 Gcommaaccent
!CD U+0136 Kcommaaccent
!CE U+012A Imacron
!CF U+013B Lcommaaccent
!D0 U+0160 Scaron
!D1 U+0143 Nacute
!D2 U+0145 Ncommaaccent
!D3 U+00D3 Oacute
!D4 U+014C Omacron
!D5 U+00D5 Otilde
!D6 U+00D6 Odieresis
!D7 U+00D7 multiply
!D8 U+0172 Uogonek
!D9 U+0141 Lslash
!DA U+015A Sacute
!DB U+016A Umacron
!DC U+00DC Udieresis
!DD U+017B Zdotaccent
!DE U+017D Zcaron
!DF U+00DF germandbls
!E0 U+0105 aogonek
!E1 U+012F iogonek
!E2 U+0101 amacron
!E3 U+0107 cacute
!E4 U+00E4 adieresis
!E5 U+00E5 aring
!E6 U+0119 eogonek
!E7 U+0113 emacron
!E8 U+010D ccaron
!E9 U+00E9 eacute
!EA U+017A zacute
!EB U+0117 edotaccent
!EC U+0123 gcommaaccent
!ED U+0137 kcommaaccent
!EE U+012B imacron
!EF U+013C lcommaaccent
!F0 U+0161 scaron
!F1 U+0144 nacute
!F2 U+0146 ncommaaccent
!F3 U+00F3 oacute
!F4 U+014D omacron
!F5 U+00F5 otilde
!F6 U+00F6 odieresis
!F7 U+00F7 divide
!F8 U+0173 uogonek
!F9 U+0142 lslash
!FA U+015B sacute
!FB U+016B umacron
!FC U+00FC udieresis
!FD U+017C zdotaccent
!FE U+017E zcaron
!FF U+02D9 dotaccent
