# Supplementary material for: Development of a computer-aided design software for the quantitative evaluation of aesthetic damage
Source: PLoS One. 2019 Dec 18;14(12):e0226322. doi: 10.1371/journal.pone.0226322 (PMC6919621; doi:10.1371/journal.pone.0226322)
Supplement: S1 Code site — 1. (ZIP) [file pone.0226322.s001.zip › [EESC_jr][Projeto]Relatorio_07_21/painel/makefont/cp874.map]

!00 U+0000 .notdef
!01 U+0001 .notdef
!02 U+0002 .notdef
!03 U+0003 .notdef
!04 U+0004 .notdef
!05 U+0005 .notdef
!06 U+0006 .notdef
!07 U+0007 .notdef
!08 U+0008 .notdef
!09 U+0009 .notdef
!0A U+000A .notdef
!0B U+000B .notdef
!0C U+000C .notdef
!0D U+000D .notdef
!0E U+000E .notdef
!0F U+000F .notdef
!10 U+0010 .notdef
!11 U+0011 .notdef
!12 U+0012 .notdef
!13 U+0013 .notdef
!14 U+0014 .notdef
!15 U+0015 .notdef
!16 U+0016 .notdef
!17 U+0017 .notdef
!18 U+0018 .notdef
!19 U+0019 .notdef
!1A U+001A .notdef
!1B U+001B .notdef
!1C U+001C .notdef
!1D U+001D .notdef
!1E U+001E .notdef
!1F U+001F .notdef
!20 U+0020 space
!21 U+0021 exclam
!22 U+0022 quotedbl
!23 U+0023 numbersign
!24 U+0024 dollar
!25 U+0025 percent
!26 U+0026 ampersand
!27 U+0027 quotesingle
!28 U+0028 parenleft
!29 U+0029 parenright
!2A U+002A asterisk
!2B U+002B plus
!2C U+002C comma
!2D U+002D hyphen
!2E U+002E period
!2F U+002F slash
!30 U+0030 zero
!31 U+0031 one
!32 U+0032 two
!33 U+0033 three
!34 U+0034 four
!35 U+0035 five
!36 U+0036 six
!37 U+0037 seven
!38 U+0038 eight
!39 U+0039 nine
!3A U+003A colon
!3B U+003B semicolon
!3C U+003C less
!3D U+003D equal
!3E U+003E greater
!3F U+003F question
!40 U+0040 at
!41 U+0041 A
!42 U+0042 B
!43 U+0043 C
!44 U+0044 D
!45 U+0045 E
!46 U+0046 F
!47 U+0047 G
!48 U+0048 H
!49 U+0049 I
!4A U+004A J
!4B U+004B K
!4C U+004C L
!4D U+004D M
!4E U+004E N
!4F U+004F O
!50 U+0050 P
!51 U+0051 Q
!52 U+0052 R
!53 U+0053 S
!54 U+0054 T
!55 U+0055 U
!56 U+0056 V
!57 U+0057 W
!58 U+0058 X
!59 U+0059 Y
!5A U+005A Z
!5B U+005B bracketleft
!5C U+005C backslash
!5D U+005D bracketright
!5E U+005E asciicircum
!5F U+005F underscore
!60 U+0060 grave
!61 U+0061 a
!62 U+0062 b
!63 U+0063 c
!64 U+0064 d
!65 U+0065 e
!66 U+0066 f
!67 U+0067 g
!68 U+0068 h
!69 U+0069 i
!6A U+006A j
!6B U+006B k
!6C U+006C l
!6D U+006D m
!6E U+006E n
!6F U+006F o
!70 U+0070 p
!71 U+0071 q
!72 U+0072 r
!73 U+0073 s
!74 U+0074 t
!75 U+0075 u
!76 U+0076 v
!77 U+0077 w
!78 U+0078 x
!79 U+0079 y
!7A U+007A z
!7B U+007B braceleft
!7C U+007C bar
!7D U+007D braceright
!7E U+007E asciitilde
!7F U+007F .notdef
!80 U+20AC Euro
!85 U+2026 ellipsis
!91 U+2018 quoteleft
!92 U+2019 quoteright
!93 U+201C quotedblleft
!94 U+201D quotedblright
!95 U+2022 bullet
!96 U+2013 endash
!97 U+2014 emdash
!A0 U+00A0 space
!A1 U+0E01 kokaithai
!A2 U+0E02 khokhaithai
!A3 U+0E03 khokhuatthai
!A4 U+0E04 khokhwaithai
!A5 U+0E05 khokhonthai
!A6 U+0E06 khorakhangthai
!A7 U+0E07 ngonguthai
!A8 U+0E08 chochanthai
!A9 U+0E09 chochingthai
!AA U+0E0A chochangthai
!AB U+0E0B sosothai
!AC U+0E0C chochoethai
!AD U+0E0D yoyingthai
!AE U+0E0E dochadathai
!AF U+0E0F topatakthai
!B0 U+0E10 thothanthai
!B1 U+0E11 thonangmonthothai
!B2 U+0E12 thophuthaothai
!B3 U+0E13 nonenthai
!B4 U+0E14 dodekthai
!B5 U+0E15 totaothai
!B6 U+0E16 thothungthai
!B7 U+0E17 thothahanthai
!B8 U+0E18 thothongthai
!B9 U+0E19 nonuthai
!BA U+0E1A bobaimaithai
!BB U+0E1B poplathai
!BC U+0E1C phophungthai
!BD U+0E1D fofathai
!BE U+0E1E phophanthai
!BF U+0E1F fofanthai
!C0 U+0E20 phosamphaothai
!C1 U+0E21 momathai
!C2 U+0E22 yoyakthai
!C3 U+0E23 roruathai
!C4 U+0E24 ruthai
!C5 U+0E25 lolingthai
!C6 U+0E26 luthai
!C7 U+0E27 wowaenthai
!C8 U+0E28 sosalathai
!C9 U+0E29 sorusithai
!CA U+0E2A sosuathai
!CB U+0E2B hohipthai
!CC U+0E2C lochulathai
!CD U+0E2D oangthai
!CE U+0E2E honokhukthai
!CF U+0E2F paiyannoithai
!D0 U+0E30 saraathai
!D1 U+0E31 maihanakatthai
!D2 U+0E32 saraaathai
!D3 U+0E33 saraamthai
!D4 U+0E34 saraithai
!D5 U+0E35 saraiithai
!D6 U+0E36 sarauethai
!D7 U+0E37 saraueethai
!D8 U+0E38 sarauthai
!D9 U+0E39 sarauuthai
!DA U+0E3A phinthuthai
!DF U+0E3F bahtthai
!E0 U+0E40 saraethai
!E1 U+0E41 saraaethai
!E2 U+0E42 saraothai
!E3 U+0E43 saraaimaimuanthai
!E4 U+0E44 saraaimaimalaithai
!E5 U+0E45 lakkhangyaothai
!E6 U+0E46 maiyamokthai
!E7 U+0E47 maitaikhuthai
!E8 U+0E48 maiekthai
!E9 U+0E49 maithothai
!EA U+0E4A maitrithai
!EB U+0E4B maichattawathai
!EC U+0E4C thanthakhatthai
!ED U+0E4D nikhahitthai
!EE U+0E4E yamakkanthai
!EF U+0E4F fongmanthai
!F0 U+0E50 zerothai
!F1 U+0E51 onethai
!F2 U+0E52 twothai
!F3 U+0E53 threethai
!F4 U+0E54 fourthai
!F5 U+0E55 fivethai
!F6 U+0E56 sixthai
!F7 U+0E57 seventhai
!F8 U+0E58 eightthai
!F9 U+0E59 ninethai
!FA U+0E5A angkhankhuthai
!FB U+0E5B khomutthai
