# Supplementary material for: Development of a computer-aided design software for the quantitative evaluation of aesthetic damage
Source: PLoS One. 2019 Dec 18;14(12):e0226322. doi: 10.1371/journal.pone.0226322 (PMC6919621; doi:10.1371/journal.pone.0226322)
Supplement: S1 Code site — 1. (ZIP) [file pone.0226322.s001.zip › [EESC_jr][Projeto]Relatorio_07_21/painel/makefont/iso-8859-7.map]

!00 U+0000 .notdef
!01 U+0001 .notdef
!02 U+0002 .notdef
!03 U+0003 .notdef
!04 U+0004 .notdef
!05 U+0005 .notdef
!06 U+0006 .notdef
!07 U+0007 .notdef
!08 U+0008 .notdef
!09 U+0009 .notdef
!0A U+000A .notdef
!0B U+000B .notdef
!0C U+000C .notdef
!0D U+000D .notdef
!0E U+000E .notdef
!0F U+000F .notdef
!10 U+0010 .notdef
!11 U+0011 .notdef
!12 U+0012 .notdef
!13 U+0013 .notdef
!14 U+0014 .notdef
!15 U+0015 .notdef
!16 U+0016 .notdef
!17 U+0017 .notdef
!18 U+0018 .notdef
!19 U+0019 .notdef
!1A U+001A .notdef
!1B U+001B .notdef
!1C U+001C .notdef
!1D U+001D .notdef
!1E U+001E .notdef
!1F U+001F .notdef
!20 U+0020 space
!21 U+0021 exclam
!22 U+0022 quotedbl
!23 U+0023 numbersign
!24 U+0024 dollar
!25 U+0025 percent
!26 U+0026 ampersand
!27 U+0027 quotesingle
!28 U+0028 parenleft
!29 U+0029 parenright
!2A U+002A asterisk
!2B U+002B plus
!2C U+002C comma
!2D U+002D hyphen
!2E U+002E period
!2F U+002F slash
!30 U+0030 zero
!31 U+0031 one
!32 U+0032 two
!33 U+0033 three
!34 U+0034 four
!35 U+0035 five
!36 U+0036 six
!37 U+0037 seven
!38 U+0038 eight
!39 U+0039 nine
!3A U+003A colon
!3B U+003B semicolon
!3C U+003C less
!3D U+003D equal
!3E U+003E greater
!3F U+003F question
!40 U+0040 at
!41 U+0041 A
!42 U+0042 B
!43 U+0043 C
!44 U+0044 D
!45 U+0045 E
!46 U+0046 F
!47 U+0047 G
!48 U+0048 H
!49 U+0049 I
!4A U+004A J
!4B U+004B K
!4C U+004C L
!4D U+004D M
!4E U+004E N
!4F U+004F O
!50 U+0050 P
!51 U+0051 Q
!52 U+0052 R
!53 U+0053 S
!54 U+0054 T
!55 U+0055 U
!56 U+0056 V
!57 U+0057 W
!58 U+0058 X
!59 U+0059 Y
!5A U+005A Z
!5B U+005B bracketleft
!5C U+005C backslash
!5D U+005D bracketright
!5E U+005E asciicircum
!5F U+005F underscore
!60 U+0060 grave
!61 U+0061 a
!62 U+0062 b
!63 U+0063 c
!64 U+0064 d
!65 U+0065 e
!66 U+0066 f
!67 U+0067 g
!68 U+0068 h
!69 U+0069 i
!6A U+006A j
!6B U+006B k
!6C U+006C l
!6D U+006D m
!6E U+006E n
!6F U+006F o
!70 U+0070 p
!71 U+0071 q
!72 U+0072 r
!73 U+0073 s
!74 U+0074 t
!75 U+0075 u
!76 U+0076 v
!77 U+0077 w
!78 U+0078 x
!79 U+0079 y
!7A U+007A z
!7B U+007B braceleft
!7C U+007C bar
!7D U+007D braceright
!7E U+007E asciitilde
!7F U+007F .notdef
!80 U+0080 .notdef
!81 U+0081 .notdef
!82 U+0082 .notdef
!83 U+0083 .notdef
!84 U+0084 .notdef
!85 U+0085 .notdef
!86 U+0086 .notdef
!87 U+0087 .notdef
!88 U+0088 .notdef
!89 U+0089 .notdef
!8A U+008A .notdef
!8B U+008B .notdef
!8C U+008C .notdef
!8D U+008D .notdef
!8E U+008E .notdef
!8F U+008F .notdef
!90 U+0090 .notdef
!91 U+0091 .notdef
!92 U+0092 .notdef
!93 U+0093 .notdef
!94 U+0094 .notdef
!95 U+0095 .notdef
!96 U+0096 .notdef
!97 U+0097 .notdef
!98 U+0098 .notdef
!99 U+0099 .notdef
!9A U+009A .notdef
!9B U+009B .notdef
!9C U+009C .notdef
!9D U+009D .notdef
!9E U+009E .notdef
!9F U+009F .notdef
!A0 U+00A0 space
!A1 U+2018 quoteleft
!A2 U+2019 quoteright
!A3 U+00A3 sterling
!A6 U+00A6 brokenbar
!A7 U+00A7 section
!A8 U+00A8 dieresis
!A9 U+00A9 copyright
!AB U+00AB guillemotleft
!AC U+00AC logicalnot
!AD U+00AD hyphen
!AF U+2015 afii00208
!B0 U+00B0 degree
!B1 U+00B1 plusminus
!B2 U+00B2 twosuperior
!B3 U+00B3 threesuperior
!B4 U+0384 tonos
!B5 U+0385 dieresistonos
!B6 U+0386 Alphatonos
!B7 U+00B7 periodcentered
!B8 U+0388 Epsilontonos
!B9 U+0389 Etatonos
!BA U+038A Iotatonos
!BB U+00BB guillemotright
!BC U+038C Omicrontonos
!BD U+00BD onehalf
!BE U+038E Upsilontonos
!BF U+038F Omegatonos
!C0 U+0390 iotadieresistonos
!C1 U+0391 Alpha
!C2 U+0392 Beta
!C3 U+0393 Gamma
!C4 U+0394 Delta
!C5 U+0395 Epsilon
!C6 U+0396 Zeta
!C7 U+0397 Eta
!C8 U+0398 Theta
!C9 U+0399 Iota
!CA U+039A Kappa
!CB U+039B Lambda
!CC U+039C Mu
!CD U+039D Nu
!CE U+039E Xi
!CF U+039F Omicron
!D0 U+03A0 Pi
!D1 U+03A1 Rho
!D3 U+03A3 Sigma
!D4 U+03A4 Tau
!D5 U+03A5 Upsilon
!D6 U+03A6 Phi
!D7 U+03A7 Chi
!D8 U+03A8 Psi
!D9 U+03A9 Omega
!DA U+03AA Iotadieresis
!DB U+03AB Upsilondieresis
!DC U+03AC alphatonos
!DD U+03AD epsilontonos
!DE U+03AE etatonos
!DF U+03AF iotatonos
!E0 U+03B0 upsilondieresistonos
!E1 U+03B1 alpha
!E2 U+03B2 beta
!E3 U+03B3 gamma
!E4 U+03B4 delta
!E5 U+03B5 epsilon
!E6 U+03B6 zeta
!E7 U+03B7 eta
!E8 U+03B8 theta
!E9 U+03B9 iota
!EA U+03BA kappa
!EB U+03BB lambda
!EC U+03BC mu
!ED U+03BD nu
!EE U+03BE xi
!EF U+03BF omicron
!F0 U+03C0 pi
!F1 U+03C1 rho
!F2 U+03C2 sigma1
!F3 U+03C3 sigma
!F4 U+03C4 tau
!F5 U+03C5 upsilon
!F6 U+03C6 phi
!F7 U+03C7 chi
!F8 U+03C8 psi
!F9 U+03C9 omega
!FA U+03CA iotadieresis
!FB U+03CB upsilondieresis
!FC U+03CC omicrontonos
!FD U+03CD upsilontonos
!FE U+03CE omegatonos
