# Supplementary material for: Development of a computer-aided design software for the quantitative evaluation of aesthetic damage
Source: PLoS One. 2019 Dec 18;14(12):e0226322. doi: 10.1371/journal.pone.0226322 (PMC6919621; doi:10.1371/journal.pone.0226322)
Supplement: S1 Code site — 1. (ZIP) [file pone.0226322.s001.zip › [EESC_jr][Projeto]Relatorio_07_21/painel/manage_report.php]

<?php
  include "auth.php";

  $query = "SELECT * FROM report LEFT JOIN user ON report.user_report_id = user.user_id WHERE user.email = '".$_SESSION['usr']."' ORDER BY report.date DESC, report.time DESC";
  $query2 = $conn->query($query);
?>

<!DOCTYPE html>
<html lang="pt-br">
  <head>  
    <meta http-equiv="Content-Type" content="text/html; charset=UTF-8">
    <!-- Meta, title, CSS, favicons, etc. -->
    <meta charset="utf-8">
    <meta http-equiv="X-UA-Compatible" content="IE=edge">
    <meta name="viewport" content="width=device-width, initial-scale=1">

    <title>Relatórios AIPE</title>

    <!-- Bootstrap -->
    <link href="../vendors/bootstrap/dist/css/bootstrap.min.css" rel="stylesheet">
    <!-- Font Awesome -->
    <link href="../vendors/font-awesome/css/font-awesome.min.css" rel="stylesheet">
    <!-- NProgress -->
    <link href="../vendors/nprogress/nprogress.css" rel="stylesheet">
    <!-- iCheck -->
    <link href="../vendors/iCheck/skins/flat/green.css" rel="stylesheet">
    <!-- bootstrap-progressbar -->
    <link href="../vendors/bootstrap-progressbar/css/bootstrap-progressbar-3.3.4.min.css" rel="stylesheet">
    <!-- JQVMap -->
    <link href="../vendors/jqvmap/dist/jqvmap.min.css" rel="stylesheet"/>

    <!-- Custom Theme Style -->
    <link href="../build/css/custom.css" rel="stylesheet">

    <script>
      function delete_conf(id){
        if(window.confirm("Você tem certeza que deseja apagar este relatório?")){
          window.location = "report_delete.php?report_id="+id;
        };
      }
    </script>
  </head>
    
  <?php
    include("header.php");
  ?>
        <!-- page content -->
        <div class="right_col" role="main">

          <div class="row">
            <div class="col-md-12 col-sm-12 col-xs-12">
              <div>

                <div class="row x_title">
                  <div class="col-md-6">
                    <h3>Todos os relatórios <small>Gerir relatórios</small></h3>
                  </div>
                  <div class="col-md-6">
                    
                  </div>
                </div>

                <div class="col-md-12 col-sm-12 col-xs-12"> 
                  <table class="table table-condensed">
                    <tr>
                      <th>Nome do paciente</th>
                      <th>Dia do exame</th>
                      <th>Dia de emissão do relatório</th>
                      <th>Horário de emissão do relatório</th>
                      <th>Opções</th>
                    </tr>
                    <?php
                      while($info = $query2->fetch(PDO::FETCH_ASSOC)){
                        echo "<tr>";
                          echo "<td><a href='".$info['directory']."report.pdf'>".$info['patient_name']."</a></td>";
                          echo "<td>".date("d/m/Y", strtotime($info['patient_exam_date']))."</td>";
                          echo "<td>".date("d/m/Y", strtotime($info['date']))."</td>";
                          echo "<td>".$info['time']."</td>";
                          echo "<td><a onClick='delete_conf(".$info['report_id'].")'><span class='glyphicon glyphicon-remove' aria-hidden='true'></span></a></td>";
                        echo "</tr>";
                      };
                    ?>
                  </table>
                </div>

                <div class="clearfix"></div>
              </div>
            </div>
          </div>
        </div>
<?php
  require("footer.php");
?>
