# Supplementary material for: Development of a computer-aided design software for the quantitative evaluation of aesthetic damage
Source: PLoS One. 2019 Dec 18;14(12):e0226322. doi: 10.1371/journal.pone.0226322 (PMC6919621; doi:10.1371/journal.pone.0226322)
Supplement: S1 Code site — 1. (ZIP) [file pone.0226322.s001.zip › [EESC_jr][Projeto]Relatorio_07_21/painel/new_report.php]

<?php
  include "auth.php";
?>

<!DOCTYPE html>
<html lang="pt-br">
  <head>
    <meta http-equiv="Content-Type" content="text/html; charset=UTF-8">
    <!-- Meta, title, CSS, favicons, etc. -->
    <meta charset="utf-8">
    <meta http-equiv="X-UA-Compatible" content="IE=edge">
    <meta name="viewport" content="width=device-width, initial-scale=1">

    <title>Novo Relatório AIPE</title>

    <!-- Bootstrap -->
    <link href="../vendors/bootstrap/dist/css/bootstrap.min.css" rel="stylesheet">
    <!-- Font Awesome -->
    <link href="../vendors/font-awesome/css/font-awesome.min.css" rel="stylesheet">
    <!-- NProgress -->
    <link href="../vendors/nprogress/nprogress.css" rel="stylesheet">

    <!-- Custom Theme Style -->
    <link href="../build/css/custom.css" rel="stylesheet">

    <!-- jQuery -->
    <script src="../vendors/jquery/dist/jquery.min.js"></script>

    <!-- jQuery Smart Wizard -->
    <script src="../vendors/jQuery-Smart-Wizard/js/jquery.smartWizard.js"></script>
    
    <script>
      $(document).ready(function() {
        function onFinishCallBack(){
          $('#new_report_form').submit(); 
        };

        $('#wizard').smartWizard({

          labelNext: 'Próximo',
          labelPrevious: 'Voltar',
          labelFinish: 'Finalizar',
          transitionEffect: 'slide',
          keyNavigation: false,

          onFinish: onFinishCallBack,

        });

        $('.buttonPrevious').addClass('btn btn-primary');
        $('.buttonNext').addClass('btn btn-success');
        $('.buttonFinish').addClass('btn btn-default');
      });
    </script>
    <!-- /jQuery Smart Wizard -->

  </head>

  <?php 
    include("header.php")
  ?>

        <!-- page content -->
        <div class="right_col" role="main">
          <div class="">

            <div class="page-title">
              <div class="title_left">
                <h3>Novo relatório</h3>
              </div>
            </div>
            <div class="clearfix"></div>

            <div class="row">

              <div class="col-md-12 col-sm-12 col-xs-12">
                <div class="x_panel">
                  <div class="x_title">
                    <h2>Novo relatório AIPE</h2>
                    <ul class="nav navbar-right panel_toolbox">
                      <li><a class="collapse-link"><i class="fa fa-chevron-up"></i></a>
                      </li>
                    </ul>
                    <div class="clearfix"></div>
                  </div>
                  <div class="x_content">


                    <!-- Smart Wizard -->
                    <div id="wizard" class="form_wizard wizard_horizontal">
                      <ul class="wizard_steps">
                        <li>
                          <a href="#step-1">
                            <span class="step_no">1</span>
                            <span class="step_descr">
                              Paciente<br />
                              <small>Passo 1: Descrição do Paciente</small>
                            </span>
                          </a>
                        </li>
                        <li>
                          <a href="#step-2">
                            <span class="step_no">2</span>
                            <span class="step_descr">
                              Descritivo<br />
                              <small>Passo 2: Descritivo da Lesão</small>
                            </span>
                          </a>
                        </li>
                        <li>
                          <a href="#step-3">
                            <span class="step_no">3</span>
                            <span class="step_descr">
                              Tabelas<br />
                              <small>Passo 3: Tabelas AIPE</small>
                            </span>
                          </a>
                        </li>
                        <!--
                        <li>
                          <a href="#step-4">
                            <span class="step_no">4</span>
                            <span class="step_descr">
                              Último passo<br />
                              <small>Passo 4: Finalização</small>
                            </span>
                          </a>
                        </li>
						-->
                      </ul>

                      <hr/>

                      <div class="alert alert-info alert-dismissible" role="alert">
                        <button type="button" class="close" data-dismiss="alert" aria-label="Close"><span aria-hidden="true">&times;</span></button>
                        Não se esqueça de preencher <strong>todos</strong> os campos antes de enviar o formulário!
                        </div>

                      <form id="new_report_form" method="POST" action="new_report_save.php">
                      </form>

                      <div id="step-1">
                        <form class="form-horizontal form-label-left">
                          <div class="form-group">
                            <label class="control-label col-md-3 col-sm-3 col-xs-12" for="first_name">Nome <span class="required">*</span>
                            </label>
                            <div class="col-md-6 col-sm-6 col-xs-12">
                              <input type="text" id="first-name" name="first_name" required="required" class="form-control col-md-7 col-xs-12" form="new_report_form">
                            </div>
                          </div>
                          <div class="form-group">
                            <label class="control-label col-md-3 col-sm-3 col-xs-12" for="last_name">Sobrenome <span class="required">*</span>
                            </label>
                            <div class="col-md-6 col-sm-6 col-xs-12">
                              <input type="text" id="last_name" name="last_name" required="required" class="form-control col-md-7 col-xs-12" form="new_report_form">
                            </div>
                          </div>
                          <div class="form-group">
                            <label class="control-label col-md-3 col-sm-3 col-xs-12" for="document_id">Documento <span class="required">*</span>
                            </label>
                            <div class="col-md-2 col-sm-2 col-xs-12">
                              <input type="text" id="document_id" name="document_id" required="required" class="form-control col-md-7 col-xs-12" form="new_report_form">
                            </div>
                            <div class="col-md-2 col-sm-2 col-xs-12">
                              <select id="document_type" name="document_type" required="required" class="form-control col-md-7 col-xs-12" form="new_report_form" placeholder="Tipo de documento">
                                <option value="RG">RG</option>
                                <option value="Passport">Passaporte</option>
                                <option value="Other">Outro</option>
                              </select>
                            </div>
                            <div class="col-md-2 col-sm-2 col-xs-12">
                              <input type="text" id="document_emitter" name="document_emitter" required="required" class="form-control col-md-7 col-xs-12" form="new_report_form" placeholder="Órgão emissor"/>
                            </div>
                          </div>
                          <div class="form-group">
                            <label class="control-label col-md-3 col-sm-3 col-xs-12">Sexo<span class="required">*</span></label>
                            <div class="col-md-6 col-sm-6 col-xs-12">
                              <div id="gender" class="btn-group" data-toggle="buttons">
                                <label class="btn btn-default" data-toggle-class="btn-primary" data-toggle-passive-class="btn-default" >
                                  <input type="radio" name="gender" value="Masculino" required="required" form="new_report_form"> Masculino
                                </label>
                                <label class="btn btn-default" data-toggle-class="btn-primary" data-toggle-passive-class="btn-default" >
                                  <input type="radio" name="gender" value="Feminino" required="required" form="new_report_form"> Feminino
                                </label>
                                <label class="btn btn-default" data-toggle-class="btn-primary" data-toggle-passive-class="btn-default" >
                                  <input type="radio" name="gender" value="Não informado" required="required" form="new_report_form"> Não informado
                                </label>
                              </div>
                            </div>
                          </div>
                          <div class="form-group">
                            <label class="control-label col-md-3 col-sm-3 col-xs-3">Data de Nascimento<span class="required">*</span>
                            </label>
                            <div class="col-md-3 col-sm-3">
                              <input id="birthday" class="date-picker form-control col-md-12 col-xs-12" name="birthday" required="required" type="date" form="new_report_form">
                            </div>

                            <label class="control-label col-md-1 col-sm-1 col-xs-1">Estado Civil<span class="required">*</span>
                            </label>
                            <div class="col-md-2 col-sm-2">
                              <select id="marital_status" name="marital_status" class="date-picker form-control col-md-10 col-xs-10" required="required" form="new_report_form">
                                <option value="Solteiro(a)">Solteiro(a)</option>
                                <option value="Casado(a)">Casado(a)</option>
                                <option value="Divorciado(a)">Divorciado(a)</option>
                                <option value="Viúvo(a)">Viuvo(a)</option>
                                <option value="União estável">Em união estável</option>
                              </select>
                            </div>
                          </div>

                          <div class="form-group">
                            <label class="control-label col-md-3 col-sm-3 col-xs-12" for="occupation">Profissão <span class="required">*</span>
                            </label>
                            <div class="col-md-6 col-sm-6 col-xs-12">
                              <input type="text" id="occupation" name="occupation" required="required" class="form-control col-md-7 col-xs-12" form="new_report_form">
                            </div>
                          </div>

                          <div class="form-group">
                            <label class="control-label col-md-3 col-sm-3 col-xs-12" for="address">Endereço <span class="required">*</span>
                            </label>
                            <div class="col-md-6 col-sm-6 col-xs-12">
                              <input type="text" id="address" name="address" required="required" class="form-control col-md-7 col-xs-12" form="new_report_form">
                            </div>
                          </div>

                          <hr/>

                          <div class="form-group">
                            <label class="control-label col-md-3 col-sm-3 col-xs-3">Local do Exame<span class="required">*</span>
                            </label>
                            <div class="col-md-6 col-sm-6">
                              <input id="exam_place" class="form-control col-md-12 col-xs-12" name="exam_place" required="required" type="text" form="new_report_form">
                            </div>
                          </div>
                          
                          <div class="form-group">
                            <label class="control-label col-md-3 col-sm-3 col-xs-3">Data do Exame<span class="required">*</span>
                            </label>
                            <div class="col-md-3 col-sm-3">
                              <input id="exam_date" class="date-picker form-control col-md-12 col-xs-12" name="exam_date" required="required" type="date" form="new_report_form" value='<?php echo date("Y-m-d");?>'>
                            </div>

                            <label class="control-label col-md-1 col-sm-1 col-xs-1">Hora:
                            </label>
                            <div class="col-md-2 col-sm-2">
                              <input id="exam_hour" class="date-picker form-control col-md-12 col-xs-12" name="exam_hour" type="time" form="new_report_form">
                            </div>
                          </div>

                          <!--
                          <div class="form-group">
                            <label class="control-label col-md-3 col-sm-3 col-xs-3"> Observações Gerais</label>
                            <div class="col-md-6 col-sm-6 col-xs-6">
                              <textarea name="observations" class="form-control col-md-12 col-xs-12" rows="3" form="new_report_form"></textarea>
                            </div>
                          </div>
                          -->
                      </form>
                    </div>
                    
                    <div id="step-2">
                        <form class="form-horizontal form-label-left">
                       	  	<div class="form-group">
                            	<label class="control-label col-md-3 col-sm-3 col-xs-3">Natureza da lesão</label>
                              
                              <div class="col-md-3 col-sm-3 col-xs-3">
                                <div class="checkbox">
                                  <label>
                                    <input type="checkbox" name="lesion_nature_1" value="Acidente de trânsito" form="new_report_form"> Acidente de trânsito
                                  </label>
                                </div>

                                <div class="checkbox">
                                  <label>
                                    <input type="checkbox" name="lesion_nature_2" value="Acidente de trabalho" form="new_report_form"> Acidente de trabalho
                                  </label>
                                </div>

                                <div class="checkbox">
                                  <label>
                                    <input type="checkbox" name="lesion_nature_3" value="Violência interpessoal" form="new_report_form"> Violência Interpessoal
                                  </label>
                                </div>

                                <div class="checkbox">
                                  <label>
                                    <input type="checkbox" name="lesion_nature_4" value="Acidente pessoal" form="new_report_form"> Acidente pessoal
                                  </label>¹
                                </div>

                                <br/>
                                <input type="text" class="form-control" placeholder="Outros" name="lesion_nature_8" form="new_report_form"/>
                              </div>

                              <div class="col-md-3 col-sm-3 col-xs-3">
                                <div class="checkbox">
                                  <label>
                                    <input type="checkbox" name="lesion_nature_5" value="Acidente de trajeto vinculado ao trabalho" form="new_report_form"> Acidente de trajeto vinculado ao trabalho
                                  </label>
                                </div>

                                <div class="checkbox">
                                  <label>
                                    <input type="checkbox" name="lesion_nature_6" value="Trauma pela prática desportiva" form="new_report_form"> Trauma pela prática desportiva
                                  </label>
                                </div>

                                <div class="checkbox">
                                  <label>
                                    <input type="checkbox" name="lesion_nature_7" value="Iatrogenia / Erro profissional" form="new_report_form"> Iatrogenia / Erro profissional
                                  </label>
                                </div>
                              </div>
                            </div>

                            <br/>

                          	<div class="form-group">
                          		<label class="control-label col-md-3 col-sm-3 col-xs-3">Data da lesão</label>
                            	<div class="col-md-3 col-sm-3">
                              		<input id="lesion_date" class="date-picker form-control col-md-12 col-xs-12" name="lesion_date" required="required" type="date" form="new_report_form">
                            	</div>
                          	</div>

                          	<!--
                       		<div class="form-group">
                          		<label class="control-label col-md-3 col-sm-3 col-xs-3">Descritivo da lesão:</label>
                            	<div class="col-md-6 col-sm-6 col-xs-6">
                              		<textarea name="description" class="form-control col-md-12 col-xs-12" rows="6" form="new_report_form">
O prejuízo estético consiste em lesão cicatricial consolidada na região:
[rosto: órbita, nariz, lábios];[rosto: laterais, orelhas, mento];[pescoço: tórax, braços];[extremidades];[tórax, abdômen, ombros];[nádegas, púbis];[superfície dos pés, couro cabeludo];

Trata-se de cicatriz [hipertrófica/quelóide/retrátil] de tamanho/frequência [único/multiplos]: [retilínea/puntiforme/complexa] de orientação [horizontal/vertical/oblíqua] de pigmentação [normocrômica/hipocrômica/hipercrômica] medindo [x] centímetro(s) na horizontal, [x] centímetros na vertical e [x] centímetros de [profundidade/altura]. De contornos [regulares/irregulares]. Perceptivel em [x] centímetros de distância nas relações íntimas]. Perceptivel em [x] metros nas relações sociais. A lesão tem repercução na vida diária [afetiva, familiar, social, laboral, escolar, desportiva, sexual] conforme fotos anteriores e atuais.
                              		</textarea>
                            	</div>
                          	</div>
                          	-->

                          	<div class="form-group">
                          		<label class="control-label col-md-3 col-sm-3 col-xs-3">Região da lesão</label>
                            	<!--
                              <div class="col-md-6 col-sm-6 col-xs-6">
                                <select name="lesion_region" class="form-control col-md-12 col-xs-12" form="new_report_form">
                            			<option value="Rosto: órbita, nariz, lábios">Rosto: órbita, nariz, lábios</option>
                            			<option value="Rosto: laterais, orelhas, mento">Rosto: laterais, orelhas, mento</option>
                            			<option value="Pescoço: tórax, braços">Pescoço: tórax, braços</option>
                            			<option value="Extremidades">Extremidades</option>
                            			<option value="Tórax, abdômen, ombros">Tórax, abdômen, ombros</option>
                            			<option value="Nádegas, púbis">Nádegas, púbis</option>
                            			<option value="Superfície dos pés, couro cabeludo">Superfície dos pés, couro cabeludo</option>
                            		</select>
                            	</div>
                              -->

                              <div class="col-md-2 col-sm-2 col-xs-2">
                                <div class="checkbox">
                                  <label>
                                    <input type="checkbox" name="lesion_region_1" value="Rosto" form="new_report_form"> Rosto
                                  </label>
                                </div>

                                <div class="checkbox">
                                  <label>
                                    <input type="checkbox" name="lesion_region_2" value="Órbita" form="new_report_form"> Órbita
                                  </label>
                                </div>

                                <div class="checkbox">
                                  <label>
                                    <input type="checkbox" name="lesion_region_3" value="Nariz" form="new_report_form"> Nariz
                                  </label>
                                </div>

                                <div class="checkbox">
                                  <label>
                                    <input type="checkbox" name="lesion_region_4" value="Laterais (rosto)" form="new_report_form"> Laterais (rosto)
                                  </label>
                                </div>

                                <div class="checkbox">
                                  <label>
                                    <input type="checkbox" name="lesion_region_5" value="Orelhas" form="new_report_form"> Orelhas
                                  </label>
                                </div>

                                <div class="checkbox">
                                  <label>
                                    <input type="checkbox" name="lesion_region_6" value="Mento" form="new_report_form"> Mento
                                  </label>
                                </div>

                                <div class="checkbox">
                                  <label>
                                    <input type="checkbox" name="lesion_region_7" value="Lábios" form="new_report_form"> Lábios
                                  </label>
                                </div>

                                <div class="checkbox">
                                  <label>
                                    <input type="checkbox" name="lesion_region_8" value="Bochecha" form="new_report_form"> Bochecha
                                  </label>
                                </div>

                                <div class="checkbox">
                                  <label>
                                    <input type="checkbox" name="lesion_region_9" value="Testa" form="new_report_form"> Testa
                                  </label>
                                </div>

                                <br/>
                                <input type="text" class="form-control" placeholder="Outros" name="lesion_region_24" form="new_report_form"/>
                              </div>

                              <div class="col-md-2 col-sm-2 col-xs-2">
                                <div class="checkbox">
                                  <label>
                                    <input type="checkbox" name="lesion_region_10" value="Pescoço" form="new_report_form"> Pescoço
                                  </label>
                                </div>

                                <div class="checkbox">
                                  <label>
                                    <input type="checkbox" name="lesion_region_11" value="Costas" form="new_report_form"> 
                                    Costas
                                  </label>
                                </div>

                                <div class="checkbox">
                                  <label>
                                    <input type="checkbox" name="lesion_region_12" value="Tórax" form="new_report_form"> Tórax
                                  </label>
                                </div>

                                <div class="checkbox">
                                  <label>
                                    <input type="checkbox" name="lesion_region_13" value="Abdômem" form="new_report_form"> Abdômem
                                  </label>
                                </div>

                                <div class="checkbox">
                                  <label>
                                    <input type="checkbox" name="lesion_region_14" value="Ombros" form="new_report_form"> Ombros
                                  </label>
                                </div>

                                <div class="checkbox">
                                  <label>
                                    <input type="checkbox" name="lesion_region_15" value="Nádegas" form="new_report_form"> Nádegas
                                  </label>
                                </div>

                                <div class="checkbox">
                                  <label>
                                    <input type="checkbox" name="lesion_region_16" value="Púbis" form="new_report_form"> Púbis
                                  </label>
                                </div>
                              </div>

                              <div class="col-md-2 col-sm-2 col-xs-2">
                                <div class="checkbox">
                                  <label>
                                    <input type="checkbox" name="lesion_region_17" value="Braços" form="new_report_form"> Braços
                                  </label>
                                </div>

                                <div class="checkbox">
                                  <label>
                                    <input type="checkbox" name="lesion_region_18" value="Pernas" form="new_report_form"> Pernas
                                  </label>
                                </div>

                                <div class="checkbox">
                                  <label>
                                    <input type="checkbox" name="lesion_region_19" value="Extremidades" form="new_report_form"> Extremidades
                                  </label>
                                </div>

                                <div class="checkbox">
                                  <label>
                                    <input type="checkbox" name="lesion_region_20" value="Superfície dos pés" form="new_report_form"> Superfícies dos pés
                                  </label>
                                </div>

                                <div class="checkbox">
                                  <label>
                                    <input type="checkbox" name="lesion_region_21" value="Couro cabeludo" form="new_report_form"> Couro cabeludo
                                  </label>
                                </div>

                                <div class="checkbox">
                                  <label>
                                    <input type="checkbox" name="lesion_region_22" value="Mãos" form="new_report_form"> Mãos
                                  </label>
                                </div>

                                <div class="checkbox">
                                  <label>
                                    <input type="checkbox" name="lesion_region_23" value="Pés" form="new_report_form"> Pés
                                  </label>
                                </div>
                              </div>
                            </div>
                            
                            <div class="form-group">
                              <label class="control-label col-md-3 col-sm-3 col-xs-3">Localização da lesão</label>
                              <div class="col-md-3 col-sm-3 col-xs-3">
                                <div class="checkbox">
                                  <label>
                                    <input type="checkbox" name="lesion_side_1" value="Superior" form="new_report_form"> Superior
                                  </label>
                                </div>

                                <div class="checkbox">
                                  <label>
                                    <input type="checkbox" name="lesion_side_3" value="Esquerdo" form="new_report_form"> Esquerdo
                                  </label>
                                </div>

                                <div class="checkbox">
                                  <label>
                                    <input type="checkbox" name="lesion_side_5" value="Mediana" form="new_report_form"> Mediana
                                  </label>
                                </div>
                              </div>
                              <div class="col-md-6 col-sm-6 col-xs-6">
                                <div class="checkbox">
                                  <label>
                                    <input type="checkbox" name="lesion_side_2" value="Inferior" form="new_report_form"> Inferior
                                  </label>
                                </div>

                                <div class="checkbox">
                                  <label>
                                    <input type="checkbox" name="lesion_side_4" value="Direito" form="new_report_form"> Direito
                                  </label>
                                </div>
                              </div>
                            </div>

                          	<div class="form-group">
                          		<label class="control-label col-md-3 col-sm-3 col-xs-3">Cicatriz</label>
                            	<div class="col-md-6 col-sm-6 col-xs-6">
                              		<select name="lesion_scar" class="form-control col-md-12 col-xs-12" form="new_report_form">
                            			<option value="Hipertrófica">Hipertrófica</option>
                            			<option value="Quelóide">Quelóide</option>
                            			<option value="Retrátil">Retrátil</option>
                            		</select>
                            	</div>
                          	</div>

                          	<div class="form-group">
                          		<label class="control-label col-md-3 col-sm-3 col-xs-3">Frequência</label>
                            	<div class="col-md-6 col-sm-6 col-xs-6">
                              		<select name="lesion_frequency" class="form-control col-md-12 col-xs-12" form="new_report_form">
                            			<option value="Única">Única</option>
                            			<option value="Múltipla">Múltipla</option>
                            		</select>
                            	</div>
                          	</div>

                          	<div class="form-group">
                          		<label class="control-label col-md-3 col-sm-3 col-xs-3">Tipo</label>
                            	<div class="col-md-6 col-sm-6 col-xs-6">
                              		<select name="lesion_type" class="form-control col-md-12 col-xs-12" form="new_report_form">
                            			<option value="Retilínea">Retilínea</option>
                            			<option value="Puntiforme">Puntiforme</option>
                            			<option value="Complexa">Complexa</option>
                            		</select>
                            	</div>
                          	</div>

                          	<div class="form-group">
                          		<label class="control-label col-md-3 col-sm-3 col-xs-3">Orientação</label>
                            	<div class="col-md-6 col-sm-6 col-xs-6">
                              		<select name="lesion_orientation" class="form-control col-md-12 col-xs-12" form="new_report_form">
                            			<option value="Horizontal">Horizontal</option>
                            			<option value="Vertical">Vertical</option>
                            			<option value="Oblíqua">Oblíqua</option>
                            		</select>
                            	</div>
                          	</div>

                          	<div class="form-group">
                          		<label class="control-label col-md-3 col-sm-3 col-xs-3">Pigmentação</label>
                            	<div class="col-md-6 col-sm-6 col-xs-6">
                              		<select name="lesion_pigmentation" class="form-control col-md-12 col-xs-12" form="new_report_form">
                            			<option value="Normocrômica">Normocrômica</option>
                            			<option value="Hipocrômica">Hipocrômica</option>
                            			<option value="Hipercrômica">Hipercrômica</option>
                            		</select>
                            	</div>
                          	</div>

                          	<div class="form-group">
                          		<label class="control-label col-md-3 col-sm-3 col-xs-3">Relevo</label>
                          		<div class="col-md-2 col-sm-2 col-xs-2">
                          			<input type="number" name="lesion_height_milimeters" default="0" class="form-control" form="new_report_form">
                            	</div>
                            	<div class="col-md-1 col-sm-1 col-xs-1">
                          			<label class="control-label"> mm de </label>
                            	</div>	
                            	<div class="col-md-3 col-sm-3 col-xs-3">
                              		<select name="lesion_height_depth" class="form-control col-md-12 col-xs-12" form="new_report_form">
                            			<option value="Profundidade">Profundidade</option>
                            			<option value="Altura">Altura</option>
                            		</select>
                            	</div>
                          	</div>

                          	<div class="form-group">
                          		<label class="control-label col-md-3 col-sm-3 col-xs-3">Dimensões verticais (cm)</label>
                          		<div class="col-md-2 col-sm-2 col-xs-2">
                          			<input type="number" name="lesion_dimensions_vertical" default="0" class="form-control" form="new_report_form">
                            	</div>
                            	<label class="control-label col-md-2 col-sm-2 col-xs-2">Horizontais (cm)</label>
                          		<div class="col-md-2 col-sm-2 col-xs-2">
                          			<input type="number" name="lesion_dimensions_horizontal" default="0" class="form-control" form="new_report_form">
                            	</div>
                            </div>

                            <div class="form-group">
                          		<label class="control-label col-md-3 col-sm-3 col-xs-3">Contornos</label>
                            	<div class="col-md-6 col-sm-6 col-xs-6">
                              		<select name="lesion_contours" class="form-control col-md-12 col-xs-12" form="new_report_form">
                            			<option value="Regulares">Regulares</option>
                            			<option value="Irregulares">Irregulares</option>
                            		</select>
                            	</div>
                          	</div>

                            <div class="form-group checkbox">
                              <span class="control-label col-md-3 col-sm-3 col-xs-3"></span>
                              <label>
                                <input type="checkbox" name="lesion_perception_1" value="1" default="0" form="new_report_form">A(s) lesão(ões) é (são) visível(eis) a 50 centímetros nas relações íntimas.
                              </label>
                            </div>

                            <div class="form-group checkbox">
                              <span class="control-label col-md-3 col-sm-3 col-xs-3"></span>
                              <label>
                                <input type="checkbox" name="lesion_perception_2" value="1" default="0" form="new_report_form">A(s) lesão(ões) é (são) visível(eis) a 3 (três) metros nas relações sociais.
                              </label>
                            </div>

                            <div class="form-group">
                              <label class="control-label col-md-3 col-sm-3 col-xs-3">Repercussão na vida diária</label>
                              <div class="col-md-3 col-sm-3 col-xs-3">
                                <div class="checkbox">
                                  <label>
                                    <input type="checkbox" name="lesion_repercution_1" value="afetiva" form="new_report_form"> Afetiva
                                  </label>
                                </div>

                                 <div class="checkbox">
                                  <label>
                                    <input type="checkbox" name="lesion_repercution_2" value="familiar" form="new_report_form"> 
                                    Familiar
                                  </label>
                                </div>

                                <div class="checkbox">
                                  <label>
                                    <input type="checkbox" name="lesion_repercution_3" value="social" form="new_report_form"> 
                                    Social
                                  </label>
                                </div>                                
                              </div>
                              
                              <div class="col-md-3 col-sm-3 col-xs-3">
                                <div class="checkbox">
                                  <label>
                                    <input type="checkbox" name="lesion_repercution_4" value="laboral" form="new_report_form"> 
                                    Laboral
                                  </label>
                                </div>

                                 <div class="checkbox">
                                  <label>
                                    <input type="checkbox" name="lesion_repercution_5" value="escolar" form="new_report_form"> 
                                    Escolar
                                  </label>
                                </div>

                                <div class="checkbox">
                                  <label>
                                    <input type="checkbox" name="lesion_repercution_6" value="desportiva" form="new_report_form"> 
                                    Desportiva
                                  </label>
                                </div>                                
                              </div>
                            </div>
                        </form>
                      </div>

                        <div id="step-3">
                          <form class="form-horizontal form-label-left">
                          <h2 class="StepTitle">Categoria do prejuízo estético</h2>
                          <hr />
                          <!--
                          <div class="form-group">
                            <label class="control-label col-md-3 col-sm-3 col-xs-3">Região atingida:</label>
                            <div class="col-md-1 col-sm-1 col-xs-1">
                              <select id="region" name="region" class="date-picker form-control col-md-10 col-xs-10" required="required" form="new_report_form">
                                <option value="1">1</option>
                                <option value="2">2</option>
                                <option value="3">3</option>
                                <option value="4">4</option>
                                <option value="5">5</option>
                              </select>
                            </div>
                          </div>
                          -->
                          <div class="form-group">
                            <label class="control-label col-md-3 col-sm-3 col-xs-3">
                            <a id="popover_seeing_level" href="#" data-content="Até que ponto se vê ou se percebe a alteração da imagem da pessoa?" rel="popover" data-placement="bottom" data-original-title="Pergunta">
                              Nível de comprovação visual:
                            </a>
                            </label>
                            <div class="col-md-9 col-sm-9 col-xs-9">
                              <select id="seeing_level" name="seeing_level" class="date-picker form-control col-md-10 col-xs-10" required="required" form="new_report_form" onclick="refresh_form()">
                                <option value="0" disabled selected>-</option>
                                <option value="1">A lesão não se vê / Quase não se vê</option>
                                <option value="2">A lesão se vê</option>
                                <option value="3">A lesão se vê claramente</option>
                              </select>
                            </div>
                          </div>

                          <div class="form-group">
                            <label class="control-label col-md-3 col-sm-3 col-xs-3">
                            <a id="popover_seeing_tendency" href="#" data-content="Tendem nosso olhar, ou nossos outros sentidos, a fixar-se especificamente nessa alteração da pessoa?" rel="popover" data-placement="bottom" data-original-title="Pergunta">
                            Nível da tendência do olhar:
                            </a>
                            </label>
                            <div class="col-md-6 col-sm-6 col-xs-6">
                              <select id="seeing_tendency" name="seeing_tendency" class="date-picker form-control col-md-10 col-xs-10" required="required" form="new_report_form" onclick="refresh_form();">
                                <option value="0" disabled selected>-</option>
                                <option value="1">Tende a se fixar, não há tendência de lembrar da imagem do lesionado</option>
                                <option value="2">Tende a se fixar e de lembrar da imagem do lesionado, não há reação emocional </option>
                                <option value="3">Tende a se fixar e de lembrar da imagem do lesionado, de provocar reação emocional, não altera as relações interpessoais do lesionado </option>
                                <option value="4">Tende a se fixar e de lembrar da imagem do lesionado, de provocar reação emocional, pode alterar superficialmente as relações interpessoais do lesionado </option>
                                <option value="5">Tende a se fixar e de lembrar da imagem do lesionado, de provocar reação emocional, pode alterar profundamente as relações interpessoais do lesionado </option>
                              </select>
                            </div>
                            <div class="col-md-3 col-sm-3 col-xs-3">
                              <input type="text" id="gap" class="form-control col-lg-3 col-md-3 col-xs-3" disabled />
                            </div>
                          </div>

                          <hr/>

                          <div class="form-group">
                            <label class="control-label col-md-3 col-sm-3 col-xs-3">
                            <a id="popover_seeing_tendency" href="#" data-content="Tendem nosso olhar, ou nossos outros sentidos, a fixar-se especificamente nessa alteração da pessoa?" rel="popover" data-placement="bottom" data-original-title="Pergunta">
                            Pontuação:
                            </a>
                            </label>
                            <div class="col-md-2 col-sm-2 col-xs-2">
                              <input type="number" id="final_score" name="final_score" class="date-picker form-control col-md-3 col-xs-3" required="required" form="new_report_form" >
                              </select>
                            </div>
                            <p style="display:table-cell; vertical-align: center; padding: 10px;">Utilize a tabela abaixo para definir a pontuação final:</p>
                          </div>	

                          <div class="form-group">
                          	<table id="final_score_table" class="table table-bordered">
                          		
                          	</table>
                          </div>
                          </form>
                        </div>
                        <!--
                        <div id="step-4">
	                        <form class="form-horizontal form-label-left">
	                          <h2 class="StepTitle">Step 4 Content</h2>
	                          <hr />
	                          
	                      	</form>
                      	</div>
                      	-->
                    </div>
                    <!-- End SmartWizard Content -->
                  </div>
                </div>
              </div>
            </div>
          </div>
        </div>
        <!-- /page content -->

        <!-- footer content -->
        <footer>
          <div class="pull-right">
            Desenvolvido por <a href="http://eescjr.com.br">EESC jr.</a>
          </div>
          <div class="clearfix"></div>
        </footer>
        <!-- /footer content -->
      </div>
    </div>

    <!-- Bootstrap -->
    <script src="../vendors/bootstrap/dist/js/bootstrap.min.js"></script>
    <!-- FastClick -->
    <script src="../vendors/fastclick/lib/fastclick.js"></script>
    <!-- NProgress -->
    <script src="../vendors/nprogress/nprogress.js"></script>
    <!-- Custom Theme Scripts -->
    <script src="../build/js/custom.min.js"></script>

    <script>
    function update_score(min, max){
    	document.getElementById("final_score").min = min;
    	document.getElementById("final_score").max = max;

    	document.getElementById("final_score").value = min;
	};

	function print_final_score_table(id){
		var content;
		var question;
		var score = [0,0,0,0,0];

		if(id == 1){
			question = "Se vê ou se identifica o prejuízo estético leve quando se olha (ou se percebe por outro sentido)?";
			score[0] = "1 ponto";
			score[1] = "2 pontos";
			score[2] = "3 a 4 pontos";
			score[3] = "5 pontos";
			score[4] = "6 pontos";
		} else if(id == 2){
			question = "No caso de um prejuízo estético moderado, uma vez percebida a alteração do olhar tende a fixar-se o olhar e lembrar-se?";
			score[0] = "7 pontos";
			score[1] = "8 pontos";
			score[2] = "9 a 10 pontos";
			score[3] = "11 pontos";
			score[4] = "12 pontos";
		} else if(id == 3){
			question = "No caso de um prejuízo estético médio, a alteração da imagem do corpo é parte da descrição da pessoa porque protagoniza sua aparência?";
			score[0] = "13 pontos";
			score[1] = "14 pontos";
			score[2] = "15 a 16 pontos";
			score[3] = "17 pontos";
			score[4] = "18 pontos";
		} else if(id == 4){
			question = "No caso de um prejuízo estético importante, a alteração provoca reações emocionais?";
			score[0] = "19 pontos";
			score[1] = "20 pontos";
			score[2] = "21 a 22 pontos";
			score[3] = "23 pontos";
			score[4] = "24 pontos";
		} else if(id == 5){
			question = "No caso de um prejuízo bastante importante, o nível de emoçãop provocado na pessoa poderia afetar superficialmente a relação?";
			score[0] = "25 pontos";
			score[1] = "26 pontos";
			score[2] = "27 a 28 pontos";
			score[3] = "29 pontos";
			score[4] = "30 pontos";
		} else if(id == 6){
			question = "No caso de um prejuízo estético muito importante, se eu tivesse que conviver com esta pessoa, essa deformidade apresentada afetaria profundamente a minha relação com ela?";
			score[0] = "31 a 32 pontos";
			score[1] = "33 a 35 pontos";
			score[2] = "36 a 40 pontos";
			score[3] = "41 a 48 pontos";
			score[4] = "48 a 50 pontos";
		};

		content =  "<tr><th></th><th>Muito pouco</th><th>Pouco</th><th>Moderado</th><th>Severo</th><th>Muito intenso</th></tr>";
		content += "<tr>";

		content += "<td>"+question+"</td>";
		for(i = 0; i<5; i++){
			content += "<td>"+score[i]+"</td>";
		};

		content += "</tr>";


		document.getElementById("final_score_table").innerHTML = content;
	}

    function refresh_form(){
    	var seeing_level_input = document.getElementById('seeing_level');
    	var seeing_tendency_input = document.getElementById('seeing_tendency');
        
        var seeing_level = seeing_level_input.options[seeing_level_input.selectedIndex].value;
        var seeing_tendency = seeing_tendency_input.options[seeing_tendency_input.selectedIndex].value;

        function disable(input_id){
          document.getElementById(input_id).disabled = true;
        };
        function enable(input_id){
          document.getElementById(input_id).disabled = false;
        };

        if(seeing_level == "0"){
          disable("seeing_tendency");
          seeing_tendency_input.value = "0";
        } 
        else if(seeing_level == "1"){
          disable("seeing_tendency");
          seeing_tendency_input.value = "0";

          document.getElementById('gap').value = "0";
          update_score(0, 0);
        } 
        else if(seeing_level == "2"){
          disable("seeing_tendency");
          seeing_tendency_input.value = "0";

          document.getElementById('gap').value = "1 a 6 pontos";
          update_score(1, 6);
          print_final_score_table(1);
        } 
        else if(seeing_level == "3"){
          enable("seeing_tendency");
          document.getElementById('gap').value = "-";

	       	if(seeing_tendency_input.value == "1"){
	        	document.getElementById('gap').value = "7 a 12 pontos";
	        	update_score(7, 12);
	        	print_final_score_table(2);
	        }
	        else if(seeing_tendency_input.value == "2"){
	         	document.getElementById('gap').value = "13 a 18 pontos";
	         	update_score(13, 18);
	         	print_final_score_table(3);
	        }
	        else if(seeing_tendency_input.value == "3"){
	         	document.getElementById('gap').value = "19 a 24 pontos";
	         	update_score(19, 24);
	         	print_final_score_table(4);
	        }
	        else if(seeing_tendency_input.value == "4"){
	        	document.getElementById('gap').value = "25 e 30 pontos";
	        	update_score(25, 30);
	        	print_final_score_table(5);
	        }
	        else if(seeing_tendency_input.value == "5"){
	         	document.getElementById('gap').value = "31 a 50 pontos";
	         	update_score(31, 50);
	         	print_final_score_table(6);
	        };
        };
    };

    refresh_form();
    </script>

    <script type="text/javascript">
      // Popovers
      $('#popover_seeing_level').popover({ trigger: "hover"});
      $('#popover_seeing_tendency').popover({ trigger: "hover"});
    </script>
  </body>
</html>
