# Supplementary material for: Development of a computer-aided design software for the quantitative evaluation of aesthetic damage
Source: PLoS One. 2019 Dec 18;14(12):e0226322. doi: 10.1371/journal.pone.0226322 (PMC6919621; doi:10.1371/journal.pone.0226322)
Supplement: S1 Code site — 1. (ZIP) [file pone.0226322.s001.zip › [EESC_jr][Projeto]Relatorio_07_21/painel/new_report_save.php]

<?php
  include "auth.php";
?>

<?php
	//Informações do Usuário
//Informações do usuário
  $query = "SELECT * FROM user WHERE email = '".$_SESSION['usr']."'";
  $user_info_query = $conn->query($query);
  $user_info = $user_info_query->fetch(PDO::FETCH_ASSOC);
	
  $user_title = $user_info['title']; 
	$user_name = $user_info['name'];
	$user_occupation = $user_info['occupation'];
	
	// Informações do paciente
  	$patient_name = trim($_POST['first_name']." ".$_POST['last_name'], " ");
  	$patient_doc = trim($_POST['document_id'], " ");
  	$patient_doc_type = trim($_POST['document_type'], " ");
  	$patient_doc_emitter = trim($_POST['document_emitter'], " ");
  	$patient_gender = trim($_POST['gender'], " ");
  	$patient_occupation = trim($_POST['occupation'], " ");
  	$patient_birthday = trim($_POST['birthday'], " ");
  	$patient_marital_status = trim($_POST['marital_status'], " ");
  	$patient_address = trim($_POST['address'], " ");

  	$patient_birthday_format =  date("d/m/Y", strtotime($patient_birthday));

  	// Informações do exame
    $exam_place = trim($_POST['exam_place'], " ");
    $exam_date = trim($_POST['exam_date'], " ");
    $exam_hour = trim($_POST['exam_hour'], " ");

  	$exam_date_format =  date("d/m/Y", strtotime($exam_date));

  	$observations = trim($_POST['observations'], " ");

  	//Natureza da lesão
    $comma = 0;
    for($i = 1; $i <= 8; $i++){
      if($_POST['lesion_nature_'.$i] != ""){
        if($comma == 1)
          $lesion_nature .= ", ";
        $lesion_nature .= $_POST['lesion_nature_'.$i];
        $comma = 1;
      }
    };

  	$lesion_date = $_POST['lesion_date'];
    $lesion_date_format =  date("d/m/Y", strtotime($lesion_date));

    //Descritivo da lesão
    $comma = 0;
  	for($i = 1; $i <= 20; $i++){
      if($_POST['lesion_region_'.$i] != ""){
        if($comma == 1)
          $lesion_region .= ", ";
        $lesion_region .= $_POST['lesion_region_'.$i];
        $comma = 1;
      }
    };

    //Lado da lesão
    $comma = 0;
    for($i = 1; $i <= 5; $i++){
      if($_POST['lesion_side_'.$i] != ""){
        if($comma == 1)
          $lesion_side .= ", ";
        $lesion_side .= strtolower($_POST['lesion_side_'.$i]);
        $comma = 1;
      }
    };

    $lesion_scar = trim($_POST['lesion_scar'], " ");
    $lesion_frequency = trim($_POST['lesion_frequency'], " ");
    $lesion_type = trim($_POST['lesion_type'], " ");
    $lesion_orientation = trim($_POST['lesion_orientation'], " ");
    $lesion_pigmentation = trim($_POST['lesion_pigmentation'], " ");
    $lesion_height_milimeters = trim($_POST['lesion_height_milimeters'], " ");
    $lesion_height_depth = trim($_POST['lesion_height_depth'], " ");
    $lesion_dimensions_vertical = trim($_POST['lesion_dimensions_vertical'], " ");
    $lesion_dimensions_horizontal = trim($_POST['lesion_dimensions_horizontal'], " ");
    $lesion_contours = trim($_POST['lesion_contours'], " ");

    if(isset($_POST['lesion_perception_1'])){
      $lesion_perception_1_text = " A lesão tem repercussão é visível a 50 centímetros nas relações íntimas.";
    } else {
      $lesion_perception_1_text = "";
    };

    if(isset($_POST['lesion_perception_2'])){
      $lesion_perception_2_text = " A lesão é visível a 3 (três) metros nas relações sociais.";
    } else {
      $lesion_perception_2_text = "";
    };

    $comma = 0;
    for($i = 1; $i <= 6; $i++){
      if($_POST['lesion_repercution_'.$i] != ""){
        if($comma == 1)
          $lesion_repercution .= ", ";
        $lesion_repercution .= strtolower($_POST['lesion_repercution_'.$i]);
        $comma = 1;
      }
    };

    $lesion_description = "O prejuízo estético consiste em lesão cicatricial consolidada na região: $lesion_region no lado $lesion_side.

Trata-se de cicatriz $lesion_scar de tamanho/frequência $lesion_frequency: $lesion_type de orientação $lesion_orientation de pigmentação $lesion_pigmentation medindo $lesion_dimensions_horizontal centímetro(s) na horizontal, $lesion_dimensions_vertical centímetros na vertical e $lesion_height_milimeters milímetros de $lesion_height_depth. De contornos $lesion_contours.".$lesion_perception_1_text.$lesion_perception_2_text." A lesão tem repercussão na vida diária $lesion_repercution conforme fotos anteriores e atuais.";

  	//Escore AIPE
  	$score =  $_POST['final_score'];

    if($score == 0){
      $score_grade = "Não relevante";
    } else if($score <= 6){
      $score_grade = "Leve";
    } else if($score <= 12){
      $score_grade = "Moderado";
    } else if($score <= 18){
      $score_grade = "Médio";
    } else if($score <= 24){
      $score_grade = "Importante";
    } else if($score <= 30){
      $score_grade = "Bastante importante";
    } else if($score <= 50){
      $score_grade = "Importantíssimo";
    };
?>

<!DOCTYPE html>
<html lang="pt-br">
  <head>
    <meta http-equiv="Content-Type" content="text/html; charset=UTF-8">
    <!-- Meta, title, CSS, favicons, etc. -->
    <meta charset="utf-8">
    <meta http-equiv="X-UA-Compatible" content="IE=edge">
    <meta name="viewport" content="width=device-width, initial-scale=1">

    <title>Novo Relatório AIPE</title>

    <!-- Bootstrap -->
    <link href="../vendors/bootstrap/dist/css/bootstrap.min.css" rel="stylesheet">
    <!-- Font Awesome -->
    <link href="../vendors/font-awesome/css/font-awesome.min.css" rel="stylesheet">
    <!-- NProgress -->
    <link href="../vendors/nprogress/nprogress.css" rel="stylesheet">

    <!-- Custom Theme Style -->
    <link href="../build/css/custom.css" rel="stylesheet">

    <!-- jQuery -->
    <script src="../vendors/jquery/dist/jquery.min.js"></script>

    <!-- jQuery Smart Wizard -->
    <script src="../vendors/jQuery-Smart-Wizard/js/jquery.smartWizard.js"></script>
  </head>

  <?php 
    include("header.php")
  ?>

        <!-- page content -->
        <div class="right_col" role="main">
          	<div class="">

            <div class="page-title">
              <div class="title_left">
                <h3>Novo relatório</h3>
              </div>
            </div>
            <div class="clearfix"></div>

            <div class="row">
				<div class="col-md-12 col-sm-12 col-xs-12">
                	<div class="x_panel">
                  		<div class="x_title">
                    		<h2>Novo relatório AIPE</h2>
                    		<ul class="nav navbar-right panel_toolbox">
                      			<li><a class="collapse-link"><i class="fa fa-chevron-up"></i></a>
                      			</li>
                    		</ul>
                    		
                    		<div class="clearfix"></div>
                  		</div>
                  
                  		<div class="x_content">
                  		<form action="new_report_save2.php?patient_name=<?php echo $patient_name ?>&exam_date=<?php echo $exam_date; ?>" method="post" class="form-horizontal form-label-left" enctype='multipart/form-data'>
                  		<textarea class="col-md-12 col-sm-12 col-xs-12" rows="30" name="final_text">
<?php
echo("Preâmbulo

Na data de $exam_date_format no horário $exam_hour, o(a) Perito(a) $user_title $user_name, $user_occupation, designado(a)para proceder ao exame pericial solicitado em: $patient_name, do sexo $patient_gender, nascido(a) em $patient_birthday_format, ocupação $patient_occupation, portador(a) do $patient_doc_type $patient_doc $patient_doc_emitter, cujo endereço $patient_address, passa a expor a avaliação de dano estético corporal.

Exame objetivo da lesão

A lesão ora objeto de análise teve como natureza $lesion_nature ocorrido em $lesion_date_format. $lesion_description.

Conclusões

Conclui-se que classificada segundo os parâmetros de dano estético AIPE - Análise do Impacto do Prejuízo Estético (escala de seis níveis e pontuação entre 0 e 50 pontos), como sendo dano estético relativo à área 1, a lesão é caracterizada por $score pontos e grau de prejuízo estético: $score_grade.


Escore final: $score;
Grau de prejuízo: $score_grade.


$exam_place, $exam_date_format

________________________

$user_title $user_name");
?>
                  		</textarea>

                  		<div class="clearfix" style="margin: 10px 0;"></div>
                  		<hr>

                  		<div class="form-group">
                          <label class="control-label col-md-3 col-sm-3 col-xs-3">Imagem antes da lesão:
                          </label>
	                        
                          <div class="col-md-3 col-sm-3">
	                          <input type="file" name="img_before[]" multiple>
                            <p class="help-block">Imagem pré-lesão</p>
	                        </div>
                        </div>

                        <div class="form-group">
                          	<label class="control-label col-md-3 col-sm-3 col-xs-3">Imagem depois da lesão:
                            </label>
	                        <div class="col-md-3 col-sm-3">
	                          	<input type="file" name="img_after[]" multiple>
							 	<p class="help-block">Imagem pós-lesão</p>
	                        </div>
                        </div>	
                      
                        <hr>

                        <div class="form-group">
                          <label class="control-label col-md-3 col-sm-3 col-xs-3">
                            <input type="checkbox" name="letterhead" value="1" onclick="set_letterhead_margins()"> Para impressão em papel timbrado
                          </label>
                        </div>
                        
                        <div id="letterhead_margins" style="display:none">
                          <div class="form-group">
                            <label class="control-label col-md-3 col-sm-3 col-xs-3">Margem esquerda: </label>
                              <div class="col-md-2 col-sm-2 col-xs-2">
                                <input type="number" name="letterhead_left_margin" value="15" class="form-control">
                              </div>
                          </div>

                          <div class="form-group">
                            <label class="control-label col-md-3 col-sm-3 col-xs-3">Margem direita: </label>
                              <div class="col-md-2 col-sm-2 col-xs-2">
                                <input type="number" name="letterhead_right_margin" value="15" class="form-control">
                              </div>
                          </div>

                          <div class="form-group">
                            <label class="control-label col-md-3 col-sm-3 col-xs-3">Margem superior: </label>
                              <div class="col-md-2 col-sm-2 col-xs-2">
                                <input type="number" name="letterhead_top_margin" value="15" class="form-control">
                              </div>
                          </div>

                          <div class="form-group">
                            <label class="control-label col-md-3 col-sm-3 col-xs-3">Margem inferior: </label>
                              <div class="col-md-2 col-sm-2 col-xs-2">
                                <input type="number" name="letterhead_bottom_margin" value="15" class="form-control">
                              </div>
                          </div>
                        </div>
                    		
                    		<input class="btn btn-success" style="margin: 10px 0; float:right;" type="submit" name="submit" value="Emitir relatório">
                      </form>
                  		</div>
                  	</div>
                </div>
            </div>
            
            </div>
        </div>
        <!-- /page content -->

        <!-- footer content -->
        <footer>
          <div class="pull-right">
            Desenvolvido por <a href="http://eescjr.com.br">EESC jr.</a>
          </div>
          <div class="clearfix"></div>
        </footer>
        <!-- /footer content -->
      </div>
    </div>

    <!-- Bootstrap -->
    <script src="../vendors/bootstrap/dist/js/bootstrap.min.js"></script>
    <!-- FastClick -->
    <script src="../vendors/fastclick/lib/fastclick.js"></script>
    <!-- NProgress -->
    <script src="../vendors/nprogress/nprogress.js"></script>
    <!-- Custom Theme Scripts -->
    <script src="../build/js/custom.min.js"></script>

    <script>
      function set_letterhead_margins(){
        document.getElementById('letterhead_margins').style = "display: block";
      }
    </script>
  </body>
</html>
