# Supplementary material for: Development of a computer-aided design software for the quantitative evaluation of aesthetic damage
Source: PLoS One. 2019 Dec 18;14(12):e0226322. doi: 10.1371/journal.pone.0226322 (PMC6919621; doi:10.1371/journal.pone.0226322)
Supplement: S1 Code site — 1. (ZIP) [file pone.0226322.s001.zip › [EESC_jr][Projeto]Relatorio_07_21/painel/new_report_save2.php]

<?php
    include "auth.php";
    date_default_timezone_set("Brazil/East"); //Definindo timezone padrão
    
    //Informações do usuário
    $query = "SELECT * FROM user WHERE email = '".$_SESSION['usr']."'";
    $user_info_query = $conn->query($query);
    $user_info = $user_info_query->fetch(PDO::FETCH_ASSOC);

    $user_id = $user_info['user_id'];

    $text = $_POST['final_text'];
    $text = utf8_decode($text);

    $text_part = explode(utf8_decode('Conclusões'), $text);

    if($_POST['letterhead'] == 1){
        $margin_left = $_POST['letterhead_left_margin'];
        $margin_right = $_POST['letterhead_right_margin'];
        $margin_top = $_POST['letterhead_top_margin'];
        $margin_bottom = $_POST['letterhead_bottom_margin']; 
    } else{
        $margin_left = 15;
        $margin_right = 15;
        $margin_top = 15;
        $margin_bottom = 15; 
    }

    //Registra no BD a chave de identificação do relatório e gera as informações de salvamento
    $date = date("Y.m.d");
    $time = date("H:i:s");
    $dir = "../reports/$user_id/".$date."/".$time."/";

    $exam_patient_name = $_GET['patient_name'];
    $exam_date = $_GET['exam_date'];

    $query = "INSERT INTO report(directory, user_report_id, date, time, patient_name, patient_exam_date) VALUES ('$dir', '$user_id', '$date','$time', '$exam_patient_name', '$exam_date')";
    $conn->query($query);
    
    // Emissão do PDF

    require("fpdf.php");

    class PDF extends FPDF{
        protected $B = 0;
        protected $I = 0;
        protected $U = 0;
        protected $HREF = '';

        function WriteHTML($html)
        {
            // HTML parser
            $html = str_replace("\n",' ',$html);
            $a = preg_split('/<(.*)>/U',$html,-1,PREG_SPLIT_DELIM_CAPTURE);
            foreach($a as $i=>$e)
            {
                if($i%2==0)
                {
                    // Text
                    if($this->HREF)
                        $this->PutLink($this->HREF,$e);
                    else
                        $this->Write(5,$e);
                }
                else
                {
                    // Tag
                    if($e[0]=='/')
                        $this->CloseTag(strtoupper(substr($e,1)));
                    else
                    {
                        // Extract attributes
                        $a2 = explode(' ',$e);
                        $tag = strtoupper(array_shift($a2));
                        $attr = array();
                        foreach($a2 as $v)
                        {
                            if(preg_match('/([^=]*)=["\']?([^"\']*)/',$v,$a3))
                                $attr[strtoupper($a3[1])] = $a3[2];
                        }
                        $this->OpenTag($tag,$attr);
                    }
                }
            }
        }

        function OpenTag($tag, $attr)
        {
            // Opening tag
            if($tag=='B' || $tag=='I' || $tag=='U')
                $this->SetStyle($tag,true);
            if($tag=='A')
                $this->HREF = $attr['HREF'];
            if($tag=='BR')
                $this->Ln(5);
        }

        function CloseTag($tag)
        {
            // Closing tag
            if($tag=='B' || $tag=='I' || $tag=='U')
                $this->SetStyle($tag,false);
            if($tag=='A')
                $this->HREF = '';
        }

        function SetStyle($tag, $enable)
        {
            // Modify style and select corresponding font
            $this->$tag += ($enable ? 1 : -1);
            $style = '';
            foreach(array('B', 'I', 'U') as $s)
            {
                if($this->$s>0)
                    $style .= $s;
            }
            $this->SetFont('',$style);
        }

        function PutLink($URL, $txt)
        {
            // Put a hyperlink
            $this->SetTextColor(0,0,255);
            $this->SetStyle('U',true);
            $this->Write(5,$txt,$URL);
            $this->SetStyle('U',false);
            $this->SetTextColor(0);
        }
    }

    $pdf = new PDF();
    $pdf->AddPage();
    $pdf->SetLeftMargin($margin_left);
    $pdf->SetRightMargin($margin_right);
    $pdf->SetTopMargin($margin_top);
    $pdf->SetAutoPageBreak(1, $margin_bottom);
    $pdf->SetFont('Arial','',10);
    $pdf->Write(5, $text_part[0]);

    //Inserção de imagens
    if(isset($_FILES['img_before']) && !empty($_FILES['img_before'])){
        
        $name = $_FILES['img_before']['name']; //Atribui uma array com os nomes dos arquivos à variável
        $tmp_name = $_FILES['img_before']['tmp_name']; //Atribui uma array com os nomes temporários dos arquivos à variável
 
        $allowedExts = array(".jpeg", ".jpg", ".png"); //Extensões permitidas

        if(!file_exists($dir)){
            mkdir($dir, 0755, true);
        };

        if(count($tmp_name) > 1){
            // Título
            $pdf->Write(5, utf8_decode("Antes da lesão:\n\n"));
        };
 
        for($i = 0; $i < count($tmp_name); $i++) //Passa por todos os arquivos
        {
            $ext = strtolower(substr($name[$i],-4));
 
            if(in_array($ext, $allowedExts)) //Pergunta se a extensão do arquivo, está presente no array das extensões permitidas
            {
                $new_name = "img_before".$i.$ext;

                move_uploaded_file($tmp_name[$i], $dir.$new_name);
                $pdf->Image($dir.$new_name,NULL,NULL,100,NULL,strtoupper(substr($ext, -3)));
            }
        }
    };

    if(isset($_FILES['img_after']) && !empty($_FILES['img_after'])){
 
        $name = $_FILES['img_after']['name']; //Atribui uma array com os nomes dos arquivos à variável
        $tmp_name = $_FILES['img_after']['tmp_name']; //Atribui uma array com os nomes temporários dos arquivos à variável
 
        $allowedExts = array(".jpeg", ".jpg", ".png"); //Extensões permitidas

        if(!file_exists($dir)){
            mkdir($dir, 0755, true);
        };

        if(count($tmp_name) > 1){
            // Título
            $pdf->Write(5, utf8_decode("Depois da lesão:\n\n"));
        };
 
        for($i = 0; $i < count($tmp_name); $i++) //passa por todos os arquivos
        {
            $ext = strtolower(substr($name[$i],-4));
 
            if(in_array($ext, $allowedExts)) //Pergunta se a extensão do arquivo, está presente no array das extensões permitidas
            {
                $new_name = "img_after".$i.$ext;
 
                //$image = WideImage::load($tmp_name[$i]); //Carrega a imagem utilizando a WideImage
 
                //$image = $image->resize(170, 180, 'outside'); //Redimensiona a imagem para 170 de largura e 180 de altura, mantendo sua proporção no máximo possível
                //$image = $image->crop('center', 'center', 170, 180); //Corta a imagem do centro, forçando sua altura e largura
 
                //$image->saveToFile($dir.$new_name); //Salva a imagem

                move_uploaded_file($tmp_name[$i], $dir.$new_name);
                $pdf->Image($dir.$new_name,NULL,NULL,NULL,NULL, strtoupper(substr($ext, -3)));
            }
        }
    };

    $pdf->Write(5, $text_part[1]);
    $pdf->Output('F', $dir.'report.pdf');
?>

<html>
    <script type="text/javascript">
        window.open('<?php echo $dir.'report.pdf'; ?>');
        window.location = "manage_report.php";
    </script>
</html>
