# Supplementary material for: Development of a computer-aided design software for the quantitative evaluation of aesthetic damage
Source: PLoS One. 2019 Dec 18;14(12):e0226322. doi: 10.1371/journal.pone.0226322 (PMC6919621; doi:10.1371/journal.pone.0226322)
Supplement: S1 Code site — 1. (ZIP) [file pone.0226322.s001.zip › [EESC_jr][Projeto]Relatorio_07_21/painel/quit.php]

<?php	
	session_start();

	unset($_SESSION['usr']);
	unset($_SESSION['pass']);

	session_unset();
	session_destroy();

	header("location: ../index.php");
	exit();
?>
