# Supplementary material for: Development of a computer-aided design software for the quantitative evaluation of aesthetic damage
Source: PLoS One. 2019 Dec 18;14(12):e0226322. doi: 10.1371/journal.pone.0226322 (PMC6919621; doi:10.1371/journal.pone.0226322)
Supplement: S1 Code site — 1. (ZIP) [file pone.0226322.s001.zip › [EESC_jr][Projeto]Relatorio_07_21/painel/report_delete.php]

<?
  include "auth.php";

  $query = "DELETE FROM report WHERE report_id = ".$_GET['report_id'];
  $conn->query($query);
  header("location: manage_report.php");
?>
